# Supplementary material for: The physiological interactome of TCR-like antibody therapeutics in human tissues
Source: Nat Commun. 2024 Apr 16;15:3271. doi: 10.1038/s41467-024-47062-5 (PMC11021511; doi:10.1038/s41467-024-47062-5)
Supplement: Supplementary file 4 — Supplementary Data 1 [file 41467_2024_47062_MOESM4_ESM.csv]

Sequence	Length	Score	Retention time (min)	Neutral mass	Accession	Description	Max fold change	Highest mean condition	Lowest mean condition	Anova	Maximum CV	A375_CAS9_MAGE_a	A375_CAS9_MAGE_b	ROCHE_A375_CAS9_MAGE_c	A375_MAGA4KO_MAGE4_a	A375_MAGA4KO_MAGE4_b	A375_MAGA4KO_MAGE4_c	A375_CAS9_MAGE_a	A375_CAS9_MAGE_b	A375_CAS9_MAGE_c	A375_MAGA4KO_MAGE4_a	A375_MAGA4KO_MAGE4_b	A375_MAGA4KO_MAGE4_c	Min rank	MinRankAllele
YTDENQHQY	9	41.17	31.57668333	1196.475019	Q5HYA8	Meckelin OS=Homo sapiens OX=9606 GN=TMEM67 PE=1 SV=2	1.640914753	MAGE CAS9	MAGE KO	0.571493499	75.55341272	3146.727535	5872.460788	889.0890643	485.0732082	2986.253039	2566.938307	3843.898544	8543.946785	889.0890643	420.1152659	3827.077869	3973.519048	0.0002	HLA-A01:01
STDPEALHY	9	32.8	46.00823333	1031.455642	Q8N556	Actin filament-associated protein 1 OS=Homo sapiens OX=9606 GN=AFAP1 PE=1 SV=2	2.892430453	MAGE CAS9	MAGE KO	0.067202437	60.95271158	10825.30849	10979.21114	12525.05588	1177.189817	5195.243831	5496.33072	13223.70211	15973.84795	12525.05588	1019.547987	6658.043517	8508.102727	0.0003	HLA-A01:01
EEAEIIRKY	9	43.85	40.235	1149.603153	P09874	Poly [ADP-ribose] polymerase 1 OS=Homo sapiens OX=9606 GN=PARP1 PE=1 SV=4	1.58458115	MAGE CAS9	MAGE KO	0.175057453	47.12713828	27303.10416	24379.37332	28894.8071	7929.610972	19792.77373	23128.45661	33352.22423	35469.98027	28894.8071	6867.727521	25365.72933	35801.93674	0.0004	HLA-B44:03
NTDPHSQEY	9	36.85	30.24965	1089.436919	B5ME19	Eukaryotic translation initiation factor 3 subunit C-like protein OS=Homo sapiens OX=9606 GN=EIF3CL PE=1 SV=1	1.752103201	MAGE CAS9	MAGE KO	0.008172393	19.58703817	5957.321134	7969.059947	5605.481294	3940.487213	3574.678714	3632.500697	7277.191235	11594.32588	5605.481294	3412.802037	4581.183716	5622.967514	0.0005	HLA-A01:01
ILMEHIHKL	9	27.47	41.7082	1132.637486	P84098	60S ribosomal protein L19 OS=Homo sapiens OX=9606 GN=RPL19 PE=1 SV=1	1.47727939	MAGE CAS9	MAGE KO	0.451935167	58.73362749	6055.750219	8981.887186	18661.70253	5866.717556	10583.59485	6361.445593	7397.427706	13067.9061	18661.70253	5081.083771	13563.56649	9847.26636	0.0007	HLA-A02:01
TRIPKVQKL	9	38.06	34.60671667	1081.696966	P0DMV8	Heat shock 70 kDa protein 1A OS=Homo sapiens OX=9606 GN=HSPA1A PE=1 SV=1	1.093120872	MAGE CAS9	MAGE KO	0.719782549	64.63056388	5746.294486	14209.72871	14167.17769	2880.223482	15827.93579	12508.15153	7019.410726	20673.98494	14167.17769	2494.522133	20284.53114	19362.12422	0.0008	HLA-C06:02
TRIPKIQKL	9	47.23	37.70725	1095.712769	P11142	Heat shock cognate 71 kDa protein OS=Homo sapiens OX=9606 GN=HSPA8 PE=1 SV=1	2.062053238	MAGE KO	MAGE CAS9	0.390636224	66.830255	41531.40835	106302.8198	130569.7439	54828.56308	308353.9744	210901.2746	50732.87036	154661.8476	130569.7439	47486.26798	395175.7121	326466.8377	0.0008	HLA-C06:02
TRIPKIQKL	9	31.06	37.86438333	1095.712696	P11142	Heat shock cognate 71 kDa protein OS=Homo sapiens OX=9606 GN=HSPA8 PE=1 SV=1	1.794473524	MAGE KO	MAGE CAS9	0.350875093	79.09653905	100.627272	1483.284397	1678.053643	987.8422305	1815.589208	3050.078952	122.9216766	2158.056633	1678.053643	855.556634	2326.795883	4721.401672	0.0008	HLA-C06:02
GTDGHVHLY	9	48.25	37.44448333	997.4618361	Q96EX3	Cytoplasmic dynein 2 intermediate chain 2 OS=Homo sapiens OX=9606 GN=DYNC2I2 PE=1 SV=2	2.478167222	MAGE CAS9	MAGE KO	0.058554736	45.00646305	34504.15086	52704.49551	63478.29494	9740.2834	25249.77668	25815.74027	42148.69378	76680.70017	63478.29494	8435.926126	32359.23422	39961.74564	0.0009	HLA-A01:01
EESDLSRQY	9	31.07	39.06871667	1125.494641	Q12789	General transcription factor 3C polypeptide 1 OS=Homo sapiens OX=9606 GN=GTF3C1 PE=1 SV=4	1.006721703	MAGE KO	MAGE CAS9	0.615701212	88.94448161	928.1825573	2320.56431	1934.727806	127.2214952	1879.069653	3212.0253	1133.825392	3376.229946	1934.727806	110.1847956	2408.15021	4972.088218	0.001	HLA-B44:03
YSDKYGLGY	9	42.87	50.82888333	1064.480347	P53350	Serine/threonine-protein kinase PLK1 OS=Homo sapiens OX=9606 GN=PLK1 PE=1 SV=1	3.464580224	MAGE CAS9	MAGE KO	0.022405999	48.51915315	128776.5255	139094.5099	187103.5162	19536.3858	59131.58453	52653.72586	157307.5182	202371.0559	187103.5162	16920.19632	75780.97889	81505.88664	0.0011	HLA-A01:01
STDPSVLGKY	10	43.78	49.29833333	1065.53423	Q14469	Transcription factor HES-1 OS=Homo sapiens OX=9606 GN=HES1 PE=1 SV=1	2.435859389	MAGE KO	MAGE CAS9	0.094304372	48.11751363	9680.239059	6914.151573	8647.698039	9172.583708	27206.57956	25107.01541	11824.93763	10059.52108	8647.698039	7944.249194	34867.00463	38864.66758	0.0014	HLA-A01:01
SSDDSKLEY	9	37	40.44843333	1042.445624	Q15057	Arf-GAP with coiled-coil, ANK repeat and PH domain-containing protein 2 OS=Homo sapiens OX=9606 GN=ACAP2 PE=1 SV=3	1.50465725	MAGE CAS9	MAGE KO	0.354175036	73.06226024	4199.142558	5970.137448	6986.351104	700.8900768	4640.107715	6060.689274	5129.480639	8686.05828	6986.351104	607.0313016	5946.600409	9381.707465	0.0014	HLA-A01:01
EEASLLHQF	9	36.77	59.33221667	1072.518726	Q01082	Spectrin beta chain, non-erythrocytic 1 OS=Homo sapiens OX=9606 GN=SPTBN1 PE=1 SV=2	1.965145932	MAGE KO	MAGE CAS9	0.05972459	32.44583851	1831.724144	1740.701868	2769.208501	4453.147222	5327.251737	2681.838306	2237.5505	2532.577851	2769.208501	3856.809854	6827.220252	4151.379705	0.0015	HLA-B44:03
GTDELRLLY	9	36.85	66.01335	1078.566534	Q9Y4W2	Ribosomal biogenesis protein LAS1L OS=Homo sapiens OX=9606 GN=LAS1L PE=1 SV=2	1.189495864	MAGE CAS9	MAGE KO	0.391125535	31.17963912	12668.1223	11454.943	15628.36855	11032.04451	14665.37024	7721.309139	15474.79923	16665.99863	15628.36855	9554.702738	18794.62763	11952.28138	0.0016	HLA-A01:01
ITEDKTELY	9	28.99	44.96463333	1110.544788	Q63HN8	E3 ubiquitin-protein ligase RNF213 OS=Homo sapiens OX=9606 GN=RNF213 PE=1 SV=3	1.038405986	MAGE KO	MAGE CAS9	0.796392575	57.78233645	1237.145025	1610.834282	1323.21863	487.1369307	1824.204741	2020.055235	1511.239822	2343.63121	1323.21863	421.9026276	2337.83725	3126.965667	0.0017	HLA-A01:01
VSDSKQFTY	9	27.65	42.69685	1073.503027	Q00653	Nuclear factor NF-kappa-B p100 subunit OS=Homo sapiens OX=9606 GN=NFKB2 PE=1 SV=4	1.815927029	MAGE KO	MAGE CAS9	0.270208927	49.57816481	981.4813207	1384.598886	601.1848492	808.3203833	2537.301833	2042.714602	1198.932725	2014.477342	601.1848492	700.0752196	3251.717642	3162.041471	0.0018	HLA-A02:01
KLYEGPQLV	9	27.54	55.5816	1045.581312	P49746	Thrombospondin-3 OS=Homo sapiens OX=9606 GN=THBS3 PE=1 SV=1	1.954517435	MAGE KO	MAGE CAS9	0.1188689	40.69167913	1091.309422	1856.692344	1892.045977	3387.1674	4303.451109	1769.339193	1333.093715	2701.334441	1892.045977	2933.579321	5515.15303	2738.867142	0.0018	HLA-A02:01
YTDHQNSSSYY	11	37.73	38.18025	1363.533442	P48436	Transcription factor SOX-9 OS=Homo sapiens OX=9606 GN=SOX9 PE=1 SV=1	33.46119948	MAGE CAS9	MAGE KO	0.046605648	173.2050808	20562.30335	28989.75567	30707.89651	0	2398.597682	0	25117.97002	42177.70688	30707.89651	0	3073.959235	0	0.0019	HLA-C16:01
SEEAEIIRKY	10	34.78	43.118	1236.638814	P09874	Poly [ADP-ribose] polymerase 1 OS=Homo sapiens OX=9606 GN=PARP1 PE=1 SV=4	1.122024194	MAGE KO	MAGE CAS9	0.701414975	78.54316558	2573.22993	3453.146521	2549.516449	385.2316706	5229.174699	4007.952949	3143.34008	5024.043783	2549.516449	333.6438768	6701.528136	6204.152762	0.0019	HLA-C16:01
HASDRIIAL	9	35.28	45.7975	994.5551102	P29401	Transketolase OS=Homo sapiens OX=9606 GN=TKT PE=1 SV=3	2.233689319	MAGE KO	MAGE CAS9	0.244752944	130.2286346	131.8505725	277.7676657	2049.24083	596.7872195	2329.836728	2565.703291	161.0626336	404.1290764	2049.24083	516.8692419	2985.837591	3971.607292	0.0019	HLA-C16:01
EELKELKEY	9	43.87	42.95956667	1179.602018	Q9GZU8	PSME3-interacting protein OS=Homo sapiens OX=9606 GN=PSME3IP1 PE=1 SV=1	1.336342641	MAGE CAS9	MAGE KO	0.686163053	87.1250895	1966.749605	3279.022722	10421.33237	795.9484534	6197.307275	4730.612252	2402.491432	4770.707997	10421.33237	689.3600604	7942.253121	7322.800801	0.002	HLA-B44:03
ITDSAGHILY	10	40.75	52.18926667	1088.549422	P49755	Transmembrane emp24 domain-containing protein 10 OS=Homo sapiens OX=9606 GN=TMED10 PE=1 SV=2	2.686551898	MAGE KO	MAGE CAS9	0.107629658	52.93833306	2250.790705	2585.726214	3355.377817	2865.599927	9877.269	9265.081425	2749.463058	3762.018678	3355.377817	2481.856872	12658.36388	14341.97987	0.0022	HLA-B44:03
AETPDIKLF	9	30.68	66.16058333	1032.549995	P46782	40S ribosomal protein S5 OS=Homo sapiens OX=9606 GN=RPS5 PE=1 SV=4	1.628561913	MAGE KO	MAGE CAS9	0.063113904	32.34051255	61252.4839	58503.02855	63295.46935	86197.25786	136000.1161	75912.48302	74823.23495	85117.08817	63295.46935	74654.26515	174293.0113	117509.5235	0.0022	HLA-B44:03
TLADLVHHV	9	31.83	54.35903333	1003.544568	Q9Y4A5	Transformation/transcription domain-associated protein OS=Homo sapiens OX=9606 GN=TRRAP PE=1 SV=3	2.515112234	MAGE KO	MAGE CAS9	0.40704462	71.15704883	1049.868383	920.9856907	2770.219771	5832.488705	5372.111618	719.7325073	1282.471235	1339.958327	2770.219771	5051.438631	6884.711112	1114.117476	0.0022	HLA-B44:03
TEANVVRKF	9	33.45	35.978	1062.581661	O00391	Sulfhydryl oxidase 1 OS=Homo sapiens OX=9606 GN=QSOX1 PE=1 SV=3	2.981712921	MAGE CAS9	MAGE KO	0.050237081	53.50631544	4974.320707	6846.211081	8506.867035	877.006254	3104.242568	2836.107295	6076.402838	9960.673261	8506.867035	759.563112	3978.289139	4390.182003	0.0022	HLA-B44:03
SSDVSHQEY	9	36.02	31.52146667	1050.42724	O60381	HMG box-containing protein 1 OS=Homo sapiens OX=9606 GN=HBP1 PE=1 SV=2	1.067225885	MAGE KO	MAGE CAS9	0.630450358	16.00157725	4477.056005	5417.555545	3959.94515	4600.119092	4376.516644	5809.305803	5468.967004	7882.097122	3959.94515	3984.100178	5608.791275	8992.575786	0.0022	HLA-B44:03
TTEVHPELY	9	43.09	48.35926667	1087.518762	Q9Y282	Endoplasmic reticulum-Golgi intermediate compartment protein 3 OS=Homo sapiens OX=9606 GN=ERGIC3 PE=1 SV=1	1.722918153	MAGE KO	MAGE CAS9	0.037756205	25.76164426	5348.326763	5942.735263	5034.928444	6599.792178	10995.31873	10533.23444	6533.271543	8646.190357	5034.928444	5715.989666	14091.21746	16305.03061	0.0023	HLA-B44:03
SEDEIKKAY	9	45.48	32.48125	1081.529974	Q99615	DnaJ homolog subfamily C member 7 OS=Homo sapiens OX=9606 GN=DNAJC7 PE=1 SV=2	1.026667032	MAGE CAS9	MAGE KO	0.725587073	55.43087355	6563.474621	8681.829814	6076.198543	2569.690242	8382.228127	9815.771938	8017.640632	12631.34733	6076.198543	2225.573544	10742.37157	15194.42702	0.0023	HLA-B44:03
KRNDYVHAL	9	32.3	33.54526667	1114.588066	Q99873	Protein arginine N-methyltransferase 1 OS=Homo sapiens OX=9606 GN=PRMT1 PE=1 SV=3	1.995976057	MAGE KO	MAGE CAS9	0.760833722	103.1221012	412.3379847	726.3763396	1433.899316	13.50352748	3536.768546	1584.603158	503.6932373	1056.817749	1433.899316	11.69522031	4532.599365	2452.903061	0.0024	HLA-C06:02
SSDPYHSGY	9	39.1	36.81583333	1011.394151	Q9BXP5	Serrate RNA effector molecule homolog OS=Homo sapiens OX=9606 GN=SRRT PE=1 SV=1	1.046330661	MAGE CAS9	MAGE KO	0.741037176	56.96062415	4296.872902	6387.421385	8221.483224	2216.735369	6974.93387	8876.975999	5248.86356	9293.172041	8221.483224	1919.88416	8938.832275	13741.20801	0.0025	HLA-A01:01
SSDRTITEY	9	32.89	39.70391667	1070.489004	P11216	Glycogen phosphorylase, brain form OS=Homo sapiens OX=9606 GN=PYGB PE=1 SV=5	1.976786298	MAGE CAS9	MAGE KO	0.212940418	72.4451302	8239.800679	11271.76196	13160.67149	1108.890296	6523.313562	8895.750713	10065.36393	16399.48529	13160.67149	960.3947063	8360.051421	13770.27052	0.003	HLA-A01:01
VMDSKIVQV	9	36.76	50.61996667	1017.552263	O15131	Importin subunit alpha-6 OS=Homo sapiens OX=9606 GN=KPNA5 PE=1 SV=2	1.459446811	MAGE KO	MAGE CAS9	0.234689007	37.69942855	6979.963293	11346.45721	10522.95854	20082.29611	11762.44015	10259.39797	8526.404158	16508.16073	10522.95854	17393.00177	15074.33355	15881.14258	0.0031	HLA-A02:01
NVDPVQHTY	9	33.38	40.3931	1071.498915	O00468	Agrin OS=Homo sapiens OX=9606 GN=AGRN PE=1 SV=6	2.055200743	MAGE CAS9	MAGE KO	0.19545101	73.17719033	6920.880928	9734.803564	8779.458658	799.4802941	4884.263622	6692.245748	8454.231841	14163.33742	8779.458658	692.4189393	6259.502115	10359.33192	0.0031	HLA-A02:01
KLDPKTMKV	9	28.95	34.92853333	1058.615208	Q8IX12	Cell division cycle and apoptosis regulator protein 1 OS=Homo sapiens OX=9606 GN=CCAR1 PE=1 SV=2	1.520413402	MAGE KO	MAGE CAS9	0.955070934	78.57790553	1492.759122	3102.529271	3427.641006	384.0768943	6108.131956	5705.960534	1823.48632	4513.924562	3427.641006	332.6437408	7827.969139	8832.601395	0.0031	HLA-A02:01
HTDILKEKY	9	46.37	34.87641667	1145.608375	Q8N5C7	tRNA-uridine aminocarboxypropyltransferase 1 OS=Homo sapiens OX=9606 GN=DTWD1 PE=1 SV=1	2.863261344	MAGE CAS9	MAGE KO	0.010398124	32.03660502	8842.945489	12569.46187	12796.24478	2576.733992	4303.642613	5067.066549	10802.13807	18287.53179	12796.24478	2231.67404	5515.398456	7843.618756	0.0032	HLA-B44:03
NELNIIHKF	9	30.74	52.2916	1126.611632	Q8WWY3	U4/U6 small nuclear ribonucleoprotein Prp31 OS=Homo sapiens OX=9606 GN=PRPF31 PE=1 SV=2	1.26495131	MAGE CAS9	MAGE KO	0.41135	133.7647367	481.6575271	1020.527506	2957.211947	0	2960.661051	564.6896442	588.3708222	1484.783469	2957.211947	0	3794.280068	874.1172514	0.0032	HLA-B44:03
KLNPQQFEV	9	38.18	53.54298333	1101.582231	P46977	Dolichyl-diphosphooligosaccharide--protein glycosyltransferase subunit STT3A OS=Homo sapiens OX=9606 GN=STT3A PE=1 SV=2	1.477498347	MAGE KO	MAGE CAS9	0.06680866	23.62551764	21664.13067	23348.50812	33054.43793	44693.58264	38224.32252	32426.07169	26463.91193	33970.15631	33054.43793	38708.50015	48986.9602	50194.27742	0.0033	HLA-A02:01
GEVDYKKKY	9	47.75	28.07335	1128.581273	Q8NBZ0	INO80 complex subunit E OS=Homo sapiens OX=9606 GN=INO80E PE=1 SV=1	1.06591541	MAGE CAS9	MAGE KO	0.964152524	79.98576676	23857.49356	30110.58922	1804.239743	1689.432029	26762.50377	23871.46809	29143.22379	43808.42738	1804.239743	1463.193955	34297.89255	36952.08915	0.0038	HLA-B44:03
YSDHPSGGSY	10	39.39	33.33473333	1068.414519	P38159	RNA-binding motif protein, X chromosome OS=Homo sapiens OX=9606 GN=RBMX PE=1 SV=3	1.477558112	MAGE CAS9	MAGE KO	0.218082767	42.08454938	9420.539802	12219.99951	15106.51335	4669.769404	8569.773675	11630.58039	11507.70088	17779.09284	15106.51335	4044.42336	10982.72341	18003.67877	0.0039	HLA-B44:03
NTEEEGLKY	9	33.41	41.49975	1081.49241	Q9NYF8	Bcl-2-associated transcription factor 1 OS=Homo sapiens OX=9606 GN=BCLAF1 PE=1 SV=2	1.333514813	MAGE CAS9	MAGE KO	0.384721497	55.64610343	30981.36547	41855.63472	42757.47442	10497.09625	35931.70719	40255.25395	37845.42014	60896.50125	42757.47442	9091.391375	46048.82426	62313.54214	0.0039	HLA-B44:03
DENSVIKSF	9	42.28	57.64731667	1037.503219	Q9H8H0	Nucleolar protein 11 OS=Homo sapiens OX=9606 GN=NOL11 PE=1 SV=1	1.718205601	MAGE KO	MAGE CAS9	0.036942866	24.33914063	6753.479879	7269.34034	9524.377231	12765.21664	17069.35531	10624.3546	8249.742371	10576.29148	9524.377231	11055.7794	21875.49116	16446.08103	0.0039	HLA-B44:03
DTDHYFLRY	9	55.63	56.37766667	1228.551144	Q969N2	GPI transamidase component PIG-T OS=Homo sapiens OX=9606 GN=PIGT PE=1 SV=1	1.932996539	MAGE KO	MAGE CAS9	0.118401544	58.00908326	33313.64771	23631.76698	70233.46648	100879.9585	89616.95708	55339.42152	40694.42953	34382.27462	70233.46648	87370.75123	114849.9704	85663.23738	0.0041	HLA-B44:03
ALATLIHQV	9	29.78	57.59216667	964.5703413	Q9UBW8	COP9 signalosome complex subunit 7a OS=Homo sapiens OX=9606 GN=COPS7A PE=1 SV=1	1.348513727	MAGE KO	MAGE CAS9	0.312734856	31.61840703	3449.660272	2196.76773	3169.098461	5063.483402	4225.129936	2599.245105	4213.94733	3196.116119	3169.098461	4385.413665	5414.779343	4023.528694	0.0041	HLA-B44:03
REDNVIRKY	9	32.84	30.30178333	1191.635446	P23229	Integrin alpha-6 OS=Homo sapiens OX=9606 GN=ITGA6 PE=1 SV=5	1.422755996	MAGE CAS9	MAGE KO	0.953257438	89.87471913	1451.78117	2005.677706	0	0	1400.273785	1029.839942	1773.429527	2918.095873	0	0	1794.542104	1594.151529	0.0041	HLA-B44:03
NTDRNIDKY	9	31.96	30.08993333	1137.541962	Q9UK61	Protein TASOR OS=Homo sapiens OX=9606 GN=TASOR PE=1 SV=3	1.197914125	MAGE CAS9	MAGE KO	0.845906349	78.85815251	24298.82603	30538.04246	2076.228537	6606.301876	20355.15297	20548.70957	29682.33537	44430.33664	2076.228537	5721.627626	26086.45497	31808.59028	0.0042	HLA-B44:03
AEDLVVTKY	9	46.3	50.51588333	1036.543064	Q9UQ80	Proliferation-associated protein 2G4 OS=Homo sapiens OX=9606 GN=PA2G4 PE=1 SV=3	1.249308988	MAGE KO	MAGE CAS9	0.656549351	42.70375251	10665.01827	9528.873719	9272.990427	6230.361974	15594.93691	14987.94216	13027.89891	13863.72645	9272.990427	5396.031223	19985.9279	23200.74211	0.0042	HLA-B44:03
AEIEIMKKL	9	32.99	51.51131667	1073.61566	Q9Y6M1	Insulin-like growth factor 2 mRNA-binding protein 2 OS=Homo sapiens OX=9606 GN=IGF2BP2 PE=1 SV=2	4.096008696	MAGE KO	MAGE CAS9	0.10992799	105.2370458	330.7608381	374.3871818	1989.167105	1106.788291	5308.406837	4620.743052	404.0423233	544.7025146	1989.167105	958.5741889	6803.069283	7152.727623	0.0047	HLA-B44:03
LTEKANHYY	9	34.63	33.12266667	1137.545595	Q5TA45	Integrator complex subunit 11 OS=Homo sapiens OX=9606 GN=INTS11 PE=1 SV=2	1.49479945	MAGE CAS9	MAGE KO	0.344136183	98.18308514	5858.63028	7212.380879	5330.135175	355.0336093	3591.362931	8363.713916	7156.634998	10493.42016	5330.135175	307.4897493	4602.565628	12946.69859	0.0048	HLA-A01:01
KIYEGQVEV	9	35.09	47.1102	1063.554766	P46777	60S ribosomal protein L5 OS=Homo sapiens OX=9606 GN=RPL5 PE=1 SV=3	1.122963291	MAGE CAS9	MAGE KO	0.57792112	45.83311862	19599.23828	21622.96975	25676.58561	9445.948288	26301.19385	23826.30446	23941.53375	31459.64009	25676.58561	8181.006514	33706.69383	36882.17764	0.0049	HLA-A02:01
SSDVGHDEY	9	34.12	32.32156667	1007.383508	Q01082	Spectrin beta chain, non-erythrocytic 1 OS=Homo sapiens OX=9606 GN=SPTBN1 PE=1 SV=2	1.065691926	MAGE CAS9	MAGE KO	0.69606109	35.87436496	2811.94936	3663.58793	2780.435208	1696.671936	3532.788245	3455.950933	3434.948826	5330.2187	2780.435208	1469.46434	4527.498349	5349.675457	0.0049	HLA-A02:01
YIDEQFERY	9	41.99	54.4623	1261.561945	Q15019	Septin-2 OS=Homo sapiens OX=9606 GN=SEPTIN2 PE=1 SV=1	1.442936121	MAGE KO	MAGE CAS9	0.052602641	17.09470745	4839.761358	5453.327883	6741.631685	9774.994266	7553.747258	7251.272605	5912.031286	7934.142928	6741.631685	8465.988732	9680.619351	11224.68341	0.005	HLA-A01:01
KLYGKPIRV	9	42.52	33.91803333	1072.675119	Q15427	Splicing factor 3B subunit 4 OS=Homo sapiens OX=9606 GN=SF3B4 PE=1 SV=1	1.403443374	MAGE CAS9	MAGE KO	0.441664396	82.89889512	63738.21808	146702.1517	158287.8436	6548.253143	146707.8018	109475.0392	77859.69423	213439.5481	158287.8436	5671.352414	188015.6082	169463.034	0.0051	HLA-A02:01
NESLFGKKY	9	33.67	41.7082	1084.554237	Q14192	Four and a half LIM domains protein 2 OS=Homo sapiens OX=9606 GN=FHL2 PE=1 SV=3	1.667269983	MAGE CAS9	MAGE KO	0.257960784	53.83101291	7319.289176	14324.45595	13319.70559	2653.011933	8932.723153	9384.744239	8940.909149	20840.90363	13319.70559	2297.73732	11447.86682	14527.21318	0.0052	HLA-B44:03
FLLDKKIGV	9	27.15	56.37766667	1031.637895	P78371	T-complex protein 1 subunit beta OS=Homo sapiens OX=9606 GN=CCT2 PE=1 SV=4	1.810431706	MAGE KO	MAGE CAS9	0.273177364	80.92073031	1203.707228	2653.703049	6697.213111	7549.10401	8422.940627	3136.380185	1470.393738	3860.919374	6697.213111	6538.17565	10794.54729	4854.992569	0.0053	HLA-A02:01
KVLEHVVRV	9	38.34	35.29906667	1077.665886	P43358	Melanoma-associated antigen 4 OS=Homo sapiens OX=9606 GN=MAGEA4 PE=1 SV=2	3.978568397	MAGE CAS9	MAGE KO	0.132796	170.2070428	3979.937973	9420.584388	10869.57933	6029.635312	2.316586795	68.25784326	4861.710336	13706.17439	10869.57933	5222.184609	2.968856938	105.6604437	0.0055	HLA-B44:03
PTDPKVVVY	9	42.17	47.73685	1016.553533	Q9Y4K1	Beta/gamma crystallin domain-containing protein 1 OS=Homo sapiens OX=9606 GN=CRYBG1 PE=1 SV=3	2.078266035	MAGE CAS9	MAGE KO	0.167606739	60.38078634	16922.33862	9022.017791	15263.65486	2031.517043	9355.304645	8441.251611	20671.55547	13126.29282	15263.65486	1759.469104	11989.43254	13066.72388	0.0055	HLA-B44:03
KELEDLNKW	9	29.43	48.93325	1173.603626	Q07343	cAMP-specific 3',5'-cyclic phosphodiesterase 4B OS=Homo sapiens OX=9606 GN=PDE4B PE=1 SV=1	98.22814405	MAGE KO	MAGE CAS9	0.033387108	98.69999801	0	27.82941659	53.50072536	374.1296933	3499.634258	4115.144949	0	40.48950908	53.50072536	324.0286062	4485.009355	6370.081741	0.0055	HLA-B44:03
KLLGELHTL	9	42.01	50.93365	1022.611542	Q15154	Pericentriolar material 1 protein OS=Homo sapiens OX=9606 GN=PCM1 PE=1 SV=5	1.25649996	MAGE KO	MAGE CAS9	0.488259775	48.72260923	6653.508709	10367.68128	17746.74567	10159.95174	20398.56129	13127.39671	8127.622159	15084.12236	17746.74567	8799.395132	26142.08557	20320.69128	0.0056	HLA-A02:01
LTDITKGVQY	10	31.73	52.39513333	1136.60604	P13639	Elongation factor 2 OS=Homo sapiens OX=9606 GN=EEF2 PE=1 SV=4	1.072861766	MAGE KO	MAGE CAS9	0.70558381	79.2526313	2978.582405	3103.685459	4099.1579	654.0411577	3855.866839	6413.354428	3638.500138	4515.60672	4099.1579	566.4560941	4941.544622	9927.619185	0.0058	HLA-A01:01
RLAQHITYV	9	37.62	39.86071667	1099.614526	P33993	DNA replication licensing factor MCM7 OS=Homo sapiens OX=9606 GN=MCM7 PE=1 SV=4	1.060986114	MAGE CAS9	MAGE KO	0.680247656	60.9213576	16418.14908	23786.46457	28326.81402	6759.236668	31815.27486	26017.68885	20055.66057	34607.34686	28326.81402	5854.082357	40773.34798	40274.35406	0.006	HLA-A02:01
KATEHLSTL	9	27.53	33.33473333	998.5390985	P02647	Apolipoprotein A-I OS=Homo sapiens OX=9606 GN=APOA1 PE=1 SV=1	15.14363771	MAGE CAS9	MAGE KO	0.859199871	171.4491195	0	4115.159686	28.05067132	141.1542134	0	132.4399148	0	5987.218414	28.05067132	122.2517321	0	205.0117538	0.0061	HLA-C16:01
AELELQKQL	9	27.58	52.918	1070.597687	O43290	U4/U6.U5 tri-snRNP-associated protein 1 OS=Homo sapiens OX=9606 GN=SART1 PE=1 SV=1	2.84664549	MAGE CAS9	MAGE KO	0.25703719	112.2941595	600.5743359	543.2588038	997.3135223	0	196.8563024	555.3085419	733.6341611	790.3968162	997.3135223	0	252.2841797	859.5956758	0.0061	HLA-C16:01
KEYEKALKY	9	45.1	32.587175	1170.632831	Q9Y3D6	Mitochondrial fission 1 protein OS=Homo sapiens OX=9606 GN=FIS1 PE=1 SV=2	1.01642425	MAGE KO	MAGE CAS9	0.593996077	110.5819197	2082.053998	15646.6735	2904.028573	4415.972497	9284.413818	7271.247307	2543.342009	22764.62127	2904.028573	3824.613333	11898.58133	11255.60345	0.0061	HLA-C16:01
EEVHDLERKY	10	49.17	35.24608333	1316.635683	P55209	Nucleosome assembly protein 1-like 1 OS=Homo sapiens OX=9606 GN=NAP1L1 PE=1 SV=1	1.785478422	MAGE CAS9	MAGE KO	0.298862563	77.0986858	25493.52719	27816.69871	51458.50792	2973.121349	23261.36028	32443.75974	31141.7277	40471.00561	51458.50792	2574.979704	29810.94903	50221.65783	0.0065	HLA-B44:03
AIVDKVPSV	9	29.16	51.87975	926.5423807	Q9Y678	Coatomer subunit gamma-1 OS=Homo sapiens OX=9606 GN=COPG1 PE=1 SV=1	1.100641167	MAGE CAS9	MAGE KO	0.627543767	54.84849551	13693.81855	13282.81732	19318.88498	5905.226545	21199.81942	14957.27393	16727.7429	19325.40522	19318.88498	5114.435879	27168.95007	23153.2689	0.0065	HLA-B44:03
AEDELFNRY	9	34.33	55.52926667	1155.520232	P57740	Nuclear pore complex protein Nup107 OS=Homo sapiens OX=9606 GN=NUP107 PE=1 SV=1	1.863462772	MAGE KO	MAGE CAS9	0.040020259	26.07563074	1052.412192	1570.008269	1184.75988	2661.422272	2777.171769	1655.944791	1285.578636	2284.232723	1184.75988	2305.0214	3559.126596	2563.33709	0.0067	HLA-B44:03
YTDVSTRY	8	33.49	39.01668333	1003.46145	Q9Y320	Thioredoxin-related transmembrane protein 2 OS=Homo sapiens OX=9606 GN=TMX2 PE=1 SV=1	1.657500804	MAGE CAS9	MAGE KO	0.190404115	54.23229297	53036.49859	63450.75239	67144.93254	14723.1572	42440.96148	53624.47526	64786.96279	92315.61885	67144.93254	12751.52492	54390.8578	83008.56834	0.007	HLA-A01:01
AEELFARKF	9	40.47	49.71496667	1109.587231	Q00610	Clathrin heavy chain 1 OS=Homo sapiens OX=9606 GN=CLTC PE=1 SV=5	1.487065275	MAGE KO	MAGE CAS9	0.542513374	54.82108005	2396.856873	2739.320949	4541.0999	1889.453331	7009.216941	5492.073387	2927.890815	3985.486368	4541.0999	1636.429667	8982.768266	8501.512544	0.0071	HLA-B44:03
STELNHLGY	9	28.93	48.7255	1032.487565	Q8IXI1	Mitochondrial Rho GTPase 2 OS=Homo sapiens OX=9606 GN=RHOT2 PE=1 SV=2	1.01896124	MAGE KO	MAGE CAS9	0.737766564	60.49998484	6213.559937	5929.721841	6669.83623	1933.781905	8846.633513	8389.422627	7590.200846	8627.256901	6669.83623	1674.822038	11337.53734	12986.49466	0.0072	HLA-A01:01
KEADPTGHSY	10	48.99	28.5003	1103.48878	P43355	Melanoma-associated antigen 1 OS=Homo sapiens OX=9606 GN=MAGEA1 PE=1 SV=1	8.318688317	MAGE KO	MAGE CAS9	0.052177578	144.8431412	75.06472444	175.1809643	2030.069315	2519.027292	9253.381115	7196.821374	91.69563675	254.873875	2030.069315	2181.695057	11858.8109	11140.39505	0.0073	HLA-B44:03
IADMGHLKY	9	35.03	45.06733333	1046.521279	P12004	Proliferating cell nuclear antigen OS=Homo sapiens OX=9606 GN=PCNA PE=1 SV=1	2.17273195	MAGE CAS9	MAGE KO	0.236942007	78.39035897	5637.52881	9370.984539	10591.42286	405.4708699	5269.646164	6107.25502	6886.547546	13634.0107	10591.42286	351.1727702	6753.394956	9453.789398	0.0075	HLA-A01:01
AEYIEKVVY	9	44.27	54.20803333	1112.573677	P07942	Laminin subunit beta-1 OS=Homo sapiens OX=9606 GN=LAMB1 PE=1 SV=2	2.353362418	MAGE KO	MAGE CAS9	0.268086904	73.32279121	1006.998573	2073.017708	1867.27371	3414.106268	6931.066435	1297.593631	1230.103434	3016.070029	1867.27371	2956.910706	8882.6133	2008.623657	0.0076	HLA-B44:03
KTDSTGTHSLY	11	39.52	32.64091667	1208.567786	O43166	Signal-induced proliferation-associated 1-like protein 1 OS=Homo sapiens OX=9606 GN=SIPA1L1 PE=1 SV=4	1.703460765	MAGE CAS9	MAGE KO	0.092405712	41.26887476	3794.950405	5732.24964	4068.277546	3912.965393	1864.853459	2203.273446	4635.737977	8339.951111	4068.277546	3388.965765	2389.931231	3410.580215	0.0077	HLA-A01:01
SAYGEPRKL	9	38.56	32.93481667	1019.540052	P43355	Melanoma-associated antigen 1 OS=Homo sapiens OX=9606 GN=MAGEA1 PE=1 SV=1	16.34675033	MAGE KO	MAGE CAS9	0.090222193	166.5002526	0	77.88385227	2919.667845	6035.685851	22026.25966	20938.28368	0	113.3145905	2919.667845	5227.424898	28228.0871	32411.6356	0.0078	HLA-C16:01
KASGTLREY	9	30.78	29.66881667	1023.535795	Q02543	60S ribosomal protein L18a OS=Homo sapiens OX=9606 GN=RPL18A PE=1 SV=2	1.009466261	MAGE CAS9	MAGE KO	0.983871152	19.53882184	65998.44043	94505.26309	95162.47996	79435.97145	91440.56238	82392.14237	80620.67855	137497.3742	95162.47996	68798.40754	117187.0394	127539.7801	0.0079	HLA-C16:01
DESQVVTRY	9	36.94	44.59423333	1095.520031	O94966	Ubiquitin carboxyl-terminal hydrolase 19 OS=Homo sapiens OX=9606 GN=USP19 PE=1 SV=2	1.035122172	MAGE KO	MAGE CAS9	0.858451229	53.17390344	1484.728024	2417.919691	2158.858284	817.3205804	2867.148786	2589.929888	1813.675898	3517.874008	2158.858284	707.870167	3674.438007	4009.109107	0.0082	HLA-B44:03
AESASEAAKKY	11	29.87	28.28831667	1153.560937	P51572	B-cell receptor-associated protein 31 OS=Homo sapiens OX=9606 GN=BCAP31 PE=1 SV=3	1.445478618	MAGE KO	MAGE CAS9	0.946420753	88.18940152	722.8985709	578.4142813	0	0	1009.596726	871.4231777	883.0598561	841.5451405	0	0	1293.863995	1348.928638	0.0083	HLA-B44:03
TEFEDIKSGY	10	39.66	51.98153333	1187.533781	Q01105	Protein SET OS=Homo sapiens OX=9606 GN=SET PE=1 SV=3	1.623537271	MAGE KO	MAGE CAS9	0.53496473	59.05784053	20283.22211	16924.40408	22207.36421	10863.97965	47343.39275	38255.079	24777.05714	24623.61403	22207.36421	9409.144069	60673.64294	59217.35037	0.0085	HLA-B44:03
KTFEDKVTF	9	36.56	46.48168333	1113.570629	O00534	von Willebrand factor A domain-containing protein 5A OS=Homo sapiens OX=9606 GN=VWA5A PE=1 SV=2	6.065113219	MAGE KO	MAGE CAS9	0.191149394	89.9878236	155.9927293	378.0679785	346.7338915	216.7852126	3419.03087	1706.302885	190.5535889	550.0577706	346.7338915	187.7547052	4381.710861	2641.289429	0.0089	HLA-B57:01
VTEIDQDKY	9	43.63	40.71225	1109.523215	P21333	Filamin-A OS=Homo sapiens OX=9606 GN=FLNA PE=1 SV=4	1.167549399	MAGE CAS9	MAGE KO	0.559399561	56.82403696	20523.0931	26896.35887	34228.92047	8526.404738	27307.09828	34097.90417	25070.07258	39131.98694	34228.92047	7384.602432	34995.82591	52782.20803	0.0091	HLA-A02:01
RLWPKIQGL	9	30.32	57.27	1109.67125	Q9NX09	DNA damage-inducible transcript 4 protein OS=Homo sapiens OX=9606 GN=DDIT4 PE=1 SV=1	2.470882676	MAGE KO	MAGE CAS9	0.207559664	139.8732627	1353.82084	2147.71194	23735.60468	31855.29623	28250.59379	7193.881079	1653.765665	3124.743984	23735.60468	27589.43602	36204.97689	11135.84359	0.0091	HLA-A02:01
EEPTVIKKY	9	34.83	36.84241667	1105.60216	Q9Y5X3	Sorting nexin-5 OS=Homo sapiens OX=9606 GN=SNX5 PE=1 SV=1	4.230229013	MAGE CAS9	MAGE KO	0.032965525	59.55560207	26886.70037	33929.67216	43693.02076	2588.257087	10686.30976	11430.80796	32843.56439	49364.87851	43693.02076	2241.654034	13695.20233	17694.43895	0.0094	HLA-B44:03
YTDATSKY	8	37.85	32.80308333	947.4235466	Q13217	DnaJ homolog subfamily C member 3 OS=Homo sapiens OX=9606 GN=DNAJC3 PE=1 SV=1	1.048677342	MAGE KO	MAGE CAS9	0.997545298	43.72377698	1811.171521	2675.844816	1373.106082	1015.338594	2606.37021	2523.668795	2212.444355	3893.133822	1373.106082	879.370858	3340.233269	3906.539554	0.0095	HLA-A01:01
RLTPKLMEV	9	39.04	48.10001667	1085.62619	O15372	Eukaryotic translation initiation factor 3 subunit H OS=Homo sapiens OX=9606 GN=EIF3H PE=1 SV=1	1.408808084	MAGE KO	MAGE CAS9	0.432826357	45.70006405	33579.12948	42587.29601	78006.60888	37935.61528	96114.63658	83149.96527	41018.72993	61961.00816	78006.60888	32855.51712	123177.1701	128712.86	0.0097	HLA-C16:01
KAYPKRPLL	9	27.52	32.74831667	1084.675625	Q9GZR7	ATP-dependent RNA helicase DDX24 OS=Homo sapiens OX=9606 GN=DDX24 PE=1 SV=1	3.982901786	MAGE KO	MAGE CAS9	0.479610028	81.63332415	348.8203212	1192.043651	638.7202199	190.6765973	4561.977623	3928.415552	426.1029625	1734.325334	638.7202199	165.1423909	5846.471605	6081.032014	0.0097	HLA-C16:01
KSFEDIHHY	9	35.22	34.76895	1174.540834	P01116	GTPase KRas OS=Homo sapiens OX=9606 GN=KRAS PE=1 SV=1	1.311802292	MAGE KO	MAGE CAS9	0.777962006	85.41707494	386.2136881	803.3967473	1787.346789	45.57076412	1699.872009	2159.736537	471.7809906	1168.876099	1787.346789	39.46821503	2178.496752	3343.186801	0.0098	HLA-B57:01
GLIEILKKV	9	29.1	64.44831667	1011.669592	O14737	Programmed cell death protein 5 OS=Homo sapiens OX=9606 GN=PDCD5 PE=1 SV=3	1.839699838	MAGE KO	MAGE CAS9	0.412658025	87.64044747	2162.204227	1270.08219	6872.969095	8200.985172	8923.230914	1834.360813	2641.249866	1847.864981	6872.969095	7102.761001	11435.7019	2839.518041	0.0099	HLA-A02:01
SVDPHGFISY	10	34.82	59.49143333	1120.518078	Q3ZCQ8	Mitochondrial import inner membrane translocase subunit TIM50 OS=Homo sapiens OX=9606 GN=TIMM50 PE=1 SV=2	1.658585743	MAGE KO	MAGE CAS9	0.066668915	24.98462446	6917.394544	7971.838435	10659.43114	14962.18457	17159.98177	10252.48373	8449.973034	11598.36835	10659.43114	12958.54325	21991.63487	15870.43961	0.0101	HLA-A01:01
KSDVHLNFY	9	37.04	48.82951667	1121.551264	Q14527	Helicase-like transcription factor OS=Homo sapiens OX=9606 GN=HLTF PE=1 SV=2	1.314213415	MAGE CAS9	MAGE KO	0.38689987	49.26182844	5588.0523	6554.315008	8494.101004	2265.849397	6517.866418	6918.808654	6826.109303	9535.988516	8494.101004	1962.421148	8353.070552	10710.04235	0.0102	HLA-A01:01
KRFSGTVRL	9	34.96	33.54526667	1062.628974	P62906	60S ribosomal protein L10a OS=Homo sapiens OX=9606 GN=RPL10A PE=1 SV=2	1.309639674	MAGE KO	MAGE CAS9	0.942240633	83.5958945	613.1607164	2024.829923	3182.315185	237.0504213	4421.390871	2964.062129	749.0091083	2945.960771	3182.315185	205.3061251	5666.300521	4588.25103	0.0103	HLA-C06:02
ALSDHHIYL	9	38.68	48.30898333	1067.539696	P04075	Fructose-bisphosphate aldolase A OS=Homo sapiens OX=9606 GN=ALDOA PE=1 SV=2	1.119405701	MAGE CAS9	MAGE KO	0.420536608	18.39376676	14643.86591	14366.3205	19669.06678	13010.84828	15992.41502	14483.43071	17888.27734	20901.81311	19669.06678	11268.5176	20495.32199	22419.77833	0.0108	HLA-A02:01
AIDEDVLRY	9	28.76	58.65051667	1092.543057	Q13356	RING-type E3 ubiquitin-protein ligase PPIL2 OS=Homo sapiens OX=9606 GN=PPIL2 PE=1 SV=1	1.512184087	MAGE KO	MAGE CAS9	0.42090507	157.1859639	0.08694919	54.09829867	3.528084304	55.60377352	27.40164293	4.26776605	0.106213157	78.70856898	3.528084304	48.15766713	35.11699104	6.606333173	0.0108	HLA-A02:01
KLLSKTPEL	9	28.15	42.74938333	1027.627949	P27824	Calnexin OS=Homo sapiens OX=9606 GN=CANX PE=1 SV=2	1.472335508	MAGE KO	MAGE CAS9	0.653248016	74.13974432	624.0351005	1054.486244	721.577904	482.087545	2157.913439	893.7503616	762.2927589	1534.190636	721.577904	417.5294238	2765.506692	1383.490237	0.0109	HLA-A02:01
EEVKLIKKM	9	36.41	35.19391667	1116.657845	P02792	Ferritin light chain OS=Homo sapiens OX=9606 GN=FTL PE=1 SV=2	5.059768205	MAGE KO	MAGE CAS9	0.063780314	66.86566761	251.7007558	407.3525532	926.6668701	832.4096662	3337.002559	3853.96432	307.46614	592.6644149	926.6668701	720.9386177	4276.586235	5965.78445	0.0114	HLA-B44:03
EEFELLGKAY	10	31.95	67.2813	1197.591731	B5ME19	Eukaryotic translation initiation factor 3 subunit C-like protein OS=Homo sapiens OX=9606 GN=EIF3CL PE=1 SV=1	1.371330334	MAGE CAS9	MAGE KO	0.286672922	33.07711798	5948.869774	3336.103054	4514.6341	3600.930737	4319.760477	2142.242994	7266.867439	4853.755179	4514.6341	3118.716821	5536.054548	3316.107488	0.0115	HLA-B44:03
RELLPVKKF	9	32.1	41.49975	1128.696564	Q08211	ATP-dependent RNA helicase A OS=Homo sapiens OX=9606 GN=DHX9 PE=1 SV=4	2.679517881	MAGE KO	MAGE CAS9	0.027648402	41.48679903	1466.736989	2414.877634	2539.252709	4625.790868	8466.245759	4112.792199	1791.698873	3513.448066	2539.252709	4006.334152	10850.04564	6366.439777	0.0128	HLA-B44:03
EIDKNDHLY	9	35.71	37.97065	1145.535614	Q9UNF1	Melanoma-associated antigen D2 OS=Homo sapiens OX=9606 GN=MAGED2 PE=1 SV=2	1.406581567	MAGE KO	MAGE CAS9	0.553028425	51.30907213	2460.347436	3347.283467	3608.726019	1978.56576	4808.860017	6457.448299	3005.447985	4870.021759	3608.726019	1713.608721	6162.867481	9995.874753	0.0131	HLA-A01:01
YTDKIDRY	8	42.94	35.29906667	1072.518571	O14817	Tetraspanin-4 OS=Homo sapiens OX=9606 GN=TSPAN4 PE=1 SV=1	6.925959937	MAGE CAS9	MAGE KO	0.156052475	91.00113776	19723.69808	24699.87843	34567.30249	12.89316928	4599.507941	6792.643059	24093.56815	35936.28881	34567.30249	11.16659743	5894.569153	10514.74299	0.0131	HLA-A01:01
KLLEKVRKV	9	31.22	29.51226667	1111.744172	Q6NZI2	Caveolae-associated protein 1 OS=Homo sapiens OX=9606 GN=CAVIN1 PE=1 SV=1	1.062186576	MAGE KO	MAGE CAS9	0.651539848	75.5646681	299.3913282	2816.598891	1968.718227	1033.80493	2003.178696	2363.925427	365.7227637	4097.919408	1968.718227	895.3642986	2567.204036	3659.263133	0.0132	HLA-A02:01
FLDESRSTQY	10	44.97	47.52798333	1244.566479	Q9Y230	RuvB-like 2 OS=Homo sapiens OX=9606 GN=RUVBL2 PE=1 SV=3	1.109313836	MAGE CAS9	MAGE KO	0.603107246	50.86527876	17106.67906	19906.26397	23071.83899	7572.649798	24686.09366	21905.17307	20896.73732	28961.97458	23071.83899	6558.568334	31636.83769	33908.34217	0.0138	HLA-A01:01
YLDYDDTRY	9	33.65	52.81415	1222.512924	Q9BVI4	Nucleolar complex protein 4 homolog OS=Homo sapiens OX=9606 GN=NOC4L PE=1 SV=1	1.013635794	MAGE CAS9	MAGE KO	0.847590428	81.63745053	1079.466434	1363.486135	4470.92709	1158.708726	3184.11768	2478.045249	1318.626862	1983.760028	4470.92709	1003.541767	4080.6543	3835.916108	0.0144	HLA-A01:01
IATSQNRIY	9	33.71	39.54626667	1064.561963	Q99623	Prohibitin-2 OS=Homo sapiens OX=9606 GN=PHB2 PE=1 SV=2	1.253469757	MAGE CAS9	MAGE KO	0.506628973	38.07636038	3053.784731	4321.318204	6543.692676	2501.415686	3556.711721	5046.085944	3730.363863	6287.162079	6543.692676	2166.441886	4558.157844	7811.141609	0.0147	HLA-C16:01
TVADKIHSV	9	29.09	35.82095	968.5299513	O95147	Dual specificity protein phosphatase 14 OS=Homo sapiens OX=9606 GN=DUSP14 PE=1 SV=1	1.874685939	MAGE KO	MAGE CAS9	0.139059181	49.03856017	5103.637652	8711.477332	8030.281143	21277.40357	8745.656982	10930.19639	6234.370508	12674.48203	8030.281143	18428.06798	11208.12933	16919.51202	0.0148	HLA-A02:01
GLNEEIARV	9	27.58	51.87975	999.5344444	O14777	Kinetochore protein NDC80 homolog OS=Homo sapiens OX=9606 GN=NDC80 PE=1 SV=1	2.100080788	MAGE CAS9	MAGE KO	0.165224347	63.89957913	5516.189583	5211.15014	7967.221216	778.8416763	4117.827884	4005.159857	6738.325093	7581.794257	7967.221216	674.5441149	5277.264771	6199.829166	0.0148	HLA-A02:01
SLDKTSHSV	9	33.92	27.59048333	972.4870404	Q12789	General transcription factor 3C polypeptide 1 OS=Homo sapiens OX=9606 GN=GTF3C1 PE=1 SV=4	1.281529728	MAGE KO	MAGE CAS9	0.962382242	90.41470371	208.202644	687.8024158	383.494946	97.18876365	1075.823676	466.7048545	254.3308345	1000.695867	383.494946	84.17385785	1378.738147	722.4406696	0.0149	HLA-A02:01
GENVIISHF	9	35.76	58.59841667	1014.514632	Q96AD5	Patatin-like phospholipase domain-containing protein 2 OS=Homo sapiens OX=9606 GN=PNPLA2 PE=1 SV=1	2.202357409	MAGE KO	MAGE CAS9	0.228098029	84.05209053	249.1555258	2436.662277	3942.246756	5535.683546	6016.308297	3045.375244	304.3570033	3545.142926	3942.246756	4794.379746	7710.291135	4714.120517	0.016	HLA-B44:03
KEVDPTGHSF	10	51.55	36.44915	1115.52479	P43363	Melanoma-associated antigen 10 OS=Homo sapiens OX=9606 GN=MAGEA10 PE=2 SV=2	3.594674154	MAGE KO	MAGE CAS9	0.167296323	67.16252046	1417.43656	2859.197151	4513.284005	2579.438601	12895.63583	16121.8156	1731.475722	4159.896368	4513.284005	2234.016464	16526.59766	24955.93339	0.0161	HLA-B44:03
RLYQGINQL	9	31.39	52.18926667	1103.608544	P43246	DNA mismatch repair protein Msh2 OS=Homo sapiens OX=9606 GN=MSH2 PE=1 SV=1	1.018398811	MAGE KO	MAGE CAS9	0.794304328	62.86644432	8793.138742	9771.533518	15418.22784	3761.752843	18118.77615	12727.61605	10741.29642	14216.77647	15418.22784	3258.002645	23220.39235	19701.84662	0.0176	HLA-A02:01
NTDSPLRY	8	28.77	43.83089167	964.4616514	P08865	40S ribosomal protein SA OS=Homo sapiens OX=9606 GN=RPSA PE=1 SV=4	1.502366544	MAGE CAS9	MAGE KO	0.220541191	40.45730676	175425.4274	248333.0404	285270.7253	83844.12813	195574.9046	192522.5156	214291.6848	361304.1208	285270.7253	72616.2517	250641.9849	298017.2453	0.0176	HLA-A02:01
KLISELQKL	9	34.41	50.82888333	1070.668186	Q5UIP0	Telomere-associated protein RIF1 OS=Homo sapiens OX=9606 GN=RIF1 PE=1 SV=2	1.054795857	MAGE CAS9	MAGE KO	0.904025456	60.89131817	2984.523324	4226.196127	9054.626976	2755.551796	8684.339689	3980.482348	3645.757294	6148.767291	9054.626976	2386.545692	11129.54723	6161.629356	0.0178	HLA-A02:01
KLVPFLKKV	9	33.71	43.69878333	1070.721364	P15170	Eukaryotic peptide chain release factor GTP-binding subunit ERF3A OS=Homo sapiens OX=9606 GN=GSPT1 PE=1 SV=1	2.075511881	MAGE KO	MAGE CAS9	0.490866785	126.7561848	0	975.9543991	4121.193474	100.9424062	7517.541986	2960.706579	0	1419.93327	4121.193474	87.42483631	9634.219936	4583.05677	0.0179	HLA-A02:01
NLLPKLHIV	9	37.58	59.22481667	1045.66523	O00299	Chloride intracellular channel protein 1 OS=Homo sapiens OX=9606 GN=CLIC1 PE=1 SV=4	1.647758715	MAGE KO	MAGE CAS9	0.397097546	68.90549089	5467.811836	9878.448742	22052.75381	25568.94671	27774.54392	8281.061265	6679.229048	14372.32932	22052.75381	22144.91475	35594.88796	12818.75555	0.0183	HLA-A02:01
AATPAVRTV	9	34.32	36.50133333	884.5078856	P11940	Polyadenylate-binding protein 1 OS=Homo sapiens OX=9606 GN=PABPC1 PE=1 SV=2	1.638336319	MAGE KO	MAGE CAS9	0.105631172	33.59543516	9382.131794	12305.19333	18142.71578	15720.84216	24328.66829	25205.49218	11460.78342	17903.04283	18142.71578	13615.6062	31178.77379	39017.10571	0.0184	HLA-C16:01
KLGSVPVTV	9	36.14	51.24555	898.546655	Q9Y4C2	TRPM8 channel-associated factor 1 OS=Homo sapiens OX=9606 GN=TCAF1 PE=1 SV=3	1.26627267	MAGE KO	MAGE CAS9	0.834100845	55.79348516	356032.2486	307692.446	401823.5589	170556.6965	656468.2204	522249.7153	434912.7234	447667.1671	401823.5589	147716.8202	841306.8032	808421.9188	0.019	HLA-A02:01
ITQGTPLKY	9	29.84	44.54213333	1019.56557	Q9Y618	Nuclear receptor corepressor 2 OS=Homo sapiens OX=9606 GN=NCOR2 PE=1 SV=3	1.417956345	MAGE CAS9	MAGE KO	0.085718836	24.0354552	3337.159485	4312.490015	4277.166043	2613.016952	3552.464137	2245.790234	4076.521511	6274.31779	4277.166043	2263.098215	4552.714288	3476.394524	0.0192	HLA-A01:01
ILDKKVEKV	9	44.61	30.88671667	1070.670046	P08238	Heat shock protein HSP 90-beta OS=Homo sapiens OX=9606 GN=HSP90AB1 PE=1 SV=4	1.928060988	MAGE CAS9	MAGE KO	0.256878487	74.64290767	100757.3261	168185.2519	160643.5805	10257.05375	106026.9601	106523.3357	123080.5448	244695.6896	160643.5805	8883.493855	135880.4586	164893.9135	0.0195	HLA-A02:01
EELLGDGHSY	10	27.83	50.4607	1118.48825	P28070	Proteasome subunit beta type-4 OS=Homo sapiens OX=9606 GN=PSMB4 PE=1 SV=4	2.00170395	MAGE KO	MAGE CAS9	0.253372383	73.26813915	10227.29796	8582.928104	14441.18719	40956.29913	12929.72059	12673.46553	12493.19977	12487.45349	14441.18719	35471.69006	16570.2795	19618.02376	0.0196	HLA-B44:03
RTLRDIETF	9	31.93	49.06381667	1149.613608	P60842	Eukaryotic initiation factor 4A-I OS=Homo sapiens OX=9606 GN=EIF4A1 PE=1 SV=1	2.090110106	MAGE KO	MAGE CAS9	0.188422517	53.06158764	173179.186	242023.9718	358059.9528	238651.2861	807852.608	569701.1474	211547.7789	352124.9456	358059.9528	206692.6122	1035315.761	881874.8603	0.0203	HLA-B57:01
EEIAFLKKL	9	44.53	58.44158333	1089.644103	P08670	Vimentin OS=Homo sapiens OX=9606 GN=VIM PE=1 SV=4	1.182841663	MAGE KO	MAGE CAS9	0.537703731	35.80064293	588.5294276	793.1838075	1192.56075	1026.943291	1301.863283	716.1519475	718.9206517	1154.017112	1192.56075	889.4215272	1668.422633	1108.574911	0.0205	HLA-B44:03
EEIAFLKKL	9	53.47	58.85968333	1089.643373	P08670	Vimentin OS=Homo sapiens OX=9606 GN=VIM PE=1 SV=4	1.274251111	MAGE KO	MAGE CAS9	0.613531945	49.98844199	17051.27733	13921.25386	34057.77773	34692.91018	34871.11275	13300.92044	20829.0611	20254.2778	34057.77773	30047.05462	44689.60336	20589.29915	0.0205	HLA-B44:03
DEALIGKKF	9	44.77	46.48168333	1019.565463	O14647	Chromodomain-helicase-DNA-binding protein 2 OS=Homo sapiens OX=9606 GN=CHD2 PE=1 SV=2	1.335728847	MAGE CAS9	MAGE KO	0.330919722	44.74617262	4952.488713	6881.964069	6392.09447	2203.370199	5854.044304	5587.980137	6049.733872	10012.69091	6392.09447	1908.308769	7502.339254	8649.972402	0.0215	HLA-B44:03
KSSDIAKTF	9	38.57	35.50748333	995.5286369	P13797	Plastin-3 OS=Homo sapiens OX=9606 GN=PLS3 PE=1 SV=4	1.064901705	MAGE KO	MAGE CAS9	0.880155227	36.21841065	1793.007269	2151.726357	3430.863736	1554.589001	2924.325751	3375.371458	2190.255735	3130.584631	3430.863736	1346.408254	3747.714013	5224.941615	0.0217	HLA-B57:01
RMLPHAPGV	9	43.42	40.12785	976.5286115	Q13547	Histone deacetylase 1 OS=Homo sapiens OX=9606 GN=HDAC1 PE=1 SV=1	1.119550455	MAGE CAS9	MAGE KO	0.686377042	48.89714118	109879.7773	178887.046	225243.4458	67690.48551	207395.4174	184036.1195	134224.1143	260265.9185	225243.4458	58625.80294	265790.7424	284880.6394	0.0221	HLA-A02:01
YEVEIDGKTY	10	37.27	57.32515	1215.566377	P50579	Methionine aminopeptidase 2 OS=Homo sapiens OX=9606 GN=METAP2 PE=1 SV=1	3.598072712	MAGE KO	MAGE CAS9	0.032400446	49.85386918	1160.014819	2601.778681	3588.971056	9037.629368	12086.47456	5324.481433	1417.021088	3785.373695	3588.971056	7827.367087	15489.60477	8242.086823	0.0227	HLA-B44:03
ETDLLDIRSEY	11	40.06	66.65558333	1352.646812	P50995	Annexin A11 OS=Homo sapiens OX=9606 GN=ANXA11 PE=1 SV=1	1.321951252	MAGE KO	MAGE CAS9	0.665470268	53.77005238	7071.926881	7001.069806	11856.26335	12049.83664	17233.49587	4993.88525	8638.742675	10185.97995	11856.26335	10436.19858	22085.84798	7730.336998	0.0229	HLA-A01:01
RILSKLHTV	9	39.39	34.12731667	1065.66498	A2A3N6	Putative PIP5K1A and PSMD4-like protein OS=Homo sapiens OX=9606 GN=PIPSL PE=5 SV=1	1.403219305	MAGE CAS9	MAGE KO	0.492115485	86.94955023	1511.325647	5568.007693	6027.63368	174.8682213	5505.999814	3659.772429	1846.16634	8100.992606	6027.63368	151.4509728	7056.297561	5665.183078	0.025	HLA-C06:02
SVFAHPRKL	9	32.22	32.69611667	1053.608803	P43356	Melanoma-associated antigen 2 OS=Homo sapiens OX=9606 GN=MAGEA2 PE=1 SV=1	2.633882404	MAGE KO	MAGE CAS9	0.851881162	90.56415295	275.5121873	645.4647753	588.7507102	59.4142827	2447.179126	1469.851744	336.5530965	939.0980869	588.7507102	51.45789697	3136.219521	2275.272408	0.025	HLA-C06:02
KETEIVKKL	9	38.58	31.7904	1086.664549	Q03701	CCAAT/enhancer-binding protein zeta OS=Homo sapiens OX=9606 GN=CEBPZ PE=1 SV=3	1.201523903	MAGE KO	MAGE CAS9	0.456080984	86.71038088	9386.58488	12931.66836	7698.914765	0	18552.91381	17513.43104	11466.2231	18814.5124	7698.914765	0	23776.76804	27110.09908	0.0256	HLA-B44:03
LLDQGQLNKY	10	33.69	50.82888333	1190.627851	Q00610	Clathrin heavy chain 1 OS=Homo sapiens OX=9606 GN=CLTC PE=1 SV=5	1.051076502	MAGE CAS9	MAGE KO	0.716226035	20.21939309	2365.046176	3125.53237	2519.923133	2058.153566	3080.560323	2482.521732	2889.03232	4547.392175	2519.923133	1782.538632	3947.938799	3842.845526	0.0268	HLA-A01:01
SEIGQKQKL	9	28.33	29.35005	1029.581752	Q9HBI1	Beta-parvin OS=Homo sapiens OX=9606 GN=PARVB PE=1 SV=1	1.659818582	MAGE KO	MAGE CAS9	0.239739798	55.66364923	580.3892622	1114.449909	1909.373257	2366.438744	2416.711688	1199.188331	708.9769976	1621.432831	1909.373257	2049.540204	3097.173513	1856.296142	0.0269	HLA-B44:03
RLSPVSPAL	9	28.18	51.40531667	938.5546693	O60294	tRNA wybutosine-synthesizing protein 4 OS=Homo sapiens OX=9606 GN=LCMT2 PE=1 SV=3	1.76261751	MAGE CAS9	MAGE KO	0.104417989	44.90440394	28074.70885	26437.13016	32239.64025	8363.032714	22826.56672	18027.81658	34294.78126	38463.847	32239.64025	7243.108158	29253.73275	27906.34756	0.027	HLA-A02:01
KLLGNIKNV	9	36.65	41.0286	997.6277168	Q00688	Peptidyl-prolyl cis-trans isomerase FKBP3 OS=Homo sapiens OX=9606 GN=FKBP3 PE=1 SV=1	1.005320993	MAGE CAS9	MAGE KO	0.759044983	56.1744448	7802.73456	9996.058753	11857.10364	3528.898615	13824.25795	12145.77677	9531.463936	14543.4422	11857.10364	3056.330786	17716.68742	18801.18241	0.0274	HLA-A02:01
ETEKMIEKY	9	44.32	36.65876667	1169.561656	Q01082	Spectrin beta chain, non-erythrocytic 1 OS=Homo sapiens OX=9606 GN=SPTBN1 PE=1 SV=2	1.336880851	MAGE KO	MAGE CAS9	0.46287169	55.90812742	2474.825705	7464.120284	9534.774189	5826.47158	7558.203577	12649.36844	3023.133976	10859.68026	9534.774189	5046.227281	9686.330414	19580.72241	0.0285	HLA-A01:01
RLMNDMTAV	9	27.74	50.56788333	1049.498938	Q92598	Heat shock protein 105 kDa OS=Homo sapiens OX=9606 GN=HSPH1 PE=1 SV=1	2.273085576	MAGE KO	MAGE CAS9	0.161106207	49.9861606	6739.793745	12337.82443	16112.91714	11482.91511	32063.73097	36444.45216	8233.024015	17950.51839	16112.91714	9945.195597	41091.76067	56414.57158	0.0288	HLA-A02:01
EENKLVKKI	9	39.62	30.6185	1099.660153	Q16181	Septin-7 OS=Homo sapiens OX=9606 GN=SEPTIN7 PE=1 SV=2	1.235333941	MAGE CAS9	MAGE KO	0.274833469	26.81437224	30668.19403	33288.04083	39628.48098	19639.28655	30017.17201	34195.13202	37462.86423	48431.35777	39628.48098	17009.31726	38468.962	52932.7129	0.0294	HLA-B44:03
KEIKDILIQY	10	33.96	57.8069	1261.728483	P62249	40S ribosomal protein S16 OS=Homo sapiens OX=9606 GN=RPS16 PE=1 SV=2	4.124712242	MAGE KO	MAGE CAS9	0.133688658	122.7429536	55.31537667	493.9038873	2147.613406	4198.72637	5408.664147	1516.26821	67.5707361	718.5894775	2147.613406	3636.459436	6931.55556	2347.123263	0.0295	HLA-B44:03
AESLIAKKI	9	42	39.06871667	971.6015241	P78371	T-complex protein 1 subunit beta OS=Homo sapiens OX=9606 GN=CCT2 PE=1 SV=4	1.153947875	MAGE KO	MAGE CAS9	0.984370084	58.51141637	6404.12731	10919.56075	10398.48037	3465.957736	13984.73791	14539.24172	7822.989239	15887.06154	10398.48037	3001.818553	17922.35294	22506.17156	0.0298	HLA-B44:03
KLDPTKTTL	9	38.97	39.33455	1015.59179	Q92597	Protein NDRG1 OS=Homo sapiens OX=9606 GN=NDRG1 PE=1 SV=1	1.690103181	MAGE CAS9	MAGE KO	0.177320981	51.23709413	249744.7918	329183.0638	348294.2299	77027.79243	216377.1511	255213.6829	305076.8237	478934.2459	348294.2299	66712.71665	277301.4194	395060.6945	0.0298	HLA-B44:03
AETPQAKKI	9	30.13	27.66960833	984.5594737	Q14978	Nucleolar and coiled-body phosphoprotein 1 OS=Homo sapiens OX=9606 GN=NOLC1 PE=1 SV=2	1.626886493	MAGE KO	MAGE CAS9	0.186083435	38.88515815	3943.753375	4490.655897	2836.353788	3631.839386	8369.537227	6334.875578	4817.508884	6533.534475	2836.353788	3145.486379	10726.10736	9806.137026	0.0308	HLA-B44:03
KLHYVVTEV	9	41.08	44.38066667	1086.607952	Q9Y4A5	Transformation/transcription domain-associated protein OS=Homo sapiens OX=9606 GN=TRRAP PE=1 SV=3	2.230694648	MAGE KO	MAGE CAS9	0.041887328	37.48236761	7395.696743	7282.986482	9905.980922	11046.15132	24672.0252	19122.70223	9034.245141	10596.1455	9905.980922	9566.920454	31618.80805	29601.18727	0.0309	HLA-A02:01
EEIGSRNFF	9	31.65	58.28496667	1097.514749	P49023	Paxillin OS=Homo sapiens OX=9606 GN=PXN PE=1 SV=3	2.300394016	MAGE KO	MAGE CAS9	0.069125739	43.27618078	4114.174584	5073.943206	9082.84745	16172.26152	17672.23466	8185.922919	5025.687645	7382.169469	9082.84745	14006.57434	22648.12033	12671.48515	0.0311	HLA-B44:03
GSDRSSFSHY	10	30.84	32.7757	1141.478843	Q8NC51	Plasminogen activator inhibitor 1 RNA-binding protein OS=Homo sapiens OX=9606 GN=SERBP1 PE=1 SV=2	1.206099752	MAGE KO	MAGE CAS9	0.849703453	52.90832363	2134.171903	3639.139032	3844.954064	1550.394736	4623.65173	5426.540565	2607.00686	5294.647567	3844.954064	1342.775659	5925.510992	8400.070326	0.0322	HLA-A01:01
AEVDKVTGRF	10	34.58	41.1846	1120.587752	P63220	40S ribosomal protein S21 OS=Homo sapiens OX=9606 GN=RPS21 PE=1 SV=1	1.773315387	MAGE CAS9	MAGE KO	0.496275181	68.22318411	1571.644362	6150.201656	9236.270593	868.5222564	3932.968117	4761.454117	1919.848924	8948.036872	9236.270593	752.2152378	5040.354934	7370.542789	0.0323	HLA-B44:03
FTTAQKRVY	9	35.68	32.9087	1112.598015	P41220	Regulator of G-protein signaling 2 OS=Homo sapiens OX=9606 GN=RGS2 PE=1 SV=1	3.240512972	MAGE KO	MAGE CAS9	0.00914409	33.22281907	1363.3395	1222.921908	1995.887317	3381.610142	4805.972313	6660.929927	1665.393226	1779.250655	1995.887317	2928.766256	6159.166701	10310.85627	0.0324	HLA-C16:01
KAINPINTF	9	29.04	53.90838333	1016.565572	Q07960	Rho GTPase-activating protein 1 OS=Homo sapiens OX=9606 GN=ARHGAP1 PE=1 SV=1	2.190726416	MAGE KO	MAGE CAS9	0.152651398	73.64321369	680.4719165	774.4790129	2338.18003	4446.18866	2189.564254	1673.959278	831.2333941	1126.803177	2338.18003	3850.783138	2806.069275	2591.222803	0.0329	HLA-C16:01
SYFPEITHI	9	32.58	67.79891667	1105.544942	P23458	Tyrosine-protein kinase JAK1 OS=Homo sapiens OX=9606 GN=JAK1 PE=1 SV=2	2.505492671	MAGE KO	MAGE CAS9	0.017312069	37.22406338	9389.139915	8940.32161	9651.57663	32416.73714	22622.31059	15067.2383	11469.34422	13007.43161	9651.57663	28075.69231	28991.9652	23323.48939	0.0334	HLA-C16:01
AAALRDLSF	9	34.4	59.75525	962.5192674	Q32P28	Prolyl 3-hydroxylase 1 OS=Homo sapiens OX=9606 GN=P3H1 PE=1 SV=2	2.053517548	MAGE KO	MAGE CAS9	0.133754145	52.93925194	970.0522792	507.0123056	349.9235072	1931.122639	997.9160968	822.7133723	1184.971531	737.6611466	349.9235072	1672.518884	1278.894507	1273.527785	0.0334	HLA-C16:01
KEVDVSKQL	9	39.34	35.6638	1044.582018	Q9Y448	Small kinetochore-associated protein OS=Homo sapiens OX=9606 GN=KNSTRN PE=1 SV=2	1.378522852	MAGE CAS9	MAGE KO	0.329579055	57.83900675	3816.944364	5264.736168	5803.636204	1615.354846	3415.816643	5766.848082	4662.604792	7659.757515	5803.636204	1399.036721	4377.59162	8926.852912	0.0343	HLA-B44:03
NLAENISRV	9	30.53	49.82013333	1014.546306	P11216	Glycogen phosphorylase, brain form OS=Homo sapiens OX=9606 GN=PYGB PE=1 SV=5	1.138641967	MAGE CAS9	MAGE KO	0.571640905	33.69921268	19313.35765	21947.19782	30014.59269	13019.57158	26597.63772	22979.41914	23592.31504	31931.36524	30014.59269	11276.07273	34086.60598	35571.23262	0.0353	HLA-A02:01
KAISGVHTV	9	37.05	30.40908333	910.5235654	P41091	Eukaryotic translation initiation factor 2 subunit 3 OS=Homo sapiens OX=9606 GN=EIF2S3 PE=1 SV=3	6.122723799	MAGE KO	MAGE CAS9	0.845183238	95.25503342	338.1107419	197.5123341	208.7260823	0	2881.332301	1676.112005	413.0206299	287.3641787	208.7260823	0	3692.615106	2594.55514	0.0355	HLA-C16:01
RAKPEYHKF	9	32.23	26.3688	1174.624369	Q00341	Vigilin OS=Homo sapiens OX=9606 GN=HDLBP PE=1 SV=2	3.331325536	MAGE KO	MAGE CAS9	0.788969358	146.5601319	269.0924009	2272.433104	0	0	4328.390491	4138.258325	328.7109788	3306.203006	0	0	5547.114473	6405.860334	0.0363	HLA-C16:01
KSDVNKEYY	9	39.23	31.25786667	1144.541127	Q9NW64	Pre-mRNA-splicing factor RBM22 OS=Homo sapiens OX=9606 GN=RBM22 PE=1 SV=1	1.101729004	MAGE CAS9	MAGE KO	0.952657961	80.73309706	5333.704818	8093.535837	618.5605533	584.2317334	6059.933708	6104.705795	6515.410043	11775.42805	618.5605533	505.9951072	7766.199942	9449.843299	0.037	HLA-A01:01
TELDLHKRL	9	28.83	38.23266667	1123.63473	Q9P2N5	RNA-binding protein 27 OS=Homo sapiens OX=9606 GN=RBM27 PE=1 SV=2	1.053903019	MAGE KO	MAGE CAS9	0.514220641	92.37810497	1063.478463	2172.30684	1846.099098	15.73626404	3279.480242	2060.596808	1299.096687	3160.527538	1846.099098	13.62896288	4202.867638	3189.72242	0.0373	HLA-B44:03
EEEKNFKAF	9	41.26	40.44843333	1140.544903	P26373	60S ribosomal protein L13 OS=Homo sapiens OX=9606 GN=RPL13 PE=1 SV=4	1.925622601	MAGE CAS9	MAGE KO	0.168914995	55.7144893	6952.79198	8887.081845	12534.15185	1765.199332	6233.296942	6736.491597	8493.212925	12929.97213	12534.15185	1528.814979	7988.376224	10427.82275	0.0387	HLA-B44:03
AETGQVQKI	9	33.33	34.12731667	972.5238913	Q00610	Clathrin heavy chain 1 OS=Homo sapiens OX=9606 GN=CLTC PE=1 SV=5	1.453946633	MAGE KO	MAGE CAS9	0.167754471	31.10003983	7106.500976	7368.463189	6385.208189	6639.909307	10919.95967	12769.70837	8680.97681	10720.50707	6385.208189	5750.734562	13994.63992	19767.00387	0.0392	HLA-B44:03
YVTTSTRTY	9	42.77	36.55423333	1090.530269	P08670	Vimentin OS=Homo sapiens OX=9606 GN=VIM PE=1 SV=4	1.33549523	MAGE KO	MAGE CAS9	0.430481749	38.16910782	163830.4767	215394.1525	290425.7542	174994.1982	319916.1115	399404.5833	200127.823	313380.7518	290425.7542	151560.0797	409993.3443	618262.5096	0.0407	HLA-C16:01
YARLHPRAV	9	29.97	30.03781667	1081.614452	P62987	Ubiquitin-60S ribosomal protein L40 OS=Homo sapiens OX=9606 GN=UBA52 PE=1 SV=2	1.954715785	MAGE KO	MAGE CAS9	0.34651436	100.3188414	1287.875071	2600.428091	0	1107.882602	3459.009959	3033.635007	1573.209328	3783.408698	0	959.5219565	4432.946669	4695.947095	0.0421	HLA-C16:01
KILPTLEAV	9	30.64	60.74301667	982.6076535	Q12905	Interleukin enhancer-binding factor 2 OS=Homo sapiens OX=9606 GN=ILF2 PE=1 SV=2	1.373458643	MAGE CAS9	MAGE KO	0.324155961	42.61833456	38103.28729	31006.97308	52649.29727	33476.84478	39713.74343	15461.19486	46545.23435	45112.59207	52649.29727	28993.83702	50895.75015	23933.31859	0.0432	HLA-A02:01
STDKQMGY	8	27.1	32.42911667	928.3969898	Q13347	Eukaryotic translation initiation factor 3 subunit I OS=Homo sapiens OX=9606 GN=EIF3I PE=1 SV=1	5.743617733	MAGE KO	MAGE CAS9	0.652950953	87.21628139	586.2313787	590.8969492	467.9432277	61.47197802	4066.376727	5320.813454	716.1134602	859.7063942	467.9432277	53.24003872	5211.326761	8236.408936	0.0447	HLA-A01:01
KLAKLQAQV	9	32.42	35.87303333	997.6288833	P20290	Transcription factor BTF3 OS=Homo sapiens OX=9606 GN=BTF3 PE=1 SV=1	1.023210248	MAGE KO	MAGE CAS9	0.654766202	79.66901427	1189.326796	1942.274339	1734.133062	243.3402027	1873.867657	2861.461235	1452.827259	2825.849195	1734.133062	210.7536187	2401.483513	4429.4289	0.0458	HLA-A02:01
RLYGKKIQL	9	28.54	36.29111667	1117.696759	Q96KQ4	Apoptosis-stimulating of p53 protein 1 OS=Homo sapiens OX=9606 GN=PPP1R13B PE=1 SV=3	3.508484395	MAGE KO	MAGE CAS9	0.773713116	101.1674356	144.036285	922.3845615	2256.028008	52.05548234	7907.200023	3697.504453	175.948143	1341.993568	2256.028008	45.08454071	10133.5921	5723.59076	0.048	HLA-A02:01
SEFEKNKKI	9	33.13	27.37873333	1121.607594	Q9NX45	Spermatogenesis- and oogenesis-specific basic helix-loop-helix-containing protein 2 OS=Homo sapiens OX=9606 GN=SOHLH2 PE=2 SV=2	1.184348445	MAGE CAS9	MAGE KO	0.423207538	89.24179032	5461.246292	6586.705679	2236.745256	0	6896.727612	5164.500897	6671.20888	9583.114275	2236.745256	0	8838.60586	7994.443275	0.0491	HLA-B44:03
KATNVVRLL	9	29.06	45.17355	1012.638972	Q9NYU1	UDP-glucose:glycoprotein glucosyltransferase 2 OS=Homo sapiens OX=9606 GN=UGGT2 PE=1 SV=4	1.702985049	MAGE KO	MAGE CAS9	0.849538556	100.4938079	1407.568788	1867.345502	1203.446808	525.1737673	5414.9619	1686.446323	1719.421702	2716.833908	1203.446808	454.8458111	6939.626541	2610.552256	0.0492	HLA-C16:01
SSVPGVRLL	9	35.16	58.1797	926.5553612	P08670	Vimentin OS=Homo sapiens OX=9606 GN=VIM PE=1 SV=4	2.131293913	MAGE CAS9	MAGE KO	0.019495317	30.15931884	21353.172	30055.35058	39655.32394	12384.3658	15940.68314	14401.97522	26084.05903	43728.0597	39655.32394	10725.9297	20429.02421	22293.68844	0.0495	HLA-C16:01
RLWKAIHTA	9	35.21	34.12731667	1094.634616	Q12788	Transducin beta-like protein 3 OS=Homo sapiens OX=9606 GN=TBL3 PE=1 SV=2	3.554769064	MAGE KO	MAGE CAS9	0.244656295	133.0584187	0	278.775077	1428.622182	791.1261691	3616.873591	1661.403197	0	405.5947768	1428.622182	685.183546	4635.2592	2571.786487	0.0507	HLA-A02:01
KLLGKVETA	9	28.56	34.23455	957.5846707	Q6NXR4	TELO2-interacting protein 2 OS=Homo sapiens OX=9606 GN=TTI2 PE=1 SV=1	1.438239122	MAGE KO	MAGE CAS9	0.499958196	86.91784396	3742.234702	3881.47181	1904.14842	0	6513.800706	7189.533005	4571.342883	5647.221802	1904.14842	0	8347.860077	11129.11295	0.0508	HLA-A02:01
GTLKGHNGW	9	40.01	31.41683333	968.4827646	P63244	Receptor of activated protein C kinase 1 OS=Homo sapiens OX=9606 GN=RACK1 PE=1 SV=3	4.828256632	MAGE KO	MAGE CAS9	0.085536702	66.27886427	410.7895154	1584.12673	742.7145	1214.085549	6240.619575	5763.278681	501.801698	2304.773922	742.7145	1051.502875	7997.760656	8921.32762	0.0514	HLA-B57:01
SEGTKAVTKY	10	49.01	28.60841667	1082.559318	P62807	Histone H2B type 1-C/E/F/G/I OS=Homo sapiens OX=9606 GN=H2BC4 PE=1 SV=4	3.408206999	MAGE CAS9	MAGE KO	0.978015223	153.65896	53.84503648	6884.805146	514.9589034	1042.070288	163.1517926	981.7369539	65.77463573	10016.82445	514.9589034	902.522812	209.089654	1519.690004	0.0518	HLA-B44:03
SEGTKAVTKY	10	49.01	28.60841667	1082.559318	Q5QNW6	Histone H2B type 2-F OS=Homo sapiens OX=9606 GN=H2BC18 PE=1 SV=3	3.408206999	MAGE CAS9	MAGE KO	0.978015223	153.65896	53.84503648	6884.805146	514.9589034	1042.070288	163.1517926	981.7369539	65.77463573	10016.82445	514.9589034	902.522812	209.089654	1519.690004	0.0518	HLA-B44:03
SEGTKAVTKY	10	49.01	28.60841667	1082.559318	P58876	Histone H2B type 1-D OS=Homo sapiens OX=9606 GN=H2BC5 PE=1 SV=2	3.408206999	MAGE CAS9	MAGE KO	0.978015223	153.65896	53.84503648	6884.805146	514.9589034	1042.070288	163.1517926	981.7369539	65.77463573	10016.82445	514.9589034	902.522812	209.089654	1519.690004	0.0518	HLA-B44:03
SEGTKAVTKY	10	49.01	28.60841667	1082.559318	Q99879	Histone H2B type 1-M OS=Homo sapiens OX=9606 GN=H2BC14 PE=1 SV=3	3.408206999	MAGE CAS9	MAGE KO	0.978015223	153.65896	53.84503648	6884.805146	514.9589034	1042.070288	163.1517926	981.7369539	65.77463573	10016.82445	514.9589034	902.522812	209.089654	1519.690004	0.0518	HLA-B44:03
NEFPEPIKL	9	27.65	64.8128	1085.576085	P51149	Ras-related protein Rab-7a OS=Homo sapiens OX=9606 GN=RAB7A PE=1 SV=1	1.645078221	MAGE KO	MAGE CAS9	0.15661594	37.24167481	23945.02037	18733.4454	21802.62729	39727.23866	45787.67111	20561.53208	29250.14254	27255.62015	21802.62729	34407.21761	58679.88428	31828.43903	0.0518	HLA-B44:03
KSFGSAQEF	9	30.94	43.9582	999.4651864	P35606	Coatomer subunit beta' OS=Homo sapiens OX=9606 GN=COPB2 PE=1 SV=2	2.191837797	MAGE KO	MAGE CAS9	0.004538762	17.53604055	1383.759511	1975.848555	1722.709479	3097.974217	3865.980838	4175.660639	1690.337378	2874.696915	1722.709479	2683.113063	4954.50637	6463.757638	0.0521	HLA-B57:01
KVLGIVVGV	9	31.02	62.58745	882.5903265	A5YKK6	CCR4-NOT transcription complex subunit 1 OS=Homo sapiens OX=9606 GN=CNOT1 PE=1 SV=2	1.211029477	MAGE KO	MAGE CAS9	0.537947184	39.63618896	22588.85785	11053.86756	26182.79716	23821.24182	32046.13266	16583.09684	27593.51638	16082.46688	26182.79716	20631.25147	41069.20729	25669.9785	0.0531	HLA-A02:01
AEDKENYKKF	10	48.78	28.87356667	1270.619572	P08238	Heat shock protein HSP 90-beta OS=Homo sapiens OX=9606 GN=HSP90AB1 PE=1 SV=4	1.205951618	MAGE CAS9	MAGE KO	0.456745279	32.13699084	44561.16038	59199.20904	84411.39901	52565.85479	54158.37721	49311.68656	54433.87698	86129.97344	84411.39901	45526.56731	69407.48963	76332.54188	0.0534	HLA-B44:03
AEDKENYKKF	10	48.78	28.87356667	1270.619572	P07900	Heat shock protein HSP 90-alpha OS=Homo sapiens OX=9606 GN=HSP90AA1 PE=1 SV=5	1.205951618	MAGE CAS9	MAGE KO	0.456745279	32.13699084	44561.16038	59199.20904	84411.39901	52565.85479	54158.37721	49311.68656	54433.87698	86129.97344	84411.39901	45526.56731	69407.48963	76332.54188	0.0534	HLA-B44:03
REAVQKKTF	9	35.19	25.51788333	1105.624598	Q01082	Spectrin beta chain, non-erythrocytic 1 OS=Homo sapiens OX=9606 GN=SPTBN1 PE=1 SV=2	1.428918227	MAGE KO	MAGE CAS9	0.121892258	24.79245534	2026.216525	2860.246206	3380.556599	3229.442844	4742.302375	3841.149384	2475.133505	4161.422657	3380.556599	2796.976242	6077.569526	5945.947436	0.0563	HLA-B44:03
AEYGEIKNI	9	32.63	48.67368333	1035.523767	Q9Y5S9	RNA-binding protein 8A OS=Homo sapiens OX=9606 GN=RBM8A PE=1 SV=1	1.202384226	MAGE KO	MAGE CAS9	0.495427542	28.99803228	6449.472384	9825.526665	6761.993619	6208.800014	10189.60176	11300.91483	7878.380709	14295.33206	6761.993619	5377.356705	13058.63866	17493.36951	0.0571	HLA-B44:03
AEQNRKDAEAW	11	47.01	32.42911667	1316.611695	P13645	Keratin, type I cytoskeletal 10 OS=Homo sapiens OX=9606 GN=KRT10 PE=1 SV=6	10.88387483	MAGE CAS9	MAGE KO	0.894529689	153.8039035	3293.471404	39922.21901	4.566714137	66.45021798	872.1276653	3032.457968	4023.154148	58083.54063	4.566714137	57.55162421	1117.688435	4694.125084	0.0573	HLA-B44:03
AEQNRKDAEAW	11	47.01	32.42911667	1316.611695	P08727	Keratin, type I cytoskeletal 19 OS=Homo sapiens OX=9606 GN=KRT19 PE=1 SV=4	10.88387483	MAGE CAS9	MAGE KO	0.894529689	153.8039035	3293.471404	39922.21901	4.566714137	66.45021798	872.1276653	3032.457968	4023.154148	58083.54063	4.566714137	57.55162421	1117.688435	4694.125084	0.0573	HLA-B44:03
RLISKFDTV	9	32.03	44.96463333	1077.61856	P06730	Eukaryotic translation initiation factor 4E OS=Homo sapiens OX=9606 GN=EIF4E PE=1 SV=2	1.1477123	MAGE KO	MAGE CAS9	0.784277528	81.64579232	3261.699285	2885.52342	4351.95887	784.4845389	7341.425659	3924.129632	3984.34278	4198.198921	4351.95887	679.4313209	9408.515387	6074.397581	0.0586	HLA-A02:01
DEARDLIQRY	10	40.76	51.24555	1277.636084	Q6P2Q9	Pre-mRNA-processing-splicing factor 8 OS=Homo sapiens OX=9606 GN=PRPF8 PE=1 SV=2	2.511684744	MAGE KO	MAGE CAS9	0.022696293	43.24383004	1341.808152	860.7988565	2088.301526	3208.1401	4260.836409	3308.432995	1639.091514	1252.39144	2088.301526	2778.526227	5460.539516	5121.323519	0.0601	HLA-B44:03
AEDDFKKVL	9	42.11	46.48168333	1063.554781	Q13217	DnaJ homolog subfamily C member 3 OS=Homo sapiens OX=9606 GN=DNAJC3 PE=1 SV=1	4.373901564	MAGE KO	MAGE CAS9	0.02128401	44.84821887	579.724132	1056.720643	478.9890805	1517.785611	4137.622057	3597.291781	708.164505	1537.441503	478.9890805	1314.533342	5302.632294	5568.465504	0.063	HLA-B44:03
RLAEAHAKV	9	39.3	26.47645	993.5710604	P33991	DNA replication licensing factor MCM4 OS=Homo sapiens OX=9606 GN=MCM4 PE=1 SV=5	1.08038863	MAGE KO	MAGE CAS9	0.984375583	95.30002706	725.4444706	1249.011837	0	0	1126.557608	1006.622537	886.1698108	1817.209352	0	0	1443.756987	1558.211903	0.0631	HLA-A02:01
RLAHYIDRV	9	35.83	36.08215	1141.635823	Q03252	Lamin-B2 OS=Homo sapiens OX=9606 GN=LMNB2 PE=1 SV=4	1.012982555	MAGE KO	MAGE CAS9	0.762941018	66.19340977	3122.670916	7221.924441	13611.04842	5665.893559	10585.25898	8015.496705	3814.512078	10507.30526	13611.04842	4907.152855	13565.69917	12407.67211	0.0636	HLA-A02:01
RISDVHFSV	9	32.67	49.61178333	1058.551127	O95503	Chromobox protein homolog 6 OS=Homo sapiens OX=9606 GN=CBX6 PE=1 SV=1	1.429096526	MAGE KO	MAGE CAS9	0.378790688	41.75970652	4275.961526	5113.863677	6867.865374	4208.709641	10553.05357	8472.045917	5223.319179	7440.250467	6867.865374	3645.10581	13524.42584	13114.39224	0.0689	HLA-A02:01
RLASYLDRV	9	45.64	47.68496667	1091.60774	P05783	Keratin, type I cytoskeletal 18 OS=Homo sapiens OX=9606 GN=KRT18 PE=1 SV=2	1.959535425	MAGE CAS9	MAGE KO	0.097899632	51.07695153	493462.0172	384086.9812	610289.6269	126407.5678	384806.1271	248067.6156	602790.6479	558814.9238	610289.6269	109479.8642	493154.1278	383998.8648	0.0701	HLA-A02:01
TEVTGHRW	8	28.01	32.829125	984.477727	P35613	Basigin OS=Homo sapiens OX=9606 GN=BSG PE=1 SV=2	5.953975154	MAGE KO	MAGE CAS9	0.095660673	69.71539736	1406.896495	3404.560662	2635.917572	2909.779227	20013.8663	21417.83857	1718.60046	4953.35536	2635.917572	2520.119959	25649.07386	33153.96763	0.0718	HLA-B44:03
KLDYGQHVV	9	31.68	39.4943	1057.555496	P38919	Eukaryotic initiation factor 4A-III OS=Homo sapiens OX=9606 GN=EIF4A3 PE=1 SV=4	1.054067659	MAGE KO	MAGE CAS9	0.900094796	60.0129981	1488.25338	3026.69275	3396.563647	897.7222246	4076.304236	3365.24013	1817.982312	4403.588669	3396.563647	777.5049306	5224.049511	5209.258719	0.0745	HLA-A02:01
RLNKVISEL	9	33.34	45.27475	1070.644424	P05387	60S acidic ribosomal protein P2 OS=Homo sapiens OX=9606 GN=RPLP2 PE=1 SV=1	7.90933667	MAGE KO	MAGE CAS9	0.021689005	71.01409432	2469.962805	4778.434354	6648.089478	13689.99283	64903.37375	31318.62476	3017.193679	6952.228428	6648.089478	11856.7154	83177.90289	48479.99334	0.0764	HLA-A02:01
KYKDIYTEL	9	39.59	48.35926667	1171.612327	Q6WCQ1	Myosin phosphatase Rho-interacting protein OS=Homo sapiens OX=9606 GN=MPRIP PE=1 SV=3	2.335451495	MAGE KO	MAGE CAS9	0.048779923	40.35744712	4883.054409	5524.932041	9904.006807	9933.002841	19862.51135	17642.16084	5964.9161	8038.321081	9904.006807	8602.837796	25455.10263	27309.36772	0.0771	HLA-C16:01
KIGDEPPKV	9	40.14	35.6117	981.5491324	P58340	Myeloid leukemia factor 1 OS=Homo sapiens OX=9606 GN=MLF1 PE=1 SV=1	1.444010992	MAGE KO	MAGE CAS9	0.331452573	37.69926705	9908.968989	11434.50441	17574.20363	10634.18236	21954.1133	23609.25775	12104.34365	16636.26215	17574.20363	9210.119782	28135.62683	36546.19791	0.0779	HLA-A02:01
KTKEIEQVY	9	33.17	34.82113333	1136.608268	Q8NEY8	Periphilin-1 OS=Homo sapiens OX=9606 GN=PPHLN1 PE=1 SV=2	1.020512751	MAGE KO	MAGE CAS9	0.821938194	55.13816198	12767.72946	17591.23748	20974.35245	6576.52795	20947.33434	24862.44469	15596.47479	25593.80169	20974.35245	5695.840837	26845.37399	38486.08176	0.079	HLA-B57:01
HLNGHIKQV	9	34.23	27.85846667	1044.582577	Q9HBE1	POZ-, AT hook-, and zinc finger-containing protein 1 OS=Homo sapiens OX=9606 GN=PATZ1 PE=1 SV=1	2.493365872	MAGE KO	MAGE CAS9	0.899372868	89.72985524	3970.57736	5444.539442	0	0	13461.07649	10014.25443	4850.275839	7921.356469	0	0	17251.24671	15501.67007	0.0805	HLA-A02:01
KVIPVYVGV	9	30.82	59.22481667	972.6024274	O00522	Krev interaction trapped protein 1 OS=Homo sapiens OX=9606 GN=KRIT1 PE=1 SV=2	6.090925253	MAGE KO	MAGE CAS9	0.028992152	80.11231531	207.9526702	716.7069098	1487.179432	5089.954035	6492.182345	3108.194767	254.0254781	1042.749525	1487.179432	4408.339517	8320.154738	4811.362657	0.0836	HLA-A02:01
KLNAKLAEL	9	31.72	43.64693333	998.612445	P31153	S-adenosylmethionine synthase isoform type-2 OS=Homo sapiens OX=9606 GN=MAT2A PE=1 SV=1	2.233909056	MAGE KO	MAGE CAS9	0.396736274	67.55732599	3067.73502	4436.518038	4545.998271	2206.193834	13907.13182	10805.83992	3747.404898	6454.768349	4545.998271	1910.754281	17822.89568	16727.01313	0.0844	HLA-A02:01
IIDERTGDIY	10	35.75	50.51588333	1193.59154	Q9H159	Cadherin-19 OS=Homo sapiens OX=9606 GN=CDH19 PE=2 SV=1	20.83404584	MAGE KO	MAGE CAS9	0.00106623	44.28601939	565.2361052	1183.424054	601.4655075	8948.275313	20603.53874	19410.81181	690.4665935	1721.784531	601.4655075	7749.978763	26404.77752	30047.16953	0.0852	HLA-A01:01
KLGAVFNQV	9	31.99	53.49083333	974.5559537	Q15393	Splicing factor 3B subunit 3 OS=Homo sapiens OX=9606 GN=SF3B3 PE=1 SV=4	1.508174214	MAGE KO	MAGE CAS9	0.05292819	22.54000397	17667.79656	14725.34484	18656.3793	31948.38149	24481.32877	20561.86048	21582.17282	21424.16395	18656.3793	27670.05589	31374.41814	31828.94738	0.0874	HLA-A02:01
KLDVGNAEV	9	36.03	45.06733333	943.4971194	P51572	B-cell receptor-associated protein 31 OS=Homo sapiens OX=9606 GN=BCAP31 PE=1 SV=3	1.771956263	MAGE KO	MAGE CAS9	0.200178125	44.25107504	126125.8272	150822.3518	159469.8736	126799.109	311178.2687	335336.324	154069.5463	219434.1	159469.8736	109818.9726	398795.2293	519087.3763	0.0893	HLA-A02:01
MTQQPRPVL	9	49.6	43.85676667	1068.574747	Q9NPE3	H/ACA ribonucleoprotein complex subunit 3 OS=Homo sapiens OX=9606 GN=NOP10 PE=1 SV=1	1.657475085	MAGE CAS9	MAGE KO	0.796592995	87.66403816	5654.335907	24352.4228	54700.46028	15170.76668	24673.6165	11261.7962	6907.078328	35430.76948	54700.46028	13139.19336	31620.8474	17432.81542	0.0919	HLA-C16:01
RLSSVNAEV	9	27.36	40.07271667	973.5188841	Q14246	Adhesion G protein-coupled receptor E1 OS=Homo sapiens OX=9606 GN=ADGRE1 PE=2 SV=3	1.399432422	MAGE CAS9	MAGE KO	0.160231351	24.57248223	13174.92574	16507.02621	20361.49296	8572.661277	13174.06806	14013.08595	16093.88717	24016.3636	20361.49296	7424.664588	16883.42671	21691.70322	0.0946	HLA-A02:01
KLFIGGLNV	9	32.11	67.21691667	959.580394	Q13151	Heterogeneous nuclear ribonucleoprotein A0 OS=Homo sapiens OX=9606 GN=HNRNPA0 PE=1 SV=1	1.563830215	MAGE KO	MAGE CAS9	0.230366037	38.45842902	9074.238127	7747.225904	11257.34872	16977.57075	18717.88365	8215.041397	11084.67458	11271.57562	11257.34872	14704.04163	23988.18764	12716.55941	0.0957	HLA-A02:01
GEVDPKVAL	9	31.74	49.98246667	926.5063774	P17568	NADH dehydrogenase [ubiquinone] 1 beta subcomplex subunit 7 OS=Homo sapiens OX=9606 GN=NDUFB7 PE=1 SV=4	2.1239987	MAGE KO	MAGE CAS9	0.119573031	46.52483454	2838.030352	2716.600595	2507.219118	2680.798608	6797.143691	7645.416757	3466.808173	3952.430123	2507.219118	2321.802979	8710.982576	11834.80298	0.0998	HLA-B44:03
VSEGTKAVTKY	11	36.33	31.0985	1181.629332	P62807	Histone H2B type 1-C/E/F/G/I OS=Homo sapiens OX=9606 GN=H2BC4 PE=1 SV=4	3.937351636	MAGE CAS9	MAGE KO	0.893171596	170.8758482	103.9724896	11505.47568	0.346265278	2830.951355	0	117.6789706	127.0080415	16739.51952	0.346265278	2451.848218	0	182.1623955	0.106	HLA-A01:01
VSEGTKAVTKY	11	36.33	31.0985	1181.629332	Q5QNW6	Histone H2B type 2-F OS=Homo sapiens OX=9606 GN=H2BC18 PE=1 SV=3	3.937351636	MAGE CAS9	MAGE KO	0.893171596	170.8758482	103.9724896	11505.47568	0.346265278	2830.951355	0	117.6789706	127.0080415	16739.51952	0.346265278	2451.848218	0	182.1623955	0.106	HLA-A01:01
VSEGTKAVTKY	11	36.33	31.0985	1181.629332	P58876	Histone H2B type 1-D OS=Homo sapiens OX=9606 GN=H2BC5 PE=1 SV=2	3.937351636	MAGE CAS9	MAGE KO	0.893171596	170.8758482	103.9724896	11505.47568	0.346265278	2830.951355	0	117.6789706	127.0080415	16739.51952	0.346265278	2451.848218	0	182.1623955	0.106	HLA-A01:01
VSEGTKAVTKY	11	36.33	31.0985	1181.629332	Q99879	Histone H2B type 1-M OS=Homo sapiens OX=9606 GN=H2BC14 PE=1 SV=3	3.937351636	MAGE CAS9	MAGE KO	0.893171596	170.8758482	103.9724896	11505.47568	0.346265278	2830.951355	0	117.6789706	127.0080415	16739.51952	0.346265278	2451.848218	0	182.1623955	0.106	HLA-A01:01
RLNKVIKSV	9	50.04	30.40908333	1055.68071	Q16531	DNA damage-binding protein 1 OS=Homo sapiens OX=9606 GN=DDB1 PE=1 SV=1	1.754968247	MAGE KO	MAGE CAS9	0.908712813	130.5374204	1829.852704	8661.021658	0	0	11130.07442	7281.07697	2235.264435	12601.07318	0	0	14263.91565	11270.81938	0.1076	HLA-A02:01
TTLEHQKTF	9	29.55	33.0161	1103.561039	Q13347	Eukaryotic translation initiation factor 3 subunit I OS=Homo sapiens OX=9606 GN=EIF3I PE=1 SV=1	1.289311708	MAGE KO	MAGE CAS9	0.63468544	85.83456441	2177.746014	3354.843961	2078.853157	74.89065611	4398.615559	5340.016529	2660.235002	4881.021655	2078.853157	64.86177214	5637.112475	8266.134537	0.1083	HLA-C16:01
RVIGTLEEV	9	32.22	51.77625	1014.570736	P46060	Ran GTPase-activating protein 1 OS=Homo sapiens OX=9606 GN=RANGAP1 PE=1 SV=1	1.270577848	MAGE CAS9	MAGE KO	0.412197223	56.62542525	227199.1688	189279.156	259527.4661	73288.24164	273691.8204	185065.8822	277536.1211	275385.5827	259527.4661	63473.9429	350753.9029	286474.6715	0.1141	HLA-A02:01
REQLGPVTQEF	11	50.7	55.41918333	1302.657416	P02647	Apolipoprotein A-I OS=Homo sapiens OX=9606 GN=APOA1 PE=1 SV=1	13.94307814	MAGE CAS9	MAGE KO	0.683929723	165.790988	94.01134239	23463.80736	598.0691244	913.5673247	447.6330035	371.2641668	114.8399593	34137.9072	598.0691244	791.2281548	573.670864	574.702257	0.1142	HLA-B44:03
RLAVYIDKV	9	29.02	48.77755	1075.639181	P20700	Lamin-B1 OS=Homo sapiens OX=9606 GN=LMNB1 PE=1 SV=2	1.601273397	MAGE CAS9	MAGE KO	0.072957949	27.45126622	4550.55485	3256.929612	4185.035535	2860.845899	1705.932023	2922.586495	5558.749834	4738.564342	4185.035535	2477.739473	2186.263054	4524.048388	0.1204	HLA-A02:01
AEAYLGKKV	9	30.97	33.4398	977.5545596	P11021	Endoplasmic reticulum chaperone BiP OS=Homo sapiens OX=9606 GN=HSPA5 PE=1 SV=2	1.263769513	MAGE CAS9	MAGE KO	0.531640556	64.89716639	1033.697807	2040.043359	954.9141219	284.1748177	1306.612468	1597.021286	1262.717999	2968.095067	954.9141219	246.1199198	1674.509024	2472.125832	0.1223	HLA-B44:03
KVMGTFSTV	9	27.33	49.0378	968.5001236	P08240	Signal recognition particle receptor subunit alpha OS=Homo sapiens OX=9606 GN=SRPRA PE=1 SV=2	2.169194508	MAGE KO	MAGE CAS9	0.47611052	68.18710624	3873.90506	3760.799807	4671.006776	1932.727673	11727.61109	13033.14335	4732.185376	5471.653975	4671.006776	1673.908982	15029.69785	20174.79081	0.1235	HLA-A02:01
RTDGKVFQF	9	38.58	48.7255	1096.566812	P83731	60S ribosomal protein L24 OS=Homo sapiens OX=9606 GN=RPL24 PE=1 SV=1	1.765982564	MAGE KO	MAGE CAS9	0.235632068	44.97051338	3638.125984	5349.666897	7264.532322	4693.76503	12839.45252	11168.10538	4444.168432	7783.32473	7264.532322	4065.205643	16454.59509	17287.78574	0.1243	HLA-A01:01
NVEKKIDKY	9	35.15	28.28831667	1135.622946	P40429	60S ribosomal protein L13a OS=Homo sapiens OX=9606 GN=RPL13A PE=1 SV=2	5.154903196	MAGE KO	MAGE CAS9	0.784052802	88.98901451	538.5069155	570.55416	0	0	3248.659281	2468.443202	657.8154369	830.1093114	0	0	4163.368567	3821.052518	0.1264	HLA-A01:01
RVPPPPQSV	9	44.8	37.70725	975.550219	P29353	SHC-transforming protein 1 OS=Homo sapiens OX=9606 GN=SHC1 PE=1 SV=4	1.360101674	MAGE CAS9	MAGE KO	0.284972244	45.26868175	412879.2872	412365.5683	431854.0307	147551.8787	377308.3542	399408.0847	504354.4677	599957.9391	431854.0307	127792.6625	483545.2432	618267.9296	0.1289	HLA-C06:02
TLVYHVVGV	9	28.82	57.69946667	985.5596898	Q15393	Splicing factor 3B subunit 3 OS=Homo sapiens OX=9606 GN=SF3B3 PE=1 SV=4	1.425403798	MAGE KO	MAGE CAS9	0.256559195	35.06859885	3696.969148	3523.244031	4622.192289	5992.405473	7391.542417	3496.261838	4516.048552	5126.029886	4622.192289	5189.940355	9472.743278	5412.075145	0.1314	HLA-A02:01
YQFTGIKKY	9	36.82	44.43588333	1146.606952	Q96IX5	ATP synthase membrane subunit K, mitochondrial OS=Homo sapiens OX=9606 GN=ATP5MK PE=1 SV=1	2.263604879	MAGE KO	MAGE CAS9	0.030025326	29.29257858	2572.553309	4406.13248	4298.638678	6024.737456	11009.74878	8492.920442	3142.513551	6410.559864	4298.638678	5217.942643	14109.71051	13146.70518	0.1321	HLA-C06:02
KAVSLQRKL	9	27.64	30.19445	1041.665554	Q14966	Zinc finger protein 638 OS=Homo sapiens OX=9606 GN=ZNF638 PE=1 SV=2	1.850827367	MAGE KO	MAGE CAS9	0.90298083	95.00370504	325.6588728	554.9783317	0	0	794.2206861	835.6867528	397.8099957	807.4477641	0	0	1017.845565	1293.610065	0.1388	HLA-C16:01
NKELDPIQKL	10	43.16	46.84696667	1196.676755	P18859	ATP synthase-coupling factor 6, mitochondrial OS=Homo sapiens OX=9606 GN=ATP5PF PE=1 SV=1	1.227757762	MAGE CAS9	MAGE KO	0.727057586	126.4593046	1184.879044	9356.5303	45772.93174	5448.210897	28309.82649	12109.59451	1447.394089	13612.98097	45772.93174	4718.620882	36280.88745	18745.17371	0.145	HLA-B44:03
EEIAIIPSKKL	11	50.01	51.40531667	1239.743699	P08708	40S ribosomal protein S17 OS=Homo sapiens OX=9606 GN=RPS17 PE=1 SV=2	1.267938995	MAGE CAS9	MAGE KO	0.472672241	48.98980033	7934.462877	7867.865324	13626.55889	3588.012706	11018.0377	8603.967754	9692.377228	11447.09604	13626.55889	3107.528691	14120.3333	13318.60204	0.1518	HLA-B44:03
RLAADDFRV	9	40.23	48.04815	1061.561591	P05783	Keratin, type I cytoskeletal 18 OS=Homo sapiens OX=9606 GN=KRT18 PE=1 SV=2	1.583712549	MAGE CAS9	MAGE KO	0.252532697	55.68307166	94600.28741	91401.35622	132552.6207	24050.35314	91240.92487	85852.71399	115559.3877	132981.4454	132552.6207	20829.68165	116931.1909	132896.6082	0.1536	HLA-A02:01
KLGLKPLEV	9	30.5	50.4607	995.6369922	O43290	U4/U6.U5 tri-snRNP-associated protein 1 OS=Homo sapiens OX=9606 GN=SART1 PE=1 SV=1	1.102758328	MAGE KO	MAGE CAS9	0.982824841	56.59455276	6317.145195	6841.662993	9511.64505	3783.994072	13200.36905	8015.667973	7716.735862	9954.056167	9511.64505	3277.26547	16917.13314	12407.93723	0.1558	HLA-A02:01
KIPTPIVGV	9	34.58	57.86203333	922.5858072	P51003	Poly(A) polymerase alpha OS=Homo sapiens OX=9606 GN=PAPOLA PE=1 SV=4	2.827043434	MAGE KO	MAGE CAS9	0.021732844	43.36614628	7617.071264	7902.982501	7221.888164	30973.43166	20911.23609	12407.78985	9304.666139	11498.18864	7221.888164	26825.66519	26799.11173	19206.7683	0.1567	HLA-A02:01
TENTEENRRFY	11	36.83	36.03006667	1457.654038	P04075	Fructose-bisphosphate aldolase A OS=Homo sapiens OX=9606 GN=ALDOA PE=1 SV=2	1.723380396	MAGE KO	MAGE CAS9	0.810880882	73.35303715	7176.707988	6962.275793	8956.245685	2216.193849	20558.05753	17027.61433	8766.738486	10129.53786	8956.245685	1919.415157	26346.49039	26358.07402	0.1607	HLA-B44:03
RLAVYIDRV	9	42.62	49.24596667	1103.6452	P02545	Prelamin-A/C OS=Homo sapiens OX=9606 GN=LMNA PE=1 SV=1	3.202238926	MAGE CAS9	MAGE KO	0.078070299	62.88525744	54370.45155	28576.09523	52260.24863	3874.735954	18615.98882	19731.85715	66416.45876	41575.865	52260.24863	3355.855772	23857.60278	30544.13503	0.1669	HLA-A02:01
KTVEPTGKRF	10	31.42	28.07335	1161.650206	P10155	60 kDa SS-A/Ro ribonucleoprotein OS=Homo sapiens OX=9606 GN=RO60 PE=1 SV=2	1.318508991	MAGE CAS9	MAGE KO	0.96084245	96.1069109	1693.75047	2400.462945	0	0	1983.920804	1121.263492	2069.008165	3492.47588	0	0	2542.523793	1735.67157	0.1955	HLA-B57:01
GTVYEDLRY	9	33.14	55.315	1114.53093	O00762	Ubiquitin-conjugating enzyme E2 C OS=Homo sapiens OX=9606 GN=UBE2C PE=1 SV=1	1.020723332	MAGE KO	MAGE CAS9	0.901036968	24.99953924	6706.123348	8493.596904	11059.43499	10271.02812	9716.017606	6816.286709	8191.893797	12357.48395	11059.43499	8895.596862	12451.70971	10551.34243	0.196	HLA-A01:01
MRYVASYL	8	29.2	57.11358333	1001.500075	P05387	60S acidic ribosomal protein P2 OS=Homo sapiens OX=9606 GN=RPLP2 PE=1 SV=1	1.73487487	MAGE CAS9	MAGE KO	0.98575706	103.4745294	8035.790861	57762.36685	161985.5661	30012.74067	64279.71673	37004.46075	9816.154862	84039.4864	161985.5661	25993.62387	82378.64578	57281.44275	0.2031	HLA-C06:02
GTHKVTVLF	9	31.7	47.84078333	1000.570491	P21333	Filamin-A OS=Homo sapiens OX=9606 GN=FLNA PE=1 SV=4	1.40412243	MAGE KO	MAGE CAS9	0.580884998	106.4844503	603.6853742	372.6316864	2803.015693	546.332494	3275.775487	1484.53791	737.4344634	542.1484134	2803.015693	473.1710948	4198.119753	2298.006012	0.2054	HLA-B57:01
KLHGKPIRI	9	31.78	28.4481	1060.686383	P26599	Polypyrimidine tract-binding protein 1 OS=Homo sapiens OX=9606 GN=PTBP1 PE=1 SV=1	5.047000278	MAGE KO	MAGE CAS9	0.926707774	123.4869162	52.98684548	1261.5602	257.1357195	0	5367.556977	2564.726377	64.72630882	1835.466188	257.1357195	0	6878.874043	3970.095068	0.2115	HLA-A02:01
KETVFTKSPY	10	50.46	40.01761667	1198.624636	P15880	40S ribosomal protein S2 OS=Homo sapiens OX=9606 GN=RPS2 PE=1 SV=2	4.642112634	MAGE CAS9	MAGE KO	0.031327804	61.52615402	21225.55572	28940.05974	33390.47223	1737.448627	8100.519162	8161.614355	25928.16881	42105.40338	33390.47223	1504.780473	10381.34318	12633.85646	0.2162	HLA-B44:03
KLLGKVTIA	9	32.26	43.01155	941.6271692	P0C0S8	Histone H2A type 1 OS=Homo sapiens OX=9606 GN=H2AC11 PE=1 SV=2	1.598217046	MAGE CAS9	MAGE KO	0.312917286	73.68537515	9102.437321	11489.16958	11861.3028	1115.706469	10548.13449	8641.855168	11119.12143	16715.79548	11861.3028	966.2981012	13518.12172	13377.25026	0.2282	HLA-A02:01
KLLGKVTIA	9	32.26	43.01155	941.6271692	Q99878	Histone H2A type 1-J OS=Homo sapiens OX=9606 GN=H2AC14 PE=1 SV=3	1.598217046	MAGE CAS9	MAGE KO	0.312917286	73.68537515	9102.437321	11489.16958	11861.3028	1115.706469	10548.13449	8641.855168	11119.12143	16715.79548	11861.3028	966.2981012	13518.12172	13377.25026	0.2282	HLA-A02:01
KLLGKVTIA	9	32.26	43.01155	941.6271692	Q16777	Histone H2A type 2-C OS=Homo sapiens OX=9606 GN=H2AC20 PE=1 SV=4	1.598217046	MAGE CAS9	MAGE KO	0.312917286	73.68537515	9102.437321	11489.16958	11861.3028	1115.706469	10548.13449	8641.855168	11119.12143	16715.79548	11861.3028	966.2981012	13518.12172	13377.25026	0.2282	HLA-A02:01
KLLGKVTIA	9	32.26	43.01155	941.6271692	Q9BTM1	Histone H2A.J OS=Homo sapiens OX=9606 GN=H2AJ PE=1 SV=1	1.598217046	MAGE CAS9	MAGE KO	0.312917286	73.68537515	9102.437321	11489.16958	11861.3028	1115.706469	10548.13449	8641.855168	11119.12143	16715.79548	11861.3028	966.2981012	13518.12172	13377.25026	0.2282	HLA-A02:01
ILEKKVEKV	9	32.4	29.8283	1084.684837	P07900	Heat shock protein HSP 90-alpha OS=Homo sapiens OX=9606 GN=HSP90AA1 PE=1 SV=5	1.183267226	MAGE CAS9	MAGE KO	0.983569899	68.66724983	1641.413908	2486.986592	417.4687654	739.3781315	1649.268008	1453.148145	2005.076213	3618.360661	417.4687654	640.365279	2113.644426	2249.415897	0.229	HLA-A02:01
KAPIRPDIVNF	11	37.68	53.49083333	1268.723822	P36578	60S ribosomal protein L4 OS=Homo sapiens OX=9606 GN=RPL4 PE=1 SV=5	3.966543614	MAGE CAS9	MAGE KO	0.207016696	81.04958219	1241.115654	6556.450053	11865.87021	2248.399353	1619.992864	1088.930285	1516.090161	9539.094831	11865.87021	1947.307903	2076.126422	1685.621044	0.2373	HLA-B57:01
RLPGPLGTV	9	30.02	57.9141	908.5448984	Q53GL7	Protein mono-ADP-ribosyltransferase PARP10 OS=Homo sapiens OX=9606 GN=PARP10 PE=1 SV=2	1.669527436	MAGE KO	MAGE CAS9	0.379573124	53.92907941	2065.218135	1944.091486	1883.758783	3667.534161	4821.970896	1349.134326	2522.776089	2828.492994	1883.758783	3176.401135	6179.669927	2088.406617	0.2387	HLA-A02:01
RVIGDLDTV	9	34.22	52.65518333	986.5386383	Q96AX9	E3 ubiquitin-protein ligase MIB2 OS=Homo sapiens OX=9606 GN=MIB2 PE=1 SV=3	2.899394893	MAGE KO	MAGE CAS9	0.068179387	49.29358153	4491.335892	4565.356814	7162.443474	6787.688657	20799.75607	19438.23588	5486.410661	6642.218157	7162.443474	5878.724235	26656.24282	30089.6209	0.2449	HLA-A02:01
LYDPVISKL	9	35.09	62.69475	1046.600775	Q96EZ8	Microspherule protein 1 OS=Homo sapiens OX=9606 GN=MCRS1 PE=1 SV=1	2.454300362	MAGE KO	MAGE CAS9	0.056585886	39.97988878	1944.752366	943.5792859	1537.902006	4992.118567	3763.910361	2107.27794	2375.620611	1372.830147	1537.902006	4323.605558	4823.696403	3261.982967	0.2462	HLA-C06:02
KISTITPQI	9	30.19	52.2916	999.5961101	P30260	Cell division cycle protein 27 homolog OS=Homo sapiens OX=9606 GN=CDC27 PE=1 SV=2	1.053487826	MAGE KO	MAGE CAS9	0.69487094	15.64979226	2736.566846	2387.982784	3022.522473	2395.459809	3288.512148	2898.869324	3342.864992	3474.318274	3022.522473	2074.674951	4214.442613	4487.335144	0.2565	HLA-A02:01
GLDDIKDLKV	10	33.11	57.53998333	1114.62403	Q9HCE1	Helicase MOV-10 OS=Homo sapiens OX=9606 GN=MOV10 PE=1 SV=2	1.734482148	MAGE KO	MAGE CAS9	0.50155049	61.17695301	3102.859494	1164.751324	2982.389705	6024.866734	5288.851063	1261.278683	3790.31135	1694.617246	2982.389705	5218.054609	6778.007285	1952.409553	0.2574	HLA-A02:01
KVFGNEIKL	9	37.17	49.50676667	1046.613516	P19338	Nucleolin OS=Homo sapiens OX=9606 GN=NCL PE=1 SV=3	1.664350558	MAGE KO	MAGE CAS9	0.301905841	52.70966545	8387.917573	8995.028219	14408.45436	8809.854944	27340.99225	16761.18738	10246.29676	13087.02522	14408.45436	7630.094776	35039.26324	25945.65563	0.2623	HLA-A02:01
KVLSKEFHL	9	33.19	41.1846	1099.636914	Q01105	Protein SET OS=Homo sapiens OX=9606 GN=SET PE=1 SV=3	1.270111989	MAGE KO	MAGE CAS9	0.864482953	100.5556872	182.5091274	1939.490371	1893.154016	54.04599999	3466.347439	1579.301177	222.944809	2821.798752	1893.154016	46.8085008	4442.350128	2444.695804	0.2726	HLA-A02:01
KLGPAPKTL	9	40.99	34.92853333	923.5802623	Q14527	Helicase-like transcription factor OS=Homo sapiens OX=9606 GN=HLTF PE=1 SV=2	1.649466669	MAGE KO	MAGE CAS9	0.768422047	68.8789709	22622.50083	27229.54239	31155.64914	9129.64192	61370.85273	63118.99387	27634.61312	39616.74153	31155.64914	7907.057898	78650.74701	97705.70791	0.2752	HLA-A02:01
KYVYVVTEL	9	29.14	61.37511667	1112.612892	P51812	Ribosomal protein S6 kinase alpha-3 OS=Homo sapiens OX=9606 GN=RPS6KA3 PE=1 SV=1	2.422446292	MAGE KO	MAGE CAS9	0.086029212	50.16567109	4352.958405	2784.214485	7621.534766	16970.60329	12052.99522	6728.578135	5317.375047	4050.802764	7621.534766	14698.00721	15446.69881	10415.57302	0.294	HLA-C06:02
KIGPALKTV	9	36.04	37.07748333	925.5962383	Q96Q15	Serine/threonine-protein kinase SMG1 OS=Homo sapiens OX=9606 GN=SMG1 PE=1 SV=3	1.283860308	MAGE KO	MAGE CAS9	0.831839433	76.87187651	1329.191913	2405.922098	2159.231463	290.9431245	3797.01728	3479.555792	1623.680094	3500.418498	2159.231463	251.9818576	4866.125076	5386.214846	0.2955	HLA-A02:01
GTKKQFQKF	9	46.96	28.0181	1110.618257	P62280	40S ribosomal protein S11 OS=Homo sapiens OX=9606 GN=RPS11 PE=1 SV=3	3.622385839	MAGE KO	MAGE CAS9	0.843742607	88.36591732	1367.375364	1730.09244	0	0	5640.197533	5580.025978	1670.323252	2517.142009	0	0	7228.280682	8637.659679	0.3054	HLA-B57:01
EVDETYVPKEF	11	27.45	59.43945	1354.62863	P02768	Albumin OS=Homo sapiens OX=9606 GN=ALB PE=1 SV=2	2.288871008	MAGE KO	MAGE CAS9	0.337328732	142.8952357	383.1247295	2779.883501	0	4229.130739	341.4572481	2669.12985	468.0076599	4044.501539	0	3662.792244	437.5997145	4131.707518	0.315	HLA-B44:03
GVYDGREHTV	10	47.62	33.65141667	1131.530338	P43358	Melanoma-associated antigen 4 OS=Homo sapiens OX=9606 GN=MAGEA4 PE=1 SV=2	67.81026016	MAGE CAS9	MAGE KO	0.001306222	100.6365872	18373.16085	25026.08297	28735.15515	142.6289576	766.5829026	154.5563485	22443.8136	36410.88955	28735.15515	123.5289879	982.425944	239.247119	0.34	HLA-A02:01
KQHGVNVSV	9	30.23	31.73645	966.5249684	Q14157	Ubiquitin-associated protein 2-like OS=Homo sapiens OX=9606 GN=UBAP2L PE=1 SV=2	1.126126317	MAGE KO	MAGE CAS9	0.587985344	51.72470889	15476.66959	21233.45877	6464.573274	12854.31478	17109.1603	18656.69267	18905.59225	30892.9337	6464.573274	11132.94608	21926.50384	28879.8229	0.3431	HLA-A02:01
KVAPAPAVV	9	32.82	40.81616667	850.5264642	P62424	60S ribosomal protein L7a OS=Homo sapiens OX=9606 GN=RPL7A PE=1 SV=2	1.045739057	MAGE CAS9	MAGE KO	0.70536397	33.12572793	64219.79406	68381.22142	68175.35229	40793.94012	68847.20478	82353.56588	78447.96543	99489.04521	68175.35229	35331.07315	88232.17935	127480.0652	0.3655	HLA-A02:01
KYQEVTNNL	9	37.46	41.7082	1107.554678	Q14444	Caprin-1 OS=Homo sapiens OX=9606 GN=CAPRIN1 PE=1 SV=2	5.179569472	MAGE KO	MAGE CAS9	0.023886142	79.00998318	844.7709325	3635.279388	1247.290714	5929.06976	9668.162294	14067.92873	1031.933563	5289.032104	1247.290714	5135.086161	12390.38	21776.59768	0.3671	HLA-C06:02
GDNLVTRSY	9	42	42.95956667	1023.498674	P02545	Prelamin-A/C OS=Homo sapiens OX=9606 GN=LMNA PE=1 SV=1	9.417393254	MAGE CAS9	MAGE KO	0.001865268	49.3393556	10577.73359	14228.9599	18012.63047	2357.975412	930.0783134	1258.780288	12921.27593	20701.96474	18012.63047	2042.210228	1191.955967	1948.542135	0.3747	HLA-B44:03
YASGRTTGIVM	11	34.1	46.6889	1154.580596	P60709	Actin, cytoplasmic 1 OS=Homo sapiens OX=9606 GN=ACTB PE=1 SV=1	1.102519077	MAGE CAS9	MAGE KO	0.813851808	35.86024444	8647.8635	17814.74225	17815.65948	9006.352261	15848.65559	15305.98904	10563.83483	25918.98273	17815.65948	7800.278413	20311.08492	23693.06611	0.3748	HLA-C16:01
SVSTVLTSKY	10	33.81	49.92733333	1083.581001	P69905	Hemoglobin subunit alpha OS=Homo sapiens OX=9606 GN=HBA1 PE=1 SV=2	2.564262161	MAGE CAS9	MAGE KO	0.237532202	65.87697581	1024.131618	3821.35076	5545.274195	2086.977016	931.8895092	1033.276322	1251.03238	5559.750624	5545.274195	1807.502227	1194.277133	1599.470908	0.3889	HLA-A01:01
NLNDRLASY	9	36.22	48.7255	1064.525253	P13645	Keratin, type I cytoskeletal 10 OS=Homo sapiens OX=9606 GN=KRT10 PE=1 SV=6	1.358077422	MAGE CAS9	MAGE KO	0.886787762	97.62591489	7759.202939	21545.7535	1807.988634	2349.523824	5807.108776	14752.91923	9478.287697	31347.29682	1807.988634	2034.890423	7442.188316	22836.9359	0.3899	HLA-A01:01
NLNDRLASY	9	36.22	48.7255	1064.525253	P19012	Keratin, type I cytoskeletal 15 OS=Homo sapiens OX=9606 GN=KRT15 PE=1 SV=3	1.358077422	MAGE CAS9	MAGE KO	0.886787762	97.62591489	7759.202939	21545.7535	1807.988634	2349.523824	5807.108776	14752.91923	9478.287697	31347.29682	1807.988634	2034.890423	7442.188316	22836.9359	0.3899	HLA-A01:01
NLNDRLASY	9	36.22	48.7255	1064.525253	P08727	Keratin, type I cytoskeletal 19 OS=Homo sapiens OX=9606 GN=KRT19 PE=1 SV=4	1.358077422	MAGE CAS9	MAGE KO	0.886787762	97.62591489	7759.202939	21545.7535	1807.988634	2349.523824	5807.108776	14752.91923	9478.287697	31347.29682	1807.988634	2034.890423	7442.188316	22836.9359	0.3899	HLA-A01:01
NLNDRLASY	9	36.22	48.7255	1064.525253	P02533	Keratin, type I cytoskeletal 14 OS=Homo sapiens OX=9606 GN=KRT14 PE=1 SV=4	1.358077422	MAGE CAS9	MAGE KO	0.886787762	97.62591489	7759.202939	21545.7535	1807.988634	2349.523824	5807.108776	14752.91923	9478.287697	31347.29682	1807.988634	2034.890423	7442.188316	22836.9359	0.3899	HLA-A01:01
NLNDRLASY	9	36.22	48.7255	1064.525253	P13646	Keratin, type I cytoskeletal 13 OS=Homo sapiens OX=9606 GN=KRT13 PE=1 SV=4	1.358077422	MAGE CAS9	MAGE KO	0.886787762	97.62591489	7759.202939	21545.7535	1807.988634	2349.523824	5807.108776	14752.91923	9478.287697	31347.29682	1807.988634	2034.890423	7442.188316	22836.9359	0.3899	HLA-A01:01
DTGRPSTTVRY	11	28.35	35.76876667	1251.62121	Q02413	Desmoglein-1 OS=Homo sapiens OX=9606 GN=DSG1 PE=1 SV=2	1.384490256	MAGE KO	MAGE CAS9	0.70852261	90.09960379	583.7982943	360.0244958	139.0638852	8.444798777	892.7433176	598.0579341	713.1413155	523.8059894	139.0638852	7.313924627	1144.108737	925.7700455	0.3965	HLA-A01:01
GIYPHKLVF	9	35.45	53.43881667	1072.606985	Q02878	60S ribosomal protein L6 OS=Homo sapiens OX=9606 GN=RPL6 PE=1 SV=3	3.163423134	MAGE CAS9	MAGE KO	0.725771003	101.5570695	0	2314.988351	4848.138708	1250.803083	856.3599488	157.1964161	0	3368.117386	4848.138708	1083.303429	1097.481079	243.3338394	0.4402	HLA-C16:01
GETGKEKLPRYY	12	27.83	36.71096667	1439.741215	P62280	40S ribosomal protein S11 OS=Homo sapiens OX=9606 GN=RPS11 PE=1 SV=3	3.816557236	MAGE CAS9	MAGE KO	0.054596079	64.9408618	1484.527446	3531.406519	6406.61796	778.7220879	1167.842179	1046.329909	1813.430882	5137.905634	6406.61796	674.440541	1496.665855	1619.677345	0.4426	HLA-B44:03
RVAPEEHPV	9	33.51	29.88043333	1032.535664	P60709	Actin, cytoplasmic 1 OS=Homo sapiens OX=9606 GN=ACTB PE=1 SV=1	2.031356098	MAGE CAS9	MAGE KO	0.582569863	92.02300313	9749.163871	26670.03185	3141.713035	7570.017454	6363.429467	5541.675532	11909.13303	38802.69978	3141.713035	6556.288497	8155.149534	8578.294705	0.4739	HLA-A02:01
KRTNAENEF	9	29.74	28.76803333	1107.531918	P04264	Keratin, type II cytoskeletal 1 OS=Homo sapiens OX=9606 GN=KRT1 PE=1 SV=6	4.944933506	MAGE CAS9	MAGE KO	0.597337081	170.9554038	6447.135691	0	56.4385758	1009.826533	123.5219969	181.8510085	7875.526311	0	56.4385758	874.5969378	158.3014884	281.498174	0.4824	HLA-C06:02
KEKYEKDIAAY	11	35.08	34.60671667	1356.692541	B2RPK0	Putative high mobility group protein B1-like 1 OS=Homo sapiens OX=9606 GN=HMGB1P1 PE=5 SV=1	37.92376393	MAGE CAS9	MAGE KO	0.345225213	169.2395473	103.7383396	49339.12775	662.6343183	602.4491218	0	718.7673192	126.7220146	71784.36726	662.6343183	521.772938	0	1112.623403	0.4912	HLA-B44:03
SFVDTRTLL	9	40.75	64.65768333	1050.571594	P08123	Collagen alpha-2(I) chain OS=Homo sapiens OX=9606 GN=COL1A2 PE=1 SV=7	3.472522383	MAGE KO	MAGE CAS9	0.014765496	43.52798574	208857.5828	273371.5131	272486.7675	1249782.255	881588.5997	489396.8738	255130.8779	397733.0364	272486.7675	1082419.304	1129813.239	757567.0185	0.4972	HLA-C06:02
TSREIQTAV	9	27.71	36.97333333	1003.530121	P62807	Histone H2B type 1-C/E/F/G/I OS=Homo sapiens OX=9606 GN=H2BC4 PE=1 SV=4	7.955201011	MAGE CAS9	MAGE KO	0.286971504	137.9120054	501.5911095	15069.56798	1908.528546	984.1373589	704.9367326	508.1912717	612.7207755	21924.98027	1908.528546	852.3478954	903.42236	786.6600037	0.5015	HLA-C16:01
TSREIQTAV	9	27.71	36.97333333	1003.530121	Q5QNW6	Histone H2B type 2-F OS=Homo sapiens OX=9606 GN=H2BC18 PE=1 SV=3	7.955201011	MAGE CAS9	MAGE KO	0.286971504	137.9120054	501.5911095	15069.56798	1908.528546	984.1373589	704.9367326	508.1912717	612.7207755	21924.98027	1908.528546	852.3478954	903.42236	786.6600037	0.5015	HLA-C16:01
TSREIQTAV	9	27.71	36.97333333	1003.530121	P58876	Histone H2B type 1-D OS=Homo sapiens OX=9606 GN=H2BC5 PE=1 SV=2	7.955201011	MAGE CAS9	MAGE KO	0.286971504	137.9120054	501.5911095	15069.56798	1908.528546	984.1373589	704.9367326	508.1912717	612.7207755	21924.98027	1908.528546	852.3478954	903.42236	786.6600037	0.5015	HLA-C16:01
TSREIQTAV	9	27.71	36.97333333	1003.530121	Q99879	Histone H2B type 1-M OS=Homo sapiens OX=9606 GN=H2BC14 PE=1 SV=3	7.955201011	MAGE CAS9	MAGE KO	0.286971504	137.9120054	501.5911095	15069.56798	1908.528546	984.1373589	704.9367326	508.1912717	612.7207755	21924.98027	1908.528546	852.3478954	903.42236	786.6600037	0.5015	HLA-C16:01
IALNEKLVNL	10	32.65	66.38775	1125.674917	O00303	Eukaryotic translation initiation factor 3 subunit F OS=Homo sapiens OX=9606 GN=EIF3F PE=1 SV=1	1.294890434	MAGE CAS9	MAGE KO	0.534270119	48.07069705	103702.3764	53573.62134	43641.84328	53971.72606	74721.0628	26469.25088	126678.0836	77945.20667	43641.84328	46744.17317	95759.91117	40973.35424	0.505	HLA-A02:01
IALNEKLVNL	10	36.12	64.44831667	1125.675859	O00303	Eukaryotic translation initiation factor 3 subunit F OS=Homo sapiens OX=9606 GN=EIF3F PE=1 SV=1	3.926146254	MAGE KO	MAGE CAS9	0.015915685	45.56044752	5799.374388	6922.209647	8688.03205	29825.22298	39785.46636	14446.59465	7084.250708	10071.24492	8688.03205	25831.21737	50987.66777	22362.75755	0.505	HLA-A02:01
KMFQVHQV	8	41.17	38.75421667	1015.527665	Q8NBM4	Ubiquitin-associated domain-containing protein 2 OS=Homo sapiens OX=9606 GN=UBAC2 PE=1 SV=1	1.626708956	MAGE KO	MAGE CAS9	0.576403906	61.95943053	4901.685305	6623.804313	7831.324227	3278.82288	12308.21849	15900.86108	5987.674751	9637.089731	7831.324227	2839.743615	15773.78406	24613.90451	0.5126	HLA-A02:01
AENEFVTLK	9	41.06	49.4549	1049.539368	P04259	Keratin, type II cytoskeletal 6B OS=Homo sapiens OX=9606 GN=KRT6B PE=1 SV=5	2.26485265	MAGE CAS9	MAGE KO	0.491917176	109.0167831	5521.493096	27008.79818	3406.629913	2275.907348	4704.773892	8886.541374	6744.803622	39295.57688	3406.629913	1971.132201	6029.47433	13756.01483	0.5151	HLA-B44:03
ASVSTVLTSKY	11	42.15	52.39513333	1154.617701	P69905	Hemoglobin subunit alpha OS=Homo sapiens OX=9606 GN=HBA1 PE=1 SV=2	8.465245555	MAGE CAS9	MAGE KO	0.057471709	82.37177333	2063.298258	8901.755755	12769.26036	208.4205709	1741.682011	853.6334962	2520.430855	12951.32146	12769.26036	180.5102036	2232.078993	1321.390915	0.5265	HLA-A01:01
KVKTDVRKL	9	30.52	26.31666667	1085.691765	O60716	Catenin delta-1 OS=Homo sapiens OX=9606 GN=CTNND1 PE=1 SV=1	2.038535174	MAGE KO	MAGE CAS9	0.892644442	102.4529831	483.6249114	1039.464598	0	0	1688.050636	1416.820903	590.7740891	1512.335379	0	0	2163.346892	2193.182762	0.5333	HLA-C06:02
NETTKQKLGIY	11	40.88	38.8062	1293.693509	P15924	Desmoplakin OS=Homo sapiens OX=9606 GN=DSP PE=1 SV=3	Infinity	MAGE CAS9	MAGE KO	0.006390914	140.689164	1005.225276	7162.935814	58.00791624	0	0	0	1227.937256	10421.48166	58.00791624	0	0	0	0.5622	HLA-B44:03
RQVTGVTRV	9	31.49	30.40908333	1014.592649	E9PAV3	Nascent polypeptide-associated complex subunit alpha, muscle-specific form OS=Homo sapiens OX=9606 GN=NACA PE=1 SV=1	1.278075075	MAGE CAS9	MAGE KO	0.717197942	132.4726531	1024.323203	3379.617739	23267.19632	12543.26001	5356.727314	3750.647921	1251.266411	4917.065461	23267.19632	10863.5458	6864.995124	5805.854748	0.5703	HLA-A02:01
RSSVPGVRLL	10	29.14	48.4656	1082.655514	P08670	Vimentin OS=Homo sapiens OX=9606 GN=VIM PE=1 SV=4	2.165246481	MAGE CAS9	MAGE KO	0.084687362	56.88858348	18685.52351	27191.40582	32241.78364	5957.9525	10679.72399	19440.76246	22825.38155	39561.25595	32241.78364	5160.101107	13686.76224	30093.53194	0.5786	HLA-B57:01
RMFGGPGTA	9	30.48	41.0806	892.4208331	P08670	Vimentin OS=Homo sapiens OX=9606 GN=VIM PE=1 SV=4	4.236022948	MAGE KO	MAGE CAS9	0.095853645	65.74795601	5569.642608	5858.691968	7927.091184	7224.564754	32943.0805	41822.38244	6803.620864	8523.914285	7927.091184	6257.096642	42218.7044	64739.3951	0.58	HLA-A02:01
LTVGNNKTL	9	32.2	41.28875	958.5429468	P35527	Keratin, type I cytoskeletal 9 OS=Homo sapiens OX=9606 GN=KRT9 PE=1 SV=3	2.043352006	MAGE CAS9	MAGE KO	0.643488123	113.5663833	31327.43596	5014.101559	4325.424668	6653.399393	3920.108664	9328.575414	38268.16403	7295.104801	4325.424668	5762.418141	5023.874707	14440.26605	0.6028	HLA-C16:01
LTNGIYPHKLVF	12	34.69	57.43258333	1400.782342	Q02878	60S ribosomal protein L6 OS=Homo sapiens OX=9606 GN=RPL6 PE=1 SV=3	2.001256693	MAGE CAS9	MAGE KO	0.418230566	66.69216604	1441.888443	5563.351348	8089.977794	2088.332608	3209.879925	2244.656724	1761.345025	8094.218007	8089.977794	1808.676286	4113.670296	3474.639895	0.631	HLA-B57:01
IEKGHGIRL	9	28.65	31.73645	1021.603349	P15924	Desmoplakin OS=Homo sapiens OX=9606 GN=DSP PE=1 SV=3	6.28915103	MAGE CAS9	MAGE KO	0.784594823	124.2597635	1666.512624	6544.179274	0	0	842.9089965	462.6236356	2035.735658	9521.241857	0	0	1080.242807	716.1231039	0.6415	HLA-B44:03
NYQDTIGRL	9	31.79	53.59561667	1078.541614	P08670	Vimentin OS=Homo sapiens OX=9606 GN=VIM PE=1 SV=4	2.308495957	MAGE KO	MAGE CAS9	0.066328064	48.73060494	11252.26326	13310.97428	20741.86825	54383.00477	26779.81644	23423.83234	13745.25055	19366.37127	20741.86825	47100.37603	34320.07987	36259.1667	0.6448	HLA-C06:02
AENEFVTIK	9	41.06	49.4549	1049.539368	P04264	Keratin, type II cytoskeletal 1 OS=Homo sapiens OX=9606 GN=KRT1 PE=1 SV=6	2.26485265	MAGE CAS9	MAGE KO	0.491917176	109.0167831	5521.493096	27008.79818	3406.629913	2275.907348	4704.773892	8886.541374	6744.803622	39295.57688	3406.629913	1971.132201	6029.47433	13756.01483	0.6596	HLA-B44:03
HELQEKLSPL	10	43.49	46.42986667	1192.64629	P02647	Apolipoprotein A-I OS=Homo sapiens OX=9606 GN=APOA1 PE=1 SV=1	30.49293488	MAGE CAS9	MAGE KO	0.400949294	173.2050808	0	9235.80675	455.7819869	0	317.830631	0	0	13437.33815	455.7819869	0	407.3206651	0	0.673	HLA-B44:03
AVSEGTKAVTKY	12	42.45	32.64091667	1252.666967	P62807	Histone H2B type 1-C/E/F/G/I OS=Homo sapiens OX=9606 GN=H2BC4 PE=1 SV=4	8.140077774	MAGE CAS9	MAGE KO	0.50292644	173.2050808	165.7368443	4685.977742	0	596.0280383	0	0	202.4565544	6817.711673	0	516.2117254	0	0	0.6894	HLA-A01:01
AVSEGTKAVTKY	12	42.45	32.64091667	1252.666967	Q5QNW6	Histone H2B type 2-F OS=Homo sapiens OX=9606 GN=H2BC18 PE=1 SV=3	8.140077774	MAGE CAS9	MAGE KO	0.50292644	173.2050808	165.7368443	4685.977742	0	596.0280383	0	0	202.4565544	6817.711673	0	516.2117254	0	0	0.6894	HLA-A01:01
AVSEGTKAVTKY	12	42.45	32.64091667	1252.666967	P58876	Histone H2B type 1-D OS=Homo sapiens OX=9606 GN=H2BC5 PE=1 SV=2	8.140077774	MAGE CAS9	MAGE KO	0.50292644	173.2050808	165.7368443	4685.977742	0	596.0280383	0	0	202.4565544	6817.711673	0	516.2117254	0	0	0.6894	HLA-A01:01
AVSEGTKAVTKY	12	42.45	32.64091667	1252.666967	Q99879	Histone H2B type 1-M OS=Homo sapiens OX=9606 GN=H2BC14 PE=1 SV=3	8.140077774	MAGE CAS9	MAGE KO	0.50292644	173.2050808	165.7368443	4685.977742	0	596.0280383	0	0	202.4565544	6817.711673	0	516.2117254	0	0	0.6894	HLA-A01:01
TMLARLASA	9	37.86	52.13758333	932.5105713	Q6UVK1	Chondroitin sulfate proteoglycan 4 OS=Homo sapiens OX=9606 GN=CSPG4 PE=1 SV=2	1.654040772	MAGE KO	MAGE CAS9	0.631127045	64.69334597	4698.043587	6557.512527	10895.0623	3104.230727	17213.70128	16320.09399	5738.915335	9540.640643	10895.0623	2688.531741	22060.47993	25262.86048	0.6947	HLA-A02:01
KTVVNKDVF	9	33.95	38.18025	1048.590755	P61353	60S ribosomal protein L27 OS=Homo sapiens OX=9606 GN=RPL27 PE=1 SV=2	1.00247101	MAGE CAS9	MAGE KO	0.843650441	46.29012734	1001.614937	1547.147544	990.6126966	549.7760542	1533.313142	1447.561706	1223.527031	2250.972252	990.6126966	476.1535151	1965.04071	2240.768311	0.7098	HLA-B57:01
VTIKKDVDGAY	11	39.78	37.33959167	1207.645194	P04264	Keratin, type II cytoskeletal 1 OS=Homo sapiens OX=9606 GN=KRT1 PE=1 SV=6	2.638475835	MAGE CAS9	MAGE KO	0.179777702	88.61379624	35932.3086	12044.38032	9106.114594	14589.8593	3428.421265	3616.483997	43893.26599	17523.58138	9106.114594	12636.07743	4393.745265	5598.174295	0.7178	HLA-A01:01
SVHKGFAFV	9	33.36	46.16651667	990.5294239	P07910	Heterogeneous nuclear ribonucleoproteins C1/C2 OS=Homo sapiens OX=9606 GN=HNRNPC PE=1 SV=4	1.197222183	MAGE KO	MAGE CAS9	0.773279898	56.79273767	2005.111391	1368.598017	1325.372523	1225.836549	1295.603117	3104.405459	2449.352437	1991.197396	1325.372523	1061.680256	1660.399822	4805.496958	0.7317	HLA-A02:01
ILTERGYSF	9	33.23	55.7408	1084.554856	P60709	Actin, cytoplasmic 1 OS=Homo sapiens OX=9606 GN=ACTB PE=1 SV=1	1.930725104	MAGE KO	MAGE CAS9	0.043839492	29.77020606	7634.188639	9027.961764	11641.61609	18937.83863	23241.10507	12467.84883	9325.575942	13134.94081	11641.61609	16401.80281	29784.99065	19299.73723	0.7374	HLA-C16:01
ILTERGYSF	9	33.23	55.7408	1084.554856	P62736	Actin, aortic smooth muscle OS=Homo sapiens OX=9606 GN=ACTA2 PE=1 SV=1	1.930725104	MAGE KO	MAGE CAS9	0.043839492	29.77020606	7634.188639	9027.961764	11641.61609	18937.83863	23241.10507	12467.84883	9325.575942	13134.94081	11641.61609	16401.80281	29784.99065	19299.73723	0.7374	HLA-C16:01
VELQKEEAQKL	11	42.27	38.91018333	1313.718592	Q00839	Heterogeneous nuclear ribonucleoprotein U OS=Homo sapiens OX=9606 GN=HNRNPU PE=1 SV=6	4.35795891	MAGE CAS9	MAGE KO	0.031416677	60.87318092	8493.857818	25062.24531	16876.53496	2117.941176	2926.070934	6528.524284	10375.70852	36463.50277	16876.53496	1834.319862	3749.950579	10105.89757	0.7455	HLA-B44:03
THTVPIYEGY	10	34.45	53.02278333	1178.561453	P60709	Actin, cytoplasmic 1 OS=Homo sapiens OX=9606 GN=ACTB PE=1 SV=1	3.908769578	MAGE CAS9	MAGE KO	0.702953228	153.5954591	290.3518407	5784.792082	182.4821948	1030.233484	168.8387762	401.8474138	354.6805389	8416.396038	182.4821948	892.2711181	216.3778941	622.0439146	0.7652	HLA-A01:01
RAGPLSGKKF	10	44.85	30.35701667	1059.618231	P17844	Probable ATP-dependent RNA helicase DDX5 OS=Homo sapiens OX=9606 GN=DDX5 PE=1 SV=1	4.299206973	MAGE KO	MAGE CAS9	0.802523091	94.54868057	414.2964113	694.8331689	0	0	2918.817655	1849.55997	506.0855618	1010.925034	0	0	3740.655029	2863.045735	0.7911	HLA-B57:01
KTASINQNV	9	35.62	32.58878333	973.519598	Q8NI77	Kinesin-like protein KIF18A OS=Homo sapiens OX=9606 GN=KIF18A PE=1 SV=2	1.150769526	MAGE CAS9	MAGE KO	0.573449321	59.64470372	2963.919683	4219.451258	2618.21956	884.7664609	3870.267088	3762.389168	3620.588826	6138.954061	2618.21956	766.2841209	4959.999479	5824.029734	0.7917	HLA-A02:01
TEHAKRKTV	9	39.02	20.96006667	1068.603896	P62805	Histone H4 OS=Homo sapiens OX=9606 GN=H4C1 PE=1 SV=2	31.00341459	MAGE CAS9	MAGE KO	0.386404168	173.2050808	0	2215.125542	94.38732844	0	0	74.49221002	0	3222.825224	94.38732844	0	0	115.310997	0.8211	HLA-B44:03
ALTNGIYPHKL	11	27.22	46.6889	1225.681746	Q02878	60S ribosomal protein L6 OS=Homo sapiens OX=9606 GN=RPL6 PE=1 SV=3	1.23476543	MAGE CAS9	MAGE KO	0.824600916	97.10091772	1017.1895	2725.154147	8671.551491	6241.007058	3182.901322	629.7381185	1242.552205	3964.874837	8671.551491	5405.250785	4079.095458	974.8097188	0.8341	HLA-A02:01
SQHYHQGYY	9	49.63	31.0985	1181.488972	Q00839	Heterogeneous nuclear ribonucleoprotein U OS=Homo sapiens OX=9606 GN=HNRNPU PE=1 SV=6	2.040242924	MAGE CAS9	MAGE KO	0.159559512	45.89116688	3743.489363	10426.92268	9499.860897	2557.924762	4352.314881	4691.453796	4572.87552	15170.31373	9499.860897	2215.383623	5577.775139	7262.185059	0.8355	HLA-A01:01
YENEVALRQ	9	47.14	40.97411667	1120.551407	P13645	Keratin, type I cytoskeletal 10 OS=Homo sapiens OX=9606 GN=KRT10 PE=1 SV=6	2.551146228	MAGE CAS9	MAGE KO	0.645204268	120.0951717	12480.03586	57109.4605	2786.50379	11982.46348	2631.448961	13756.08038	15245.04144	83089.56143	2786.50379	10377.8476	3372.373322	21293.86875	0.8499	HLA-B44:03
KYIHSANVL	9	33.48	37.65335	1043.576648	P27361	Mitogen-activated protein kinase 3 OS=Homo sapiens OX=9606 GN=MAPK3 PE=1 SV=4	2.144386847	MAGE KO	MAGE CAS9	0.053360224	42.49180871	1898.644165	4836.967989	4271.183789	6539.528047	8324.29075	8739.009651	2319.29694	7037.390046	4271.183789	5663.795727	10668.12105	13527.64155	0.8578	HLA-C06:02
AGTKKQFQKF	10	30.34	28.4481	1181.655735	P62280	40S ribosomal protein S11 OS=Homo sapiens OX=9606 GN=RPS11 PE=1 SV=3	1.311055153	MAGE CAS9	MAGE KO	0.40773042	101.9359376	1253.962445	2239.107504	701.8181304	0	2173.266107	1026.361361	1531.783214	3257.717003	701.8181304	0	2785.182137	1588.766823	0.8679	HLA-B57:01
KADGIVSKNF	10	41.83	38.02256667	1077.583951	P63220	40S ribosomal protein S21 OS=Homo sapiens OX=9606 GN=RPS21 PE=1 SV=1	2.301072168	MAGE CAS9	MAGE KO	0.393470795	70.77988458	933.9669719	6420.334038	5545.069533	496.6951054	3135.641352	1973.472314	1140.891368	9341.05724	5545.069533	430.1808319	4018.528727	3054.857146	0.8836	HLA-B57:01
KSIVEKSIL	9	38.76	43.27468333	1015.627936	Q9GZZ8	Extracellular glycoprotein lacritin OS=Homo sapiens OX=9606 GN=LACRT PE=1 SV=1	57.6066936	MAGE CAS9	MAGE KO	0.638224729	170.1548575	0	11806.38734	140.6839752	142.7823295	0	64.60800252	0	17177.32119	140.6839752	123.6618212	0	100.0106344	0.9425	HLA-C16:01
SEESYKDSTL	10	33.89	39.1237	1157.509227	P62258	14-3-3 protein epsilon OS=Homo sapiens OX=9606 GN=YWHAE PE=1 SV=1	1.428385838	MAGE KO	MAGE CAS9	0.984636051	80.05200592	2703.402869	8232.874111	10869.93188	1017.611406	13247.49094	16882.57757	3302.353393	11978.15376	10869.93188	881.3393091	16977.52292	26133.56284	0.9672	HLA-B44:03
SEESYKDSTL	10	33.89	39.1237	1157.509227	P63104	14-3-3 protein zeta/delta OS=Homo sapiens OX=9606 GN=YWHAZ PE=1 SV=1	1.428385838	MAGE KO	MAGE CAS9	0.984636051	80.05200592	2703.402869	8232.874111	10869.93188	1017.611406	13247.49094	16882.57757	3302.353393	11978.15376	10869.93188	881.3393091	16977.52292	26133.56284	0.9672	HLA-B44:03
SETGAGKHVPRAVF	14	43.28	36.6064	1454.764116	P68363	Tubulin alpha-1B chain OS=Homo sapiens OX=9606 GN=TUBA1B PE=1 SV=1	13.4326636	MAGE CAS9	MAGE KO	0.025071926	79.94144403	31421.80709	57477.88969	80284.09931	534.6435417	4936.003699	7124.307942	38383.44349	83625.59556	80284.09931	463.0474532	6325.810394	11028.14713	0.974	HLA-B44:03
KSIVEKSILL	10	33.27	51.72435	1128.711471	Q9GZZ8	Extracellular glycoprotein lacritin OS=Homo sapiens OX=9606 GN=LACRT PE=1 SV=1	Infinity	MAGE CAS9	MAGE KO	0.373900966	173.2050808	0	30357.25696	0	0	0	0	0	44167.30862	0	0	0	0	0.9928	HLA-B57:01
KLGLVQKV	8	31.5	38.3369	883.5856052	Q9Y6I4	Ubiquitin carboxyl-terminal hydrolase 3 OS=Homo sapiens OX=9606 GN=USP3 PE=1 SV=2	2.663433429	MAGE CAS9	MAGE KO	0.117811822	68.39408385	9177.049111	12825.1617	13669.38606	970.282941	5803.281812	6619.52271	11210.26378	18659.55398	13669.38606	840.3487737	7437.283813	10246.75954	1.0016	HLA-A02:01
REIEGRAI	8	28.4	32.9087	942.5244181	P19338	Nucleolin OS=Homo sapiens OX=9606 GN=NCL PE=1 SV=3	1.528801903	MAGE KO	MAGE CAS9	0.146188498	40.28468477	4130.800141	6273.508297	9424.12452	8081.459308	11089.29372	11142.99301	5045.996666	9127.437879	9424.12452	6999.241286	14211.65253	17248.91279	1.0158	HLA-B44:03
ALRPSTSRSLY	11	38.47	38.3889	1249.676913	P08670	Vimentin OS=Homo sapiens OX=9606 GN=VIM PE=1 SV=4	13.04001168	MAGE CAS9	MAGE KO	0.716060768	146.2335261	0	842.4207939	7013.886782	245.2941242	0	357.1829108	0	1225.652872	7013.886782	212.4458834	0	552.9050293	1.0224	HLA-A01:01
HVPLRKVHL	9	35.7	31.1536	1097.679617	Q2Y0W8	Electroneutral sodium bicarbonate exchanger 1 OS=Homo sapiens OX=9606 GN=SLC4A8 PE=1 SV=1	2.197738971	MAGE KO	MAGE CAS9	0.343615239	92.6586105	3228.910212	5046.719558	0	2223.624061	8395.248507	7568.80149	3944.289147	7342.561304	0	1925.850362	10759.05804	11716.20557	1.0511	HLA-C06:02
KTIDDLKNQIL	11	45.46	55.315	1299.740491	P13645	Keratin, type I cytoskeletal 10 OS=Homo sapiens OX=9606 GN=KRT10 PE=1 SV=6	1.622484897	MAGE CAS9	MAGE KO	0.820392476	104.1607632	2108.46928	5475.775804	160.5514374	1761.06774	1475.972856	1536.376114	2575.60971	7966.802803	160.5514374	1525.236664	1891.555397	2378.249504	1.0566	HLA-B57:01
IVDPVSNLRL	10	29.32	67.00558333	1124.656778	P15924	Desmoplakin OS=Homo sapiens OX=9606 GN=DSP PE=1 SV=3	6.329755428	MAGE CAS9	MAGE KO	0.44675891	83.85974051	13727.02842	15385.63063	359.4581134	2258.999184	1370.141105	1026.982287	16768.31056	22384.82538	359.4581134	1956.488272	1755.925112	1589.727992	1.0779	HLA-B57:01
GVHTVHVTF	9	37.86	43.38085	995.5187371	P21333	Filamin-A OS=Homo sapiens OX=9606 GN=FLNA PE=1 SV=4	1.063504736	MAGE KO	MAGE CAS9	0.653866715	50.71221562	3088.639514	4088.731021	7924.732208	4706.844863	5780.092586	5574.220347	3772.940873	5948.766883	7924.732208	4076.533908	7407.565308	8628.672792	1.0779	HLA-B57:01
SSGPERIL	8	29.02	43.4328	857.4607416	P61978	Heterogeneous nuclear ribonucleoprotein K OS=Homo sapiens OX=9606 GN=HNRNPK PE=1 SV=1	1.130218879	MAGE KO	MAGE CAS9	0.845702442	41.26573301	11344.15364	15802.56369	16874.27389	8742.332852	19661.68225	21349.34024	13857.49963	22991.42866	16874.27389	7571.614816	25197.72706	33047.93493	1.1177	HLA-C16:01
KIIAPPERKY	10	29.63	32.96093333	1213.717576	P60709	Actin, cytoplasmic 1 OS=Homo sapiens OX=9606 GN=ACTB PE=1 SV=1	4.095182552	MAGE CAS9	MAGE KO	0.375426732	127.1180545	1459.360775	8449.84198	407.3594891	66.90255149	1186.086693	1266.205471	1782.688427	12293.82414	407.3594891	57.94338407	1520.047389	1960.036026	1.1348	HLA-B57:01
KIIAPPERKY	10	29.63	32.96093333	1213.717576	P62736	Actin, aortic smooth muscle OS=Homo sapiens OX=9606 GN=ACTA2 PE=1 SV=1	4.095182552	MAGE CAS9	MAGE KO	0.375426732	127.1180545	1459.360775	8449.84198	407.3594891	66.90255149	1186.086693	1266.205471	1782.688427	12293.82414	407.3594891	57.94338407	1520.047389	1960.036026	1.1348	HLA-B57:01
AELEKIKKE	9	33.71	27.43383333	1086.628318	Q9P013	Spliceosome-associated protein CWC15 homolog OS=Homo sapiens OX=9606 GN=CWC15 PE=1 SV=2	1.165986882	MAGE KO	MAGE CAS9	0.998744072	124.3537751	280.8422805	608.4013936	0	0	826.8521117	209.9943473	343.0640948	885.1739191	0	0	1059.664863	325.0629501	1.1392	HLA-B44:03
RVPPPPPIA	9	40.77	44.7522	942.565077	P07910	Heterogeneous nuclear ribonucleoproteins C1/C2 OS=Homo sapiens OX=9606 GN=HNRNPC PE=1 SV=4	1.613903509	MAGE KO	MAGE CAS9	0.490191692	55.75332004	30772.55368	39089.12782	36637.54122	20916.01816	80761.18441	70202.26663	37590.3452	56871.46155	36637.54122	18115.07703	103500.7206	108670.3342	1.1417	HLA-A02:01
ATRSSAVRL	9	29.66	30.83146667	959.5508148	P08670	Vimentin OS=Homo sapiens OX=9606 GN=VIM PE=1 SV=4	4.66543446	MAGE CAS9	MAGE KO	0.897267098	163.6717645	42.22879062	1097.329381	0	0	93.64566598	150.6098651	51.58476067	1596.523872	0	0	120.0130234	233.1381187	1.1477	HLA-C16:01
IQKKAVKNF	9	32.57	26.63628333	1074.656867	P04040	Catalase OS=Homo sapiens OX=9606 GN=CAT PE=1 SV=3	3.254785922	MAGE CAS9	MAGE KO	0.719371944	92.30164884	3434.575223	5292.299187	0	232.4347085	1587.079383	861.7296587	4195.520125	7699.859437	0	201.3085194	2033.945651	1333.923454	1.1554	HLA-C06:02
AAGTKKQFQKF	11	38.2	28.98105	1252.69442	P62280	40S ribosomal protein S11 OS=Homo sapiens OX=9606 GN=RPS11 PE=1 SV=3	3.318473455	MAGE CAS9	MAGE KO	0.067563028	59.67910555	3475.971986	8465.621831	7542.290716	706.887867	3020.287063	2144.164647	4246.088518	12316.78253	7542.290716	612.2259055	3870.694689	3319.082131	1.2064	HLA-B57:01
SSHKTFRIKRF	11	41.81	29.45711667	1405.794677	P62891	60S ribosomal protein L39 OS=Homo sapiens OX=9606 GN=RPL39 PE=1 SV=2	1.031015804	MAGE KO	MAGE CAS9	0.297536106	164.226104	168.4112717	1004.563964	32609.27027	14955.22543	11045.40485	8829.398734	205.7235127	1461.55783	32609.27027	12952.51603	14155.40609	13667.56028	1.2189	HLA-B57:01
GSALRPSTSRSLY	13	33.45	39.96555	1393.731275	P08670	Vimentin OS=Homo sapiens OX=9606 GN=VIM PE=1 SV=4	2.287072035	MAGE CAS9	MAGE KO	0.121903781	47.05551751	2083.746878	5009.683588	6070.401755	1222.857583	2671.172451	1861.727556	2545.409955	7288.677018	6070.401755	1059.100214	3423.281563	2881.880676	1.2304	HLA-A01:01
SLAALKKAL	9	35	44.59423333	913.5960947	P16403	Histone H1.2 OS=Homo sapiens OX=9606 GN=H1-2 PE=1 SV=2	53.30728922	MAGE CAS9	MAGE KO	0.693139647	173.002781	6.306513207	8091.383361	0	0	4.936372092	146.9694928	7.703748312	11772.29638	0	0	6.326282514	227.5029663	1.2711	HLA-A02:01
SLAALKKAL	9	35	44.59423333	913.5960947	P10412	Histone H1.4 OS=Homo sapiens OX=9606 GN=H1-4 PE=1 SV=2	53.30728922	MAGE CAS9	MAGE KO	0.693139647	173.002781	6.306513207	8091.383361	0	0	4.936372092	146.9694928	7.703748312	11772.29638	0	0	6.326282514	227.5029663	1.2711	HLA-A02:01
SLAALKKAL	9	35	44.59423333	913.5960947	P16401	Histone H1.5 OS=Homo sapiens OX=9606 GN=H1-5 PE=1 SV=3	53.30728922	MAGE CAS9	MAGE KO	0.693139647	173.002781	6.306513207	8091.383361	0	0	4.936372092	146.9694928	7.703748312	11772.29638	0	0	6.326282514	227.5029663	1.2711	HLA-A02:01
SLAALKKAL	9	35	44.59423333	913.5960947	P16402	Histone H1.3 OS=Homo sapiens OX=9606 GN=H1-3 PE=1 SV=2	53.30728922	MAGE CAS9	MAGE KO	0.693139647	173.002781	6.306513207	8091.383361	0	0	4.936372092	146.9694928	7.703748312	11772.29638	0	0	6.326282514	227.5029663	1.2711	HLA-A02:01
SLAALKKAL	9	35	44.59423333	913.5960947	Q02539	Histone H1.1 OS=Homo sapiens OX=9606 GN=H1-1 PE=1 SV=3	53.30728922	MAGE CAS9	MAGE KO	0.693139647	173.002781	6.306513207	8091.383361	0	0	4.936372092	146.9694928	7.703748312	11772.29638	0	0	6.326282514	227.5029663	1.2711	HLA-A02:01
SALRPSTSRSLY	12	39.27	39.59843333	1336.709861	P08670	Vimentin OS=Homo sapiens OX=9606 GN=VIM PE=1 SV=4	4.36899345	MAGE CAS9	MAGE KO	0.091745104	73.55608626	12694.68938	19168.73015	50424.91445	1531.573624	6915.180382	10387.86658	15507.25237	27888.92361	50424.91445	1326.474952	8862.254288	16080.00691	1.3135	HLA-A01:01
EETQPPVALK	10	39.93	43.22273333	1110.592458	Q8NC51	Plasminogen activator inhibitor 1 RNA-binding protein OS=Homo sapiens OX=9606 GN=SERBP1 PE=1 SV=2	8.318929035	MAGE CAS9	MAGE KO	0.004428845	67.38643652	8542.19242	11685.80778	12983.63497	695.9010364	939.7625706	2356.633362	10434.75186	17001.88787	12983.63497	602.710362	1204.366974	3647.975305	1.3248	HLA-B44:03
SSDFNSDTHSSTF	13	53.11	45.6942	1430.558892	P04406	Glyceraldehyde-3-phosphate dehydrogenase OS=Homo sapiens OX=9606 GN=GAPDH PE=1 SV=3	Infinity	MAGE CAS9	MAGE KO	0.14151887	169.4783849	0	15859.01236	231.6576833	0	0	0	0	23073.55682	231.6576833	0	0	0	1.3383	HLA-A01:01
YEDEINKRT	9	30.67	30.08993333	1166.557965	P04264	Keratin, type II cytoskeletal 1 OS=Homo sapiens OX=9606 GN=KRT1 PE=1 SV=6	1.070400941	MAGE CAS9	MAGE KO	0.582033681	108.0069345	335.1673724	474.5846068	0	108.9547524	81.29157478	566.2477568	409.4251442	690.4815155	0	94.36421966	104.1804504	876.5291481	1.3509	HLA-B44:03
YEDEINKRT	9	30.67	30.08993333	1166.557965	P35908	Keratin, type II cytoskeletal 2 epidermal OS=Homo sapiens OX=9606 GN=KRT2 PE=1 SV=2	1.070400941	MAGE CAS9	MAGE KO	0.582033681	108.0069345	335.1673724	474.5846068	0	108.9547524	81.29157478	566.2477568	409.4251442	690.4815155	0	94.36421966	104.1804504	876.5291481	1.3509	HLA-B44:03
YEDEINKRT	9	30.67	30.08993333	1166.557965	P04259	Keratin, type II cytoskeletal 6B OS=Homo sapiens OX=9606 GN=KRT6B PE=1 SV=5	1.070400941	MAGE CAS9	MAGE KO	0.582033681	108.0069345	335.1673724	474.5846068	0	108.9547524	81.29157478	566.2477568	409.4251442	690.4815155	0	94.36421966	104.1804504	876.5291481	1.3509	HLA-B44:03
EREQIKTL	8	27.34	33.17485	1015.565909	P35908	Keratin, type II cytoskeletal 2 epidermal OS=Homo sapiens OX=9606 GN=KRT2 PE=1 SV=2	1.880967417	MAGE CAS9	MAGE KO	0.157132867	54.1369077	8801.084455	7374.371711	11665.03002	6722.994842	1863.555139	6214.602839	10751.00254	10729.10348	11665.03002	5822.693807	2388.267349	9619.959579	1.3662	HLA-C06:02
EREQIKTL	8	27.34	33.17485	1015.565909	P04259	Keratin, type II cytoskeletal 6B OS=Homo sapiens OX=9606 GN=KRT6B PE=1 SV=5	1.880967417	MAGE CAS9	MAGE KO	0.157132867	54.1369077	8801.084455	7374.371711	11665.03002	6722.994842	1863.555139	6214.602839	10751.00254	10729.10348	11665.03002	5822.693807	2388.267349	9619.959579	1.3662	HLA-C06:02
VLYDEIKKYT	10	31.42	55.79498333	1270.680709	P05141	ADP/ATP translocase 2 OS=Homo sapiens OX=9606 GN=SLC25A5 PE=1 SV=7	1.260742035	MAGE KO	MAGE CAS9	0.420537435	45.11583624	4292.727655	7688.043641	11291.2874	10285.36094	11867.68993	7187.011779	5243.799916	11185.4703	11291.2874	8908.010325	15209.218	11125.21019	1.3675	HLA-A02:01
DTNADKQLSF	10	43.42	52.60345	1137.528654	P06702	Protein S100-A9 OS=Homo sapiens OX=9606 GN=S100A9 PE=1 SV=1	1.067979676	MAGE KO	MAGE CAS9	0.864329746	115.8358816	11695.01652	12491.23995	2243.754601	2378.457863	21963.78376	3884.47304	14286.0977	18173.72533	2243.754601	2059.949798	28148.02016	6013.010742	1.3751	HLA-A01:01
LAETEGRY	8	30.96	35.14058333	937.4509067	P13645	Keratin, type I cytoskeletal 10 OS=Homo sapiens OX=9606 GN=KRT10 PE=1 SV=6	2.470392566	MAGE CAS9	MAGE KO	0.144284908	53.93072322	1900.721717	2491.059167	696.3574241	421.160973	638.117496	1000.369207	2321.834782	3624.285922	696.3574241	364.7617538	817.789154	1548.531995	1.3964	HLA-A01:01
KALINADEL	9	34.3	54.01095	985.5436172	Q13813	Spectrin alpha chain, non-erythrocytic 1 OS=Homo sapiens OX=9606 GN=SPTAN1 PE=1 SV=3	1.535962763	MAGE CAS9	MAGE KO	0.157833333	36.99223831	7720.677524	4617.728613	7095.819661	5983.903825	3641.53158	3027.362089	9431.226811	6718.41481	7095.819661	5182.577194	4666.86002	4686.236865	1.4142	HLA-C16:01
SVDPKNYPK	9	32.68	30.19445	1046.540118	P01584	Interleukin-1 beta OS=Homo sapiens OX=9606 GN=IL1B PE=1 SV=2	27.35714171	MAGE CAS9	MAGE KO	0.076492894	173.2050808	11578.78147	17392.21988	542.8543182	1078.8355	0	0	14144.11027	25304.24748	542.8543182	934.3646595	0	0	1.4164	HLA-A01:01
SQFEGSALGKQL	12	29.29	52.49945	1263.645659	P02647	Apolipoprotein A-I OS=Homo sapiens OX=9606 GN=APOA1 PE=1 SV=1	Infinity	MAGE CAS9	MAGE KO	0.373900966	173.2050808	0	3597.708057	0	0	0	0	0	5234.368912	0	0	0	0	1.4431	HLA-A02:01
GKEFTPPVQA	10	33.37	46.90146667	1072.559053	P68871	Hemoglobin subunit beta OS=Homo sapiens OX=9606 GN=HBB PE=1 SV=2	1.874216583	MAGE KO	MAGE CAS9	0.459937392	96.19549661	873.4922191	10934.12986	6570.750457	4364.539465	5875.176033	24205.33508	1067.018174	15908.2584	6570.750457	3780.067888	7529.420943	37468.90206	1.5108	HLA-B44:03
HTKVRAGRGF	10	28.64	21.85526667	1127.630849	P26373	60S ribosomal protein L13 OS=Homo sapiens OX=9606 GN=RPL13 PE=1 SV=4	1.058812561	MAGE KO	MAGE CAS9	0.416100906	134.682117	252.0683196	2937.506158	17564.23605	7353.17734	5746.88812	8874.329811	307.9151391	4273.829524	17564.23605	6368.486242	7365.011622	13737.11181	1.5208	HLA-B57:01
FSNKITPIQSKEAY	14	61.2	45.27475	1624.845091	P27144	Adenylate kinase 4, mitochondrial OS=Homo sapiens OX=9606 GN=AK4 PE=1 SV=1	1.218211894	MAGE KO	MAGE CAS9	0.749522854	101.087665	1028.528058	13857.39861	33239.92235	2368.303529	30896.69083	25362.48732	1256.40287	20161.37367	33239.92235	2051.155269	39596.12268	39260.12799	1.5255	HLA-A01:01
RIQSKLYRA	9	48.9	29.40501667	1133.666961	O75643	U5 small nuclear ribonucleoprotein 200 kDa helicase OS=Homo sapiens OX=9606 GN=SNRNP200 PE=1 SV=2	2.145846865	MAGE KO	MAGE CAS9	0.023289418	33.00548794	3347.066164	6084.635653	6660.853515	10259.17734	11564.97932	12708.00274	4088.623057	8852.643738	6660.853515	8885.333063	14821.27463	19671.48599	1.551	HLA-A02:01
GYKAGMTHI	9	44.53	35.08825	976.4793916	P39023	60S ribosomal protein L3 OS=Homo sapiens OX=9606 GN=RPL3 PE=1 SV=2	2.738404668	MAGE KO	MAGE CAS9	0.088259779	58.90108121	1265.114817	4379.957296	5470.565778	6246.361169	12028.01719	12164.73633	1545.406442	6372.477128	5470.565778	5409.887907	15414.68784	18830.53106	1.5772	HLA-C06:02
RVAPEEHPVLL	11	34.59	46.7952	1258.703842	P60709	Actin, cytoplasmic 1 OS=Homo sapiens OX=9606 GN=ACTB PE=1 SV=1	1.604398973	MAGE CAS9	MAGE KO	0.267712754	144.126486	2982.130525	6269.342219	4892.093352	135.9098964	869.1069184	7810.475051	3642.834359	9121.376579	4892.093352	117.7097009	1113.817151	12090.30669	1.5786	HLA-A02:01
GPFKPDHYRY	10	41.12	37.2347	1278.615346	P23526	Adenosylhomocysteinase OS=Homo sapiens OX=9606 GN=AHCY PE=1 SV=4	1.102390626	MAGE CAS9	MAGE KO	0.876836068	96.43699475	1296.870555	5182.101652	14320.80368	2079.379091	9000.630396	7787.872182	1584.1978	7539.5311	14320.80368	1800.921768	11534.89438	12055.31834	1.5868	HLA-A01:01
LASVSTVLTSKY	12	40.08	59.11993333	1267.702842	P69905	Hemoglobin subunit alpha OS=Homo sapiens OX=9606 GN=HBA1 PE=1 SV=2	17.94342975	MAGE CAS9	MAGE KO	0.397239977	173.2050808	0	765.7512807	5099.973485	0	326.9009798	0	0	1114.105045	5099.973485	0	418.9449081	0	1.6337	HLA-A01:01
IEKGHGIRLL	10	42.68	38.96226667	1134.687775	P15924	Desmoplakin OS=Homo sapiens OX=9606 GN=DSP PE=1 SV=3	1.429060682	MAGE KO	MAGE CAS9	0.91509411	168.2554189	243.0024059	5221.905959	64.51866777	7751.295476	55.62415123	94.96714079	296.8406333	7597.443089	64.51866777	6713.290911	71.28597455	147.0053806	1.6434	HLA-B44:03
TEQALAKAGKGM	12	39.36	32.85516667	1203.627634	Q9GZZ8	Extracellular glycoprotein lacritin OS=Homo sapiens OX=9606 GN=LACRT PE=1 SV=1	6.456903128	MAGE CAS9	MAGE KO	0.786587063	129.5877977	1199.364306	5513.519859	0	0	578.4599198	461.1846329	1465.088622	8021.717295	0	0	741.3340825	713.8955847	1.6791	HLA-B44:03
SYVTTSTRTY	10	37.29	40.34095	1177.561526	P08670	Vimentin OS=Homo sapiens OX=9606 GN=VIM PE=1 SV=4	1.063790538	MAGE CAS9	MAGE KO	0.725710049	57.2273345	4956.177494	7770.305307	9186.210453	3136.035843	6494.340788	10968.31499	6054.239918	11305.15425	9186.210453	2716.077717	8322.920924	16978.51812	1.6801	HLA-A01:01
IINTFHQY	8	31.95	48.20505	1034.520591	P06702	Protein S100-A9 OS=Homo sapiens OX=9606 GN=S100A9 PE=1 SV=1	3.64143807	MAGE KO	MAGE CAS9	0.239875579	111.67526	3102.628251	4327.12824	1669.952435	25277.1222	4421.839942	3437.064373	3790.028875	6295.615202	1669.952435	21892.16954	5666.876034	5320.439808	1.6993	HLA-C16:01
RVAPEEHPVL	10	35.64	38.65001667	1145.61899	P60709	Actin, cytoplasmic 1 OS=Homo sapiens OX=9606 GN=ACTB PE=1 SV=1	3.81663918	MAGE CAS9	MAGE KO	0.025827851	48.1878248	25601.64626	17147.39005	8983.349866	3208.127681	3726.003057	6620.303864	31273.80101	24948.04024	8983.349866	2778.515471	4775.115723	10247.96873	1.7152	HLA-C16:01
VLMTQQPRPVL	11	39.55	55.26281667	1280.72796	Q9NPE3	H/ACA ribonucleoprotein complex subunit 3 OS=Homo sapiens OX=9606 GN=NOP10 PE=1 SV=1	3.203649846	MAGE CAS9	MAGE KO	0.841736919	122.2797112	118.4166179	1510.546968	6230.717348	678.0458254	806.0685849	969.237645	144.6523285	2197.721428	6230.717348	587.2462082	1033.029419	1500.341568	1.7961	HLA-A02:01
SFGDNLVTRSY	11	41.66	57.43258333	1257.599394	P02545	Prelamin-A/C OS=Homo sapiens OX=9606 GN=LMNA PE=1 SV=1	15.46598183	MAGE CAS9	MAGE KO	0.001280559	65.53041716	6147.206518	5359.059609	5827.373002	205.2866786	654.4330866	261.0392866	7509.146541	7796.990354	5827.373002	177.7959824	838.6986465	404.0784988	1.9019	HLA-A01:01
TRSSAVRLR	9	29.62	26.15666667	1044.614609	P08670	Vimentin OS=Homo sapiens OX=9606 GN=VIM PE=1 SV=4	1.094803241	MAGE KO	MAGE CAS9	0.985298626	94.38346882	2305.85686	3844.544245	0	0	3549.793455	3183.685609	2816.729357	5593.495236	0	0	4549.291635	4928.219496	1.9641	HLA-C06:02
KAKKPKTV	8	38.52	21.06748333	898.5963793	P07305	Histone H1.0 OS=Homo sapiens OX=9606 GN=H1-0 PE=1 SV=3	4.541730422	MAGE CAS9	MAGE KO	0.6714815	154.0444092	0	3441.486365	280.4375186	391.4809713	207.9531937	220.0605072	0	5007.079216	280.4375186	339.0563105	266.5055691	340.6449678	1.9775	HLA-C16:01
SSSKGSLGGGF	11	41.74	40.87008333	982.4720838	P13645	Keratin, type I cytoskeletal 10 OS=Homo sapiens OX=9606 GN=KRT10 PE=1 SV=6	1.98274933	MAGE CAS9	MAGE KO	0.350300721	65.8135786	11706.05035	19895.84077	4194.709908	2108.035832	6052.967081	9893.019597	14299.57612	28946.80968	4194.709908	1825.740979	7757.271756	15314.00334	2.0255
FQRAITGASL	10	33.58	48.88145	1062.58256	P83731	60S ribosomal protein L24 OS=Homo sapiens OX=9606 GN=RPL24 PE=1 SV=1	4.549285549	MAGE CAS9	MAGE KO	0.007932029	43.31408078	13574.71407	15508.49113	19468.13612	1783.284322	4327.994812	4561.021119	16582.25031	22563.5773	19468.13612	1544.478141	5546.607386	7060.28043	2.0667
SGGNTGINFEKY	12	52.76	51.24555	1285.593081	O00571	ATP-dependent RNA helicase DDX3X OS=Homo sapiens OX=9606 GN=DDX3X PE=1 SV=3	15.28372921	MAGE CAS9	MAGE KO	0.004118705	61.80622336	7849.590675	10017.32253	10385.63508	194.5158417	718.9049194	935.1168499	9588.701224	14574.37924	10385.63508	168.4675079	921.3235016	1447.523926	2.0962
KLYDIDVAK	9	34.01	44.85908333	1063.590472	P62750	60S ribosomal protein L23a OS=Homo sapiens OX=9606 GN=RPL23A PE=1 SV=1	85.90809806	MAGE CAS9	MAGE KO	0.020155766	173.2050808	4266.049466	4159.285856	5330.453359	0	160.122142	0	5211.21106	6051.418358	5330.453359	0	205.2069594	0	2.12
AAPDEKVLDSGF	12	48.58	57.0045	1247.601024	P01833	Polymeric immunoglobulin receptor OS=Homo sapiens OX=9606 GN=PIGR PE=1 SV=4	Infinity	MAGE CAS9	MAGE KO	0.373900966	173.2050808	0	8798.241634	0	0	0	0	0	12800.71694	0	0	0	0	2.1922
AAAEKFKVQ	9	39.87	31.57668333	990.5502201	E9PAV3	Nascent polypeptide-associated complex subunit alpha, muscle-specific form OS=Homo sapiens OX=9606 GN=NACA PE=1 SV=1	1.593862651	MAGE CAS9	MAGE KO	0.452383623	54.0806409	699.9735926	2540.523705	2032.472456	1005.49755	874.8505544	1427.948098	855.0557504	3696.252751	2032.472456	870.8476644	1121.177995	2210.40722	2.1976
TQQPRPVL	8	39.05	40.3931	937.5353392	Q9NPE3	H/ACA ribonucleoprotein complex subunit 3 OS=Homo sapiens OX=9606 GN=NOP10 PE=1 SV=1	2.885109027	MAGE CAS9	MAGE KO	0.316114176	74.41269269	6471.126935	38256.67838	52873.0305	1904.056258	13834.29311	18090.81788	7904.832919	55660.31618	52873.0305	1649.077062	17729.54813	28003.87109	2.1997
AKDIGFIKL	9	33.72	56.00406667	1003.606425	P62273	40S ribosomal protein S29 OS=Homo sapiens OX=9606 GN=RPS29 PE=1 SV=2	1.09205465	MAGE CAS9	MAGE KO	0.63680328	48.43835829	3849.151946	3987.704765	5358.347061	6007.858367	3967.659103	2107.397769	4701.948103	5801.782002	5358.347061	5203.323895	5084.813692	3262.168457	2.2642
VVEHPEFLK	9	36.86	42.64481667	1096.595399	P06396	Gelsolin OS=Homo sapiens OX=9606 GN=GSN PE=1 SV=1	5.999742114	MAGE CAS9	MAGE KO	0.108137539	108.2062191	932.766449	2618.408047	3668.493932	20.21031127	309.4869064	873.632574	1139.424865	3809.568054	3668.493932	17.50387395	396.6276382	1352.348697	2.2812
AQYEEIAQR	9	28.84	38.7022	1106.534287	P35908	Keratin, type II cytoskeletal 2 epidermal OS=Homo sapiens OX=9606 GN=KRT2 PE=1 SV=2	1.86613104	MAGE CAS9	MAGE KO	0.370539558	76.97425295	748.7757511	2828.130004	977.1331592	1388.957153	146.6753316	904.7314645	914.6702368	4114.696228	977.1331592	1202.956778	187.9739956	1400.48855	2.3051
AQYEEIAQR	9	28.84	38.7022	1106.534287	P04259	Keratin, type II cytoskeletal 6B OS=Homo sapiens OX=9606 GN=KRT6B PE=1 SV=5	1.86613104	MAGE CAS9	MAGE KO	0.370539558	76.97425295	748.7757511	2828.130004	977.1331592	1388.957153	146.6753316	904.7314645	914.6702368	4114.696228	977.1331592	1202.956778	187.9739956	1400.48855	2.3051
VLLPKKTESHKA	12	38.01	26.63628333	1349.806519	Q16777	Histone H2A type 2-C OS=Homo sapiens OX=9606 GN=H2AC20 PE=1 SV=4	2.721195411	MAGE CAS9	MAGE KO	0.35810105	97.12710047	2365.830489	20421.50626	21672.20724	636.8014512	11111.57894	4589.859712	2889.990401	29711.60967	21672.20724	551.5250202	14240.2125	7104.921433	2.4411
YQSKYEEL	8	32.87	43.22273333	1058.491888	P04264	Keratin, type II cytoskeletal 1 OS=Homo sapiens OX=9606 GN=KRT1 PE=1 SV=6	4.645185615	MAGE CAS9	MAGE KO	0.442374277	105.9530724	74551.04687	26741.90521	2506.331542	4561.578242	9120.78035	8663.203507	91068.1517	38907.26959	2506.331542	3950.720476	11688.87437	13410.29664	2.5459
RGSEGPQGV	9	29.41	29.08846667	885.4299588	P02452	Collagen alpha-1(I) chain OS=Homo sapiens OX=9606 GN=COL1A1 PE=1 SV=5	1.186334655	MAGE CAS9	MAGE KO	0.441670568	107.3478533	289.7359664	109.4691181	403.908949	0	195.3477356	481.6231598	353.928215	159.2685509	403.908949	0	250.350853	745.5336165	2.6047
AGDDAPRAV	9	28.57	32.05705	870.4198953	P60709	Actin, cytoplasmic 1 OS=Homo sapiens OX=9606 GN=ACTB PE=1 SV=1	2.59211985	MAGE CAS9	MAGE KO	0.373663328	103.3058938	2183.998624	8878.032026	1135.595339	431.6792831	1872.048074	2401.929285	2667.872905	12916.80539	1135.595339	373.8715182	2399.151598	3718.091604	2.6283
AGDDAPRAV	9	28.57	32.05705	870.4198953	P62736	Actin, aortic smooth muscle OS=Homo sapiens OX=9606 GN=ACTA2 PE=1 SV=1	2.59211985	MAGE CAS9	MAGE KO	0.373663328	103.3058938	2183.998624	8878.032026	1135.595339	431.6792831	1872.048074	2401.929285	2667.872905	12916.80539	1135.595339	373.8715182	2399.151598	3718.091604	2.6283
YHSKYEEL	8	33.52	36.08215	1067.492923	P35908	Keratin, type II cytoskeletal 2 epidermal OS=Homo sapiens OX=9606 GN=KRT2 PE=1 SV=2	3.435036483	MAGE CAS9	MAGE KO	0.139096688	82.77219036	5146.38831	13716.90945	2453.931199	1872.761719	1078.221605	3254.839838	6286.592758	19956.97352	2453.931199	1621.97329	1381.811249	5038.36343	2.6491
FRVPTANVS	9	30.12	48.88145	989.5295126	P04406	Glyceraldehyde-3-phosphate dehydrogenase OS=Homo sapiens OX=9606 GN=GAPDH PE=1 SV=3	1.679665291	MAGE CAS9	MAGE KO	0.303432823	49.6906058	10128.35477	14380.68876	5263.480492	2564.235836	7098.855272	8062.18081	12372.3353	20922.71773	5263.480492	2220.849558	9097.645628	12479.93726	2.69
KGTGASGSF	9	29.4	29.8283	810.3871249	P16403	Histone H1.2 OS=Homo sapiens OX=9606 GN=H1-2 PE=1 SV=2	11.40908256	MAGE CAS9	MAGE KO	0.89720535	151.6440291	830.0769039	8928.86524	0	541.1335469	121.8687143	192.3638117	1013.984009	12990.76353	0	468.6683578	156.1826989	297.7715778	2.6903
KGTGASGSF	9	29.4	29.8283	810.3871249	P10412	Histone H1.4 OS=Homo sapiens OX=9606 GN=H1-4 PE=1 SV=2	11.40908256	MAGE CAS9	MAGE KO	0.89720535	151.6440291	830.0769039	8928.86524	0	541.1335469	121.8687143	192.3638117	1013.984009	12990.76353	0	468.6683578	156.1826989	297.7715778	2.6903
KGTGASGSF	9	29.4	29.8283	810.3871249	P16401	Histone H1.5 OS=Homo sapiens OX=9606 GN=H1-5 PE=1 SV=3	11.40908256	MAGE CAS9	MAGE KO	0.89720535	151.6440291	830.0769039	8928.86524	0	541.1335469	121.8687143	192.3638117	1013.984009	12990.76353	0	468.6683578	156.1826989	297.7715778	2.6903
KGTGASGSF	9	29.4	29.8283	810.3871249	P16402	Histone H1.3 OS=Homo sapiens OX=9606 GN=H1-3 PE=1 SV=2	11.40908256	MAGE CAS9	MAGE KO	0.89720535	151.6440291	830.0769039	8928.86524	0	541.1335469	121.8687143	192.3638117	1013.984009	12990.76353	0	468.6683578	156.1826989	297.7715778	2.6903
KGTGASGSF	9	29.4	29.8283	810.3871249	Q02539	Histone H1.1 OS=Homo sapiens OX=9606 GN=H1-1 PE=1 SV=3	11.40908256	MAGE CAS9	MAGE KO	0.89720535	151.6440291	830.0769039	8928.86524	0	541.1335469	121.8687143	192.3638117	1013.984009	12990.76353	0	468.6683578	156.1826989	297.7715778	2.6903
GSGGGGGGGRGSY	13	34.98	21.5398	1024.431786	P04264	Keratin, type II cytoskeletal 1 OS=Homo sapiens OX=9606 GN=KRT1 PE=1 SV=6	2.242670392	MAGE KO	MAGE CAS9	0.643810033	104.8601567	4375.349622	1381.453771	2480.198311	4147.600061	944.8136814	13380.4661	5344.727135	2009.901459	2480.198311	3592.179639	1210.840302	20712.43269	2.7014
IVNTNVPRA	9	37.72	38.18025	982.5558978	P14174	Macrophage migration inhibitory factor OS=Homo sapiens OX=9606 GN=MIF PE=1 SV=4	6.017644449	MAGE KO	MAGE CAS9	0.015839315	75.0914343	2948.624373	15904.64154	7432.698373	46724.2703	64058.20552	47397.11127	3601.904776	23139.94352	7432.698373	40467.25094	82094.76473	73368.85501	2.7206
SLVSKGTLVQT	11	32.41	47.16198333	1131.649175	P16403	Histone H1.2 OS=Homo sapiens OX=9606 GN=H1-2 PE=1 SV=2	18.67512666	MAGE CAS9	MAGE KO	0.273336288	161.3839304	964.3421453	48219.40781	1334.97046	691.3381006	1694.286825	319.5090929	1177.996292	70155.26697	1334.97046	598.7584658	2171.338974	494.5874481	2.7272
SLVSKGTLVQT	11	32.41	47.16198333	1131.649175	P10412	Histone H1.4 OS=Homo sapiens OX=9606 GN=H1-4 PE=1 SV=2	18.67512666	MAGE CAS9	MAGE KO	0.273336288	161.3839304	964.3421453	48219.40781	1334.97046	691.3381006	1694.286825	319.5090929	1177.996292	70155.26697	1334.97046	598.7584658	2171.338974	494.5874481	2.7272
SLVSKGTLVQT	11	32.41	47.16198333	1131.649175	P16401	Histone H1.5 OS=Homo sapiens OX=9606 GN=H1-5 PE=1 SV=3	18.67512666	MAGE CAS9	MAGE KO	0.273336288	161.3839304	964.3421453	48219.40781	1334.97046	691.3381006	1694.286825	319.5090929	1177.996292	70155.26697	1334.97046	598.7584658	2171.338974	494.5874481	2.7272
SLVSKGTLVQT	11	32.41	47.16198333	1131.649175	P16402	Histone H1.3 OS=Homo sapiens OX=9606 GN=H1-3 PE=1 SV=2	18.67512666	MAGE CAS9	MAGE KO	0.273336288	161.3839304	964.3421453	48219.40781	1334.97046	691.3381006	1694.286825	319.5090929	1177.996292	70155.26697	1334.97046	598.7584658	2171.338974	494.5874481	2.7272
SLVSKGTLVQT	11	32.41	47.16198333	1131.649175	Q02539	Histone H1.1 OS=Homo sapiens OX=9606 GN=H1-1 PE=1 SV=3	18.67512666	MAGE CAS9	MAGE KO	0.273336288	161.3839304	964.3421453	48219.40781	1334.97046	691.3381006	1694.286825	319.5090929	1177.996292	70155.26697	1334.97046	598.7584658	2171.338974	494.5874481	2.7272
TSALPIIQK	9	32.02	50.82888333	969.5842317	Q99541	Perilipin-2 OS=Homo sapiens OX=9606 GN=PLIN2 PE=1 SV=2	19.70976259	MAGE CAS9	MAGE KO	6.90E-05	24.01997751	49863.66562	50041.92021	67155.43141	2904.675683	2110.526416	3460.852165	60911.17504	72806.87239	67155.43141	2515.69985	2704.777134	5357.262371	2.7597
DYQALRTSI	9	36.74	55.63668333	1065.546094	Q00610	Clathrin heavy chain 1 OS=Homo sapiens OX=9606 GN=CLTC PE=1 SV=5	5.69793621	MAGE KO	MAGE CAS9	0.001596249	30.54888587	2055.928933	2309.85023	3145.191223	18381.1075	14715.87524	9700.047392	2511.428824	3360.641843	3145.191223	15919.6256	18859.35308	15015.29	2.7614
MLMPKKNRIAIYEL	14	40.45	53.59561667	1718.957539	P46783	40S ribosomal protein S10 OS=Homo sapiens OX=9606 GN=RPS10 PE=1 SV=1	3.069803734	MAGE CAS9	MAGE KO	0.547876061	170.1942319	636.8642653	183.8615598	69936.43417	5889.604244	13204.04496	3955.759204	777.9642803	267.5034264	69936.43417	5100.905618	16921.84406	6123.358907	2.7791
KIIIYGPAY	9	46.53	57.69946667	1036.597659	Q00887	Pregnancy-specific beta-1-glycoprotein 9 OS=Homo sapiens OX=9606 GN=PSG9 PE=2 SV=2	2.341802335	MAGE CAS9	MAGE KO	0.111175286	49.27205046	47237.62168	39754.32057	15166.53562	16499.16328	15501.02015	11623.6854	57703.31978	57839.26223	15166.53562	14289.69947	19865.56745	17993.00561	2.7945
YENEVALR	8	35.98	41.28875	992.4914677	P13645	Keratin, type I cytoskeletal 10 OS=Homo sapiens OX=9606 GN=KRT10 PE=1 SV=6	3.157909971	MAGE CAS9	MAGE KO	0.814176931	134.3534475	6647.146184	40073.19969	684.7083482	6147.236206	1553.371346	7310.920533	8119.849988	58303.20508	684.7083482	5324.037134	1990.746606	11317.01604	2.8016
YIKSTMGKPQRLY	13	57.18	38.02256667	1583.850121	P62906	60S ribosomal protein L10a OS=Homo sapiens OX=9606 GN=RPL10A PE=1 SV=2	1.323799675	MAGE CAS9	MAGE KO	0.970505523	114.6063321	4953.303169	110397.9875	355646.6807	7797.810664	173443.2465	174551.4244	6050.728774	160619.9793	355646.6807	6753.577079	222278.8228	270198.7064	2.8201
AQYEDIAQK	9	39.76	37.2868	1064.513614	P04264	Keratin, type II cytoskeletal 1 OS=Homo sapiens OX=9606 GN=KRT1 PE=1 SV=6	2.418225735	MAGE CAS9	MAGE KO	0.31836757	132.8271202	8937.52826	7051.229336	1371.125618	5999.361127	0	1179.407573	10917.67606	10258.95794	1371.125618	5195.964552	0	1825.67631	2.8957
KIIAPPERKYSV	12	27.62	37.7593	1399.819413	P60709	Actin, cytoplasmic 1 OS=Homo sapiens OX=9606 GN=ACTB PE=1 SV=1	6.93128597	MAGE CAS9	MAGE KO	0.159716129	129.2832995	521.6500572	5698.295101	638.4650421	298.0566391	246.3482251	445.0811028	637.2238693	8290.550055	638.4650421	258.1427753	315.7113037	688.9679565	2.9301
KIIAPPERKYSV	12	27.62	37.7593	1399.819413	P62736	Actin, aortic smooth muscle OS=Homo sapiens OX=9606 GN=ACTA2 PE=1 SV=1	6.93128597	MAGE CAS9	MAGE KO	0.159716129	129.2832995	521.6500572	5698.295101	638.4650421	298.0566391	246.3482251	445.0811028	637.2238693	8290.550055	638.4650421	258.1427753	315.7113037	688.9679565	2.9301
KSLVSKGTLV	10	40.49	38.49513333	1030.637266	P16403	Histone H1.2 OS=Homo sapiens OX=9606 GN=H1-2 PE=1 SV=2	Infinity	MAGE CAS9	MAGE KO	0.373900966	173.2050808	0	3210.485829	0	0	0	0	0	4670.992462	0	0	0	0	2.9483
KSLVSKGTLV	10	40.49	38.49513333	1030.637266	P10412	Histone H1.4 OS=Homo sapiens OX=9606 GN=H1-4 PE=1 SV=2	Infinity	MAGE CAS9	MAGE KO	0.373900966	173.2050808	0	3210.485829	0	0	0	0	0	4670.992462	0	0	0	0	2.9483
KSLVSKGTLV	10	40.49	38.49513333	1030.637266	P16401	Histone H1.5 OS=Homo sapiens OX=9606 GN=H1-5 PE=1 SV=3	Infinity	MAGE CAS9	MAGE KO	0.373900966	173.2050808	0	3210.485829	0	0	0	0	0	4670.992462	0	0	0	0	2.9483
KSLVSKGTLV	10	40.49	38.49513333	1030.637266	P16402	Histone H1.3 OS=Homo sapiens OX=9606 GN=H1-3 PE=1 SV=2	Infinity	MAGE CAS9	MAGE KO	0.373900966	173.2050808	0	3210.485829	0	0	0	0	0	4670.992462	0	0	0	0	2.9483
KSLVSKGTLV	10	40.49	38.49513333	1030.637266	Q02539	Histone H1.1 OS=Homo sapiens OX=9606 GN=H1-1 PE=1 SV=3	Infinity	MAGE CAS9	MAGE KO	0.373900966	173.2050808	0	3210.485829	0	0	0	0	0	4670.992462	0	0	0	0	2.9483
AEHDVTVKYYGKA	13	73.62	34.66195	1479.736297	Q8IYS1	Peptidase M20 domain-containing protein 2 OS=Homo sapiens OX=9606 GN=PM20D2 PE=1 SV=2	2.928985942	MAGE CAS9	MAGE KO	0.106565897	59.15300884	39494.0652	88328.84671	112018.256	9135.399647	40029.84595	32720.1484	48244.14507	128511.1971	112018.256	7912.044587	51300.85612	50649.49655	2.954
AEHDVTVKYYGKA	13	71.3	38.07616667	1479.735144	Q8IYS1	Peptidase M20 domain-containing protein 2 OS=Homo sapiens OX=9606 GN=PM20D2 PE=1 SV=2	2.256922901	MAGE CAS9	MAGE KO	0.1741215	54.93865608	2972.929627	7600.915964	10725.57048	2001.442671	4326.758576	3109.168574	3631.594963	11058.70671	10725.57048	1733.422101	5545.023068	4812.870071	2.954
AQKLLKKF	8	43.26	31.443025	974.6264866	Q9GZZ8	Extracellular glycoprotein lacritin OS=Homo sapiens OX=9606 GN=LACRT PE=1 SV=1	47.40229974	MAGE CAS9	MAGE KO	0.880574893	169.8246352	500.4363333	37833.08325	0	246.3901511	13.25522281	549.0394325	611.3101537	55044.02016	0	213.3951373	16.9874318	849.8913422	2.9854
ARGPKKHLK	9	30.29	21.01223333	1033.650183	P22090	40S ribosomal protein S4, Y isoform 1 OS=Homo sapiens OX=9606 GN=RPS4Y1 PE=1 SV=2	1.531751432	MAGE CAS9	MAGE KO	0.689744837	135.7579786	355.148914	1454.265164	10527.05192	2633.582926	2581.072175	2839.175133	433.8336822	2115.836039	10527.05192	2280.910123	3307.812188	4394.930895	2.9967
IKSTMGKPQRLY	12	48.12	34.87641667	1420.786367	P62906	60S ribosomal protein L10a OS=Homo sapiens OX=9606 GN=RPL10A PE=1 SV=2	1.291940798	MAGE CAS9	MAGE KO	0.971494797	123.3039113	6330.491051	103579.7838	429904.5465	5443.039934	202419.2269	209970.2082	7733.03855	150700.0545	429904.5465	4714.142381	259413.4299	325025.5838	3.0046
VANKIGII	8	32.04	51.0376	826.5263205	P62750	60S ribosomal protein L23a OS=Homo sapiens OX=9606 GN=RPL23A PE=1 SV=1	1.557347331	MAGE CAS9	MAGE KO	0.164068389	34.37240592	27840.46081	42279.92726	26012.93451	12430.62917	24141.88698	25156.37418	34008.63456	61513.81194	26012.93451	10765.99777	30939.40137	38941.073	3.0111
KEETQPPVALK	11	42.9	36.08215	1238.687607	Q8NC51	Plasminogen activator inhibitor 1 RNA-binding protein OS=Homo sapiens OX=9606 GN=SERBP1 PE=1 SV=2	34.75894601	MAGE CAS9	MAGE KO	0.037292759	173.2050808	4991.183794	5798.780448	5741.7164	0	0	475.6093766	6097.002014	8436.747957	5741.7164	0	0	736.2245178	3.2339
KQPPVSPGTAL	11	38.9	43.80501667	1093.613468	P17096	High mobility group protein HMG-I/HMG-Y OS=Homo sapiens OX=9606 GN=HMGA1 PE=1 SV=3	21.15154614	MAGE CAS9	MAGE KO	7.91E-05	23.91711001	15133.26009	20253.49385	23381.34262	858.2795295	1173.642949	746.5078158	18486.09891	29467.16545	23381.34262	743.3441522	1504.099919	1155.564595	3.2344
GRMHAPGKGL	10	29.35	28.23305	1022.5452	P62277	40S ribosomal protein S13 OS=Homo sapiens OX=9606 GN=RPS13 PE=1 SV=2	1.78353042	MAGE KO	MAGE CAS9	0.917201085	91.4095235	625.4203239	928.4494522	0	0	1355.80982	1415.564194	763.9848845	1350.817485	0	0	1737.558636	2191.237427	3.3052
KLGHPDTL	8	28.55	32.64091667	879.4812921	P06702	Protein S100-A9 OS=Homo sapiens OX=9606 GN=S100A9 PE=1 SV=1	16.45884754	MAGE CAS9	MAGE KO	0.595975481	166.6104797	3.070892234	6455.909551	166.1351953	224.6477433	0	177.8783523	3.751261607	9392.816681	166.1351953	194.5643354	0	275.3486592	3.3302
TEVLKTHGLLV	11	47.11	52.08493333	1208.712109	P40429	60S ribosomal protein L13a OS=Homo sapiens OX=9606 GN=RPL13A PE=1 SV=2	6.081393655	MAGE CAS9	MAGE KO	0.06648473	77.57380409	27126.01603	28330.76732	77428.40531	1059.731552	8701.017405	12090.3589	33135.90146	41218.93309	77428.40531	917.8189914	11150.92081	18715.39774	3.3363
SSKGSLGGGF	10	41.83	40.87008333	895.4394553	P13645	Keratin, type I cytoskeletal 10 OS=Homo sapiens OX=9606 GN=KRT10 PE=1 SV=6	1.910132029	MAGE CAS9	MAGE KO	0.433403622	103.1162678	2946.9224	6859.138175	951.1929599	599.4897904	927.8330844	4104.357748	3599.825723	9979.481119	951.1929599	519.2099016	1189.07856	6353.38358	3.3658
KSDQSRLDSELK	12	35.32	31.36485	1404.721281	P04264	Keratin, type II cytoskeletal 1 OS=Homo sapiens OX=9606 GN=KRT1 PE=1 SV=6	1.142921697	MAGE KO	MAGE CAS9	0.683812275	161.9442121	473.9993284	9652.898227	1758.544136	213.8499244	375.442388	12994.83688	579.0159167	14044.1719	1758.544136	185.2124923	481.1538859	20115.4939	3.3674
AKADGIVSKNF	11	56.77	39.3884	1148.618892	P63220	40S ribosomal protein S21 OS=Homo sapiens OX=9606 GN=RPS21 PE=1 SV=1	2.372592789	MAGE CAS9	MAGE KO	0.345679262	75.19070051	3612.719925	13686.59579	24619.63051	4407.372866	9207.124837	4053.492532	4413.133551	19912.86963	24619.63051	3817.16531	11799.53046	6274.646236	3.4495
ATPFLVVRHQL	11	54.25	53.43881667	1279.740502	P15954	Cytochrome c oxidase subunit 7C, mitochondrial OS=Homo sapiens OX=9606 GN=COX7C PE=1 SV=1	6.352378438	MAGE CAS9	MAGE KO	0.666876601	150.6746201	33.13135195	1031.201345	10933.28376	36.56154916	1399.927714	452.1917371	40.47174537	1500.313026	10933.28376	31.66545727	1794.098591	699.9749374	3.5606
ALEEQLQQIR	10	46.35	51.9298	1226.661891	P13645	Keratin, type I cytoskeletal 10 OS=Homo sapiens OX=9606 GN=KRT10 PE=1 SV=6	2.396052832	MAGE CAS9	MAGE KO	0.986080842	162.268795	1964.293898	93230.79797	2132.677917	31915.41733	1575.347537	7129.27844	2399.491653	135643.1325	2132.677917	27641.50608	2018.910526	11035.84126	3.6096
HGGVPGGKQF	10	46.34	31.73645	982.4989608	Q9GZZ8	Extracellular glycoprotein lacritin OS=Homo sapiens OX=9606 GN=LACRT PE=1 SV=1	35.5462122	MAGE CAS9	MAGE KO	0.617001368	169.1151666	319.9294677	21459.07958	24.32673103	323.5128739	114.5538481	175.313282	390.8112162	31221.1934	24.32673103	280.1900718	146.8082212	271.3780318	3.6712
ALDVANKIGI	10	34.42	59.70316667	1012.591922	P62750	60S ribosomal protein L23a OS=Homo sapiens OX=9606 GN=RPL23A PE=1 SV=1	6.029658316	MAGE CAS9	MAGE KO	0.00323149	36.58679284	12095.05139	5801.211705	8169.456403	1661.820152	1701.379135	959.7188846	14774.76201	8440.285236	8169.456403	1439.279686	2180.428232	1485.606903	3.688
VKQIESKTAF	10	42.46	35.29906667	1149.638581	P10599	Thioredoxin OS=Homo sapiens OX=9606 GN=TXN PE=1 SV=3	3.977567267	MAGE CAS9	MAGE KO	0.503918492	173.2050808	0	4793.145758	665.6946716	1372.406816	0	0	0	6973.632309	665.6946716	1188.622758	0	0	3.6957
GEVTNDFVMLK	11	35.89	61.31996667	1251.616971	P39023	60S ribosomal protein L3 OS=Homo sapiens OX=9606 GN=RPL3 PE=1 SV=2	4.919729708	MAGE CAS9	MAGE KO	0.040336743	69.05286797	1041.658256	1537.077673	3793.230643	194.2798911	532.6452029	568.2612167	1272.442119	2236.321418	3793.230643	168.2631544	682.6195374	879.6459045	3.7586
NAENEFVTIK	10	39.84	50.82888333	1163.580506	P04264	Keratin, type II cytoskeletal 1 OS=Homo sapiens OX=9606 GN=KRT1 PE=1 SV=6	3.100565343	MAGE CAS9	MAGE KO	0.427836975	120.1803602	5924.073783	31231.29902	2240.891034	3149.040709	1421.701413	8135.412881	7236.577789	45438.96783	2240.891034	2727.341053	1822.003006	12593.29761	3.7963
YVTTSTRTYSL	11	44.2	48.7255	1290.645521	P08670	Vimentin OS=Homo sapiens OX=9606 GN=VIM PE=1 SV=4	1.95792428	MAGE CAS9	MAGE KO	0.062551173	36.4388251	10255.70926	11375.96564	16112.55293	3810.917953	7138.275461	8328.481526	12527.90572	16551.09308	16112.55293	3300.583874	9148.165169	12892.16024	3.8624
GSDGSVGPV	9	28.74	43.27468333	773.3563209	P08123	Collagen alpha-2(I) chain OS=Homo sapiens OX=9606 GN=COL1A2 PE=1 SV=7	10.27136695	MAGE KO	MAGE CAS9	0.120920482	100.53637	1101.923451	4431.664241	1390.442552	2425.732048	49459.28864	19234.23472	1346.059327	6447.706474	1390.442552	2100.893323	63385.30141	29773.83516	3.9456
PSKGPLQSVQVF	12	33.79	61.42723333	1285.703381	P62249	40S ribosomal protein S16 OS=Homo sapiens OX=9606 GN=RPS16 PE=1 SV=2	2.542631268	MAGE CAS9	MAGE KO	0.040420247	49.45828096	16537.8179	19562.08734	39468.90148	10720.84354	11284.51527	7715.351256	20201.84254	28461.22592	39468.90148	9285.175842	14461.84167	11943.05882	4.0201
KLLSHGKKPF	10	31.63	29.66881667	1153.697543	Q02878	60S ribosomal protein L6 OS=Homo sapiens OX=9606 GN=RPL6 PE=1 SV=3	1.140858533	MAGE CAS9	MAGE KO	0.705617643	79.75617443	126.6065353	1935.93027	2254.692992	810.6290902	1343.158267	1630.406452	154.6567574	2816.619097	2254.692992	702.074759	1721.344847	2523.80475	4.0418
FNEKSKEL	8	44.72	30.72413333	993.5127015	P13645	Keratin, type I cytoskeletal 10 OS=Homo sapiens OX=9606 GN=KRT10 PE=1 SV=6	2.520371149	MAGE CAS9	MAGE KO	0.30960892	66.34733681	15805.83636	13193.96327	2606.195599	2184.861841	4364.182557	5991.170261	19307.68734	19196.12988	2606.195599	1892.278934	5592.984339	9274.09478	4.048
ADAAPDEKVL	10	41.21	44.11498333	1027.519182	P01833	Polymeric immunoglobulin receptor OS=Homo sapiens OX=9606 GN=PIGR PE=1 SV=4	75.74217028	MAGE CAS9	MAGE KO	0.748729006	168.3707957	0	12469.67203	237.5887046	120.2808498	23.24623857	24.24286977	0	18142.34579	237.5887046	104.1735975	29.79156957	37.52700427	4.1078
AEEEAATRIPA	11	44.32	40.76451667	1156.572495	Q13409	Cytoplasmic dynein 1 intermediate chain 2 OS=Homo sapiens OX=9606 GN=DYNC1I2 PE=1 SV=3	1.21111204	MAGE CAS9	MAGE KO	0.62443407	63.54432757	4594.907709	1874.537858	4962.611425	926.1203369	3708.709474	4804.476062	5612.92926	2727.298195	4962.611425	802.1001469	4752.952869	7437.139061	4.1759
FRVPTANVSVVDL	13	39.68	69.75991667	1415.777132	P04406	Glyceraldehyde-3-phosphate dehydrogenase OS=Homo sapiens OX=9606 GN=GAPDH PE=1 SV=3	Infinity	MAGE KO	MAGE CAS9	7.95E-05	55.71565276	0	0	0	433.8560183	160.016318	598.3122551	0	0	0	375.7567587	205.0713389	926.1637243	4.2068
FRVPTANVSVVDL	13	34.3	69.95935	1415.777238	P04406	Glyceraldehyde-3-phosphate dehydrogenase OS=Homo sapiens OX=9606 GN=GAPDH PE=1 SV=3	2.998399005	MAGE CAS9	MAGE KO	0.936989052	96.74496162	46563.67031	25066.34976	245.8617096	12727.3515	9775.614628	1468.453838	56880.05158	36469.47441	245.8617096	11022.98492	12528.08717	2273.108505	4.2068
SLGSALRPSTSRSL	14	32.13	44.38066667	1430.784349	P08670	Vimentin OS=Homo sapiens OX=9606 GN=VIM PE=1 SV=4	2.684070116	MAGE CAS9	MAGE KO	0.020446131	41.79328254	4409.983417	5802.31241	5671.333285	1112.261413	2049.845422	2755.633172	5387.034196	8441.886671	5671.333285	963.3143851	2627.010487	4265.611242	4.2092
SLAALKKALAA	11	43.54	49.6639	1055.6702	P16403	Histone H1.2 OS=Homo sapiens OX=9606 GN=H1-2 PE=1 SV=2	Infinity	MAGE CAS9	MAGE KO	0.373900966	173.2050808	0	17746.318	0	0	0	0	0	25819.43108	0	0	0	0	4.2466
SLAALKKALAA	11	43.54	49.6639	1055.6702	P10412	Histone H1.4 OS=Homo sapiens OX=9606 GN=H1-4 PE=1 SV=2	Infinity	MAGE CAS9	MAGE KO	0.373900966	173.2050808	0	17746.318	0	0	0	0	0	25819.43108	0	0	0	0	4.2466
SLAALKKALAA	11	43.54	49.6639	1055.6702	P16401	Histone H1.5 OS=Homo sapiens OX=9606 GN=H1-5 PE=1 SV=3	Infinity	MAGE CAS9	MAGE KO	0.373900966	173.2050808	0	17746.318	0	0	0	0	0	25819.43108	0	0	0	0	4.2466
SLAALKKALAA	11	43.54	49.6639	1055.6702	P16402	Histone H1.3 OS=Homo sapiens OX=9606 GN=H1-3 PE=1 SV=2	Infinity	MAGE CAS9	MAGE KO	0.373900966	173.2050808	0	17746.318	0	0	0	0	0	25819.43108	0	0	0	0	4.2466
SLAALKKALAA	11	43.54	49.6639	1055.6702	Q02539	Histone H1.1 OS=Homo sapiens OX=9606 GN=H1-1 PE=1 SV=3	Infinity	MAGE CAS9	MAGE KO	0.373900966	173.2050808	0	17746.318	0	0	0	0	0	25819.43108	0	0	0	0	4.2466
NSIRNLDTI	9	34.99	49.40246667	1044.556536	Q9UBB4	Ataxin-10 OS=Homo sapiens OX=9606 GN=ATXN10 PE=1 SV=1	1.050428712	MAGE KO	MAGE CAS9	0.847991762	55.80760084	14704.46396	9904.880355	12956.26213	4826.033208	18686.6084	15947.34999	17962.30115	14410.78514	12956.26213	4179.761302	23948.10638	24685.8675	4.2563
ALKAKKAVL	9	39.06	27.96595	940.6436023	P62750	60S ribosomal protein L23a OS=Homo sapiens OX=9606 GN=RPL23A PE=1 SV=1	5.928111349	MAGE CAS9	MAGE KO	0.388304158	92.69325254	2873.17816	4781.653135	49.87699257	0	720.652899	579.0373118	3509.74313	6956.91149	49.87699257	0	923.5636514	896.3268738	4.2716
RDSHGVAQVRF	11	41.67	36.50133333	1270.652926	P62277	40S ribosomal protein S13 OS=Homo sapiens OX=9606 GN=RPS13 PE=1 SV=2	1.295528943	MAGE CAS9	MAGE KO	0.468343248	113.9577269	900.418674	1549.42403	3907.813566	44.63414189	1175.954857	3686.79366	1099.910301	2254.284352	3907.813566	38.65701933	1507.062781	5707.010875	4.2992
DDHDPVDKI	9	45.34	42.02023333	1052.474514	P22626	Heterogeneous nuclear ribonucleoproteins A2/B1 OS=Homo sapiens OX=9606 GN=HNRNPA2B1 PE=1 SV=2	1.891826116	MAGE CAS9	MAGE KO	0.788919361	159.1582342	99.64764957	4425.027331	153.4497713	1762.088015	273.6099393	437.1111022	121.7250146	6438.050317	153.4497713	1526.12031	350.648967	676.6307106	4.314
REGTTPKPK	9	35.17	21.33125	1012.567317	P61927	60S ribosomal protein L37 OS=Homo sapiens OX=9606 GN=RPL37 PE=1 SV=2	1.594189123	MAGE CAS9	MAGE KO	0.433634756	69.23279318	2282.041487	2557.958335	7244.41753	2455.706856	3018.868183	2105.715892	2787.637586	3721.618702	7244.41753	2126.854094	3868.876301	3259.564979	4.384
TEAPLNPKANREKM	14	31.84	32.1613	1597.824122	P60709	Actin, cytoplasmic 1 OS=Homo sapiens OX=9606 GN=ACTB PE=1 SV=1	25.18658788	MAGE CAS9	MAGE KO	0.653857094	161.0615773	263.7876385	5308.022828	0	119.14068	0	102.0806499	322.2309235	7722.73604	0	103.1861121	0	158.0168116	4.3923
TEAPLNPKANREKM	14	31.84	32.1613	1597.824122	P62736	Actin, aortic smooth muscle OS=Homo sapiens OX=9606 GN=ACTA2 PE=1 SV=1	25.18658788	MAGE CAS9	MAGE KO	0.653857094	161.0615773	263.7876385	5308.022828	0	119.14068	0	102.0806499	322.2309235	7722.73604	0	103.1861121	0	158.0168116	4.3923
EEANADLEVK	10	41.87	39.01668333	1116.530864	P19012	Keratin, type I cytoskeletal 15 OS=Homo sapiens OX=9606 GN=KRT15 PE=1 SV=3	1.050275006	MAGE KO	MAGE CAS9	0.811208334	166.8045753	245.342259	11224.95321	39.15845531	1421.09185	0	10666.99994	299.6988909	16331.38242	39.15845531	1230.788199	0	16512.09432	4.4172
EEANADLEVK	10	41.87	39.01668333	1116.530864	P02533	Keratin, type I cytoskeletal 14 OS=Homo sapiens OX=9606 GN=KRT14 PE=1 SV=4	1.050275006	MAGE KO	MAGE CAS9	0.811208334	166.8045753	245.342259	11224.95321	39.15845531	1421.09185	0	10666.99994	299.6988909	16331.38242	39.15845531	1230.788199	0	16512.09432	4.4172
EEANADLEVK	10	41.87	39.01668333	1116.530864	P13646	Keratin, type I cytoskeletal 13 OS=Homo sapiens OX=9606 GN=KRT13 PE=1 SV=4	1.050275006	MAGE KO	MAGE CAS9	0.811208334	166.8045753	245.342259	11224.95321	39.15845531	1421.09185	0	10666.99994	299.6988909	16331.38242	39.15845531	1230.788199	0	16512.09432	4.4172
VRYSLDPENPTK	12	30.12	43.48796667	1417.720532	P18621	60S ribosomal protein L17 OS=Homo sapiens OX=9606 GN=RPL17 PE=1 SV=3	3.257217831	MAGE CAS9	MAGE KO	0.145038272	108.7114932	2325.026166	3810.108901	3112.604329	59.04224716	2074.12852	705.9821153	2840.145705	5543.394646	3112.604329	51.13568209	2658.130859	1092.832412	4.4944
VTKAAGTKKQFQKF	14	39.32	28.4481	1580.905954	P62280	40S ribosomal protein S11 OS=Homo sapiens OX=9606 GN=RPS11 PE=1 SV=3	1.577859924	MAGE CAS9	MAGE KO	0.429190376	100.9013007	434.9426673	4149.684983	3265.798759	0	3346.414015	1628.949317	531.3060845	6037.449878	3265.798759	0	4288.64763	2521.549163	4.5025
TNAENEFVTIK	11	45.49	51.24555	1264.628619	P04264	Keratin, type II cytoskeletal 1 OS=Homo sapiens OX=9606 GN=KRT1 PE=1 SV=6	2.29575001	MAGE CAS9	MAGE KO	0.80437463	147.9325313	6143.270687	86019.26427	3156.177429	8996.179067	2257.690741	30265.76951	7504.33871	125150.9449	3156.177429	7791.467549	2893.377808	46850.21503	4.6011
RQAPKPRKQ	9	38.2	21.01223333	1107.663422	P81605	Dermcidin OS=Homo sapiens OX=9606 GN=DCD PE=1 SV=2	1.071915282	MAGE CAS9	MAGE KO	0.898496056	72.18883559	2737.083845	2831.641611	8752.733549	8124.450075	2198.389631	3037.786121	3343.496534	4119.805327	8752.733549	7036.475001	2817.37957	4702.372855	4.6315
SLGSALRPST	10	27.16	43.17003333	987.5345083	P08670	Vimentin OS=Homo sapiens OX=9606 GN=VIM PE=1 SV=4	1.44047506	MAGE CAS9	MAGE KO	0.623453618	75.53583958	1664.284135	6830.278766	2510.239599	1149.832859	2879.192623	3610.678117	2033.013438	9937.493055	2510.239599	995.8545002	3689.872969	5589.187024	4.6596
ASFPKKQE	8	43.33	31.36485	933.492102	P14406	Cytochrome c oxidase subunit 7A2, mitochondrial OS=Homo sapiens OX=9606 GN=COX7A2 PE=1 SV=1	1.220039862	MAGE KO	MAGE CAS9	0.874155251	112.972584	11774.46867	54799.97247	5077.859638	3232.794204	42114.06054	42071.80843	14383.15281	79729.44656	5077.859638	2799.878809	53971.91295	65125.49667	4.6666
TKAAGTKKQFQKF	13	29.48	27.32651667	1481.834584	P62280	40S ribosomal protein S11 OS=Homo sapiens OX=9606 GN=RPS11 PE=1 SV=3	3.706713691	MAGE KO	MAGE CAS9	0.778906666	130.435286	154.1379873	727.2628643	0	0	1903.909521	1363.191083	188.2879209	1058.107569	0	0	2439.984119	2110.16592	4.6764
LRVAPEEHPV	10	31.7	37.70725	1145.61851	P60709	Actin, cytoplasmic 1 OS=Homo sapiens OX=9606 GN=ACTB PE=1 SV=1	1.301781763	MAGE CAS9	MAGE KO	0.778326307	85.68235836	603.7474998	2296.268989	563.1465149	467.1947295	631.7149229	1561.415682	737.5103531	3340.882256	563.1465149	404.6309601	809.5838394	2417.009766	4.7008
KLVPQQLAH	9	28.51	37.33896667	1032.611101	P10606	Cytochrome c oxidase subunit 5B, mitochondrial OS=Homo sapiens OX=9606 GN=COX5B PE=1 SV=2	3.368912751	MAGE CAS9	MAGE KO	0.085371365	66.38421419	7611.128139	4720.958953	2047.869925	678.9338929	1104.017446	2485.475325	9297.406289	6868.606453	2047.869925	588.0153513	1414.8703	3847.417572	4.7072
GRPGPIGPA	9	29.79	35.55958333	820.4554861	P08123	Collagen alpha-2(I) chain OS=Homo sapiens OX=9606 GN=COL1A2 PE=1 SV=7	2.262401959	MAGE KO	MAGE CAS9	0.959396232	102.5993702	6213.133664	6372.759909	645.7504606	177.335377	9154.76908	20603.19293	7589.68013	9271.840801	645.7504606	153.5877426	11732.43315	31892.92838	4.7955
EESNYELEGK	10	45.67	38.02256667	1196.520869	P13645	Keratin, type I cytoskeletal 10 OS=Homo sapiens OX=9606 GN=KRT10 PE=1 SV=6	3.237526998	MAGE CAS9	MAGE KO	0.585009337	169.462056	227.8297887	32680.17616	249.8765467	955.8007663	0	9285.930814	278.3064575	47546.96474	249.8765467	827.8059605	0	14374.2539	4.8337
YEDEINKR	8	37.97	29.08846667	1065.508878	P04264	Keratin, type II cytoskeletal 1 OS=Homo sapiens OX=9606 GN=KRT1 PE=1 SV=6	1.189243616	MAGE KO	MAGE CAS9	0.822072988	104.5271418	616.947619	5303.633617	1328.293208	1349.674824	944.5701604	6326.432672	753.6350154	7716.3501	1328.293208	1168.93489	1210.528214	9793.067741	4.8593
YEDEINKR	8	37.97	29.08846667	1065.508878	P35908	Keratin, type II cytoskeletal 2 epidermal OS=Homo sapiens OX=9606 GN=KRT2 PE=1 SV=2	1.189243616	MAGE KO	MAGE CAS9	0.822072988	104.5271418	616.947619	5303.633617	1328.293208	1349.674824	944.5701604	6326.432672	753.6350154	7716.3501	1328.293208	1168.93489	1210.528214	9793.067741	4.8593
YEDEINKR	8	37.97	29.08846667	1065.508878	P04259	Keratin, type II cytoskeletal 6B OS=Homo sapiens OX=9606 GN=KRT6B PE=1 SV=5	1.189243616	MAGE KO	MAGE CAS9	0.822072988	104.5271418	616.947619	5303.633617	1328.293208	1349.674824	944.5701604	6326.432672	753.6350154	7716.3501	1328.293208	1168.93489	1210.528214	9793.067741	4.8593
AADDFRLK	8	31.69	38.75421667	934.4857317	P13645	Keratin, type I cytoskeletal 10 OS=Homo sapiens OX=9606 GN=KRT10 PE=1 SV=6	1.036979167	MAGE CAS9	MAGE KO	0.462551259	131.6095761	661.61299	1180.55458	1016.964611	2314.824691	177.2158418	265.1336448	808.1961914	1717.609682	1016.964611	2004.837979	227.1136495	410.4164035	4.9041
AADDFRLK	8	31.69	38.75421667	934.4857317	P19012	Keratin, type I cytoskeletal 15 OS=Homo sapiens OX=9606 GN=KRT15 PE=1 SV=3	1.036979167	MAGE CAS9	MAGE KO	0.462551259	131.6095761	661.61299	1180.55458	1016.964611	2314.824691	177.2158418	265.1336448	808.1961914	1717.609682	1016.964611	2004.837979	227.1136495	410.4164035	4.9041
AADDFRLK	8	31.69	38.75421667	934.4857317	P13646	Keratin, type I cytoskeletal 13 OS=Homo sapiens OX=9606 GN=KRT13 PE=1 SV=4	1.036979167	MAGE CAS9	MAGE KO	0.462551259	131.6095761	661.61299	1180.55458	1016.964611	2314.824691	177.2158418	265.1336448	808.1961914	1717.609682	1016.964611	2004.837979	227.1136495	410.4164035	4.9041
YIADKKDVYE	10	44.86	36.08215	1242.614086	O14561	Acyl carrier protein, mitochondrial OS=Homo sapiens OX=9606 GN=NDUFAB1 PE=1 SV=3	1.604978281	MAGE CAS9	MAGE KO	0.379558421	83.63864602	3611.15746	8203.008282	8277.36295	168.2004954	6566.189649	5783.865666	4411.224915	11934.70144	8277.36295	145.6761467	8414.999921	8953.19546	4.9068
NSAHDTDRNL	10	28.1	26.42418333	1141.510369	Q08188	Protein-glutamine gamma-glutamyltransferase E OS=Homo sapiens OX=9606 GN=TGM3 PE=1 SV=4	6.79705817	MAGE CAS9	MAGE KO	0.027362401	66.13042645	3447.58322	2068.856393	704.8287966	428.2198796	189.5610611	297.5074464	4211.4101	3010.015659	704.8287966	370.8753762	242.9348526	460.5297688	4.9173
ALDPEISSGEGLR	13	32.25	52.3434	1342.673568	Q08554	Desmocollin-1 OS=Homo sapiens OX=9606 GN=DSC1 PE=1 SV=2	Infinity	MAGE KO	MAGE CAS9	0.373900966	173.2050808	0	0	0	0	3482.110354	0	0	0	0	0	4462.551331	0	4.9841
VAPEEHPV	8	28.74	32.96093333	876.4337181	P60709	Actin, cytoplasmic 1 OS=Homo sapiens OX=9606 GN=ACTB PE=1 SV=1	13.84697869	MAGE CAS9	MAGE KO	0.176158303	149.9123533	1015.616661	20924.39687	1045.095472	905.9094732	514.8129673	239.2143246	1240.630897	30443.27409	1045.095472	784.5957944	659.7663654	370.2943201	4.9854
ASFDKAKLK	9	50.08	29.29803333	1006.58148	P63313	Thymosin beta-10 OS=Homo sapiens OX=9606 GN=TMSB10 PE=1 SV=2	29.70622896	MAGE CAS9	MAGE KO	0.003888485	107.4306432	27455.06748	40004.91872	53364.98226	3037.59591	522.4852825	507.2465266	33537.85568	58203.86189	53364.98226	2630.820238	669.5989373	785.1975756	4.9951
VEDLESVGK	9	31.11	41.34075	974.4906808	P81605	Dermcidin OS=Homo sapiens OX=9606 GN=DCD PE=1 SV=2	2.501907148	MAGE CAS9	MAGE KO	0.110352124	67.65440385	1271.701696	1796.569317	745.9897263	195.5658572	876.4003497	452.5750784	1553.452672	2613.860389	745.9897263	169.376912	1123.164159	700.5683345	5.0465
ISLKQAPLVH	10	46.05	45.85166667	1104.665292	P09496	Clathrin light chain A OS=Homo sapiens OX=9606 GN=CLTA PE=1 SV=1	4.529978086	MAGE CAS9	MAGE KO	0.444418771	111.9924884	95.7258338	1488.287141	4613.4049	30.8634704	822.7615418	514.4650218	116.9343037	2165.335213	4613.4049	26.73042925	1054.422531	796.371521	5.059
SVSTVLTSKYR	11	45.96	41.4479	1239.682304	P69905	Hemoglobin subunit alpha OS=Homo sapiens OX=9606 GN=HBA1 PE=1 SV=2	5.658670592	MAGE CAS9	MAGE KO	0.087036787	66.98798006	13347.34253	72245.83333	84084.78563	4044.059851	13977.68543	11963.73607	16304.50364	105111.7372	84084.78563	3502.504881	17913.31473	18519.39061	5.0948
NTRTNEKVEL	10	29.55	33.0681	1202.626369	P08670	Vimentin OS=Homo sapiens OX=9606 GN=VIM PE=1 SV=4	3.92672414	MAGE CAS9	MAGE KO	0.131957428	173.2050808	522.5464384	3908.118269	689.6798495	1303.973586	0	0	638.3188477	5685.990204	689.6798495	1129.353673	0	0	5.108
FAGDDAPRA	9	27.84	35.82095	918.4195255	P60709	Actin, cytoplasmic 1 OS=Homo sapiens OX=9606 GN=ACTB PE=1 SV=1	6.476670802	MAGE CAS9	MAGE KO	0.006616924	61.81595756	7692.782439	11774.36737	8294.980227	698.4338747	1177.57209	2410.475607	9397.15145	17130.73477	8294.980227	604.9040185	1509.135369	3731.320972	5.2238
FAGDDAPRA	9	27.84	35.82095	918.4195255	P62736	Actin, aortic smooth muscle OS=Homo sapiens OX=9606 GN=ACTA2 PE=1 SV=1	6.476670802	MAGE CAS9	MAGE KO	0.006616924	61.81595756	7692.782439	11774.36737	8294.980227	698.4338747	1177.57209	2410.475607	9397.15145	17130.73477	8294.980227	604.9040185	1509.135369	3731.320972	5.2238
LAKADGIVSKNF	12	30.26	44.22155	1261.706118	P63220	40S ribosomal protein S21 OS=Homo sapiens OX=9606 GN=RPS21 PE=1 SV=1	4.970761146	MAGE CAS9	MAGE KO	0.195741042	82.29822325	422.4030849	3332.188181	3337.473744	34.82844192	782.5239495	609.4039546	515.9883037	4848.059361	3337.473744	30.16443681	1002.855434	943.3332367	5.2411
VQYKTQVVAGTNY	13	54.76	46.63693333	1469.751659	P01040	Cystatin-A OS=Homo sapiens OX=9606 GN=CSTA PE=1 SV=1	65.88987128	MAGE CAS9	MAGE KO	0.748734216	173.2050808	17532.56898	0	0	0	266.0889851	0	21416.98499	0	0	0	341.0103741	0	5.2964
LHLGYLPNQL	10	29.65	66.59865	1166.643937	Q92499	ATP-dependent RNA helicase DDX1 OS=Homo sapiens OX=9606 GN=DDX1 PE=1 SV=2	1.095735084	MAGE KO	MAGE CAS9	0.472541204	165.4641802	1857.618108	819.6721581	87075.09343	27982.58473	66588.22511	3774.025892	2269.181383	1192.555481	87075.09343	24235.3336	85337.14969	5842.042923	5.3629
ATYMRIYKK	9	30.61	32.53343333	1172.636873	P46778	60S ribosomal protein L21 OS=Homo sapiens OX=9606 GN=RPL21 PE=1 SV=2	1.357780202	MAGE CAS9	MAGE KO	0.879142354	75.28379858	465.0951044	4903.675393	5198.342206	2647.04015	2530.208457	2605.390063	568.1389236	7134.443824	5198.342206	2292.565241	3242.627018	4033.040847	5.3971
GGFGGGSFRGSY	12	32.64	49.82013333	1147.504839	P13645	Keratin, type I cytoskeletal 10 OS=Homo sapiens OX=9606 GN=KRT10 PE=1 SV=6	2.801750983	MAGE CAS9	MAGE KO	0.493881758	117.3257829	3403.633244	6890.797848	189.7819061	46.5002293	818.1108601	2877.410618	4157.722818	10025.54334	189.7819061	40.27321209	1048.462379	4454.117916	5.415
VASFPKKQE	9	38.12	29.06085833	1032.560828	P14406	Cytochrome c oxidase subunit 7A2, mitochondrial OS=Homo sapiens OX=9606 GN=COX7A2 PE=1 SV=1	1.099421583	MAGE CAS9	MAGE KO	0.990330747	63.1162089	8079.252854	38434.58212	26027.12377	10912.9186	28663.48318	26404.61938	9869.246046	55919.15147	26027.12377	9451.529424	36734.12155	40873.30723	5.4469
VASFPKKQE	9	39.54	31.46921667	1032.560789	P14406	Cytochrome c oxidase subunit 7A2, mitochondrial OS=Homo sapiens OX=9606 GN=COX7A2 PE=1 SV=1	1.507788073	MAGE KO	MAGE CAS9	0.288138676	102.0995377	3571.026705	16430.7557	2642.557997	7959.932217	12128.27152	14054.66263	4362.203019	23905.39628	2642.557997	6893.988336	15543.17029	21756.06228	5.4469
LDTNADKQLSF	11	42.1	55.315	1250.615546	P06702	Protein S100-A9 OS=Homo sapiens OX=9606 GN=S100A9 PE=1 SV=1	1.252373405	MAGE CAS9	MAGE KO	0.979813425	68.63432117	2448.689656	2923.655858	425.7409714	1394.400889	2177.23673	1058.041086	2991.207373	4253.678478	425.7409714	1207.671523	2790.270749	1637.805785	5.4724
GTGASGSFK	9	31.11	27.64351667	810.3873875	P16403	Histone H1.2 OS=Homo sapiens OX=9606 GN=H1-2 PE=1 SV=2	60.54248957	MAGE CAS9	MAGE KO	0.403086118	158.9343718	1277.651122	5821.521518	0	0	6.540274868	110.7190696	1560.720219	8469.834342	0	0	8.381788441	171.3887439	5.5147
GTGASGSFK	9	31.11	27.64351667	810.3873875	P10412	Histone H1.4 OS=Homo sapiens OX=9606 GN=H1-4 PE=1 SV=2	60.54248957	MAGE CAS9	MAGE KO	0.403086118	158.9343718	1277.651122	5821.521518	0	0	6.540274868	110.7190696	1560.720219	8469.834342	0	0	8.381788441	171.3887439	5.5147
GTGASGSFK	9	31.11	27.64351667	810.3873875	P16401	Histone H1.5 OS=Homo sapiens OX=9606 GN=H1-5 PE=1 SV=3	60.54248957	MAGE CAS9	MAGE KO	0.403086118	158.9343718	1277.651122	5821.521518	0	0	6.540274868	110.7190696	1560.720219	8469.834342	0	0	8.381788441	171.3887439	5.5147
GTGASGSFK	9	31.11	27.64351667	810.3873875	P16402	Histone H1.3 OS=Homo sapiens OX=9606 GN=H1-3 PE=1 SV=2	60.54248957	MAGE CAS9	MAGE KO	0.403086118	158.9343718	1277.651122	5821.521518	0	0	6.540274868	110.7190696	1560.720219	8469.834342	0	0	8.381788441	171.3887439	5.5147
GTGASGSFK	9	31.11	27.64351667	810.3873875	Q02539	Histone H1.1 OS=Homo sapiens OX=9606 GN=H1-1 PE=1 SV=3	60.54248957	MAGE CAS9	MAGE KO	0.403086118	158.9343718	1277.651122	5821.521518	0	0	6.540274868	110.7190696	1560.720219	8469.834342	0	0	8.381788441	171.3887439	5.5147
EEQLQQIRAE	10	46.7	43.17003333	1242.620942	P13645	Keratin, type I cytoskeletal 10 OS=Homo sapiens OX=9606 GN=KRT10 PE=1 SV=6	1.198358087	MAGE KO	MAGE CAS9	0.4820246	89.44906012	9156.44751	3393.207094	1213.952179	7259.709825	4229.207617	5004.812049	11185.09781	4936.836853	1213.952179	6287.535307	5420.005157	7747.251251	5.5294
FQYDSTHGKFH	11	41.98	36.08215	1365.611474	P04406	Glyceraldehyde-3-phosphate dehydrogenase OS=Homo sapiens OX=9606 GN=GAPDH PE=1 SV=3	2.188299257	MAGE CAS9	MAGE KO	0.919838621	104.450506	0	2595.652029	5904.873837	0.160148799	1499.195866	2385.179356	0	3776.459921	5904.873837	0.138702683	1921.317197	3692.163376	5.5338
DRVYIHPF	8	31.22	52.49945	1045.533971	P01019	Angiotensinogen OS=Homo sapiens OX=9606 GN=AGT PE=1 SV=1	1.198149585	MAGE CAS9	MAGE KO	0.443303953	33.33571509	19486.34429	17241.12199	27602.62598	14123.0415	24775.28077	14792.88044	23803.62762	25084.4125	27602.62598	12231.77293	31751.13679	22898.79428	5.6661
RQGVDADINGL	11	29.33	50.61996667	1156.58145	P35527	Keratin, type I cytoskeletal 9 OS=Homo sapiens OX=9606 GN=KRT9 PE=1 SV=3	10.87487264	MAGE CAS9	MAGE KO	0.233620345	148.5722486	8128.814245	572.3341505	282.1190206	115.2682059	483.6618847	227.1271621	9929.787976	832.6990509	282.1190206	99.83221533	619.844223	351.5838703	5.7033
SLKQAPLVH	9	37.51	45.85166667	991.58061	P09496	Clathrin light chain A OS=Homo sapiens OX=9606 GN=CLTA PE=1 SV=1	2.382489433	MAGE KO	MAGE CAS9	0.917783659	173.2050808	84.9061737	0	0	202.2880616	0	0	103.7175014	0	0	175.1989212	0	0	5.7824
SSHKTFRIKRFL	12	39.91	35.92593333	1518.882044	P62891	60S ribosomal protein L39 OS=Homo sapiens OX=9606 GN=RPL39 PE=1 SV=2	14.60709626	MAGE CAS9	MAGE KO	0.192837994	151.4981274	2009.422511	3085.535826	55820.87889	1780.168478	712.5114913	1677.6107	2454.618705	4489.200499	55820.87889	1541.779552	913.1299068	2596.875061	5.8825
GKEFTPPVQAA	11	44.56	46.48168333	1143.592349	P68871	Hemoglobin subunit beta OS=Homo sapiens OX=9606 GN=HBB PE=1 SV=2	2.0085721	MAGE KO	MAGE CAS9	0.983997357	160.0322456	5963.659436	61260.82525	4015.568896	2490.824546	4774.060904	135825.8986	7284.933814	89129.45523	4015.568896	2157.269044	6118.27015	210253.1228	5.9356
SSSGGGGGGGRF	12	33.78	28.23305	981.426573	P35527	Keratin, type I cytoskeletal 9 OS=Homo sapiens OX=9606 GN=KRT9 PE=1 SV=3	1.518511625	MAGE KO	MAGE CAS9	0.65260888	85.9954775	5191.007094	3722.213587	1003.28668	1571.423805	3626.485072	9860.422832	6341.097026	5415.514204	1003.28668	1360.988647	4647.57694	15263.54484	5.965
SSVPGVRLLQ	10	39.63	56.37766667	1054.6136	P08670	Vimentin OS=Homo sapiens OX=9606 GN=VIM PE=1 SV=4	6.086756993	MAGE CAS9	MAGE KO	0.024800784	65.11981992	24535.12238	63018.87742	110265.9544	7593.781997	14355.77765	10550.49817	29970.98419	91687.27634	110265.9544	6576.870642	18397.86456	16331.75419	6.0027
NNKFASFIDKVRF	13	27.17	61.69385	1584.839338	P35908	Keratin, type II cytoskeletal 2 epidermal OS=Homo sapiens OX=9606 GN=KRT2 PE=1 SV=2	2.896884947	MAGE CAS9	MAGE KO	0.681995714	139.1424658	367.3125218	2314.224876	0	624.2522976	116.3827846	185.0272923	448.6921896	3367.006593	0	540.65637	149.1521225	286.4149358	6.0399
NNKFASFIDKVRF	13	27.17	61.69385	1584.839338	P04259	Keratin, type II cytoskeletal 6B OS=Homo sapiens OX=9606 GN=KRT6B PE=1 SV=5	2.896884947	MAGE CAS9	MAGE KO	0.681995714	139.1424658	367.3125218	2314.224876	0	624.2522976	116.3827846	185.0272923	448.6921896	3367.006593	0	540.65637	149.1521225	286.4149358	6.0399
RAELQEGARQKL	12	43.95	31.20576667	1397.774649	P02647	Apolipoprotein A-I OS=Homo sapiens OX=9606 GN=APOA1 PE=1 SV=1	13.36266736	MAGE CAS9	MAGE KO	0.508682339	173.2050808	0	13946.99584	0	773.5028101	41.19853175	229.0270889	0	20291.73025	0	669.920196	52.79860314	354.524882	6.0457
VVVDRKHVPEEV	12	27.7	36.81583333	1404.772974	Q13867	Bleomycin hydrolase OS=Homo sapiens OX=9606 GN=BLMH PE=1 SV=1	2.618027935	MAGE CAS9	MAGE KO	0.804047558	151.4938186	1054.937552	11845.1819	49.56789059	2157.977281	465.9596992	2322.414879	1288.663501	17233.76408	49.56789059	1868.994584	597.1577188	3595.006446	6.09
RMFGGPGTAS	10	28.33	40.07271667	979.4542596	P08670	Vimentin OS=Homo sapiens OX=9606 GN=VIM PE=1 SV=4	33.88777564	MAGE KO	MAGE CAS9	0.003505254	65.09717922	428.8791909	863.0524658	499.1925883	6159.544593	22275.44601	32262.22596	523.8992188	1255.670256	499.1925883	5334.697259	28547.43564	49940.65071	6.1722
GLEDEQKMLT	10	32.99	51.61735	1162.554624	A0A096LP55	Cytochrome b-c1 complex subunit 6-like, mitochondrial OS=Homo sapiens OX=9606 GN=UQCRHL PE=3 SV=1	1.727701979	MAGE CAS9	MAGE KO	0.746994131	119.8896527	0	1397.651661	4851.791977	30.09727959	1383.912042	2203.1907	0	2033.468054	4851.791977	26.06684188	1773.573465	3410.452129	6.1915
ELRVAPEEHPV	11	45.18	41.49975	1274.661031	P60709	Actin, cytoplasmic 1 OS=Homo sapiens OX=9606 GN=ACTB PE=1 SV=1	10.99564904	MAGE CAS9	MAGE KO	0.889549983	166.3932952	128.0395612	51000.05022	1251.551891	2047.051972	1454.131395	1262.486471	156.4072763	74200.87266	1251.551891	1772.923692	1863.564141	1954.27916	6.2205
AAATLTSKLYS	11	43.74	48.88145	1124.60796	Q9UDW1	Cytochrome b-c1 complex subunit 9 OS=Homo sapiens OX=9606 GN=UQCR10 PE=1 SV=3	1.148824539	MAGE CAS9	MAGE KO	0.831648298	92.10481212	1602.836168	7375.177029	1745.433889	637.8799479	3828.440899	4867.956686	1957.95141	10730.27515	1745.433889	552.4590914	4906.396493	7535.404557	6.2735
NARLFGIRA	9	29.48	46.1147	1016.587734	P26373	60S ribosomal protein L13 OS=Homo sapiens OX=9606 GN=RPL13 PE=1 SV=4	97.43376253	MAGE CAS9	MAGE KO	0.025656829	173.2050808	1929.859592	3607.49578	12808.42568	188.2897733	0	0	2357.428279	5248.609243	12808.42568	163.0751953	0	0	6.3245
VSKGTLVQTK	10	35.81	28.5003	1059.628858	P16403	Histone H1.2 OS=Homo sapiens OX=9606 GN=H1-2 PE=1 SV=2	47.72191471	MAGE CAS9	MAGE KO	0.038452234	142.6448864	435.4898744	2829.782744	392.2536256	67.27858764	9.363899715	0	531.9745277	4117.100829	392.2536256	58.26906383	12.00044768	0	6.3369
VSKGTLVQTK	10	39.03	38.18025	1059.627845	P16403	Histone H1.2 OS=Homo sapiens OX=9606 GN=H1-2 PE=1 SV=2	7.930821406	MAGE CAS9	MAGE KO	0.314107213	150.435923	460.7819306	6951.623485	209.5814157	0	397.8521355	563.2068067	562.8701477	10114.03963	209.5814157	0	509.8734377	871.8218776	6.3369
VSKGTLVQTK	10	35.81	28.5003	1059.628858	P10412	Histone H1.4 OS=Homo sapiens OX=9606 GN=H1-4 PE=1 SV=2	47.72191471	MAGE CAS9	MAGE KO	0.038452234	142.6448864	435.4898744	2829.782744	392.2536256	67.27858764	9.363899715	0	531.9745277	4117.100829	392.2536256	58.26906383	12.00044768	0	6.3369
VSKGTLVQTK	10	39.03	38.18025	1059.627845	P10412	Histone H1.4 OS=Homo sapiens OX=9606 GN=H1-4 PE=1 SV=2	7.930821406	MAGE CAS9	MAGE KO	0.314107213	150.435923	460.7819306	6951.623485	209.5814157	0	397.8521355	563.2068067	562.8701477	10114.03963	209.5814157	0	509.8734377	871.8218776	6.3369
VSKGTLVQTK	10	35.81	28.5003	1059.628858	P16401	Histone H1.5 OS=Homo sapiens OX=9606 GN=H1-5 PE=1 SV=3	47.72191471	MAGE CAS9	MAGE KO	0.038452234	142.6448864	435.4898744	2829.782744	392.2536256	67.27858764	9.363899715	0	531.9745277	4117.100829	392.2536256	58.26906383	12.00044768	0	6.3369
VSKGTLVQTK	10	39.03	38.18025	1059.627845	P16401	Histone H1.5 OS=Homo sapiens OX=9606 GN=H1-5 PE=1 SV=3	7.930821406	MAGE CAS9	MAGE KO	0.314107213	150.435923	460.7819306	6951.623485	209.5814157	0	397.8521355	563.2068067	562.8701477	10114.03963	209.5814157	0	509.8734377	871.8218776	6.3369
VSKGTLVQTK	10	35.81	28.5003	1059.628858	P16402	Histone H1.3 OS=Homo sapiens OX=9606 GN=H1-3 PE=1 SV=2	47.72191471	MAGE CAS9	MAGE KO	0.038452234	142.6448864	435.4898744	2829.782744	392.2536256	67.27858764	9.363899715	0	531.9745277	4117.100829	392.2536256	58.26906383	12.00044768	0	6.3369
VSKGTLVQTK	10	39.03	38.18025	1059.627845	P16402	Histone H1.3 OS=Homo sapiens OX=9606 GN=H1-3 PE=1 SV=2	7.930821406	MAGE CAS9	MAGE KO	0.314107213	150.435923	460.7819306	6951.623485	209.5814157	0	397.8521355	563.2068067	562.8701477	10114.03963	209.5814157	0	509.8734377	871.8218776	6.3369
VSKGTLVQTK	10	35.81	28.5003	1059.628858	Q02539	Histone H1.1 OS=Homo sapiens OX=9606 GN=H1-1 PE=1 SV=3	47.72191471	MAGE CAS9	MAGE KO	0.038452234	142.6448864	435.4898744	2829.782744	392.2536256	67.27858764	9.363899715	0	531.9745277	4117.100829	392.2536256	58.26906383	12.00044768	0	6.3369
VSKGTLVQTK	10	39.03	38.18025	1059.627845	Q02539	Histone H1.1 OS=Homo sapiens OX=9606 GN=H1-1 PE=1 SV=3	7.930821406	MAGE CAS9	MAGE KO	0.314107213	150.435923	460.7819306	6951.623485	209.5814157	0	397.8521355	563.2068067	562.8701477	10114.03963	209.5814157	0	509.8734377	871.8218776	6.3369
VVESTGVF	8	34.27	58.70255	836.4282639	P04406	Glyceraldehyde-3-phosphate dehydrogenase OS=Homo sapiens OX=9606 GN=GAPDH PE=1 SV=3	2.088654072	MAGE CAS9	MAGE KO	0.487296513	93.97088589	41387.42009	13338.15002	5505.136063	8484.505654	15160.99989	5191.584802	50556.98089	19405.90974	5505.136063	7348.314209	19429.80933	8036.36809	6.3542
ADIAESQVNKLR	12	46.74	40.92206667	1342.72008	Q9UKX2	Myosin-2 OS=Homo sapiens OX=9606 GN=MYH2 PE=1 SV=1	Infinity	MAGE CAS9	MAGE KO	0.373900966	173.2050808	0	0	8.483558941	0	0	0	0	0	8.483558941	0	0	0	6.3902
VDTHSKRTLL	10	30.17	32.1613	1168.656751	P08670	Vimentin OS=Homo sapiens OX=9606 GN=VIM PE=1 SV=4	32.42994554	MAGE CAS9	MAGE KO	0.503170058	170.0673765	115.3721613	17934.97881	103.8788597	135.3114939	112.8307685	311.6560822	140.9333595	26093.91702	103.8788597	117.1914327	144.5999825	482.4312979	6.4191
SYFEKSKEQLTPL	13	34.39	52.23971667	1568.80829	P02652	Apolipoprotein A-II OS=Homo sapiens OX=9606 GN=APOA2 PE=1 SV=1	34.00653353	MAGE CAS9	MAGE KO	0.721501368	170.9813526	0	12624.25076	109.2247959	290.637284	83.80474926	0	0	18367.24511	109.2247959	251.7169734	107.4012473	0	6.4257
LDKKVEKV	8	39.9	30.88671667	957.5860917	P08238	Heat shock protein HSP 90-beta OS=Homo sapiens OX=9606 GN=HSP90AB1 PE=1 SV=4	1.6547682	MAGE CAS9	MAGE KO	0.252589799	57.96645344	6147.794923	9744.153789	10036.3686	1727.301808	6932.766363	7008.783405	7509.86531	14176.94122	10036.3686	1495.992452	8884.791868	10849.31971	6.4265
KLHVDPENFRLL	12	36.34	57.9141	1479.819605	P68871	Hemoglobin subunit beta OS=Homo sapiens OX=9606 GN=HBB PE=1 SV=2	9.519542261	MAGE KO	MAGE CAS9	0.055286514	113.4718256	126.8430837	41.63903395	547.387278	3060.456775	563.2776375	3191.014552	154.945714	60.58136497	547.387278	2650.61972	721.8769984	4939.564411	6.4367
EEQLQQIR	8	34.88	38.7022	1042.540504	P13645	Keratin, type I cytoskeletal 10 OS=Homo sapiens OX=9606 GN=KRT10 PE=1 SV=6	8.72033865	MAGE CAS9	MAGE KO	0.365676089	153.744691	7104.908052	110811.4149	1935.170175	2513.162312	778.283484	10452.45773	8679.030966	161221.4822	1935.170175	2176.615478	997.4210016	16179.99147	6.4455
RTNEKVELQ	9	29.02	29.61658333	1115.594216	P08670	Vimentin OS=Homo sapiens OX=9606 GN=VIM PE=1 SV=4	1.902779031	MAGE KO	MAGE CAS9	0.961690353	148.6209479	536.7437202	5013.065478	816.9178237	876.2675287	278.6516997	10959.55544	655.6615982	7293.597389	816.9178237	758.9233121	357.1103115	16964.95868	6.5378
RTNEKVELQ	9	29.02	29.61658333	1115.594216	P17661	Desmin OS=Homo sapiens OX=9606 GN=DES PE=1 SV=3	1.902779031	MAGE KO	MAGE CAS9	0.961690353	148.6209479	536.7437202	5013.065478	816.9178237	876.2675287	278.6516997	10959.55544	655.6615982	7293.597389	816.9178237	758.9233121	357.1103115	16964.95868	6.5378
FKNKVPEKQKLF	12	51.86	35.29906667	1504.877407	P14406	Cytochrome c oxidase subunit 7A2, mitochondrial OS=Homo sapiens OX=9606 GN=COX7A2 PE=1 SV=1	2.44135668	MAGE CAS9	MAGE KO	0.594690619	93.86902379	0	8789.782335	14384.55764	1283.747403	4422.245237	3786.409747	0	12788.40936	14384.55764	1111.836054	5667.395447	5861.21264	6.5544
ATHSSRFIPL	10	41.34	46.6889	1127.60854	P62841	40S ribosomal protein S15 OS=Homo sapiens OX=9606 GN=RPS15 PE=1 SV=2	3.043129564	MAGE CAS9	MAGE KO	0.149906149	67.76225972	12496.12308	37319.70593	48323.91629	3036.850233	17512.20553	11700.55545	15264.69286	54297.09843	48323.91629	2630.174418	22443.03256	18111.9974	6.5861
AAHLPAEFTPA	11	37.41	54.06285	1123.565453	P69905	Hemoglobin subunit alpha OS=Homo sapiens OX=9606 GN=HBA1 PE=1 SV=2	2.638079427	MAGE KO	MAGE CAS9	0.896032071	147.3482911	1363.819391	11280.72269	0	3423.340791	0	29933.96552	1665.979439	16412.52242	0	2964.9086	0	46336.59557	6.7328
ELQEGARQKL	10	32.21	32.587175	1170.632831	P02647	Apolipoprotein A-I OS=Homo sapiens OX=9606 GN=APOA1 PE=1 SV=1	1.01642425	MAGE KO	MAGE CAS9	0.593996077	110.5819197	2082.053998	15646.6735	2904.028573	4415.972497	9284.413818	7271.247307	2543.342009	22764.62127	2904.028573	3824.613333	11898.58133	11255.60345	6.784
EKNPLPSKETI	11	38.34	39.70391667	1254.682073	P62328	Thymosin beta-4 OS=Homo sapiens OX=9606 GN=TMSB4X PE=1 SV=2	Infinity	MAGE CAS9	MAGE KO	0.132431479	164.0406886	0	8381.523888	309.4738464	0	0	0	0	12194.42695	309.4738464	0	0	0	6.8202
LLTEAPLNPK	10	28.49	49.6639	1094.633395	P60709	Actin, cytoplasmic 1 OS=Homo sapiens OX=9606 GN=ACTB PE=1 SV=1	Infinity	MAGE CAS9	MAGE KO	0.373900966	173.2050808	0	4261.240479	0	0	0	0	0	6199.753937	0	0	0	0	6.869
LLTEAPLNPK	10	28.49	49.6639	1094.633395	P62736	Actin, aortic smooth muscle OS=Homo sapiens OX=9606 GN=ACTA2 PE=1 SV=1	Infinity	MAGE CAS9	MAGE KO	0.373900966	173.2050808	0	4261.240479	0	0	0	0	0	6199.753937	0	0	0	0	6.869
NTTSAVTVK	9	33.45	30.24965	919.4975343	P61513	60S ribosomal protein L37a OS=Homo sapiens OX=9606 GN=RPL37A PE=1 SV=2	5.040884082	MAGE CAS9	MAGE KO	0.785132731	91.39324972	9239.382026	12017.62007	1.346744369	1.199311674	1694.432602	2521.554695	11286.40682	17484.64742	1.346744369	1.038707424	2171.525797	3903.26701	6.8924
AQYEDIAQKS	10	42.28	38.1282	1151.546004	P04264	Keratin, type II cytoskeletal 1 OS=Homo sapiens OX=9606 GN=KRT1 PE=1 SV=6	4.406465296	MAGE CAS9	MAGE KO	0.400022496	88.84884773	4573.14189	4024.314414	81.18214129	854.4293429	0	1115.094496	5586.34113	5855.046025	81.18214129	740.0095583	0	1726.122208	6.9502
IENGSEFAQK	10	28.14	36.50133333	1121.534737	Q9GZZ8	Extracellular glycoprotein lacritin OS=Homo sapiens OX=9606 GN=LACRT PE=1 SV=1	8.934922923	MAGE CAS9	MAGE KO	0.287218511	150.5373113	1206.764335	8521.395175	84.90430034	1000.710845	7.967918958	89.60310065	1474.12816	12397.92815	84.90430034	866.7019652	10.21140737	138.7020585	7.0173
VLLPKKTESHHKA	13	49.83	22.575	1486.861962	P0C0S8	Histone H2A type 1 OS=Homo sapiens OX=9606 GN=H2AC11 PE=1 SV=2	2.770624743	MAGE CAS9	MAGE KO	0.851244008	129.9679682	49351.01294	344566.8846	1896493.147	373593.0186	307142.0164	145941.7099	60284.94196	501316.4383	1896493.147	323563.7996	393622.5089	225911.999	7.0218
VLLPKKTESHHKA	13	41	25.20478333	1486.861789	P0C0S8	Histone H2A type 1 OS=Homo sapiens OX=9606 GN=H2AC11 PE=1 SV=2	2.667935249	MAGE CAS9	MAGE KO	0.805637902	120.8584262	3847.174905	32394.7169	135083.2367	28440.34941	26242.6101	9533.414795	4699.533039	47131.64503	135083.2367	24631.79732	33631.61494	14757.34932	7.0218
AGVRNPQQHL	10	47.12	30.14208333	1118.594558	P11940	Polyadenylate-binding protein 1 OS=Homo sapiens OX=9606 GN=PABPC1 PE=1 SV=2	1.730849611	MAGE KO	MAGE CAS9	0.420527872	89.68226799	3167.769021	4332.892347	0	690.2511455	6778.852667	5513.412998	3869.601862	6304.001502	0	597.8170688	8687.541437	8534.545419	7.1338
KNTRTNEKVEL	11	30.7	28.92571667	1330.722692	P08670	Vimentin OS=Homo sapiens OX=9606 GN=VIM PE=1 SV=4	16.04778556	MAGE CAS9	MAGE KO	0.140064241	103.9019919	3833.909946	16706.06118	17293.36761	0	727.6356932	1629.906947	4683.329172	24305.94308	17293.36761	0	932.5125572	2523.031536	7.1478
FSNPLDEPVR	10	38.08	54.88786667	1172.583279	Q08188	Protein-glutamine gamma-glutamyltransferase E OS=Homo sapiens OX=9606 GN=TGM3 PE=1 SV=4	694.7707625	MAGE KO	MAGE CAS9	0.601783816	173.2050808	0	0	34.12729061	0	23710.64372	0	0	0	34.12729061	0	30386.73503	0	7.1943
ASSPGGVYATR	11	36.93	34.66195	1064.525943	P08670	Vimentin OS=Homo sapiens OX=9606 GN=VIM PE=1 SV=4	3.144473595	MAGE CAS9	MAGE KO	0.035892095	75.54443791	6271.890925	8573.989229	8908.747108	1259.31272	1588.600456	4706.491892	7661.455315	12474.44817	8908.747108	1090.673509	2035.895005	7285.463438	7.1998
NYKPPPQKSLK	11	32.06	27.8032	1298.734879	P52566	Rho GDP-dissociation inhibitor 2 OS=Homo sapiens OX=9606 GN=ARHGDIB PE=1 SV=3	17.92627757	MAGE CAS9	MAGE KO	0.281310463	158.8568763	492.8830637	10424.82903	120.1277699	53.14435986	110.7692942	451.8215325	602.0834247	15167.26764	120.1277699	46.02760262	141.9580688	699.4018753	7.2076
GDGVTHTVPIYEGY	14	39.25	58.75458333	1506.698004	P60709	Actin, cytoplasmic 1 OS=Homo sapiens OX=9606 GN=ACTB PE=1 SV=1	274.8442092	MAGE CAS9	MAGE KO	0.333561942	173.2050808	0	5723.699901	33.28293117	0	20.94634938	0	0	8327.511945	33.28293117	0	26.8441117	0	7.2261
IEITTERPKK	10	33.65	30.6185	1213.702886	Q9NS25	Sperm protein associated with the nucleus on the X chromosome B1 OS=Homo sapiens OX=9606 GN=SPANXB1 PE=1 SV=2	1123.118956	MAGE CAS9	MAGE KO	0.005495907	173.2050808	2631.866294	19078.57144	16732.67028	0	34.2288836	0	3214.967583	27757.75011	16732.67028	0	43.86654485	0	7.2481
SSHKTFRIK	9	42.21	25.56988333	1102.627488	P62891	60S ribosomal protein L39 OS=Homo sapiens OX=9606 GN=RPL39 PE=1 SV=2	4.053437374	MAGE CAS9	MAGE KO	0.216476763	89.97869631	3604.277067	16150.89987	37648.14132	2856.629764	5407.184429	5897.825165	4402.820141	23498.2291	37648.14132	2474.087936	6929.659205	9129.60026	7.275
MQQKLVDQNIFSF	13	41.91	72.71091667	1596.798673	P07339	Cathepsin D OS=Homo sapiens OX=9606 GN=CTSD PE=1 SV=1	6.787741641	MAGE KO	MAGE CAS9	0.835053012	162.9476379	445.2529212	3001.406126	0	933.56011	22461.47103	0	543.9006195	4366.798715	0	808.5436325	28785.83883	0	7.2866
TEELAYLK	8	30.46	50.03443333	965.5062482	P13645	Keratin, type I cytoskeletal 10 OS=Homo sapiens OX=9606 GN=KRT10 PE=1 SV=6	1.910955836	MAGE CAS9	MAGE KO	0.51563797	75.82281234	11548.20407	19721.31977	2604.35243	10087.78186	2088.225172	5550.135894	14106.75832	28692.89599	2604.35243	8736.889783	2676.196637	8591.39101	7.421
YVTTSTRTYS	10	39.51	35.35106667	1177.560946	P08670	Vimentin OS=Homo sapiens OX=9606 GN=VIM PE=1 SV=4	1.010254754	MAGE KO	MAGE CAS9	0.843881982	77.08793244	4234.273855	13084.08325	16121.30618	2424.003584	11581.95402	19776.62122	5172.395425	19036.26351	16121.30618	2099.396324	14843.02881	30613.42804	7.4331
ASVSTVLTSKYR	12	50.64	43.88251667	1310.719497	P69905	Hemoglobin subunit alpha OS=Homo sapiens OX=9606 GN=HBA1 PE=1 SV=2	4.410100152	MAGE CAS9	MAGE KO	0.135486174	70.48821684	22008.48891	98497.03129	134591.7395	4723.722006	31636.90478	21483.24317	26884.56422	143305.0682	134591.7395	4091.15097	40544.75509	33255.21135	7.4538
KNPLPSKETI	10	30.9	37.2347	1125.640345	P62328	Thymosin beta-4 OS=Homo sapiens OX=9606 GN=TMSB4X PE=1 SV=2	10.26573629	MAGE CAS9	MAGE KO	0.769391475	158.1749952	0	24486.46665	1529.698243	2178.003396	356.2682978	0	0	35625.79224	1529.698243	1886.338928	456.5810398	0	7.4574
DVANKIGII	9	28.12	60.63556667	941.5552776	P62750	60S ribosomal protein L23a OS=Homo sapiens OX=9606 GN=RPL23A PE=1 SV=1	1.016398305	MAGE KO	MAGE CAS9	0.787097748	46.96520547	26818.68696	53376.78717	23788.42519	37326.73195	38698.87088	29663.45615	32760.48232	77658.82916	23788.42519	32328.1716	49595.12485	45917.85775	7.4652
GVSVDSQFTHL	11	27.91	58.85968333	1188.577251	P32119	Peroxiredoxin-2 OS=Homo sapiens OX=9606 GN=PRDX2 PE=1 SV=5	4.423108864	MAGE CAS9	MAGE KO	0.673355657	135.2440362	36287.04016	5972.930628	500.2529447	3325.418883	5363.889648	978.150502	44326.58987	8690.122126	500.2529447	2880.099776	6874.174121	1514.138318	7.4895
EESNYELEGKIK	12	55.75	40.87008333	1437.697921	P13645	Keratin, type I cytoskeletal 10 OS=Homo sapiens OX=9606 GN=KRT10 PE=1 SV=6	1.763965084	MAGE KO	MAGE CAS9	0.741053729	134.0261894	3755.453607	28649.94207	1687.751425	7347.988164	1881.898015	50909.2349	4587.490494	41683.30607	1687.751425	6363.991968	2411.77494	78805.48358	7.5479
TAAKKARAG	9	39.48	27.6957	872.519421	Q9NZT1	Calmodulin-like protein 5 OS=Homo sapiens OX=9606 GN=CALML5 PE=1 SV=2	Infinity	MAGE CAS9	MAGE KO	0.12922369	158.0032849	3796.352945	0	240.0966936	0	0	0	4637.451256	0	240.0966936	0	0	0	7.6411
GVGPIRKV	8	27.33	32.21426667	824.5235681	Q9HD26	Golgi-associated PDZ and coiled-coil motif-containing protein OS=Homo sapiens OX=9606 GN=GOPC PE=1 SV=1	1.169060484	MAGE KO	MAGE CAS9	0.749307369	75.74054154	4917.087393	7231.331694	6262.210219	903.0740573	10135.48783	10484.57732	6006.489237	10520.99203	6262.210219	782.1400796	12989.28814	16229.71132	7.6688
FLVVRHQLLKT	11	53.5	53.90838333	1352.827189	P15954	Cytochrome c oxidase subunit 7C, mitochondrial OS=Homo sapiens OX=9606 GN=COX7C PE=1 SV=1	3.085400002	MAGE CAS9	MAGE KO	0.962270543	153.4519154	783.3772733	2716.490548	42229.44922	4111.311874	6936.765163	3773.1186	956.9378749	3952.270015	42229.44922	3560.750938	8889.916591	5840.638471	7.6888
VEDLESVGKGA	11	36.92	44.49091667	1102.549901	P81605	Dermcidin OS=Homo sapiens OX=9606 GN=DCD PE=1 SV=2	1.660081229	MAGE KO	MAGE CAS9	0.897764459	111.0706068	1029.807465	1905.873639	594.6114284	4418.722193	1108.342502	333.507672	1257.965735	2772.889174	594.6114284	3826.994807	1420.413141	516.2566953	7.6965
KALRLSASA	9	28.19	32.58878333	915.550332	O15240	Neurosecretory protein VGF OS=Homo sapiens OX=9606 GN=VGF PE=1 SV=2	11.02592011	MAGE KO	MAGE CAS9	0.126095826	92.94073721	138.1560221	0	87.42451133	1656.00859	437.0755902	394.148759	168.7650826	0	87.42451133	1434.246372	560.1408508	610.1267014	7.788
GTGASGSFKL	10	34.78	47.1102	923.4705264	P16403	Histone H1.2 OS=Homo sapiens OX=9606 GN=H1-2 PE=1 SV=2	2.528958348	MAGE CAS9	MAGE KO	0.456334707	117.0410275	1130.614369	9584.126346	1518.454159	339.6113684	1989.883788	2507.751327	1381.106842	13944.11447	1518.454159	294.1327575	2550.165745	3881.899942	7.7978
GTGASGSFKL	10	34.78	47.1102	923.4705264	P10412	Histone H1.4 OS=Homo sapiens OX=9606 GN=H1-4 PE=1 SV=2	2.528958348	MAGE CAS9	MAGE KO	0.456334707	117.0410275	1130.614369	9584.126346	1518.454159	339.6113684	1989.883788	2507.751327	1381.106842	13944.11447	1518.454159	294.1327575	2550.165745	3881.899942	7.7978
GTGASGSFKL	10	34.78	47.1102	923.4705264	P16401	Histone H1.5 OS=Homo sapiens OX=9606 GN=H1-5 PE=1 SV=3	2.528958348	MAGE CAS9	MAGE KO	0.456334707	117.0410275	1130.614369	9584.126346	1518.454159	339.6113684	1989.883788	2507.751327	1381.106842	13944.11447	1518.454159	294.1327575	2550.165745	3881.899942	7.7978
GTGASGSFKL	10	34.78	47.1102	923.4705264	P16402	Histone H1.3 OS=Homo sapiens OX=9606 GN=H1-3 PE=1 SV=2	2.528958348	MAGE CAS9	MAGE KO	0.456334707	117.0410275	1130.614369	9584.126346	1518.454159	339.6113684	1989.883788	2507.751327	1381.106842	13944.11447	1518.454159	294.1327575	2550.165745	3881.899942	7.7978
GTGASGSFKL	10	34.78	47.1102	923.4705264	Q02539	Histone H1.1 OS=Homo sapiens OX=9606 GN=H1-1 PE=1 SV=3	2.528958348	MAGE CAS9	MAGE KO	0.456334707	117.0410275	1130.614369	9584.126346	1518.454159	339.6113684	1989.883788	2507.751327	1381.106842	13944.11447	1518.454159	294.1327575	2550.165745	3881.899942	7.7978
SKGKIYPVGY	10	43.97	40.01761667	1110.607677	Q15517	Corneodesmosin OS=Homo sapiens OX=9606 GN=CDSN PE=1 SV=3	2.619177484	MAGE KO	MAGE CAS9	0.032669439	43.74447778	2923.690548	3718.26879	1407.908938	7238.273312	8423.775346	5421.985077	3571.446754	5409.774849	1407.908938	6268.969437	10795.61704	8393.01861	7.8791
GETGPAGPAG	10	33.75	33.4918	812.3663648	Q03692	Collagen alpha-1(X) chain OS=Homo sapiens OX=9606 GN=COL10A1 PE=1 SV=2	3.160055737	MAGE KO	MAGE CAS9	0.874605869	115.7537583	1223.291285	1412.004666	0	0	2031.829272	6295.852817	1494.316727	2054.350494	0	0	2603.921616	9745.731334	7.9201
GSFTLSLHEDEL	12	45.05	67.01525	1346.635718	P54803	Galactocerebrosidase OS=Homo sapiens OX=9606 GN=GALC PE=1 SV=3	1.12958057	MAGE CAS9	MAGE KO	0.336537806	163.1979275	0	371.4870329	9173.502904	2630.784066	3254.536211	2564.70993	0	540.4830367	9173.502904	2278.486069	4170.900236	3970.069608	7.9255
FEGFPDKQPR	10	51.82	42.02023333	1219.597861	P26447	Protein S100-A4 OS=Homo sapiens OX=9606 GN=S100A4 PE=1 SV=1	2.395145887	MAGE KO	MAGE CAS9	0.616583214	95.01612974	101280.2751	955514.7694	2085162.23	146143.6212	3637271.706	3742030.716	123719.3554	1390195.292	2085162.23	126572.9898	4661400.714	5792515.655	7.9329
FEGFPDKQPR	10	28.29	40.235	1219.597662	P26447	Protein S100-A4 OS=Homo sapiens OX=9606 GN=S100A4 PE=1 SV=1	4.746435163	MAGE KO	MAGE CAS9	0.471229351	95.94855487	0	652.1536399	1147.805647	27.26063359	4852.544012	3663.585408	0	948.829834	1147.805647	23.6100616	6218.851367	5671.085419	7.9329
NELRVAPEEHPVLL	14	32.25	56.6943	1614.871947	P60709	Actin, cytoplasmic 1 OS=Homo sapiens OX=9606 GN=ACTB PE=1 SV=1	19.94525076	MAGE CAS9	MAGE KO	0.130474858	87.63045	3433.540442	21384.92306	7869.833651	892.5602092	0	746.3410784	4194.256084	31113.30177	7869.833651	773.0341797	0	1155.306492	8.0976
ADAAPDEKVLDSGF	14	27.59	59.89185	1433.669207	P01833	Polymeric immunoglobulin receptor OS=Homo sapiens OX=9606 GN=PIGR PE=1 SV=4	1799.485466	MAGE CAS9	MAGE KO	0.497642437	172.5989726	0	114857.067	268.7356901	33.17877911	24.90866085	5.889627273	0	167107.5727	268.7356901	28.73568643	31.92207205	9.116910248	8.1545
GAVHDVKDV	9	44.58	30.08993333	938.4824046	P81605	Dermcidin OS=Homo sapiens OX=9606 GN=DCD PE=1 SV=2	1.387028934	MAGE KO	MAGE CAS9	0.413665138	142.8440794	679.255971	88.99587449	4.099015205	730.1344217	228.4400742	112.6984952	829.7480506	129.4816676	4.099015205	632.3594284	292.7608414	174.4528164	8.1765
YEDIAQKS	8	29.67	32.85516667	952.4502541	P04264	Keratin, type II cytoskeletal 1 OS=Homo sapiens OX=9606 GN=KRT1 PE=1 SV=6	1.526770765	MAGE CAS9	MAGE KO	0.547851275	86.60376824	4631.75456	4660.322471	0	1164.678535	1003.402218	3918.017594	5657.939689	6780.385367	0	1008.712137	1285.925329	6064.936387	8.3354
AADDFRIK	8	31.69	38.75421667	934.4857317			1.036979167	MAGE CAS9	MAGE KO	0.462551259	131.6095761	661.61299	1180.55458	1016.964611	2314.824691	177.2158418	265.1336448	808.1961914	1717.609682	1016.964611	2004.837979	227.1136495	410.4164035	8.4111
LEKGLDGAKK	10	41.27	21.48778333	1057.612858	P81605	Dermcidin OS=Homo sapiens OX=9606 GN=DCD PE=1 SV=2	2.00627549	MAGE CAS9	MAGE KO	0.163841316	60.20953746	1786.286111	1375.000291	702.6709034	1079.45522	499.84186	346.6384783	2182.045476	2000.512177	702.6709034	934.9013905	640.5799158	536.5826645	8.4289
KPSVPKVPKG	10	42.16	30.40908333	1035.643812	Q92522	Histone H1.10 OS=Homo sapiens OX=9606 GN=H1-10 PE=1 SV=1	3.232351135	MAGE CAS9	MAGE KO	0.836074139	108.9049976	3315.245223	3317.776182	0	0	1477.715458	574.357825	4049.75205	4827.091089	0	0	1893.788654	889.0832132	8.5149
KLRVDPVNFKLL	12	41.65	59.01571667	1440.88143	P69905	Hemoglobin subunit alpha OS=Homo sapiens OX=9606 GN=HBA1 PE=1 SV=2	470.8309374	MAGE KO	MAGE CAS9	0.044255842	173.2050808	0	14.29433805	0	2596.605721	18.88829758	4114.722566	0	20.79708457	0	2248.884672	24.20658421	6369.427909	8.5282
VAPAPAVVKK	10	29.65	30.24965	978.6223026	P62424	60S ribosomal protein L7a OS=Homo sapiens OX=9606 GN=RPL7A PE=1 SV=2	13.20788357	MAGE CAS9	MAGE KO	0.595071043	94.49460934	807.019826	1092.541339	0	0	53.78629434	90.03395926	985.8185369	1589.557665	0	0	68.93064117	139.3690106	8.5418
DEAQSKRGILT	11	37.92	34.60671667	1216.64099	P60709	Actin, cytoplasmic 1 OS=Homo sapiens OX=9606 GN=ACTB PE=1 SV=1	10.71393359	MAGE CAS9	MAGE KO	0.139904333	118.6942392	2590.928236	6188.769833	6450.819073	0	1095.40083	326.1608232	3164.959522	9004.150393	6450.819073	0	1403.827545	504.8840637	8.5553
DEAQSKRGILT	11	37.92	34.60671667	1216.64099	P62736	Actin, aortic smooth muscle OS=Homo sapiens OX=9606 GN=ACTA2 PE=1 SV=1	10.71393359	MAGE CAS9	MAGE KO	0.139904333	118.6942392	2590.928236	6188.769833	6450.819073	0	1095.40083	326.1608232	3164.959522	9004.150393	6450.819073	0	1403.827545	504.8840637	8.5553
SQGGISSVKLGTF	13	34.16	60.26101667	1279.677615	Q08188	Protein-glutamine gamma-glutamyltransferase E OS=Homo sapiens OX=9606 GN=TGM3 PE=1 SV=4	10.1665499	MAGE CAS9	MAGE KO	0.429368393	173.2050808	383.6005228	2571.994997	0	0	290.7176523	0	468.5888672	3742.040888	0	0	372.573616	0	8.6762
KSIKKTPKKVK	11	37.05	20.96006667	1283.863421	P16402	Histone H1.3 OS=Homo sapiens OX=9606 GN=H1-3 PE=1 SV=2	1.07405428	MAGE KO	MAGE CAS9	0.904654169	49.03278134	1888.578131	2131.87659	3664.795644	4306.307504	2057.399606	1890.668936	2307.000733	3101.704854	3664.795644	3729.633983	2636.691666	2926.68079	8.8015
FVILRKNPNYDL	12	28.92	54.20803333	1490.820699	Q13200	26S proteasome non-ATPase regulatory subunit 2 OS=Homo sapiens OX=9606 GN=PSMD2 PE=1 SV=3	Infinity	MAGE CAS9	MAGE KO	0.373900966	173.2050808	0	0	1357.370026	0	0	0	0	0	1357.370026	0	0	0	8.9257
NFKTPRGPV	9	27.88	37.2347	1014.561225	P08708	40S ribosomal protein S17 OS=Homo sapiens OX=9606 GN=RPS17 PE=1 SV=2	1.834822859	MAGE CAS9	MAGE KO	0.060280045	31.7396136	9488.007174	17958.85153	17446.53133	7571.021113	9387.503433	7508.900092	11590.11594	26128.64986	17446.53133	6557.157753	12030.69739	11623.48057	9.0819
SYVTTSTRT	9	35.05	32.96093333	1014.499018	P08670	Vimentin OS=Homo sapiens OX=9606 GN=VIM PE=1 SV=4	1.01608344	MAGE CAS9	MAGE KO	0.997950545	54.11237215	3444.22871	6133.765849	10670.61544	3289.737748	7663.401722	8974.958163	4207.312383	8924.124126	10670.61544	2849.196833	9821.148692	13892.88053	9.097
IELAKDMPSLK	11	39.96	52.7591	1243.685137	P41218	Myeloid cell nuclear differentiation antigen OS=Homo sapiens OX=9606 GN=MNDA PE=1 SV=1	Infinity	MAGE CAS9	MAGE KO	0.373900966	173.2050808	0	2539.215206	0	0	0	0	0	3694.348992	0	0	0	0	9.165
STVLTSKYR	9	35.49	33.12266667	1053.581818	P69905	Hemoglobin subunit alpha OS=Homo sapiens OX=9606 GN=HBA1 PE=1 SV=2	5.293933932	MAGE CAS9	MAGE KO	0.20637872	147.0536917	1675.737741	10015.15339	2582.319586	2416.174606	0	279.9698676	2047.004639	14571.22332	2582.319586	2092.615753	0	433.3822901	9.2789
STVLTSKYR	9	38.62	41.4479	1053.5823	P69905	Hemoglobin subunit alpha OS=Homo sapiens OX=9606 GN=HBA1 PE=1 SV=2	4.558238667	MAGE CAS9	MAGE KO	0.138768294	69.42158998	979.5685689	6708.762041	7049.988344	870.1022029	1222.641599	1140.592588	1196.596195	9760.696228	7049.988344	753.5836078	1566.894882	1765.592247	9.2789
LLPKKTESHHKA	12	35.67	25.88888333	1387.800292	P0C0S8	Histone H2A type 1 OS=Homo sapiens OX=9606 GN=H2AC11 PE=1 SV=2	2.812676177	MAGE CAS9	MAGE KO	0.737319069	146.6952599	46.35777088	2240.35267	19482.65716	3955.528548	2148.250199	1635.956021	56.62853425	3259.528616	19482.65716	3425.829131	2753.12262	2532.395263	9.2829
LEKGLDGAK	9	30.81	27.91073333	929.5184116	P81605	Dermcidin OS=Homo sapiens OX=9606 GN=DCD PE=1 SV=2	2.097942714	MAGE CAS9	MAGE KO	0.571704169	80.24223903	2350.637162	2248.982587	165.9973106	71.02634175	973.5988725	1226.941606	2871.430927	3272.084435	165.9973106	61.51494236	1247.7304	1899.257115	9.4
SKGTLVQTK	9	29.95	25.7817	960.5605404	P16403	Histone H1.2 OS=Homo sapiens OX=9606 GN=H1-2 PE=1 SV=2	21.07173668	MAGE CAS9	MAGE KO	0.210116517	158.8066902	536.5783876	18558.75735	552.2849967	419.7533923	187.9615587	324.7008736	655.4596355	27001.46342	552.2849967	363.5426674	240.884986	502.6241194	9.4629
SKGTLVQTK	9	29.95	25.7817	960.5605404	P10412	Histone H1.4 OS=Homo sapiens OX=9606 GN=H1-4 PE=1 SV=2	21.07173668	MAGE CAS9	MAGE KO	0.210116517	158.8066902	536.5783876	18558.75735	552.2849967	419.7533923	187.9615587	324.7008736	655.4596355	27001.46342	552.2849967	363.5426674	240.884986	502.6241194	9.4629
SKGTLVQTK	9	29.95	25.7817	960.5605404	P16401	Histone H1.5 OS=Homo sapiens OX=9606 GN=H1-5 PE=1 SV=3	21.07173668	MAGE CAS9	MAGE KO	0.210116517	158.8066902	536.5783876	18558.75735	552.2849967	419.7533923	187.9615587	324.7008736	655.4596355	27001.46342	552.2849967	363.5426674	240.884986	502.6241194	9.4629
SKGTLVQTK	9	29.95	25.7817	960.5605404	P16402	Histone H1.3 OS=Homo sapiens OX=9606 GN=H1-3 PE=1 SV=2	21.07173668	MAGE CAS9	MAGE KO	0.210116517	158.8066902	536.5783876	18558.75735	552.2849967	419.7533923	187.9615587	324.7008736	655.4596355	27001.46342	552.2849967	363.5426674	240.884986	502.6241194	9.4629
SKGTLVQTK	9	29.95	25.7817	960.5605404	Q02539	Histone H1.1 OS=Homo sapiens OX=9606 GN=H1-1 PE=1 SV=3	21.07173668	MAGE CAS9	MAGE KO	0.210116517	158.8066902	536.5783876	18558.75735	552.2849967	419.7533923	187.9615587	324.7008736	655.4596355	27001.46342	552.2849967	363.5426674	240.884986	502.6241194	9.4629
LVDVEPKVKS	10	31.38	38.65001667	1112.644136	P62314	Small nuclear ribonucleoprotein Sm D1 OS=Homo sapiens OX=9606 GN=SNRPD1 PE=1 SV=1	1.870708761	MAGE CAS9	MAGE KO	0.724839907	98.61099636	347.2109028	5913.636491	8218.804243	371.2585438	2006.977534	5361.959477	424.1369705	8603.85404	8218.804243	321.5419429	2572.072495	8300.101354	9.4686
KVAPAPAVVKK	11	53.86	27.43383333	1106.717137	P62424	60S ribosomal protein L7a OS=Homo sapiens OX=9606 GN=RPL7A PE=1 SV=2	24.99147068	MAGE CAS9	MAGE KO	0.335388446	173.2050808	1078.629111	1411.9613	0	0	0	99.65761689	1317.604027	2054.2874	0	0	0	154.2660522	9.4797
SAVISLEGKPL	11	28.02	58.75458333	1112.644257	P23528	Cofilin-1 OS=Homo sapiens OX=9606 GN=CFL1 PE=1 SV=3	1.18350585	MAGE CAS9	MAGE KO	0.524869293	27.94275154	33002.57112	18535.45276	29508.40565	27631.81912	23983.83709	16864.30062	40314.43259	26967.55716	29508.40565	23931.54031	30736.85014	26105.27085	9.5091
VNDPRPQHKYNKL	13	34.22	29.51226667	1607.853787	Q13867	Bleomycin hydrolase OS=Homo sapiens OX=9606 GN=BLMH PE=1 SV=1	4.047358073	MAGE CAS9	MAGE KO	0.726891105	97.43773165	314.9883015	25998.33715	13224.95629	5475.838316	2953.760953	1339.311964	384.7753135	37825.4393	13224.95629	4742.548611	3785.437143	2073.201987	9.5119
TYIPPKGETKKKF	13	27.41	29.45711667	1535.871205	B2RPK0	Putative high mobility group protein B1-like 1 OS=Homo sapiens OX=9606 GN=HMGB1P1 PE=5 SV=1	15.2162979	MAGE CAS9	MAGE KO	0.775152231	171.0242745	94.77260829	11171.79676	0	445.091972	213.2497404	82.08604718	115.769887	16254.04416	0	385.4880644	273.2934388	127.0659568	9.5311
VHLTPEEKSA	10	47.28	31.52146667	1109.571758	P68871	Hemoglobin subunit beta OS=Homo sapiens OX=9606 GN=HBB PE=1 SV=2	1.960507404	MAGE KO	MAGE CAS9	0.904735923	160.0246215	166.062639	6016.824619	884.9140017	351.6450323	351.3163608	13153.5153	202.8545303	8753.984268	884.9140017	304.5549491	450.2348099	20361.12183	9.6078
WDNLEKETEGL	11	31.53	59.49143333	1332.619887	P02647	Apolipoprotein A-I OS=Homo sapiens OX=9606 GN=APOA1 PE=1 SV=1	Infinity	MAGE CAS9	MAGE KO	0.162583285	171.6599025	0	9504.874637	56.95353124	0	0	0	0	13828.80977	56.95353124	0	0	0	9.6136
IVDLTVGNNKTL	12	40.65	56.84846667	1285.719762	P35527	Keratin, type I cytoskeletal 9 OS=Homo sapiens OX=9606 GN=KRT9 PE=1 SV=3	Infinity	MAGE CAS9	MAGE KO	0.373900966	173.2050808	14379.54688	0	0	0	0	0	17565.39729	0	0	0	0	0	9.6867
SRSGGGGGGGL	11	31.35	25.99346667	860.4099073	P35527	Keratin, type I cytoskeletal 9 OS=Homo sapiens OX=9606 GN=KRT9 PE=1 SV=3	1.314575732	MAGE CAS9	MAGE KO	0.654837808	90.53658728	1370.187115	1424.23841	0	58.66911446	725.6897322	1341.365413	1673.757959	2072.149584	0	50.81251696	930.0186814	2076.380646	9.7751
DDYHFTSIK	9	46.14	46.53336667	1124.51525	P41218	Myeloid cell nuclear differentiation antigen OS=Homo sapiens OX=9606 GN=MNDA PE=1 SV=1	4.949505593	MAGE CAS9	MAGE KO	0.703621963	145.8708848	833.6616538	6833.618586	0	258.9596391	479.7200904	810.4204981	1018.362976	9942.352219	0	224.2813988	614.7925568	1254.498901	9.844
AIRVTNPNARL	11	30.04	39.65191667	1223.708038	P62910	60S ribosomal protein L32 OS=Homo sapiens OX=9606 GN=RPL32 PE=1 SV=2	9.545027057	MAGE CAS9	MAGE KO	0.023208884	68.68182771	1315.720898	3030.065865	3645.680959	62.4435961	426.6620086	348.1332711	1607.224518	4408.496274	3645.680959	54.08154384	546.7951674	538.8965446	10.1599
GKVKVGVNGF	10	41.94	41.23668333	1003.581124	P04406	Glyceraldehyde-3-phosphate dehydrogenase OS=Homo sapiens OX=9606 GN=GAPDH PE=1 SV=3	Infinity	MAGE CAS9	MAGE KO	0.000552136	84.96016648	303.6552046	4133.785209	2328.482876	0	0	0	370.9313202	6014.317017	2328.482876	0	0	0	10.2525
SLAALKKA	8	32.46	31.20576667	800.5125903	P16403	Histone H1.2 OS=Homo sapiens OX=9606 GN=H1-2 PE=1 SV=2	110123.914	MAGE CAS9	MAGE KO	0.376301991	173.2050808	0.001502249	6002.168082	0	0	0.05450378	0	0.001835079	8732.660214	0	0	0.069850146	0	10.2681
SLAALKKA	8	32.46	31.20576667	800.5125903	P10412	Histone H1.4 OS=Homo sapiens OX=9606 GN=H1-4 PE=1 SV=2	110123.914	MAGE CAS9	MAGE KO	0.376301991	173.2050808	0.001502249	6002.168082	0	0	0.05450378	0	0.001835079	8732.660214	0	0	0.069850146	0	10.2681
SLAALKKA	8	32.46	31.20576667	800.5125903	P16401	Histone H1.5 OS=Homo sapiens OX=9606 GN=H1-5 PE=1 SV=3	110123.914	MAGE CAS9	MAGE KO	0.376301991	173.2050808	0.001502249	6002.168082	0	0	0.05450378	0	0.001835079	8732.660214	0	0	0.069850146	0	10.2681
SLAALKKA	8	32.46	31.20576667	800.5125903	P16402	Histone H1.3 OS=Homo sapiens OX=9606 GN=H1-3 PE=1 SV=2	110123.914	MAGE CAS9	MAGE KO	0.376301991	173.2050808	0.001502249	6002.168082	0	0	0.05450378	0	0.001835079	8732.660214	0	0	0.069850146	0	10.2681
SLAALKKA	8	32.46	31.20576667	800.5125903	Q02539	Histone H1.1 OS=Homo sapiens OX=9606 GN=H1-1 PE=1 SV=3	110123.914	MAGE CAS9	MAGE KO	0.376301991	173.2050808	0.001502249	6002.168082	0	0	0.05450378	0	0.001835079	8732.660214	0	0	0.069850146	0	10.2681
AAMLDTVVFK	10	32.72	63.47685	1093.584876	O00487	26S proteasome non-ATPase regulatory subunit 14 OS=Homo sapiens OX=9606 GN=PSMD14 PE=1 SV=1	1.4881523	MAGE KO	MAGE CAS9	0.063968363	24.87909212	2722.825827	2541.626589	2462.965554	4811.329157	2906.048826	3782.196838	3326.079591	3697.857356	2462.965554	4167.026325	3724.290944	5854.691224	10.2801
FIEITTERPKK	11	29.84	37.91866667	1360.774009	Q9NS25	Sperm protein associated with the nucleus on the X chromosome B1 OS=Homo sapiens OX=9606 GN=SPANXB1 PE=1 SV=2	34.9964326	MAGE CAS9	MAGE KO	0.047087831	173.2050808	832.2867146	5141.73726	7103.528103	373.6824329	0	0	1016.683413	7480.804235	7103.528103	323.6412401	0	0	10.3011
ATPFLVVRHQLLK	13	49.18	51.87975	1520.919054	P15954	Cytochrome c oxidase subunit 7C, mitochondrial OS=Homo sapiens OX=9606 GN=COX7C PE=1 SV=1	2.052467753	MAGE CAS9	MAGE KO	0.972014733	148.9338993	0	1445.446261	13593.76119	0	4785.148251	2542.229938	0	2103.005261	13593.76119	0	6132.479307	3935.271469	10.3149
GGPGGVGGL	9	38.83	50.67263333	669.3437911	P35908	Keratin, type II cytoskeletal 2 epidermal OS=Homo sapiens OX=9606 GN=KRT2 PE=1 SV=2	1.351637718	MAGE CAS9	MAGE KO	0.809323676	102.4826198	33420.93953	32541.29021	3447.593411	7639.650879	6352.660371	37360.07573	40825.49232	47344.89712	3447.593411	6616.597053	8141.348236	57831.92068	10.4458
YNTIDDLKDQIVDL	14	41.61	76.4812	1663.8309	P35527	Keratin, type I cytoskeletal 9 OS=Homo sapiens OX=9606 GN=KRT9 PE=1 SV=3	1.522300346	MAGE CAS9	MAGE KO	0.981019249	157.8750053	458.3664773	18353.08679	693.2969644	11291.16034	793.2803018	728.2413437	559.9195403	26702.2297	693.2969644	9779.119417	1016.640401	1127.288818	10.5154
NEDVSQEESPSVI	13	31.37	57.16573333	1431.635867	Q04118	Basic salivary proline-rich protein 3 OS=Homo sapiens OX=9606 GN=PRB3 PE=1 SV=2	Infinity	MAGE CAS9	MAGE KO	0.142692789	168.379191	0	6948.768692	132.1616771	0	0	0	0	10109.88614	132.1616771	0	0	0	10.5227
LDTNADKQL	9	34.79	39.54626667	1016.513927	P06702	Protein S100-A9 OS=Homo sapiens OX=9606 GN=S100A9 PE=1 SV=1	1.867682416	MAGE CAS9	MAGE KO	0.275100619	61.49800802	3434.553716	1851.328182	918.6570925	1098.022041	940.8892496	1283.141182	4195.493853	2693.530027	918.6570925	950.9818601	1205.810886	1986.251838	10.5636
KPKSGKPKVTK	11	49.82	20.90471667	1196.760717	P16402	Histone H1.3 OS=Homo sapiens OX=9606 GN=H1-3 PE=1 SV=2	1.384398921	MAGE CAS9	MAGE KO	0.19266932	34.20031631	6722.332722	6543.234391	8364.08101	6734.00022	5639.007495	3250.847365	8211.694427	9519.867132	8364.08101	5832.225414	7226.755571	5032.183241	10.6411
GQGVHHGL	8	28.38	25.56988333	803.4041292	Q6UWP8	Suprabasin OS=Homo sapiens OX=9606 GN=SBSN PE=1 SV=2	3.779061606	MAGE KO	MAGE CAS9	0.89233649	155.9258628	156.6167727	234.8493621	0	0	1379.095081	100.2795595	191.3158919	341.6864795	0	0	1767.400215	155.2287948	10.6636
MKASGTLREYK	11	33.79	29.72385	1282.672306	Q02543	60S ribosomal protein L18a OS=Homo sapiens OX=9606 GN=RPL18A PE=1 SV=2	9.925427847	MAGE CAS9	MAGE KO	0.036763781	90.32200944	460.9467174	1507.356461	3915.55259	135.6468483	218.2524291	238.9069833	563.0714436	2193.079503	3915.55259	117.4818786	279.7047104	369.818568	10.6963
SDSLIKGKK	9	39.46	21.69781667	974.5775877	Q99623	Prohibitin-2 OS=Homo sapiens OX=9606 GN=PHB2 PE=1 SV=2	1.557095309	MAGE KO	MAGE CAS9	0.155693717	43.91454506	1295.960875	1582.036957	2876.917223	3478.079044	3258.983831	2223.888359	1583.086577	2301.733475	2876.917223	3012.316652	4176.600152	3442.491287	10.7455
STPDAVMGNPKVK	13	49.58	36.29111667	1342.691394	P68871	Hemoglobin subunit beta OS=Homo sapiens OX=9606 GN=HBB PE=1 SV=2	2.005847948	MAGE KO	MAGE CAS9	0.764919213	173.1936157	293.6411794	16674.59771	0	1.501982467	0	34034.20518	358.6986447	24260.16633	0	1.300846455	0	52683.60451	10.754
NELRVAPEEHPV	12	43.86	41.28875	1388.704135	P60709	Actin, cytoplasmic 1 OS=Homo sapiens OX=9606 GN=ACTB PE=1 SV=1	6.32396247	MAGE CAS9	MAGE KO	0.529108684	152.883974	3636.631989	111940.3226	5874.491279	6081.530643	6805.834322	6317.594968	4442.343435	162863.9498	5874.491279	5267.130445	8722.120186	9779.387325	10.8227
KLLNYAPLEK	10	42.01	47.68496667	1187.689856	P62875	DNA-directed RNA polymerases I, II, and III subunit RPABC5 OS=Homo sapiens OX=9606 GN=POLR2L PE=1 SV=1	3.025066288	MAGE CAS9	MAGE KO	0.886446252	113.109687	0	4702.776383	6096.973153	28.71722447	2665.299104	876.0705745	0	6842.152311	6096.973153	24.87159502	3415.754486	1356.122625	11.1213
KSIKKTPK	8	36.12	20.63598333	928.6072521	P16402	Histone H1.3 OS=Homo sapiens OX=9606 GN=H1-3 PE=1 SV=2	6.984246571	MAGE CAS9	MAGE KO	0.85892673	147.5311191	0	3479.884555	394.7190399	362.8920855	75.73719958	116.1340034	0	5062.945421	394.7190399	314.2958679	97.06215668	179.7708473	11.1736
FEGFPDKQPRK	11	49.15	35.40301667	1347.693265	P26447	Protein S100-A4 OS=Homo sapiens OX=9606 GN=S100A4 PE=1 SV=1	4.044453959	MAGE KO	MAGE CAS9	0.337532612	107.8269583	18225.80956	153760.521	464346.9402	69233.14376	1290523.886	1213863.586	22263.81599	223708.8941	464346.9402	59961.87813	1653890.457	1879012.857	11.2699
LRVTPFILKK	10	35.72	47.26755	1213.789396	Q8N4H5	Mitochondrial import receptor subunit TOM5 homolog OS=Homo sapiens OX=9606 GN=TOMM5 PE=1 SV=1	1.351612845	MAGE KO	MAGE CAS9	0.619503051	139.2134553	0	1340.192372	8465.419809	37.14166559	8645.994121	4570.255593	0	1949.869522	8465.419809	32.16788816	11080.40488	7074.575031	11.3451
ISTPEELGLDKV	12	38.84	61.69385	1299.692575	P20674	Cytochrome c oxidase subunit 5A, mitochondrial OS=Homo sapiens OX=9606 GN=COX5A PE=1 SV=2	1.427745019	MAGE CAS9	MAGE KO	0.783713754	76.35019234	17434.34855	51300.16389	105214.9396	31252.08994	60345.32361	30237.68284	21297.0034	74637.51332	105214.9396	27067.00731	77336.4646	46806.73797	11.4078
DTNADKQL	8	37.57	31.68425	903.4297416	P06702	Protein S100-A9 OS=Homo sapiens OX=9606 GN=S100A9 PE=1 SV=1	1.153899639	MAGE CAS9	MAGE KO	0.966843802	121.317392	6220.157058	5113.551472	299.8174411	925.4363303	8067.455108	1089.030402	7598.259587	7439.796234	299.8174411	801.5077382	10338.96944	1685.776022	11.4681
YDEIKKYV	8	45.62	43.80501667	1056.549634	P12235	ADP/ATP translocase 1 OS=Homo sapiens OX=9606 GN=SLC25A4 PE=1 SV=4	1.557423013	MAGE CAS9	MAGE KO	0.496508849	55.18931021	890.9698197	729.2902831	235.6021347	265.9385524	331.2796468	594.4055423	1088.368012	1061.057297	235.6021347	230.32574	424.5564553	920.1162872	11.5137
THSSRFIPLK	10	34.5	34.98375	1184.666715	P62841	40S ribosomal protein S15 OS=Homo sapiens OX=9606 GN=RPS15 PE=1 SV=2	1.42317639	MAGE KO	MAGE CAS9	0.859285727	78.88116873	1475.70485	4233.981658	3731.5805	982.2724131	8047.139984	4407.1759	1802.653602	6160.094597	3731.5805	850.7326914	10312.93428	6822.134112	11.6108
FLKAVPSQKRT	11	28.52	30.88671667	1273.750204	P31949	Protein S100-A11 OS=Homo sapiens OX=9606 GN=S100A11 PE=1 SV=2	1.250045945	MAGE KO	MAGE CAS9	0.56151862	80.3068462	133.1745837	1166.921514	631.2012177	375.7018495	971.7623623	1066.746166	162.679985	1697.774694	631.2012177	325.3902292	1245.376792	1651.280904	11.6984
RDRRTPITVVK	11	33.1	29.35005	1339.804978	P06396	Gelsolin OS=Homo sapiens OX=9606 GN=GSN PE=1 SV=1	5.520494423	MAGE CAS9	MAGE KO	0.060817465	93.34697815	38174.01793	175313.1745	39632.19127	8245.207327	12961.20198	24644.44468	46631.63567	255066.23	39632.19127	7141.061203	16610.62495	38148.62637	11.7255
ENAGEDPGLAR	11	37.99	34.92853333	1127.520463	P81605	Dermcidin OS=Homo sapiens OX=9606 GN=DCD PE=1 SV=2	1.324839332	MAGE CAS9	MAGE KO	0.489067428	108.7550156	3183.781336	1242.545015	0	728.887532	941.4902206	1670.651036	3889.161774	1807.800659	0	631.2795143	1206.58107	2586.101776	11.7395
SLPLVDTHSKRTL	13	32.64	43.4328	1465.826275	P08670	Vimentin OS=Homo sapiens OX=9606 GN=VIM PE=1 SV=4	4.121175842	MAGE CAS9	MAGE KO	0.033709538	57.54199919	9824.169184	18835.89793	22574.36294	1677.430275	6437.027021	4317.535905	12000.75609	27404.68014	22574.36294	1452.7994	8249.469597	6683.374942	11.8672
ALTNGIYPH	9	33.16	48.67368333	984.5043835	Q02878	60S ribosomal protein L6 OS=Homo sapiens OX=9606 GN=RPL6 PE=1 SV=3	2.592196193	MAGE CAS9	MAGE KO	0.208984075	67.39869883	2535.998065	6158.924218	10455.90482	618.6716802	2932.123901	3837.081599	3097.859336	8960.727481	10455.90482	535.8230737	3757.707851	5939.650665	11.9574
LNETGDEPFQYKN	13	61.03	49.55893333	1553.700581	P15104	Glutamine synthetase OS=Homo sapiens OX=9606 GN=GLUL PE=1 SV=4	1.313315857	MAGE CAS9	MAGE KO	0.960058957	100.6132482	1440.911589	16636.17866	40277.76576	2701.042503	19503.85268	22228.32756	1760.151744	24204.26978	40277.76576	2339.33594	24995.45818	34408.57255	11.982
KINLSQKKTSI	11	53.87	31.68425	1258.761122	P53618	Coatomer subunit beta OS=Homo sapiens OX=9606 GN=COPB1 PE=1 SV=3	1.157591944	MAGE KO	MAGE CAS9	0.492228703	91.45665024	1123.166917	2012.869785	563.621835	0	2561.041576	1721.653342	1372.009375	2928.559755	563.621835	0	3282.14167	2665.05133	12.1935
AALRPLVKPK	10	47.03	31.89785	1091.718255	P62910	60S ribosomal protein L32 OS=Homo sapiens OX=9606 GN=RPL32 PE=1 SV=2	3.825429601	MAGE CAS9	MAGE KO	0.1610909	84.38362651	8707.106039	19258.72079	21361.32861	200.3425048	5598.34258	7095.855027	10636.2028	28019.85259	21361.32861	173.513901	7174.640833	10984.10314	12.3762
NVEWAKPSTN	10	27.91	42.43685	1144.551252	O75821	Eukaryotic translation initiation factor 3 subunit G OS=Homo sapiens OX=9606 GN=EIF3G PE=1 SV=2	3.324015378	MAGE KO	MAGE CAS9	0.389631559	78.18296612	645.2126432	8017.054839	5996.566183	1717.291455	21764.95519	25243.94189	788.1622772	11664.1545	5996.566183	1487.322623	27893.20839	39076.62434	12.472
KSLPGQNED	9	30.18	29.24573333	986.4671631	P01040	Cystatin-A OS=Homo sapiens OX=9606 GN=CSTA PE=1 SV=1	72.30657847	MAGE CAS9	MAGE KO	0.328083821	171.8483019	6675.072871	1042.643362	0	0	0.558136966	106.1778806	8153.963953	1516.960219	0	0	0.715288893	164.3591628	12.5257
GTYVSSVPR	9	32.6	39.06871667	964.4980248	P06340	HLA class II histocompatibility antigen, DO alpha chain OS=Homo sapiens OX=9606 GN=HLA-DOA PE=1 SV=1	1.181297986	MAGE KO	MAGE CAS9	0.462017994	27.55642305	2144.596954	2114.479498	1851.216706	1707.943591	2482.854593	3027.278822	2619.741627	3076.393519	1851.216706	1479.226565	3181.939956	4686.107971	12.6194
VLSPADKTNVK	11	44.01	31.41683333	1170.660534	P69905	Hemoglobin subunit alpha OS=Homo sapiens OX=9606 GN=HBA1 PE=1 SV=2	2.075921507	MAGE KO	MAGE CAS9	0.675032602	135.5940094	1798.623887	19386.06867	1785.805306	5510.218751	1500.788318	40673.94348	2197.11674	28205.13326	1785.805306	4772.325035	1923.358029	62961.65698	12.6301
GADGSPGKDGV	11	28.15	27.11598333	958.4358621	P02452	Collagen alpha-1(I) chain OS=Homo sapiens OX=9606 GN=COL1A1 PE=1 SV=5	1.732031779	MAGE KO	MAGE CAS9	0.754815229	81.23983201	40322.56282	39000.59398	2119.475873	2950.27946	67457.23184	70653.71664	49256.19991	56742.6521	2119.475873	2555.196656	86450.83845	109369.161	12.8935
LEKGLDGAKKAV	12	29.63	31.46921667	1227.717478	P81605	Dermcidin OS=Homo sapiens OX=9606 GN=DCD PE=1 SV=2	16.52498572	MAGE CAS9	MAGE KO	0.02587945	107.497849	225.6954201	836.6225855	202.5221984	56.36311673	3.887608304	16.29035195	275.6992103	1217.216957	202.5221984	48.81532389	4.982223378	25.21682098	12.9054
GPAGPPGER	9	29.38	28.31448333	836.4143082	P20908	Collagen alpha-1(V) chain OS=Homo sapiens OX=9606 GN=COL5A1 PE=1 SV=3	4.44694223	MAGE KO	MAGE CAS9	0.688347099	114.4717658	4186.570025	9106.866492	1243.296403	0	48452.50401	16191.5075	5114.122607	13249.74069	1243.296403	0	62095.04129	25063.81369	12.968
KASGPPVSELITK	13	45.62	44.85908333	1325.75414	P16403	Histone H1.2 OS=Homo sapiens OX=9606 GN=H1-2 PE=1 SV=2	127.9083419	MAGE CAS9	MAGE KO	0.484559527	164.1297631	454.721154	12441.88311	0	0	59.13749952	41.68942132	555.4665799	18101.91519	0	0	75.78855933	64.53357654	12.9755
KASGPPVSELITK	13	45.62	44.85908333	1325.75414	P10412	Histone H1.4 OS=Homo sapiens OX=9606 GN=H1-4 PE=1 SV=2	127.9083419	MAGE CAS9	MAGE KO	0.484559527	164.1297631	454.721154	12441.88311	0	0	59.13749952	41.68942132	555.4665799	18101.91519	0	0	75.78855933	64.53357654	12.9755
KASGPPVSELITK	13	45.62	44.85908333	1325.75414	P16402	Histone H1.3 OS=Homo sapiens OX=9606 GN=H1-3 PE=1 SV=2	127.9083419	MAGE CAS9	MAGE KO	0.484559527	164.1297631	454.721154	12441.88311	0	0	59.13749952	41.68942132	555.4665799	18101.91519	0	0	75.78855933	64.53357654	12.9755
SDNQLQEGKNV	11	38.86	34.28663333	1230.583906	P37802	Transgelin-2 OS=Homo sapiens OX=9606 GN=TAGLN2 PE=1 SV=3	Infinity	MAGE CAS9	MAGE KO	0.132269079	164.1167764	328.0632681	8962.896396	0	0	0	0	400.7470951	13040.27606	0	0	0	0	13.0105
SSHKTFRIKR	10	31.91	21.85526667	1258.725636	P62891	60S ribosomal protein L39 OS=Homo sapiens OX=9606 GN=RPL39 PE=1 SV=2	3.519509467	MAGE CAS9	MAGE KO	0.81106992	110.2407008	124.3982307	2879.01952	8266.243843	1079.027066	1363.090742	759.9368249	151.9591934	4188.736282	8266.243843	934.530572	1746.889612	1176.35217	13.0182
SSHKTFRIKR	10	32.5	23.15256667	1258.725652	P62891	60S ribosomal protein L39 OS=Homo sapiens OX=9606 GN=RPL39 PE=1 SV=2	Infinity	MAGE CAS9	MAGE KO	0.285565914	170.1094501	0	66.32281421	0.802241615	0	0	0	0	96.49423225	0.802241615	0	0	0	13.0182
ALKRQGRTLYG	11	41.1	29.45711667	1261.725704	P62805	Histone H4 OS=Homo sapiens OX=9606 GN=H4C1 PE=1 SV=2	3.365506848	MAGE CAS9	MAGE KO	0.144951788	72.20998921	1650.657843	5802.023188	10100.17783	1905.603475	1751.70099	1558.212738	2016.368182	8441.465877	10100.17783	1650.417085	2244.918969	2412.051735	13.1835
HFELGGDKK	9	29.56	29.51226667	1029.523859	P83881	60S ribosomal protein L36a OS=Homo sapiens OX=9606 GN=RPL36A PE=1 SV=2	2.004258509	MAGE KO	MAGE CAS9	0.196001692	49.12568002	1413.470297	2280.510747	1894.000959	1616.670694	4731.852376	4851.237409	1726.630716	3317.955311	1894.000959	1400.176359	6064.177171	7509.523777	13.1881
VLSPADKTNVKAA	13	32.1	34.39341667	1312.735838	P69905	Hemoglobin subunit alpha OS=Homo sapiens OX=9606 GN=HBA1 PE=1 SV=2	2.377980132	MAGE KO	MAGE CAS9	0.830179691	146.981882	463.6589617	5280.183741	583.5718081	1331.01409	212.2162103	13503.23569	566.3845973	7682.232462	583.5718081	1152.773084	271.9689026	20902.47518	13.2252
KAVGGLGKLGK	11	35.41	30.19445	1026.655187	P81605	Dermcidin OS=Homo sapiens OX=9606 GN=DCD PE=1 SV=2	16.28631918	MAGE CAS9	MAGE KO	0.334069759	173.2050808	357.446992	172.6298246	0	0	32.54736756	0	436.6409093	251.1621768	0	0	41.71157248	0	13.3242
KYEDEINKR	9	39.9	28.28831667	1193.60414	P04264	Keratin, type II cytoskeletal 1 OS=Homo sapiens OX=9606 GN=KRT1 PE=1 SV=6	1.961593884	MAGE CAS9	MAGE KO	0.904352699	117.4264572	292.8047096	949.7015915	0	0	182.6679096	450.7487783	357.6768514	1381.737597	0	0	234.1008297	697.7412943	13.4043
KYEDEINKR	9	39.9	28.28831667	1193.60414	P35908	Keratin, type II cytoskeletal 2 epidermal OS=Homo sapiens OX=9606 GN=KRT2 PE=1 SV=2	1.961593884	MAGE CAS9	MAGE KO	0.904352699	117.4264572	292.8047096	949.7015915	0	0	182.6679096	450.7487783	357.6768514	1381.737597	0	0	234.1008297	697.7412943	13.4043
KYEDEINKR	9	39.9	28.28831667	1193.60414	P04259	Keratin, type II cytoskeletal 6B OS=Homo sapiens OX=9606 GN=KRT6B PE=1 SV=5	1.961593884	MAGE CAS9	MAGE KO	0.904352699	117.4264572	292.8047096	949.7015915	0	0	182.6679096	450.7487783	357.6768514	1381.737597	0	0	234.1008297	697.7412943	13.4043
KATKSPAKPK	10	43.45	20.41818333	1054.650495	P16401	Histone H1.5 OS=Homo sapiens OX=9606 GN=H1-5 PE=1 SV=3	7.15538301	MAGE CAS9	MAGE KO	0.825906243	162.1625831	9.561168897	23707.42262	1055.104759	1772.273872	656.888014	1032.859436	11.67948696	34492.34735	1055.104759	1534.942142	841.8447961	1598.825586	13.4076
SGGGGGRF	8	28.25	27.53815	693.3189022	P04264	Keratin, type II cytoskeletal 1 OS=Homo sapiens OX=9606 GN=KRT1 PE=1 SV=6	2.457692869	MAGE CAS9	MAGE KO	0.86716555	97.54910096	1316.746323	1489.062701	0	0	399.9635146	741.6799587	1608.47713	2166.463588	0	0	512.5793076	1148.091263	13.4143
YRSGGGFSSGSAGI	14	42.64	45.22436667	1301.600319	P04264	Keratin, type II cytoskeletal 1 OS=Homo sapiens OX=9606 GN=KRT1 PE=1 SV=6	3.197546298	MAGE KO	MAGE CAS9	0.48124262	173.2050808	457.8765407	0	0	0	632.9456788	831.1357587	559.3210561	0	0	0	811.1611333	1286.565306	13.4397
LVSKGTLVQTK	11	39.66	33.38666667	1172.712105	P16403	Histone H1.2 OS=Homo sapiens OX=9606 GN=H1-2 PE=1 SV=2	43.61366628	MAGE CAS9	MAGE KO	0.236878096	159.1972942	181.0314684	3351.521329	12.27782662	0	40.77535586	40.50262249	221.1397682	4876.187499	12.27782662	0	52.25627566	62.69645886	13.4955
LVSKGTLVQTK	11	39.66	33.38666667	1172.712105	P10412	Histone H1.4 OS=Homo sapiens OX=9606 GN=H1-4 PE=1 SV=2	43.61366628	MAGE CAS9	MAGE KO	0.236878096	159.1972942	181.0314684	3351.521329	12.27782662	0	40.77535586	40.50262249	221.1397682	4876.187499	12.27782662	0	52.25627566	62.69645886	13.4955
LVSKGTLVQTK	11	39.66	33.38666667	1172.712105	P16401	Histone H1.5 OS=Homo sapiens OX=9606 GN=H1-5 PE=1 SV=3	43.61366628	MAGE CAS9	MAGE KO	0.236878096	159.1972942	181.0314684	3351.521329	12.27782662	0	40.77535586	40.50262249	221.1397682	4876.187499	12.27782662	0	52.25627566	62.69645886	13.4955
LVSKGTLVQTK	11	39.66	33.38666667	1172.712105	P16402	Histone H1.3 OS=Homo sapiens OX=9606 GN=H1-3 PE=1 SV=2	43.61366628	MAGE CAS9	MAGE KO	0.236878096	159.1972942	181.0314684	3351.521329	12.27782662	0	40.77535586	40.50262249	221.1397682	4876.187499	12.27782662	0	52.25627566	62.69645886	13.4955
LVSKGTLVQTK	11	39.66	33.38666667	1172.712105	Q02539	Histone H1.1 OS=Homo sapiens OX=9606 GN=H1-1 PE=1 SV=3	43.61366628	MAGE CAS9	MAGE KO	0.236878096	159.1972942	181.0314684	3351.521329	12.27782662	0	40.77535586	40.50262249	221.1397682	4876.187499	12.27782662	0	52.25627566	62.69645886	13.4955
AAKPKTAKPK	10	40.15	20.47301667	1038.653935	P10412	Histone H1.4 OS=Homo sapiens OX=9606 GN=H1-4 PE=1 SV=2	40.22290969	MAGE CAS9	MAGE KO	0.953574293	168.0292925	0	12763.48119	260.810985	176.173595	70.79112678	76.83811282	0	18569.81392	260.810985	152.5815392	90.72344208	118.9423618	13.5238
SPELQAEAK	9	29.53	33.0161	971.4925754	P02652	Apolipoprotein A-II OS=Homo sapiens OX=9606 GN=APOA2 PE=1 SV=1	13.15096388	MAGE CAS9	MAGE KO	0.792715243	173.1891192	0.299501465	4874.637627	0	353.4562191	7.052012015	10.18225003	0.365857301	7092.196266	0	306.1235932	9.037612941	15.76172062	13.5917
AKQDVVLNYPM	11	29.23	58.28496667	1276.649717	Q15029	116 kDa U5 small nuclear ribonucleoprotein component OS=Homo sapiens OX=9606 GN=EFTUD2 PE=1 SV=1	1.636002796	MAGE KO	MAGE CAS9	0.35680313	118.1694853	0	1213.897056	4018.355782	1404.210676	4328.410579	2827.359017	0	1766.120239	4018.355782	1216.167645	5547.140217	4376.640014	13.6211
YASSPGGVYATR	12	34.84	39.86071667	1227.588829	P08670	Vimentin OS=Homo sapiens OX=9606 GN=VIM PE=1 SV=4	1.991316257	MAGE KO	MAGE CAS9	0.320648004	74.01796619	980.5385118	3980.290342	1850.657883	1919.189554	3348.191457	8296.443258	1197.781033	5790.994626	1850.657883	1662.183802	4290.925537	12842.56627	13.6429
LESEREARRLR	11	29.15	27.27433333	1413.779786	P62857	40S ribosomal protein S28 OS=Homo sapiens OX=9606 GN=RPS28 PE=1 SV=1	3.29958322	MAGE KO	MAGE CAS9	0.751927096	107.2878157	2962.949723	10196.93344	2976.030332	618.9784883	14373.53345	38249.27747	3619.403969	14835.69832	2976.030332	536.088796	18420.61977	59208.36982	13.7263
RMFGGPGTASRP	12	39.35	36.42305	1232.608418	P08670	Vimentin OS=Homo sapiens OX=9606 GN=VIM PE=1 SV=4	54.5658774	MAGE KO	MAGE CAS9	0.108645623	87.91198909	300.4119058	245.4051668	0	458.6876448	14959.39179	14364.90803	366.9694546	357.0443059	0	397.2630906	19171.4354	22236.3099	13.807
ALDVANKIGII	11	49.56	66.38775	1125.674917	P62750	60S ribosomal protein L23a OS=Homo sapiens OX=9606 GN=RPL23A PE=1 SV=1	1.294890434	MAGE CAS9	MAGE KO	0.534270119	48.07069705	103702.3764	53573.62134	43641.84328	53971.72606	74721.0628	26469.25088	126678.0836	77945.20667	43641.84328	46744.17317	95759.91117	40973.35424	14.0959
KKAKPVKPKA	10	37.82	21.01223333	1093.734085	P07305	Histone H1.0 OS=Homo sapiens OX=9606 GN=H1-0 PE=1 SV=3	2.083193706	MAGE KO	MAGE CAS9	0.275072325	84.6329344	198.6902962	666.3909065	1531.082142	2968.613908	1201.59422	821.4642707	242.7109852	969.5438843	1531.082142	2571.075871	1539.921295	1271.594225	14.1643
YKTIDDLKNQIL	12	52.19	60.20893333	1462.804042	P13645	Keratin, type I cytoskeletal 10 OS=Homo sapiens OX=9606 GN=KRT10 PE=1 SV=6	1.266196994	MAGE CAS9	MAGE KO	0.736558788	122.5569962	1078.583125	8823.690857	1058.094759	2799.858581	3765.287884	2090.985872	1317.547852	12837.74347	1058.094759	2424.919192	4825.461789	3236.763489	14.2004
YEDIAQKSKAE	11	40.48	30.30178333	1280.624816	P04264	Keratin, type II cytoskeletal 1 OS=Homo sapiens OX=9606 GN=KRT1 PE=1 SV=6	1.049598389	MAGE CAS9	MAGE KO	0.45225485	142.9515786	445.3957004	61.24852861	0	55.3107697	162.8056275	264.5865437	544.075032	89.11156464	0	47.90390053	208.6460208	409.5695126	14.4459
IENEEQEYVQTVK	13	46.4	46.90146667	1607.769272	P04083	Annexin A1 OS=Homo sapiens OX=9606 GN=ANXA1 PE=1 SV=2	10.24621873	MAGE CAS9	MAGE KO	0.820356016	150.3167259	1160.11669	11664.61105	0	341.8760449	613.06336	296.7152861	1417.145529	16971.04837	0	296.0941628	785.6806461	459.303536	14.5405
ELRVAPEEHPVLL	13	31.04	57.64731667	1500.826366	P60709	Actin, cytoplasmic 1 OS=Homo sapiens OX=9606 GN=ACTB PE=1 SV=1	5.371313832	MAGE CAS9	MAGE KO	0.456551722	141.1932742	341.9808627	9475.974787	1003.837366	490.3694518	850.7764098	673.5926835	417.7481926	13786.76286	1003.837366	424.70227	1090.32541	1042.694852	14.5676
KYVPAIAHLIH	11	51.6	48.20505	1260.735379	Q9H3G5	Probable serine carboxypeptidase CPVL OS=Homo sapiens OX=9606 GN=CPVL PE=1 SV=2	3.325171276	MAGE KO	MAGE CAS9	0.06327334	60.89113927	3752.043904	2080.519535	2905.084871	4123.045417	15868.07118	9063.060588	4583.325356	3026.98457	2905.084871	3570.913198	20335.96725	14029.2596	14.6625
KTVTPAKAVTTP	12	27.5	32.74831667	1212.707698	P19338	Nucleolin OS=Homo sapiens OX=9606 GN=NCL PE=1 SV=3	14.53008477	MAGE KO	MAGE CAS9	0.110242511	86.73197149	146.3385547	0	155.8817597	495.7236531	1925.257424	1970.30571	178.7604904	0	155.8817597	429.3394704	2467.342849	3049.955368	14.6877
MAHMASKE	8	50.11	21.5398	903.3947661	P04406	Glyceraldehyde-3-phosphate dehydrogenase OS=Homo sapiens OX=9606 GN=GAPDH PE=1 SV=3	2.372369264	MAGE KO	MAGE CAS9	0.254199656	60.57378789	16515.23834	24305.54049	19097.68441	14391.07323	66605.95802	61151.68931	20174.26038	35362.55958	19097.68441	12463.91153	85359.87558	94660.39819	14.883
MAHMASKE	8	45.62	24.89061667	903.3944017	P04406	Glyceraldehyde-3-phosphate dehydrogenase OS=Homo sapiens OX=9606 GN=GAPDH PE=1 SV=3	1.609309258	MAGE KO	MAGE CAS9	0.800497177	71.08908176	1564.349544	3290.607153	2509.384278	745.5081859	5980.76505	5125.228875	1910.937908	4787.562389	2509.384278	645.6744352	7664.740148	7933.651738	14.883
AQKLLKKFS	9	33.67	31.41683333	1061.659284	Q9GZZ8	Extracellular glycoprotein lacritin OS=Homo sapiens OX=9606 GN=LACRT PE=1 SV=1	Infinity	MAGE CAS9	MAGE KO	0.228646065	172.9744808	6.82634985	7682.437017	0	0	0	0	8.338756997	11177.31313	0	0	0	0	14.9324
AAKPKSGKPKVTK	13	39.18	21.27958333	1338.835722	P16402	Histone H1.3 OS=Homo sapiens OX=9606 GN=H1-3 PE=1 SV=2	1.435440094	MAGE KO	MAGE CAS9	0.383207046	125.5206136	7066.851125	10860.78969	79472.74215	55160.18018	64967.34002	19684.89469	8632.542364	15801.5545	79472.74215	47773.47701	83259.87983	30471.43898	14.9675
LRPKKKVK	8	37.67	21.01223333	995.6968015	P62987	Ubiquitin-60S ribosomal protein L40 OS=Homo sapiens OX=9606 GN=UBA52 PE=1 SV=2	5.681324688	MAGE KO	MAGE CAS9	0.024125774	81.1952985	122.2520872	306.2318459	736.7066727	2683.763754	1457.444358	2478.618042	149.3375626	445.5421143	736.7066727	2324.371052	1867.809919	3836.802769	14.9826
FEGFPDKQPRKK	12	55.58	31.33029444	1475.788048	P26447	Protein S100-A4 OS=Homo sapiens OX=9606 GN=S100A4 PE=1 SV=1	11.32677509	MAGE KO	MAGE CAS9	0.133638905	92.96561562	4204.803514	107023.8415	191580.9078	124521.9356	1830939.936	1474393.829	5136.395804	155710.8748	191580.9078	107846.744	2346468.841	2282303.376	15
SQVLANGLDNKL	12	40.14	54.35903333	1270.686488	P62269	40S ribosomal protein S18 OS=Homo sapiens OX=9606 GN=RPS18 PE=1 SV=3	1.078893238	MAGE CAS9	MAGE KO	0.883492316	65.84189431	1555.577913	2240.380171	5307.266154	2469.774095	3003.231641	2964.552232	1900.222885	3259.568629	5307.266154	2139.037537	3848.837053	4589.009689	15.3289
FAKALANVNIGSL	13	28.5	65.33663333	1316.744716	P05386	60S acidic ribosomal protein P1 OS=Homo sapiens OX=9606 GN=RPLP1 PE=1 SV=1	1.105264474	MAGE CAS9	MAGE KO	0.834109446	56.87643677	2091.141499	1565.142492	4451.179951	2332.664286	3784.233145	1218.418355	2554.442885	2277.153419	4451.179951	2020.288608	4849.741374	1886.063459	15.3556
LPKKTESHH	9	34.72	21.27958333	1075.577421	P0C0S8	Histone H2A type 1 OS=Homo sapiens OX=9606 GN=H2AC11 PE=1 SV=2	41.02519052	MAGE CAS9	MAGE KO	0.966995088	173.2050808	0	5642.472419	0	0	84.30627671	53.23049879	0	8209.332649	0	0	108.0439874	82.39870834	15.4839
LPKKTESHH	9	34.72	21.27958333	1075.577421	Q99878	Histone H2A type 1-J OS=Homo sapiens OX=9606 GN=H2AC14 PE=1 SV=3	41.02519052	MAGE CAS9	MAGE KO	0.966995088	173.2050808	0	5642.472419	0	0	84.30627671	53.23049879	0	8209.332649	0	0	108.0439874	82.39870834	15.4839
SQRYESLKGVD	11	47.08	36.2389	1280.636372	P47914	60S ribosomal protein L29 OS=Homo sapiens OX=9606 GN=RPL29 PE=1 SV=2	3.332129109	MAGE CAS9	MAGE KO	0.044214613	64.77169788	3570.831053	5588.122207	4803.475044	494.1479745	2303.527536	1392.566779	4361.96402	8130.257567	4803.475044	427.9747968	2952.120646	2155.638336	15.4978
RNKYEDEINKRT	12	36.82	30.77935	1564.795141	P04264	Keratin, type II cytoskeletal 1 OS=Homo sapiens OX=9606 GN=KRT1 PE=1 SV=6	1.328558019	MAGE CAS9	MAGE KO	0.341860211	167.6966309	126.7428009	5818.207122	0	1267.706004	849.8487961	2357.183855	154.8232131	8465.012169	0	1097.942817	1089.136613	3648.827446	15.5
SSVPGVRLLQD	11	35.83	57.7548	1169.643582	P08670	Vimentin OS=Homo sapiens OX=9606 GN=VIM PE=1 SV=4	1.459705131	MAGE KO	MAGE CAS9	0.024297617	14.78370454	104075.0926	85614.76665	78465.76731	146458.7582	129386.8022	115582.5836	127133.3767	124562.4342	78465.76731	126845.9257	165817.6185	178917.2714	15.5473
VNEYKKIL	8	30.66	39.23033333	1005.585977	P41218	Myeloid cell nuclear differentiation antigen OS=Homo sapiens OX=9606 GN=MNDA PE=1 SV=1	Infinity	MAGE CAS9	MAGE KO	0.135321933	164.2070914	0	4639.382375	168.0464189	0	0	0	0	6749.91925	168.0464189	0	0	0	15.6074
ADLQNDEVAFR	11	44.57	51.0376	1276.602016	P61247	40S ribosomal protein S3a OS=Homo sapiens OX=9606 GN=RPS3A PE=1 SV=2	10.190254	MAGE CAS9	MAGE KO	0.161127763	88.47439963	5562.185871	4860.480732	11187.12936	932.3505874	0	1188.283104	6794.512055	7071.599151	11187.12936	807.4960815	0	1839.415281	15.6129
EEANNDLENKIQ	12	58.96	42.38486667	1415.653096	P35527	Keratin, type I cytoskeletal 9 OS=Homo sapiens OX=9606 GN=KRT9 PE=1 SV=3	2.089961372	MAGE KO	MAGE CAS9	0.386525959	104.6725045	1136.728852	2900.093824	65.47077097	1443.692235	981.6672162	6148.275388	1388.576014	4219.397659	65.47077097	1250.362083	1258.070508	9517.287307	15.6452
KAKKPAGATPK	11	36.51	21.11981667	1095.679042	P16401	Histone H1.5 OS=Homo sapiens OX=9606 GN=H1-5 PE=1 SV=3	3.517611364	MAGE CAS9	MAGE KO	0.626486012	139.4651881	102.629084	2746.480102	312.2397934	524.1156628	238.9589168	135.6457883	125.3669986	3995.902345	312.2397934	453.9294014	306.2414236	209.9743192	15.7861
RETNLDSLPLVDTH	14	37.73	56.7966	1608.808512	P08670	Vimentin OS=Homo sapiens OX=9606 GN=VIM PE=1 SV=4	Infinity	MAGE CAS9	MAGE KO	0.373900966	173.2050808	0	0	3925.486451	0	0	0	0	0	3925.486451	0	0	0	15.8548
SALRPSTSRSLYA	13	43.92	39.28248333	1407.750111	P08670	Vimentin OS=Homo sapiens OX=9606 GN=VIM PE=1 SV=4	4.923955498	MAGE CAS9	MAGE KO	0.021614182	50.88749248	5733.454579	15160.41799	18757.04005	1802.727925	2709.173803	3540.752816	7003.726081	22057.15954	18757.04005	1561.31798	3471.982771	5480.94542	15.8658
SDQTVTVKE	9	28.9	32.80308333	1005.497624	P80723	Brain acid soluble protein 1 OS=Homo sapiens OX=9606 GN=BASP1 PE=1 SV=2	3.24004008	MAGE CAS9	MAGE KO	0.414299443	120.9478459	520.9898008	3201.960694	291.110321	448.7016156	265.871871	524.3188472	636.4173303	4658.589093	291.110321	388.6143274	340.7321282	811.6248532	15.9032
ALIYNEALK	9	31.26	52.2916	1033.580118	P06703	Protein S100-A6 OS=Homo sapiens OX=9606 GN=S100A6 PE=1 SV=1	1.629299068	MAGE CAS9	MAGE KO	0.897587402	120.8091937	134.4142682	3765.397829	14115.95306	494.919268	4986.148723	5576.30355	164.194327	5478.343719	14115.95306	428.6428035	6390.074511	8631.897508	15.9156
GFPDKQPRK	9	41.33	35.40301667	1071.582368	P26447	Protein S100-A4 OS=Homo sapiens OX=9606 GN=S100A4 PE=1 SV=1	4.81797188	MAGE KO	MAGE CAS9	0.176047437	125.0114498	168.8131336	1143.397645	5499.48105	1879.929271	14858.43388	16080.17653	206.2144089	1663.549402	5499.48105	1628.181009	19042.05127	24891.47775	15.9604
SGPPVSELITK	11	40.41	52.86613333	1126.622088	P16403	Histone H1.2 OS=Homo sapiens OX=9606 GN=H1-2 PE=1 SV=2	18.1447106	MAGE CAS9	MAGE KO	0.904389562	172.7062973	0	16193.15006	31.16274099	692.1947101	6.639784596	195.32762	0	23559.69966	31.16274099	599.5003635	8.509316642	302.359436	16.0078
SGPPVSELITK	11	40.41	52.86613333	1126.622088	P10412	Histone H1.4 OS=Homo sapiens OX=9606 GN=H1-4 PE=1 SV=2	18.1447106	MAGE CAS9	MAGE KO	0.904389562	172.7062973	0	16193.15006	31.16274099	692.1947101	6.639784596	195.32762	0	23559.69966	31.16274099	599.5003635	8.509316642	302.359436	16.0078
SGPPVSELITK	11	40.41	52.86613333	1126.622088	P16402	Histone H1.3 OS=Homo sapiens OX=9606 GN=H1-3 PE=1 SV=2	18.1447106	MAGE CAS9	MAGE KO	0.904389562	172.7062973	0	16193.15006	31.16274099	692.1947101	6.639784596	195.32762	0	23559.69966	31.16274099	599.5003635	8.509316642	302.359436	16.0078
NEFFEGFPDKQPR	13	35.56	55.95198333	1609.752911	P26447	Protein S100-A4 OS=Homo sapiens OX=9606 GN=S100A4 PE=1 SV=1	2.912122828	MAGE KO	MAGE CAS9	0.212562451	74.34715273	1824.106026	581.6120655	3496.472055	1740.83155	9860.582852	5586.48826	2228.244555	846.1976531	3496.472055	1507.710377	12636.97949	8647.663037	16.0816
VEVTIADA	8	28.65	56.6943	816.4225535	P60866	40S ribosomal protein S20 OS=Homo sapiens OX=9606 GN=RPS20 PE=1 SV=1	5.558022129	MAGE CAS9	MAGE KO	0.227687293	113.3591031	5236.520444	18438.10108	5289.906897	1335.037252	0	3876.264134	6396.694054	26825.91849	5289.906897	1156.25749	0	6000.30368	16.102
AHYKLVPQQLAH	12	33.23	40.81616667	1403.766392	P10606	Cytochrome c oxidase subunit 5B, mitochondrial OS=Homo sapiens OX=9606 GN=COX5B PE=1 SV=2	1.012395371	MAGE CAS9	MAGE KO	0.86340105	81.49002077	621.1552617	4875.694869	4391.767244	334.5661102	5515.869017	3917.109905	758.7748795	7093.734467	4391.767244	289.7631284	7068.945587	6063.531319	16.2245
NLNDRLASYLD	11	28.84	63.4672	1292.63644	P13645	Keratin, type I cytoskeletal 10 OS=Homo sapiens OX=9606 GN=KRT10 PE=1 SV=6	1.496040285	MAGE KO	MAGE CAS9	0.35683005	115.1565258	1303.140247	3972.832241	0	2294.346375	2424.4404	3174.280611	1591.85657	5780.143704	0	1987.10199	3107.078362	4913.660931	16.26
NLNDRLASYLD	11	28.84	63.4672	1292.63644	P19012	Keratin, type I cytoskeletal 15 OS=Homo sapiens OX=9606 GN=KRT15 PE=1 SV=3	1.496040285	MAGE KO	MAGE CAS9	0.35683005	115.1565258	1303.140247	3972.832241	0	2294.346375	2424.4404	3174.280611	1591.85657	5780.143704	0	1987.10199	3107.078362	4913.660931	16.26
NLNDRLASYLD	11	28.84	63.4672	1292.63644	P08727	Keratin, type I cytoskeletal 19 OS=Homo sapiens OX=9606 GN=KRT19 PE=1 SV=4	1.496040285	MAGE KO	MAGE CAS9	0.35683005	115.1565258	1303.140247	3972.832241	0	2294.346375	2424.4404	3174.280611	1591.85657	5780.143704	0	1987.10199	3107.078362	4913.660931	16.26
NLNDRLASYLD	11	28.84	63.4672	1292.63644	P02533	Keratin, type I cytoskeletal 14 OS=Homo sapiens OX=9606 GN=KRT14 PE=1 SV=4	1.496040285	MAGE KO	MAGE CAS9	0.35683005	115.1565258	1303.140247	3972.832241	0	2294.346375	2424.4404	3174.280611	1591.85657	5780.143704	0	1987.10199	3107.078362	4913.660931	16.26
GAGGGFGSR	9	30.45	28.92571667	764.3560311	P04264	Keratin, type II cytoskeletal 1 OS=Homo sapiens OX=9606 GN=KRT1 PE=1 SV=6	1.425122708	MAGE CAS9	MAGE KO	0.956696122	82.29873165	4321.680186	5778.343117	281.3297034	1275.369609	1447.157398	4562.005719	5279.167004	8407.013325	281.3297034	1104.580161	1854.626509	7061.804552	16.2913
GSSGGGGRGGGSF	13	39.79	28.34065	1038.448168	P13645	Keratin, type I cytoskeletal 10 OS=Homo sapiens OX=9606 GN=KRT10 PE=1 SV=6	1.120342964	MAGE CAS9	MAGE KO	0.641435066	125.0272557	572.8001865	2398.865635	610.4200745	2604.248936	277.0455441	316.0174243	699.7065296	3490.151925	610.4200745	2255.504356	355.0519184	489.1824831	16.3411
ITQIEHEVS	9	32.26	38.65001667	1054.528638	P35527	Keratin, type I cytoskeletal 9 OS=Homo sapiens OX=9606 GN=KRT9 PE=1 SV=3	3.356335013	MAGE CAS9	MAGE KO	0.113621746	173.2050308	273.2957144	499.4776983	567.3916471	399.2941102	7.67E-05	0	333.8455545	726.6989134	567.3916471	345.8231632	9.83E-05	0	16.3566
KQKKPLVGKK	10	42.4	21.38323333	1152.770607	P36578	60S ribosomal protein L4 OS=Homo sapiens OX=9606 GN=RPL4 PE=1 SV=5	2.796058625	MAGE CAS9	MAGE KO	0.399953458	96.28756336	1103.303643	14085.78487	11971.65089	304.8723316	2896.727167	6512.338244	1347.745307	20493.65686	11971.65089	264.0457532	3712.34463	10080.84222	16.4286
FERLTLKHD	9	48.72	36.2389	1157.619295	P02792	Ferritin light chain OS=Homo sapiens OX=9606 GN=FTL PE=1 SV=2	3.915709215	MAGE CAS9	MAGE KO	0.246992098	86.32655374	4083.038119	15207.94749	34852.48622	167.8261989	7184.755137	6474.66396	4987.652762	22126.31106	34852.48622	145.3519736	9207.731903	10022.52392	16.4898
MNFKTPRGPV	10	27.15	43.75078333	1145.602209	P08708	40S ribosomal protein S17 OS=Homo sapiens OX=9606 GN=RPS17 PE=1 SV=2	1.048807965	MAGE CAS9	MAGE KO	0.854712281	78.11029706	962.7446984	6597.066546	7191.669541	540.2361533	7473.529135	6051.231624	1176.044924	9598.188483	7191.669541	467.8911375	9577.814598	9367.067395	16.6463
AVKPKAAKPKVV	12	34.77	26.26138333	1234.812321	P16403	Histone H1.2 OS=Homo sapiens OX=9606 GN=H1-2 PE=1 SV=2	Infinity	MAGE CAS9	MAGE KO	0.373900966	173.2050808	0	4299.024124	0	0	0	0	0	6254.726028	0	0	0	0	16.7561
NASNNELVRTK	11	41.88	29.1931	1244.647625	P62241	40S ribosomal protein S8 OS=Homo sapiens OX=9606 GN=RPS8 PE=1 SV=2	3.837583585	MAGE CAS9	MAGE KO	0.050850462	107.4449856	3682.153424	6423.572205	4537.601517	463.5327214	502.4388612	2849.796027	4497.95034	9345.768506	4537.601517	401.4593451	643.9081421	4411.37162	16.8333
LPKKTESHHKTK	12	35.68	20.58055	1432.816356	Q99878	Histone H2A type 1-J OS=Homo sapiens OX=9606 GN=H2AC14 PE=1 SV=3	10.12577964	MAGE CAS9	MAGE KO	0.87610625	165.8494482	0	6006.784949	176.3702278	474.6467731	59.04623504	76.94196495	0	8739.377376	176.3702278	411.0850731	75.67159795	119.1031208	16.8605
ALIYNEALKG	10	39.96	52.97005	1090.603087	P06703	Protein S100-A6 OS=Homo sapiens OX=9606 GN=S100A6 PE=1 SV=1	2.00904847	MAGE CAS9	MAGE KO	0.862912203	115.1035296	51419.68293	314806.4553	1195759.428	96465.10303	367523.6632	313486.5357	62811.93467	458017.4647	1195759.428	83547.1053	471005.524	485264.7676	16.87
GPVGPSGPPGK	11	47.42	32.85516667	948.5032032	P02461	Collagen alpha-1(III) chain OS=Homo sapiens OX=9606 GN=COL3A1 PE=1 SV=4	6.67305945	MAGE KO	MAGE CAS9	0.029469979	69.40361069	1071.813234	1479.315495	221.9267273	4079.543916	5154.098784	9271.121215	1309.278062	2152.282207	221.9267273	3533.237144	6605.313459	14351.32923	17.0244
DTNADKQLS	9	36.44	29.1931	990.4619798	P06702	Protein S100-A9 OS=Homo sapiens OX=9606 GN=S100A9 PE=1 SV=1	1.273982578	MAGE KO	MAGE CAS9	0.942037987	112.3541574	3839.25572	9005.966903	2367.182574	3104.616566	14788.95377	1486.768849	4689.859325	13102.9401	2367.182574	2688.865911	18953.00798	2301.459418	17.1495
SLGSALRPSTS	11	38.55	42.90766667	1074.567493	P08670	Vimentin OS=Homo sapiens OX=9606 GN=VIM PE=1 SV=4	3.276746368	MAGE CAS9	MAGE KO	0.085289116	98.69815366	3754.970861	7749.506958	8889.63249	596.4791769	1215.563983	4411.847255	4586.900793	11274.89437	8889.63249	516.6024504	1557.824456	6829.365185	17.1548
RHGDSVRNS	9	37.81	20.96006667	1026.49422	P04264	Keratin, type II cytoskeletal 1 OS=Homo sapiens OX=9606 GN=KRT1 PE=1 SV=6	1.207653736	MAGE KO	MAGE CAS9	0.396700642	151.4288513	137.3899787	1461.429407	0	789.6050442	134.417579	1006.797581	167.829319	2126.259422	0	683.8661205	172.2648869	1558.482864	17.2419
AAKPKAAKPK	10	38.82	20.90471667	1008.644804	P16401	Histone H1.5 OS=Homo sapiens OX=9606 GN=H1-5 PE=1 SV=3	11.56928327	MAGE CAS9	MAGE KO	0.212475031	147.3847791	516.6293319	15411.56696	1192.737374	904.6837317	205.0448385	370.1326511	631.0907807	22422.56062	1192.737374	783.5341965	262.7783222	572.9507154	17.3372
PLRKYAVKA	9	33.6	28.87356667	1044.644269	P42766	60S ribosomal protein L35 OS=Homo sapiens OX=9606 GN=RPL35 PE=1 SV=2	2.206164189	MAGE CAS9	MAGE KO	0.144803067	65.9456681	3497.30386	7131.462163	3398.480988	799.8551296	3583.870052	1974.481101	4272.14656	10375.69009	3398.480988	692.7435791	4592.963014	3056.418709	17.3548
LQIDNARLAADDF	13	49.33	63.8247	1460.724938	P13645	Keratin, type I cytoskeletal 10 OS=Homo sapiens OX=9606 GN=KRT10 PE=1 SV=6	3.974328064	MAGE CAS9	MAGE KO	0.791692583	134.8671843	41587.35077	7010.565446	513.9390856	5319.809459	5322.95851	1714.504634	50801.20707	10199.79533	513.9390856	4607.414154	6821.718201	2653.985413	17.3599
LQIDNARLAADDF	13	49.33	63.8247	1460.724938	P08727	Keratin, type I cytoskeletal 19 OS=Homo sapiens OX=9606 GN=KRT19 PE=1 SV=4	3.974328064	MAGE CAS9	MAGE KO	0.791692583	134.8671843	41587.35077	7010.565446	513.9390856	5319.809459	5322.95851	1714.504634	50801.20707	10199.79533	513.9390856	4607.414154	6821.718201	2653.985413	17.3599
LQIDNARLAADDF	13	49.33	63.8247	1460.724938	P02533	Keratin, type I cytoskeletal 14 OS=Homo sapiens OX=9606 GN=KRT14 PE=1 SV=4	3.974328064	MAGE CAS9	MAGE KO	0.791692583	134.8671843	41587.35077	7010.565446	513.9390856	5319.809459	5322.95851	1714.504634	50801.20707	10199.79533	513.9390856	4607.414154	6821.718201	2653.985413	17.3599
LQIDNARLAADDF	13	49.33	63.8247	1460.724938	P05783	Keratin, type I cytoskeletal 18 OS=Homo sapiens OX=9606 GN=KRT18 PE=1 SV=2	3.974328064	MAGE CAS9	MAGE KO	0.791692583	134.8671843	41587.35077	7010.565446	513.9390856	5319.809459	5322.95851	1714.504634	50801.20707	10199.79533	513.9390856	4607.414154	6821.718201	2653.985413	17.3599
AVLLPKKTESH	11	29.8	30.08993333	1221.707534	P0C0S8	Histone H2A type 1 OS=Homo sapiens OX=9606 GN=H2AC11 PE=1 SV=2	1.819365585	MAGE CAS9	MAGE KO	0.634428325	151.1808699	569.951017	5985.715735	0	60.00326319	2024.065797	1519.201665	696.2261143	8708.723404	0	51.96800491	2593.972217	2351.664135	17.4579
AVLLPKKTESH	11	29.8	30.08993333	1221.707534	Q99878	Histone H2A type 1-J OS=Homo sapiens OX=9606 GN=H2AC14 PE=1 SV=3	1.819365585	MAGE CAS9	MAGE KO	0.634428325	151.1808699	569.951017	5985.715735	0	60.00326319	2024.065797	1519.201665	696.2261143	8708.723404	0	51.96800491	2593.972217	2351.664135	17.4579
AVLLPKKTESH	11	29.8	30.08993333	1221.707534	Q16777	Histone H2A type 2-C OS=Homo sapiens OX=9606 GN=H2AC20 PE=1 SV=4	1.819365585	MAGE CAS9	MAGE KO	0.634428325	151.1808699	569.951017	5985.715735	0	60.00326319	2024.065797	1519.201665	696.2261143	8708.723404	0	51.96800491	2593.972217	2351.664135	17.4579
AVLLPKKTESH	11	29.8	30.08993333	1221.707534	Q8IUE6	Histone H2A type 2-B OS=Homo sapiens OX=9606 GN=H2AC21 PE=1 SV=3	1.819365585	MAGE CAS9	MAGE KO	0.634428325	151.1808699	569.951017	5985.715735	0	60.00326319	2024.065797	1519.201665	696.2261143	8708.723404	0	51.96800491	2593.972217	2351.664135	17.4579
PNEIKVVYLR	10	53.03	48.67368333	1229.712566	P30050	60S ribosomal protein L12 OS=Homo sapiens OX=9606 GN=RPL12 PE=1 SV=1	1.476908175	MAGE CAS9	MAGE KO	0.804135974	80.4149746	1457.808123	4698.011355	10068.06634	2853.469116	5298.895129	2832.669281	1780.791778	6835.219589	10068.06634	2471.350543	6790.87941	4384.860094	17.561
EGFPDKQPR	9	30.37	31.7904	1072.531105	P26447	Protein S100-A4 OS=Homo sapiens OX=9606 GN=S100A4 PE=1 SV=1	2.394013208	MAGE KO	MAGE CAS9	0.580814806	79.25138502	271.6912576	1241.759435	1943.044326	282.5347965	3570.155461	4422.204467	331.8856234	1806.657705	1943.044326	244.6995198	4575.386873	6845.39774	17.6829
EGFPDKQPR	9	33.38	31.84245	1072.529689	P26447	Protein S100-A4 OS=Homo sapiens OX=9606 GN=S100A4 PE=1 SV=1	3.037214652	MAGE KO	MAGE CAS9	0.736886733	87.50723734	127.4510419	897.2654174	652.797935	0	2760.634812	2334.336485	155.688368	1305.447283	652.797935	0	3537.933409	3613.460621	17.6829
EGFPDKQPR	9	41.67	42.02023333	1072.529737	P26447	Protein S100-A4 OS=Homo sapiens OX=9606 GN=S100A4 PE=1 SV=1	2.495234389	MAGE KO	MAGE CAS9	0.510813331	102.5594967	925.0862867	25789.5996	59913.85386	4533.213517	106805.9849	104819.313	1130.043129	37521.74336	59913.85386	3926.154175	136878.8296	162256.1539	17.6829
TAKPKAAKPK	10	37.75	21.11981667	1038.653498	P10412	Histone H1.4 OS=Homo sapiens OX=9606 GN=H1-4 PE=1 SV=2	1.037248577	MAGE CAS9	MAGE KO	0.90506356	68.72043209	1455.343853	7557.455053	9748.947998	10598.15349	2865.163724	4624.677626	1777.781538	10995.47466	9748.947998	9178.915664	3671.894021	7158.818188	17.7442
VVRHQLLKT	9	54.6	29.1408	1092.677165	P15954	Cytochrome c oxidase subunit 7C, mitochondrial OS=Homo sapiens OX=9606 GN=COX7C PE=1 SV=1	1.715582382	MAGE CAS9	MAGE KO	0.91079608	83.50020255	5800.865358	57371.32981	90989.59567	16427.57687	39737.7005	33694.46498	7086.072008	83470.55972	90989.59567	14227.69946	50926.4527	52157.70011	17.7548
VVRHQLLKT	9	44.41	53.90838333	1092.674235	P15954	Cytochrome c oxidase subunit 7C, mitochondrial OS=Homo sapiens OX=9606 GN=COX7C PE=1 SV=1	9.605729621	MAGE CAS9	MAGE KO	0.778509444	154.4440159	0	591.3866252	7428.745148	518.6046838	316.3273921	0	0	860.4188324	7428.745148	449.1564178	405.3941665	0	17.7548
YASGRTTGIVMD	12	37.95	45.74608333	1269.602395	P60709	Actin, cytoplasmic 1 OS=Homo sapiens OX=9606 GN=ACTB PE=1 SV=1	2.186371	MAGE CAS9	MAGE KO	0.521148384	80.9930655	682.6057627	7522.210959	7779.635289	298.3557713	2823.991968	4188.603608	833.8400031	10944.19741	7779.635289	258.4018496	3619.129732	6483.792843	17.8372
EEIIKTLSKEEETK	14	57.38	42.64481667	1675.888985	P84098	60S ribosomal protein L19 OS=Homo sapiens OX=9606 GN=RPL19 PE=1 SV=1	8.527685265	MAGE CAS9	MAGE KO	0.001996961	45.92906682	13639.06801	13393.41242	28146.62458	2120.645305	2769.932842	1580.005991	16660.86214	19486.31198	28146.62458	1836.661871	3549.849439	2445.786829	17.9512
KPKATPVKKA	10	47.91	21.22758333	1066.686725	P07305	Histone H1.0 OS=Homo sapiens OX=9606 GN=H1-0 PE=1 SV=3	1.47531131	MAGE KO	MAGE CAS9	0.423696451	88.78867523	1632.287755	3010.077443	9441.69557	8874.177876	8785.150174	3119.046095	1993.928123	4379.414766	9441.69557	7685.803987	11258.74243	4828.160083	17.9512
VHLTPEEKSAV	11	35.26	36.76381667	1208.642009	P68871	Hemoglobin subunit beta OS=Homo sapiens OX=9606 GN=HBB PE=1 SV=2	2.74289007	MAGE KO	MAGE CAS9	0.844813698	159.4924656	125.3596267	2215.221929	0	484.9198507	0	5935.038057	153.1335907	3222.965459	0	419.982445	0	9187.204346	17.9742
GISTPEELGLDKV	13	37.49	62.79886667	1356.713863	P20674	Cytochrome c oxidase subunit 5A, mitochondrial OS=Homo sapiens OX=9606 GN=COX5A PE=1 SV=2	1.230644602	MAGE CAS9	MAGE KO	0.86090415	100.4638923	2329.240206	8088.681114	25342.2224	6644.836536	15310.10058	7103.122102	2845.293384	11768.36483	25342.2224	5755.001968	19620.89157	10995.35228	18.2823
KVVVSPTKKVA	11	28.45	27.96595	1154.738495	P19338	Nucleolin OS=Homo sapiens OX=9606 GN=NCL PE=1 SV=3	1.497172675	MAGE CAS9	MAGE KO	0.9318589	92.17792456	474.8128365	434.3815019	0	0	367.5459505	239.7282494	580.009661	631.9893091	0	0	471.0340866	371.0898555	18.2903
RGGPPPGPA	9	28.46	31.7904	804.4233042	Q96BZ8	Leukocyte receptor cluster member 1 OS=Homo sapiens OX=9606 GN=LENG1 PE=1 SV=1	1.187140318	MAGE KO	MAGE CAS9	0.707721683	124.4204916	674.5307149	1103.109605	264.5965041	71.68638575	399.0379088	1953.697377	823.9758937	1604.933622	264.5965041	62.08659744	511.3930835	3024.246326	18.5
NSRIKLGLK	9	29.18	33.2804	1027.649095	P16403	Histone H1.2 OS=Homo sapiens OX=9606 GN=H1-2 PE=1 SV=2	Infinity	MAGE CAS9	MAGE KO	0.142853511	167.4449223	100.0770807	4387.791843	0	0	0	0	122.249588	6383.875749	0	0	0	0	18.5426
NSRIKLGLK	9	29.18	33.2804	1027.649095	P10412	Histone H1.4 OS=Homo sapiens OX=9606 GN=H1-4 PE=1 SV=2	Infinity	MAGE CAS9	MAGE KO	0.142853511	167.4449223	100.0770807	4387.791843	0	0	0	0	122.249588	6383.875749	0	0	0	0	18.5426
NSRIKLGLK	9	29.18	33.2804	1027.649095	P16401	Histone H1.5 OS=Homo sapiens OX=9606 GN=H1-5 PE=1 SV=3	Infinity	MAGE CAS9	MAGE KO	0.142853511	167.4449223	100.0770807	4387.791843	0	0	0	0	122.249588	6383.875749	0	0	0	0	18.5426
NSRIKLGLK	9	29.18	33.2804	1027.649095	P16402	Histone H1.3 OS=Homo sapiens OX=9606 GN=H1-3 PE=1 SV=2	Infinity	MAGE CAS9	MAGE KO	0.142853511	167.4449223	100.0770807	4387.791843	0	0	0	0	122.249588	6383.875749	0	0	0	0	18.5426
YLESLNKDKKHH	12	40.62	26.63628333	1510.789222	O43676	NADH dehydrogenase [ubiquinone] 1 beta subcomplex subunit 3 OS=Homo sapiens OX=9606 GN=NDUFB3 PE=1 SV=3	1.935483504	MAGE KO	MAGE CAS9	0.599746344	95.32120958	310.9619297	11138.95976	5591.04224	928.1462725	13090.2359	18964.12242	379.8568816	16206.26904	5591.04224	803.8547819	16775.99033	29355.712	18.6277
EGFPDKQPRK	10	40.38	35.40301667	1200.623966	P26447	Protein S100-A4 OS=Homo sapiens OX=9606 GN=S100A4 PE=1 SV=1	3.50700765	MAGE KO	MAGE CAS9	0.184959496	132.3055155	242.0195606	1025.475348	6621.786652	2211.688908	12102.64439	13353.43749	295.6400344	1491.982172	6621.786652	1915.513489	15510.32745	20670.59348	18.6702
AALRPLVKPKIV	12	53.05	43.3289	1303.870483	P62910	60S ribosomal protein L32 OS=Homo sapiens OX=9606 GN=RPL32 PE=1 SV=2	1.032825474	MAGE CAS9	MAGE KO	0.94852933	61.8224945	4884.266943	16709.77426	18805.28136	4857.492975	20973.24109	13284.60884	5966.397275	24311.34532	18805.28136	4207.008175	26878.57518	20564.04944	18.7581
FLTAAKKA	8	34.43	29.66881667	848.512063	Q9NZT1	Calmodulin-like protein 5 OS=Homo sapiens OX=9606 GN=CALML5 PE=1 SV=2	80.60893916	MAGE CAS9	MAGE KO	0.640713712	170.4654535	9471.147737	0	101.2107312	60.3115962	57.41559702	1.023389146	11569.52122	0	101.2107312	52.23504791	73.58182907	1.584165951	18.871
IIEPSLRQLAQ	11	27.46	58.33693333	1266.729626	P62987	Ubiquitin-60S ribosomal protein L40 OS=Homo sapiens OX=9606 GN=UBA52 PE=1 SV=2	1			1		0	0	0	0	0	0	0	0	0	0	0	0	19.037
IIEPSLRQLAQ	11	28.44	58.75458333	1266.730012	P62987	Ubiquitin-60S ribosomal protein L40 OS=Homo sapiens OX=9606 GN=UBA52 PE=1 SV=2	1.176573346	MAGE KO	MAGE CAS9	0.381368559	23.30638028	2466.005505	2903.720055	3362.590173	3048.608285	4341.49166	2884.109993	3012.359622	4224.673527	3362.590173	2640.357906	5563.904475	4464.488282	19.037
SLVNLGGSK	9	29.78	45.17355	873.4916382	P04264	Keratin, type II cytoskeletal 1 OS=Homo sapiens OX=9606 GN=KRT1 PE=1 SV=6	1.503688688	MAGE CAS9	MAGE KO	0.303420981	69.48301066	3426.110855	3239.78671	1776.228197	883.0299415	1386.774969	3344.472717	4185.180439	4713.62283	1776.228197	764.7801452	1777.242492	5177.111585	19.1456
ASEAIKGAVVG	11	37.82	39.54626667	1000.555165	P38646	Stress-70 protein, mitochondrial OS=Homo sapiens OX=9606 GN=HSPA9 PE=1 SV=2	2.810465132	MAGE CAS9	MAGE KO	0.404335166	74.02850322	550.9853767	5135.163143	5530.129313	562.8605942	1035.654498	2392.382251	673.0585549	7471.239435	5530.129313	487.4858561	1327.258728	3703.313173	19.1756
FREGTTPKPKRA	12	44.26	21.75006667	1386.773101	P61927	60S ribosomal protein L37 OS=Homo sapiens OX=9606 GN=RPL37 PE=1 SV=2	2.203450625	MAGE CAS9	MAGE KO	0.082096826	40.18506763	14862.09137	29632.27344	35785.98393	13565.67881	14841.80874	8026.434697	18154.85158	43112.51731	35785.98393	11749.04873	19020.74506	12424.60369	19.2045
VPPVQVSPLIK	11	40.07	58.02131667	1175.728144	P56385	ATP synthase subunit e, mitochondrial OS=Homo sapiens OX=9606 GN=ATP5ME PE=1 SV=2	1.323757404	MAGE CAS9	MAGE KO	0.85119741	67.67155786	7973.653294	32778.82476	47194.14401	12411.82598	33486.27614	20539.01226	9740.25045	47690.49032	47194.14401	10749.71258	42914.845	31793.57923	19.4198
NHVVPVLR	8	36.56	38.18025	932.5563115	Q14764	Major vault protein OS=Homo sapiens OX=9606 GN=MVP PE=1 SV=4	795.1781861	MAGE CAS9	MAGE KO	0.003101123	93.17491939	6462.51738	9336.467741	9892.766561	0	12.45270924	19.85671792	7894.31588	13583.7916	9892.766561	0	15.95895838	30.73741456	19.5227
GGALGHHV	8	36.19	26.90306667	746.3819922	Q15019	Septin-2 OS=Homo sapiens OX=9606 GN=SEPTIN2 PE=1 SV=1	1.073418886	MAGE KO	MAGE CAS9	0.991543609	93.86546157	2155.502467	3472.075341	0	0	3749.370338	2291.377965	2633.063302	5051.583657	0	0	4805.062416	3546.962529	19.5763
GPAGPQGPR	9	34.72	27.11598333	835.4301692	P02452	Collagen alpha-1(I) chain OS=Homo sapiens OX=9606 GN=COL1A1 PE=1 SV=5	2.243140119	MAGE KO	MAGE CAS9	0.636079418	87.04212603	160486.4695	159980.5886	3351.937724	0	342031.8147	384339.5661	196042.9366	232758.5803	3351.937724	0	438336.0591	594942.4584	19.5926
KAPKPKAAKP	10	30.31	21.22758333	1034.659956	P16402	Histone H1.3 OS=Homo sapiens OX=9606 GN=H1-3 PE=1 SV=2	1.759670252	MAGE CAS9	MAGE KO	0.913175424	160.5643294	42.12204378	99.20860883	2757.231131	1278.882033	49.04439346	319.2922953	51.45436361	144.3403549	2757.231131	1107.622223	62.8535862	494.2518539	19.6341
VLLPKKTESHH	11	42.7	26.50410833	1287.729915	P0C0S8	Histone H2A type 1 OS=Homo sapiens OX=9606 GN=H2AC11 PE=1 SV=2	1.886259277	MAGE CAS9	MAGE KO	0.517894398	130.1890858	21065.55646	154066.9213	9779.458067	287.6467524	68649.90685	29093.4743	25732.72102	224154.6813	9779.458067	249.1269149	87979.3292	45035.54837	19.7407
VLLPKKTESHH	11	42.7	26.50410833	1287.729915	Q99878	Histone H2A type 1-J OS=Homo sapiens OX=9606 GN=H2AC14 PE=1 SV=3	1.886259277	MAGE CAS9	MAGE KO	0.517894398	130.1890858	21065.55646	154066.9213	9779.458067	287.6467524	68649.90685	29093.4743	25732.72102	224154.6813	9779.458067	249.1269149	87979.3292	45035.54837	19.7407
KTPKKVKKPA	10	40.53	21.27958333	1123.744314	P16402	Histone H1.3 OS=Homo sapiens OX=9606 GN=H1-3 PE=1 SV=2	4.137923971	MAGE KO	MAGE CAS9	0.175612721	91.29488679	66.94312498	1372.657294	705.8861349	6032.610717	1769.242176	1076.007349	81.77466202	1997.10331	705.8861349	5224.761566	2267.399141	1665.61685	19.7463
VVKPKKAAPKK	11	38.48	21.38323333	1192.803486	P16403	Histone H1.2 OS=Homo sapiens OX=9606 GN=H1-2 PE=1 SV=2	2.917675935	MAGE KO	MAGE CAS9	0.360074002	121.0054791	0.385327251	805.1867045	2885.446304	3052.648788	7363.184069	353.3625172	0.47069816	1171.480339	2885.446304	2643.85733	9436.400206	546.9912109	19.8098
YSLGSALRPSTSR	13	30.41	45.06733333	1393.73147	P08670	Vimentin OS=Homo sapiens OX=9606 GN=VIM PE=1 SV=4	1.252819878	MAGE KO	MAGE CAS9	0.681463682	44.73984825	5113.100576	6467.227225	7299.171585	3830.575981	10255.24307	9566.793063	6245.929983	9409.282964	7299.171585	3317.609423	13142.76228	14809.01756	19.8519
YDERKKNAKISSL	13	35.29	29.66881667	1550.842456	P62241	40S ribosomal protein S8 OS=Homo sapiens OX=9606 GN=RPS8 PE=1 SV=2	3.74385004	MAGE CAS9	MAGE KO	0.326873106	85.66862848	784.6815885	5837.722324	10646.17196	1064.439642	1366.768556	2181.309849	958.5311668	8493.40518	10646.17196	921.8966037	1751.602969	3376.581436	20.0526
DDIKKVVK	8	40.07	27.6957	943.5702851	P04406	Glyceraldehyde-3-phosphate dehydrogenase OS=Homo sapiens OX=9606 GN=GAPDH PE=1 SV=3	22.01361143	MAGE CAS9	MAGE KO	0.168650157	165.2623882	1699.295252	5235.697575	32.01548874	9.754228711	0	306.7321569	2075.781418	7617.508754	32.01548874	8.448003969	0	474.8092562	20.0833
ESVGKGAVHDVK	12	37.19	26.69143333	1224.647028	P81605	Dermcidin OS=Homo sapiens OX=9606 GN=DCD PE=1 SV=2	4.226664077	MAGE CAS9	MAGE KO	0.170530441	98.19529105	4814.684515	1455.538518	570.4544392	204.5241852	425.2955167	988.6381048	5881.398562	2117.688663	570.4544392	177.1355972	545.043919	1530.372713	20.3099
KSAPAPKKGSKKAV	14	54.08	21.38323333	1395.856619	P62807	Histone H2B type 1-C/E/F/G/I OS=Homo sapiens OX=9606 GN=H2BC4 PE=1 SV=4	2.398609511	MAGE CAS9	MAGE KO	0.872784923	141.008806	83.94269746	8528.366933	1164.420045	741.0618319	2371.732236	963.2048099	102.5405628	12408.07148	1164.420045	641.8235088	3039.529415	1491.002978	20.3202
KSAPAPKKGSKKAV	14	54.08	21.38323333	1395.856619	Q5QNW6	Histone H2B type 2-F OS=Homo sapiens OX=9606 GN=H2BC18 PE=1 SV=3	2.398609511	MAGE CAS9	MAGE KO	0.872784923	141.008806	83.94269746	8528.366933	1164.420045	741.0618319	2371.732236	963.2048099	102.5405628	12408.07148	1164.420045	641.8235088	3039.529415	1491.002978	20.3202
KSAPAPKKGSKKAV	14	54.08	21.38323333	1395.856619	P58876	Histone H2B type 1-D OS=Homo sapiens OX=9606 GN=H2BC5 PE=1 SV=2	2.398609511	MAGE CAS9	MAGE KO	0.872784923	141.008806	83.94269746	8528.366933	1164.420045	741.0618319	2371.732236	963.2048099	102.5405628	12408.07148	1164.420045	641.8235088	3039.529415	1491.002978	20.3202
VYRPPPKVKN	10	41.81	26.58413333	1196.702964	P22087	rRNA 2'-O-methyltransferase fibrillarin OS=Homo sapiens OX=9606 GN=FBL PE=1 SV=2	2.075203083	MAGE CAS9	MAGE KO	0.449145047	102.7304989	6142.481573	19321.51042	1515.811911	48.94771992	7321.111866	5630.98312	7503.374764	28111.20633	1515.811911	42.39295022	9382.481936	8716.53932	20.3421
KAPKPKAAKPK	11	56.23	21.22758333	1162.754888	P16402	Histone H1.3 OS=Homo sapiens OX=9606 GN=H1-3 PE=1 SV=2	1.18076637	MAGE KO	MAGE CAS9	0.654844161	64.63105376	2639.110914	8070.388951	12727.6862	15017.07853	6071.532193	6585.230392	3223.81728	11741.75124	12727.6862	13006.08616	7781.064156	10193.67638	20.3595
IQNKPLYFADRL	12	27.32	55.63668333	1476.807544	P07355	Annexin A2 OS=Homo sapiens OX=9606 GN=ANXA2 PE=1 SV=2	1.569143734	MAGE CAS9	MAGE KO	0.960670409	140.8096445	8104.688702	662.2387183	493.3764198	3673.477071	1913.894242	314.1300231	9900.317316	963.5027924	493.3764198	3181.548208	2452.78019	486.2608606	20.3678
ATPGKALVATPGKK	14	47.03	30.24965	1337.803296	P19338	Nucleolin OS=Homo sapiens OX=9606 GN=NCL PE=1 SV=3	2.282384765	MAGE CAS9	MAGE KO	0.706820909	90.31575609	1943.610383	3309.112608	98.82339951	109.0900238	1442.040657	793.5863342	2374.225617	4814.486303	98.82339951	94.48137638	1848.069072	1228.440281	20.4366
SSLLEKGLDGAK	12	42.88	45.06733333	1216.66753	P81605	Dermcidin OS=Homo sapiens OX=9606 GN=DCD PE=1 SV=2	1.000574895	MAGE KO	MAGE CAS9	0.415991324	143.3824066	2960.949802	9417.542957	1949.111912	12628.62715	1707.21439	0	3616.960956	13701.74936	1949.111912	10937.48111	2187.906491	0	20.4583
GFREGTTPKPK	11	37.22	27.11598333	1216.656923	P61927	60S ribosomal protein L37 OS=Homo sapiens OX=9606 GN=RPL37 PE=1 SV=2	2.541811863	MAGE CAS9	MAGE KO	0.311841253	92.98513151	6434.630795	8783.6697	3413.913921	0	4492.393922	2837.894635	7860.250902	12779.51598	3413.913921	0	5757.295558	4392.948735	20.4583
KTVVNKDVFRD	11	34.84	34.55456667	1319.720174	P61353	60S ribosomal protein L27 OS=Homo sapiens OX=9606 GN=RPL27 PE=1 SV=2	1.112589182	MAGE KO	MAGE CAS9	0.680364654	51.70315501	1082.891783	3341.490487	3589.303849	1924.166746	3155.032109	3836.741629	1322.811111	4861.59345	3589.303849	1666.49448	4043.379245	5939.124406	20.5056
KYTEVLKTHGLLV	13	32.25	51.0376	1499.86977	P40429	60S ribosomal protein L13a OS=Homo sapiens OX=9606 GN=RPL13A PE=1 SV=2	18.53875655	MAGE CAS9	MAGE KO	0.105186786	128.4130651	476.301659	2747.207114	14914.74878	57.108266	701.3441936	219.9442041	581.8283386	3996.960087	14914.74878	49.46068748	898.8182872	340.4649353	20.5493
ESYSVYVYKVLK	12	48.42	59.70316667	1476.785968	P62807	Histone H2B type 1-C/E/F/G/I OS=Homo sapiens OX=9606 GN=H2BC4 PE=1 SV=4	26.80613495	MAGE CAS9	MAGE KO	0.045817536	173.2050808	2243.71983	2452.13584	7189.347683	0	443.3762412	0	2740.825602	3567.655687	7189.347683	0	568.2155457	0	20.5915
ESYSVYVYKVLK	12	48.42	59.70316667	1476.785968	Q5QNW6	Histone H2B type 2-F OS=Homo sapiens OX=9606 GN=H2BC18 PE=1 SV=3	26.80613495	MAGE CAS9	MAGE KO	0.045817536	173.2050808	2243.71983	2452.13584	7189.347683	0	443.3762412	0	2740.825602	3567.655687	7189.347683	0	568.2155457	0	20.5915
ESYSVYVYKVLK	12	48.42	59.70316667	1476.785968	P58876	Histone H2B type 1-D OS=Homo sapiens OX=9606 GN=H2BC5 PE=1 SV=2	26.80613495	MAGE CAS9	MAGE KO	0.045817536	173.2050808	2243.71983	2452.13584	7189.347683	0	443.3762412	0	2740.825602	3567.655687	7189.347683	0	568.2155457	0	20.5915
ESYSVYVYKVLK	12	48.42	59.70316667	1476.785968	Q99879	Histone H2B type 1-M OS=Homo sapiens OX=9606 GN=H2BC14 PE=1 SV=3	26.80613495	MAGE CAS9	MAGE KO	0.045817536	173.2050808	2243.71983	2452.13584	7189.347683	0	443.3762412	0	2740.825602	3567.655687	7189.347683	0	568.2155457	0	20.5915
TYSLGSALRP	10	30.61	54.99491667	1063.566653	P08670	Vimentin OS=Homo sapiens OX=9606 GN=VIM PE=1 SV=4	1.858162424	MAGE KO	MAGE CAS9	0.003250624	16.26375275	4463.990488	4252.821562	4337.437892	9332.369381	8212.971227	6711.57611	5453.006766	6187.505106	4337.437892	8082.637378	10525.45783	10389.25456	20.9326
NETSQHHDDLE	11	37.12	26.74355	1323.533293	P08670	Vimentin OS=Homo sapiens OX=9606 GN=VIM PE=1 SV=4	21.04244918	MAGE CAS9	MAGE KO	0.082988922	173.2050808	936.4988077	4101.069833	124.4053063	0	0	245.3124112	1143.984143	5966.718838	124.4053063	0	0	379.7339172	21
GRHGDSVRNS	10	48.98	21.01223333	1083.516865	P04264	Keratin, type II cytoskeletal 1 OS=Homo sapiens OX=9606 GN=KRT1 PE=1 SV=6	1.503218387	MAGE KO	MAGE CAS9	0.403240978	112.5015717	0	62.66111138	177.7559767	98.5537307	48.24406513	214.6015916	0	91.16675623	177.7559767	85.35603714	61.82791328	332.1947823	21.0294
ALKAKKAVLK	10	29.28	21.69781667	1068.737969	P62750	60S ribosomal protein L23a OS=Homo sapiens OX=9606 GN=RPL23A PE=1 SV=1	3.332017089	MAGE CAS9	MAGE KO	0.033338713	51.24744712	989.2654106	1545.363283	1546.04311	550.4780504	506.1928215	168.0142645	1208.441414	2248.376299	1546.04311	476.7615044	648.7190868	260.0794411	21.05
LEKAKAKELATK	12	61.03	21.69781667	1328.802754	P62424	60S ribosomal protein L7a OS=Homo sapiens OX=9606 GN=RPL7A PE=1 SV=2	10.8228163	MAGE CAS9	MAGE KO	0.000214039	28.76619612	31758.79285	39480.50374	55594.84549	3644.605615	3477.212632	4597.325691	38795.08989	57440.88129	55594.84549	3156.543035	4456.27458	7116.478472	21.2
LEKAKAKELATK	12	41.84	22.39085	1328.803164	P62424	60S ribosomal protein L7a OS=Homo sapiens OX=9606 GN=RPL7A PE=1 SV=2	Infinity	MAGE CAS9	MAGE KO	0.373900966	173.2050808	0	0	51.76842568	0	0	0	0	0	51.76842568	0	0	0	21.2
LEKAKAKELATK	12	46.26	25.25686667	1328.802619	P62424	60S ribosomal protein L7a OS=Homo sapiens OX=9606 GN=RPL7A PE=1 SV=2	9.663704308	MAGE CAS9	MAGE KO	0.132187335	121.7846774	2660.663259	3469.626319	3653.233622	0	217.2465421	795.1523152	3250.144638	5048.020531	3653.233622	0	278.4156006	1230.864358	21.2
IEKLLNYAPLEK	12	48.53	54.83583333	1429.8184	P62875	DNA-directed RNA polymerases I, II, and III subunit RPABC5 OS=Homo sapiens OX=9606 GN=POLR2L PE=1 SV=1	1.330602816	MAGE CAS9	MAGE KO	0.463164682	125.8011425	0	2454.924927	10080.1195	1813.134035	4975.162126	2632.279442	0	3571.713579	10080.1195	1570.330569	6375.994471	4074.664543	21.2
GIDGRPGPIGPA	12	41.75	46.1147	1105.587436	P08123	Collagen alpha-2(I) chain OS=Homo sapiens OX=9606 GN=COL1A2 PE=1 SV=7	64.72798328	MAGE KO	MAGE CAS9	0.003659148	67.48147117	41.53820069	6.950491382	29.62416959	645.8016413	2833.618499	1576.667864	50.74116757	10.11239251	29.62416959	559.3199616	3631.466759	2440.619539	21.3289
GIDGRPGPIGPA	12	28.86	46.48168333	1105.58836	P08123	Collagen alpha-2(I) chain OS=Homo sapiens OX=9606 GN=COL1A2 PE=1 SV=7	Infinity	MAGE KO	MAGE CAS9	0.117055042	103.0322981	0	0	0	0	2300.861703	1052.869998	0	0	0	0	2948.704208	1629.801145	21.3289
FVRHILSG	8	30.63	37.18271667	927.5295434	P60660	Myosin light polypeptide 6 OS=Homo sapiens OX=9606 GN=MYL6 PE=1 SV=2	5.073825954	MAGE CAS9	MAGE KO	0.116297274	80.61101083	6303.701249	29575.64151	55265.82805	5837.448755	5689.91051	6436.436029	7700.313353	43030.12251	55265.82805	5055.734463	7291.991102	9963.34859	21.45
RNKYEDEINK	10	38.63	29.56436667	1307.648245	P04264	Keratin, type II cytoskeletal 1 OS=Homo sapiens OX=9606 GN=KRT1 PE=1 SV=6	1.146614745	MAGE CAS9	MAGE KO	0.68718759	127.6571503	470.8754083	4628.699573	513.2381359	2506.441653	820.9096697	1567.765492	575.1998787	6734.376654	513.2381359	2170.794807	1052.049236	2426.839019	21.65
SPNKKFYQ	8	29.07	28.98105	1010.519152	P40939	Trifunctional enzyme subunit alpha, mitochondrial OS=Homo sapiens OX=9606 GN=HADHA PE=1 SV=2	1.224952561	MAGE KO	MAGE CAS9	0.555437796	38.4106637	1656.947151	2219.288141	978.0646478	1213.313333	2236.35007	2496.623741	2024.050914	3228.881462	978.0646478	1050.83407	2866.028347	3864.674879	21.75
FFEGFPDKQPRKK	13	37.33	38.44308333	1622.856604	P26447	Protein S100-A4 OS=Homo sapiens OX=9606 GN=S100A4 PE=1 SV=1	9.207753906	MAGE KO	MAGE CAS9	0.678669759	154.0849985	0	225.3497918	2771.965767	0	15666.03655	11932.50749	0	327.865387	2771.965767	0	20077.04672	18471.04999	21.871
FFEGFPDKQPRKK	13	32.76	38.44308333	1622.856636	P26447	Protein S100-A4 OS=Homo sapiens OX=9606 GN=S100A4 PE=1 SV=1	5.06074607	MAGE KO	MAGE CAS9	0.726359414	89.88969814	1082.071405	1058.272798	2182.369292	0	12694.47522	9181.680112	1321.808975	1539.69976	2182.369292	0	16268.79723	14212.87793	21.871
VTYVPVTTFKNLQ	13	37.12	63.31368333	1508.823762	P62899	60S ribosomal protein L31 OS=Homo sapiens OX=9606 GN=RPL31 PE=1 SV=1	Infinity	MAGE CAS9	MAGE KO	0.373900966	173.2050808	0	0	4211.281908	0	0	0	0	0	4211.281908	0	0	0	21.92
ASGPMGPR	8	33.95	29.24573333	771.3695548	P02452	Collagen alpha-1(I) chain OS=Homo sapiens OX=9606 GN=COL1A1 PE=1 SV=5	3.604778903	MAGE KO	MAGE CAS9	0.464400901	146.2152134	180.4807203	156.1149796	0	28.10983335	99.17183528	1086.071409	220.4669995	227.1344376	0	24.34554189	127.0951694	1681.195618	22
STGDVNVE	8	30.6	37.70725	819.3607387	P13645	Keratin, type I cytoskeletal 10 OS=Homo sapiens OX=9606 GN=KRT10 PE=1 SV=6	1.174013677	MAGE KO	MAGE CAS9	0.847219324	112.1560374	9910.724608	10057.16081	789.2126615	18634.6338	3228.631856	2505.851379	12106.48824	14632.34066	789.2126615	16139.20126	4137.702117	3878.958898	22.0175
VLLPKKTESHHKT	13	49.74	22.05377778	1516.873005	Q99878	Histone H2A type 1-J OS=Homo sapiens OX=9606 GN=H2AC14 PE=1 SV=3	3.074414229	MAGE CAS9	MAGE KO	0.807539192	125.3477173	33931.98945	337394.2614	1554014.757	273176.9434	244354.4734	108715.0368	41449.76754	490880.8621	1554014.757	236594.8114	313156.1811	168286.5803	22.1077
VLLPKKTESHHKT	13	47.63	25.09978333	1516.872662	Q99878	Histone H2A type 1-J OS=Homo sapiens OX=9606 GN=H2AC14 PE=1 SV=3	2.681718991	MAGE CAS9	MAGE KO	0.967668618	121.9732956	1568.722839	24077.16236	96867.67752	15969.44989	19889.0576	9826.205624	1916.280126	35030.28822	96867.67752	13830.92195	25489.12338	15210.57795	22.1077
GPAGPAGPR	9	34	27.64351667	778.4086275	P08123	Collagen alpha-2(I) chain OS=Homo sapiens OX=9606 GN=COL1A2 PE=1 SV=7	2.45415318	MAGE KO	MAGE CAS9	0.4517231	80.39710663	26815.6989	29560.52981	1451.508359	6135.052489	77501.04083	58282.03152	32756.83223	43008.13624	1451.508359	5313.484983	99322.63418	90218.28136	22.1176
VLLPKKTESHHK	12	47.43	21.75006667	1415.825229	P0C0S8	Histone H2A type 1 OS=Homo sapiens OX=9606 GN=H2AC11 PE=1 SV=2	4.246085227	MAGE CAS9	MAGE KO	0.788292865	131.1246383	640.9410499	11858.98646	61165.6387	5775.57716	8757.865524	2815.612332	782.9442941	17253.84858	61165.6387	5002.148321	11223.77537	4358.45661	22.1846
VLLPKKTESHHK	12	37.77	22.496	1415.825847	P0C0S8	Histone H2A type 1 OS=Homo sapiens OX=9606 GN=H2AC11 PE=1 SV=2	3.347702973	MAGE CAS9	MAGE KO	0.811257286	132.1324616	0	118.5438364	589.8110508	158.9857886	0	52.60851742	0	172.4715186	589.8110508	137.6954152	0	81.43590576	22.1846
VLLPKKTESHHK	12	47.43	21.75006667	1415.825229	Q99878	Histone H2A type 1-J OS=Homo sapiens OX=9606 GN=H2AC14 PE=1 SV=3	4.246085227	MAGE CAS9	MAGE KO	0.788292865	131.1246383	640.9410499	11858.98646	61165.6387	5775.57716	8757.865524	2815.612332	782.9442941	17253.84858	61165.6387	5002.148321	11223.77537	4358.45661	22.1846
VLLPKKTESHHK	12	37.77	22.496	1415.825847	Q99878	Histone H2A type 1-J OS=Homo sapiens OX=9606 GN=H2AC14 PE=1 SV=3	3.347702973	MAGE CAS9	MAGE KO	0.811257286	132.1324616	0	118.5438364	589.8110508	158.9857886	0	52.60851742	0	172.4715186	589.8110508	137.6954152	0	81.43590576	22.1846
KAKKAAGAKKAV	12	52.4	20.41818333	1169.760711	P16401	Histone H1.5 OS=Homo sapiens OX=9606 GN=H1-5 PE=1 SV=3	Infinity	MAGE CAS9	MAGE KO	0.159806149	172.1253775	0	24653.03664	102.9883728	0	0	0	0	35868.13786	102.9883728	0	0	0	22.1944
NDRLASYLDKVRAL	14	34.73	60.74301667	1632.895354	P13645	Keratin, type I cytoskeletal 10 OS=Homo sapiens OX=9606 GN=KRT10 PE=1 SV=6	1.374416533	MAGE KO	MAGE CAS9	0.389698448	105.0989962	479.2063591	1877.129014	204.2659696	1765.958402	951.3460972	802.0283212	585.3765875	2731.068113	204.2659696	1529.472399	1219.212018	1241.508143	22.2069
NDRLASYLDKVRAL	14	34.73	60.74301667	1632.895354	P19012	Keratin, type I cytoskeletal 15 OS=Homo sapiens OX=9606 GN=KRT15 PE=1 SV=3	1.374416533	MAGE KO	MAGE CAS9	0.389698448	105.0989962	479.2063591	1877.129014	204.2659696	1765.958402	951.3460972	802.0283212	585.3765875	2731.068113	204.2659696	1529.472399	1219.212018	1241.508143	22.2069
NDRLASYLDKVRAL	14	34.73	60.74301667	1632.895354	P08727	Keratin, type I cytoskeletal 19 OS=Homo sapiens OX=9606 GN=KRT19 PE=1 SV=4	1.374416533	MAGE KO	MAGE CAS9	0.389698448	105.0989962	479.2063591	1877.129014	204.2659696	1765.958402	951.3460972	802.0283212	585.3765875	2731.068113	204.2659696	1529.472399	1219.212018	1241.508143	22.2069
NDRLASYLDKVRAL	14	34.73	60.74301667	1632.895354	P02533	Keratin, type I cytoskeletal 14 OS=Homo sapiens OX=9606 GN=KRT14 PE=1 SV=4	1.374416533	MAGE KO	MAGE CAS9	0.389698448	105.0989962	479.2063591	1877.129014	204.2659696	1765.958402	951.3460972	802.0283212	585.3765875	2731.068113	204.2659696	1529.472399	1219.212018	1241.508143	22.2069
KDIGFIKLD	9	46.9	57.21785	1047.59648	P62273	40S ribosomal protein S29 OS=Homo sapiens OX=9606 GN=RPS29 PE=1 SV=2	2.222171528	MAGE CAS9	MAGE KO	0.224330519	67.55174169	8682.059147	19036.20635	37777.575	7753.535513	13548.41136	8171.853718	10605.60666	27696.11239	37777.575	6715.230976	17363.17204	12649.70659	22.2353
AKALANVNIGSL	12	35.02	58.80756667	1169.671726	P05386	60S acidic ribosomal protein P1 OS=Homo sapiens OX=9606 GN=RPLP1 PE=1 SV=1	1.194437384	MAGE KO	MAGE CAS9	0.555186436	37.3123166	11152.92985	17753.45127	24417.00769	18878.51079	29368.57038	15444.36785	13623.90938	25829.8094	24417.00769	16350.41978	37637.73674	23907.27104	22.3692
PKGKAYRVV	9	42.63	27.37873333	1016.613014	Q96GE9	Distal membrane-arm assembly complex protein 1 OS=Homo sapiens OX=9606 GN=DMAC1 PE=1 SV=1	1.647521779	MAGE CAS9	MAGE KO	0.402767271	93.56524005	4693.416231	7339.797617	1107.222648	0	4929.579866	3046.300431	5733.262768	10678.80102	1107.222648	0	6317.577834	4715.552671	22.4483
FLASVSTVLTSKYR	14	42.24	59.27998333	1570.872395	P69905	Hemoglobin subunit alpha OS=Homo sapiens OX=9606 GN=HBA1 PE=1 SV=2	11.14794144	MAGE CAS9	MAGE KO	0.708436752	142.2293923	0	956.5876443	6762.758539	155.3586243	537.0872612	0	0	1391.756237	6762.758539	134.553978	688.3123245	0	22.7895
GPAGPSGPAGK	11	42.16	26.69143333	894.4559528	P08123	Collagen alpha-2(I) chain OS=Homo sapiens OX=9606 GN=COL1A2 PE=1 SV=7	2.490105864	MAGE KO	MAGE CAS9	0.691826259	79.87123232	3140.901664	7055.243753	2224.609845	813.5078126	15474.30405	14641.18365	3836.781926	10264.79858	2224.609845	704.5679811	19831.32902	22663.97364	22.8824
VTTSTRTYSLG	11	37.53	41.6565	1184.598298	P08670	Vimentin OS=Homo sapiens OX=9606 GN=VIM PE=1 SV=4	1.956533359	MAGE CAS9	MAGE KO	0.307326042	68.86292312	8193.15929	16320.58465	29453.34412	2216.541166	10793.65269	14572.82067	10008.38894	23745.10648	29453.34412	1919.715964	13832.76929	22558.15045	23
GRPGPIGPAG	10	31.17	35.45488333	877.4770078	P08123	Collagen alpha-2(I) chain OS=Homo sapiens OX=9606 GN=COL1A2 PE=1 SV=7	2.175966969	MAGE CAS9	MAGE KO	0.304738695	111.7054613	1968.334752	2392.708507	1525.082757	716.3390353	0	1988.723174	2404.427775	3481.193812	1525.082757	620.4114331	0	3078.464875	23.0833
SPKKAKVAKPK	11	61.36	21.33125	1180.766762	P16403	Histone H1.2 OS=Homo sapiens OX=9606 GN=H1-2 PE=1 SV=2	3.383719675	MAGE KO	MAGE CAS9	0.108071143	96.10835838	3721.533288	7756.131172	26546.32821	75728.94733	30696.25511	22237.32968	4546.054982	11284.53205	26546.32821	65587.80469	39339.25124	34422.50747	23.1333
SPKKAKVAKPK	11	53.01	20.90471667	1180.765489	P16403	Histone H1.2 OS=Homo sapiens OX=9606 GN=H1-2 PE=1 SV=2	1.191263486	MAGE KO	MAGE CAS9	0.628496731	88.05117033	812.0738339	565.574464	2803.747247	2849.075689	1117.389472	1014.678674	991.9922819	822.8642638	2803.747247	2467.545456	1432.007423	1570.682484	23.1333
FLTAAKKAR	9	34.58	26.74355	1004.612889	Q9NZT1	Calmodulin-like protein 5 OS=Homo sapiens OX=9606 GN=CALML5 PE=1 SV=2	Infinity	MAGE CAS9	MAGE KO	0.373900966	173.2050808	1599.48673	0	0	0	0	0	1953.859889	0	0	0	0	0	23.1818
SVQRTQAPAVATT	13	36.44	35.40301667	1328.703745	P15880	40S ribosomal protein S2 OS=Homo sapiens OX=9606 GN=RPS2 PE=1 SV=2	16146.41199	MAGE CAS9	MAGE KO	3.49E-06	173.2050808	2954.776377	3189.821324	1856.379905	0.49552666	0	0	3609.419782	4640.927309	1856.379905	0.429168857	0	0	23.2545
HGFREGTTP	9	36.22	29.8283	1000.471597	P61927	60S ribosomal protein L37 OS=Homo sapiens OX=9606 GN=RPL37 PE=1 SV=2	2.803463541	MAGE KO	MAGE CAS9	0.103857563	83.26161002	6071.530064	12885.96354	1570.090208	14016.42391	22758.51774	20773.39115	7416.703644	18748.01565	1570.090208	12139.43289	29166.52354	32156.38849	23.2667
KAKVAKPK	8	31.75	20.63598333	868.5869912	P16403	Histone H1.2 OS=Homo sapiens OX=9606 GN=H1-2 PE=1 SV=2	Infinity	MAGE CAS9	MAGE KO	0.373900966	173.2050808	0	3115.022904	0	0	0	0	0	4532.101768	0	0	0	0	23.3
RIKLGIKSLVSK	12	49.43	40.71225	1340.88492	Q02539	Histone H1.1 OS=Homo sapiens OX=9606 GN=H1-1 PE=1 SV=3	14.73115625	MAGE KO	MAGE CAS9	0.400558413	173.2050808	0	180.6435803	0	344.2568614	2316.831946	0	0	262.8215314	0	298.1561554	2969.171115	0	23.4322
KKPKATPVKKAK	12	34.43	20.36581667	1322.875439	P07305	Histone H1.0 OS=Homo sapiens OX=9606 GN=H1-0 PE=1 SV=3	1.055101192	MAGE KO	MAGE CAS9	0.931434844	71.79849549	650.9931159	483.8439743	1731.604446	1838.508825	510.6666779	675.2103806	795.2234386	703.9531326	1731.604446	1592.307327	654.4526253	1045.198983	23.5932
QEFLTAAKKARAG	13	43.05	34.18253333	1389.77189	Q9NZT1	Calmodulin-like protein 5 OS=Homo sapiens OX=9606 GN=CALML5 PE=1 SV=2	21.67705199	MAGE CAS9	MAGE KO	0.624224983	167.3175965	63440.4808	1302.462152	173.689343	977.4652479	1317.83695	699.4146273	77495.99197	1894.975159	173.689343	846.5692714	1688.893928	1082.666201	23.6
KPKAAKPKT	9	27.4	21.01223333	967.6180437	P10412	Histone H1.4 OS=Homo sapiens OX=9606 GN=H1-4 PE=1 SV=2	2.459361628	MAGE CAS9	MAGE KO	0.152084144	87.42744122	1744.906874	1328.945383	3976.377175	1915.216464	390.6817818	560.7925869	2131.498491	1933.506079	3976.377175	1658.742763	500.6841621	868.0847607	23.7333
GFVKVVKNK	9	40.75	28.60841667	1017.632648	P46777	60S ribosomal protein L5 OS=Homo sapiens OX=9606 GN=RPL5 PE=1 SV=3	1.124256819	MAGE KO	MAGE CAS9	0.968024913	112.5126773	585.058492	1660.183564	0	0	1472.829495	1051.399197	714.6807153	2415.430351	0	0	1887.526975	1627.524404	23.7333
LPKKTESHHKAK	12	38.58	20.58055	1402.80629	P0C0S8	Histone H2A type 1 OS=Homo sapiens OX=9606 GN=H2AC11 PE=1 SV=2	77.51058354	MAGE CAS9	MAGE KO	0.695510264	173.2050808	0	4725.648557	0	0	0	60.96778455	0	6875.429441	0	0	0	94.37572089	23.84
KPKKAKPVKPK	11	41.83	20.36581667	1247.844705	P07305	Histone H1.0 OS=Homo sapiens OX=9606 GN=H1-0 PE=1 SV=3	Infinity	MAGE CAS9	MAGE KO	0.373900966	173.2050808	0	0	1090.634659	0	0	0	0	0	1090.634659	0	0	0	23.8667
LNYAPLEK	8	31.35	47.00545	946.5123317	P62875	DNA-directed RNA polymerases I, II, and III subunit RPABC5 OS=Homo sapiens OX=9606 GN=POLR2L PE=1 SV=1	1.352701032	MAGE CAS9	MAGE KO	0.478099306	50.30336052	3937.013036	4995.976935	9841.39911	3344.929251	4876.244096	5658.012543	4809.275194	7268.734967	9841.39911	2896.997439	6249.224569	8758.379799	23.8667
GDGGALGHHV	10	48.79	29.77591667	918.431125	Q15019	Septin-2 OS=Homo sapiens OX=9606 GN=SEPTIN2 PE=1 SV=1	1.14888714	MAGE CAS9	MAGE KO	0.96267069	53.6606315	9117.270993	10162.20848	2845.273367	5109.236536	8371.795992	5776.518603	11137.24157	14785.17637	2845.273367	4425.039828	10729.00211	8941.822497	24.0833
KNPLPSKET	9	36.08	28.07335	1012.555844	P62328	Thymosin beta-4 OS=Homo sapiens OX=9606 GN=TMSB4X PE=1 SV=2	1.710548971	MAGE CAS9	MAGE KO	0.537780439	121.5252384	403.4121587	3437.328896	3761.413888	3556.642727	337.9414668	549.6936783	492.7898562	5001.030441	3761.413888	3080.359582	433.0940117	850.9040889	24.0909
SLVSKGTLVQTK	12	61.06	38.18025	1259.745415	P16403	Histone H1.2 OS=Homo sapiens OX=9606 GN=H1-2 PE=1 SV=2	44.47507463	MAGE CAS9	MAGE KO	0.043711137	133.3262964	15425.15508	177987.1034	16852.2247	110.383294	2226.546606	2390.762744	18842.66448	258956.5762	16852.2247	95.60145999	2853.464569	3700.806239	24.1458
SLVSKGTLVQTK	12	61.06	38.18025	1259.745415	P10412	Histone H1.4 OS=Homo sapiens OX=9606 GN=H1-4 PE=1 SV=2	44.47507463	MAGE CAS9	MAGE KO	0.043711137	133.3262964	15425.15508	177987.1034	16852.2247	110.383294	2226.546606	2390.762744	18842.66448	258956.5762	16852.2247	95.60145999	2853.464569	3700.806239	24.1458
SLVSKGTLVQTK	12	61.06	38.18025	1259.745415	P16401	Histone H1.5 OS=Homo sapiens OX=9606 GN=H1-5 PE=1 SV=3	44.47507463	MAGE CAS9	MAGE KO	0.043711137	133.3262964	15425.15508	177987.1034	16852.2247	110.383294	2226.546606	2390.762744	18842.66448	258956.5762	16852.2247	95.60145999	2853.464569	3700.806239	24.1458
SLVSKGTLVQTK	12	61.06	38.18025	1259.745415	P16402	Histone H1.3 OS=Homo sapiens OX=9606 GN=H1-3 PE=1 SV=2	44.47507463	MAGE CAS9	MAGE KO	0.043711137	133.3262964	15425.15508	177987.1034	16852.2247	110.383294	2226.546606	2390.762744	18842.66448	258956.5762	16852.2247	95.60145999	2853.464569	3700.806239	24.1458
SLVSKGTLVQTK	12	61.06	38.18025	1259.745415	Q02539	Histone H1.1 OS=Homo sapiens OX=9606 GN=H1-1 PE=1 SV=3	44.47507463	MAGE CAS9	MAGE KO	0.043711137	133.3262964	15425.15508	177987.1034	16852.2247	110.383294	2226.546606	2390.762744	18842.66448	258956.5762	16852.2247	95.60145999	2853.464569	3700.806239	24.1458
SLNLRETNLD	10	28.82	50.4607	1173.597941	P08670	Vimentin OS=Homo sapiens OX=9606 GN=VIM PE=1 SV=4	3.461802153	MAGE CAS9	MAGE KO	0.06617	75.07223502	10245.73906	9079.950556	15324.81172	852.8280626	3294.736177	5861.818101	12515.72658	13210.58022	15324.81172	738.6227113	4222.419113	9073.862749	24.1875
ETQEKNPLPSKETI	14	27.65	41.49975	1612.82974	P62328	Thymosin beta-4 OS=Homo sapiens OX=9606 GN=TMSB4X PE=1 SV=2	10.37924741	MAGE CAS9	MAGE KO	0.872260349	155.8931015	0	9712.320212	707.6898786	606.7106231	311.9318879	85.28481422	0	14130.62599	707.6898786	525.4637659	399.7610414	132.0175218	24.2604
GVHSHKKKKI	10	32.7	20.47301667	1160.714385	P62750	60S ribosomal protein L23a OS=Homo sapiens OX=9606 GN=RPL23A PE=1 SV=1	1.599028709	MAGE KO	MAGE CAS9	0.288239807	168.4865879	0	45.42715798	2444.132812	2806.609479	249.9933483	924.2750378	0	66.09277344	2444.132812	2430.766052	320.3827667	1430.741229	24.3182
SSLNLRETNLD	11	44.3	50.03443333	1260.629223	P08670	Vimentin OS=Homo sapiens OX=9606 GN=VIM PE=1 SV=4	4.381839419	MAGE CAS9	MAGE KO	0.126626498	88.02933618	2117.602627	2264.876551	7544.928556	108.0717392	908.4224588	1705.515121	2586.766591	3295.208844	7544.928556	93.59945399	1164.202578	2640.070002	24.4167
FFEGFPDKQPR	11	37.66	51.14165	1366.664066	P26447	Protein S100-A4 OS=Homo sapiens OX=9606 GN=S100A4 PE=1 SV=1	5.519035962	MAGE KO	MAGE CAS9	0.760668853	93.88154167	521.9785719	1110.886929	1661.473969	0	11287.4633	6894.114699	637.6251678	1616.248988	1661.473969	0	14465.61977	10671.81708	24.4565
FFEGFPDKQPR	11	42.2	51.19361667	1366.664966	P26447	Protein S100-A4 OS=Homo sapiens OX=9606 GN=S100A4 PE=1 SV=1	2.49499916	MAGE KO	MAGE CAS9	0.529309129	112.7808291	891.1870924	13733.14347	43463.44539	2774.117523	78129.36892	64025.46576	1088.633423	19980.59267	43463.44539	2402.625214	100127.8776	99108.89057	24.4565
TTPKPKRAAVAA	12	27.8	21.96615	1209.719183	P61927	60S ribosomal protein L37 OS=Homo sapiens OX=9606 GN=RPL37 PE=1 SV=2	6.14103956	MAGE CAS9	MAGE KO	0.00389637	44.24387761	4141.110716	5620.304545	7948.063088	799.7718012	1443.657352	640.3624554	5058.591592	8177.080218	7948.063088	692.6714096	1850.140972	991.2557724	24.6042
PKKKTTKVA	9	37.3	20.36581667	999.6435193	Q9H320	Variable charge X-linked protein 1 OS=Homo sapiens OX=9606 GN=VCX PE=2 SV=1	1.79422287	MAGE KO	MAGE CAS9	0.339017651	131.9601758	0	191.8657689	949.4337864	1275.819898	306.6854614	465.2404043	0	279.1488914	949.4337864	1104.97015	393.0374039	720.1737585	24.6818
DIQKDLKDL	9	28.42	53.33398333	1086.591208	P07195	L-lactate dehydrogenase B chain OS=Homo sapiens OX=9606 GN=LDHB PE=1 SV=2	1.126435159	MAGE CAS9	MAGE KO	0.940581838	153.149075	0	1733.891939	148.6473432	1172.119621	499.1166387	0	0	2522.669966	148.6473432	1015.15676	639.6504974	0	24.7083
KKRQEEETFLR	11	36.45	33.75866667	1462.786521	Q96L93	Kinesin-like protein KIF16B OS=Homo sapiens OX=9606 GN=KIF16B PE=1 SV=2	3.819003692	MAGE CAS9	MAGE KO	0.238445326	87.7887023	553.8835918	896.6920613	1392.457526	0	336.5319759	407.9117083	676.598882	1304.613097	1392.457526	0	431.2876573	631.4312028	24.7917
LMAHMASKE	9	34	30.24965	1016.478432	P04406	Glyceraldehyde-3-phosphate dehydrogenase OS=Homo sapiens OX=9606 GN=GAPDH PE=1 SV=3	1.812919443	MAGE KO	MAGE CAS9	0.907331574	126.0756104	163.8564149	678.2258442	0	0	306.311898	1220.315402	200.1595078	986.7627438	0	0	392.5586581	1889.000013	24.8333
IDGRPGPIGPA	11	37.52	43.4328	1048.567537	P08123	Collagen alpha-2(I) chain OS=Homo sapiens OX=9606 GN=COL1A2 PE=1 SV=7	1.780242309	MAGE KO	MAGE CAS9	0.914806095	111.4786167	649.2105235	401.0664571	377.4264956	62.87793321	1895.611871	583.1683288	793.0459051	583.5186629	377.4264956	54.45771727	2429.35014	902.7215249	24.8636
KAKVAKPKKAA	11	46.07	21.01223333	1138.755326	P16403	Histone H1.2 OS=Homo sapiens OX=9606 GN=H1-2 PE=1 SV=2	1.825193394	MAGE KO	MAGE CAS9	0.310783492	132.9391859	260.4487599	7346.950079	1119.762843	10180.8728	2784.161517	2963.723531	318.1523019	10689.20726	1119.762843	8817.514575	3568.084414	4587.726892	24.88
AKRTKKVGIVGKY	13	62.57	26.74355	1446.902632	P61513	60S ribosomal protein L37a OS=Homo sapiens OX=9606 GN=RPL37A PE=1 SV=2	1.620681414	MAGE KO	MAGE CAS9	0.693610244	92.91388479	87.35132844	3305.01812	1806.278333	0	4671.344156	3754.007679	106.7043907	4808.52916	1806.278333	0	5986.631944	5811.05552	25
NSRIKLGIK	9	29.18	33.2804	1027.649095	Q02539	Histone H1.1 OS=Homo sapiens OX=9606 GN=H1-1 PE=1 SV=3	Infinity	MAGE CAS9	MAGE KO	0.142853511	167.4449223	100.0770807	4387.791843	0	0	0	0	122.249588	6383.875749	0	0	0	0	25.2
RIKLGLKSLVSK	12	49.43	40.71225	1340.88492	P16403	Histone H1.2 OS=Homo sapiens OX=9606 GN=H1-2 PE=1 SV=2	14.73115625	MAGE KO	MAGE CAS9	0.400558413	173.2050808	0	180.6435803	0	344.2568614	2316.831946	0	0	262.8215314	0	298.1561554	2969.171115	0	25.2386
RIKLGLKSLVSK	12	49.43	40.71225	1340.88492	P10412	Histone H1.4 OS=Homo sapiens OX=9606 GN=H1-4 PE=1 SV=2	14.73115625	MAGE KO	MAGE CAS9	0.400558413	173.2050808	0	180.6435803	0	344.2568614	2316.831946	0	0	262.8215314	0	298.1561554	2969.171115	0	25.2386
RIKLGLKSLVSK	12	49.43	40.71225	1340.88492	P16401	Histone H1.5 OS=Homo sapiens OX=9606 GN=H1-5 PE=1 SV=3	14.73115625	MAGE KO	MAGE CAS9	0.400558413	173.2050808	0	180.6435803	0	344.2568614	2316.831946	0	0	262.8215314	0	298.1561554	2969.171115	0	25.2386
RIKLGLKSLVSK	12	49.43	40.71225	1340.88492	P16402	Histone H1.3 OS=Homo sapiens OX=9606 GN=H1-3 PE=1 SV=2	14.73115625	MAGE KO	MAGE CAS9	0.400558413	173.2050808	0	180.6435803	0	344.2568614	2316.831946	0	0	262.8215314	0	298.1561554	2969.171115	0	25.2386
VVHMKQKGK	9	35.17	21.27958333	1053.611228	P60903	Protein S100-A10 OS=Homo sapiens OX=9606 GN=S100A10 PE=1 SV=2	10.29183702	MAGE CAS9	MAGE KO	0.927408292	143.823229	8.892315286	2459.414066	18595.80184	720.9789125	1051.873832	273.8283462	10.86244595	3578.244906	18595.80184	624.4299672	1348.044861	423.8754576	25.25
FIENEEQEYVQTVK	14	52.49	54.18735	1754.834096	P04083	Annexin A1 OS=Homo sapiens OX=9606 GN=ANXA1 PE=1 SV=2	Infinity	MAGE CAS9	MAGE KO	0.119245026	131.2985039	0	1639.769447	7947.260063	0	0	0	0	2385.729492	7947.260063	0	0	0	25.3902
TSGGAGGLGSLR	12	33.25	41.0286	1031.536105	P17661	Desmin OS=Homo sapiens OX=9606 GN=DES PE=1 SV=3	Infinity	MAGE CAS9	MAGE KO	0.373900966	173.2050808	0	0	451.8097419	0	0	0	0	0	451.8097419	0	0	0	25.439
KSPKKAKAAKP	11	29.48	25.8369	1152.732835	P10412	Histone H1.4 OS=Homo sapiens OX=9606 GN=H1-4 PE=1 SV=2	1.12193616	MAGE CAS9	MAGE KO	0.84884313	167.2189036	316.7822811	42.39858095	15175.24936	8607.472908	0	5238.618145	386.9667569	61.68644328	15175.24936	7454.814465	0	8109.173847	25.5909
ARANARLFGIRAK	13	45.77	33.4918	1442.858006	P26373	60S ribosomal protein L13 OS=Homo sapiens OX=9606 GN=RPL13 PE=1 SV=4	1.480980263	MAGE CAS9	MAGE KO	0.603595648	74.90464047	1390.774891	4286.924916	7659.755406	1009.224031	2556.782153	5439.822961	1698.907045	6237.122677	7659.755406	874.0751185	3276.682941	8420.63095	25.6316
YKTIDDLKNQ	10	44.49	38.59785	1236.633833	P13645	Keratin, type I cytoskeletal 10 OS=Homo sapiens OX=9606 GN=KRT10 PE=1 SV=6	Infinity	MAGE CAS9	MAGE KO	0.373900966	173.2050808	0	2052.328184	0	0	0	0	0	2985.968475	0	0	0	0	25.6364
GKFMKPGKVVLVL	13	35	52.03331667	1414.872759	P61353	60S ribosomal protein L27 OS=Homo sapiens OX=9606 GN=RPL27 PE=1 SV=2	7.539246799	MAGE CAS9	MAGE KO	0.604856569	171.8351921	0	289.3926355	54522.64022	866.3323052	5903.965526	499.928801	0	421.0424499	54522.64022	750.318551	7566.316553	773.8700256	25.6842
GTGASGSFKLNK	12	43.64	33.81085	1165.610981	P16403	Histone H1.2 OS=Homo sapiens OX=9606 GN=H1-2 PE=1 SV=2	6.113316976	MAGE CAS9	MAGE KO	0.047643671	68.58762571	7009.194438	14013.37468	3121.202324	2227.422625	427.9324886	1294.018285	8562.11159	20388.306	3121.202324	1929.140246	548.4233704	2003.089163	25.8537
GTGASGSFKLNK	12	43.64	33.81085	1165.610981	P10412	Histone H1.4 OS=Homo sapiens OX=9606 GN=H1-4 PE=1 SV=2	6.113316976	MAGE CAS9	MAGE KO	0.047643671	68.58762571	7009.194438	14013.37468	3121.202324	2227.422625	427.9324886	1294.018285	8562.11159	20388.306	3121.202324	1929.140246	548.4233704	2003.089163	25.8537
GTGASGSFKLNK	12	43.64	33.81085	1165.610981	P16401	Histone H1.5 OS=Homo sapiens OX=9606 GN=H1-5 PE=1 SV=3	6.113316976	MAGE CAS9	MAGE KO	0.047643671	68.58762571	7009.194438	14013.37468	3121.202324	2227.422625	427.9324886	1294.018285	8562.11159	20388.306	3121.202324	1929.140246	548.4233704	2003.089163	25.8537
GTGASGSFKLNK	12	43.64	33.81085	1165.610981	P16402	Histone H1.3 OS=Homo sapiens OX=9606 GN=H1-3 PE=1 SV=2	6.113316976	MAGE CAS9	MAGE KO	0.047643671	68.58762571	7009.194438	14013.37468	3121.202324	2227.422625	427.9324886	1294.018285	8562.11159	20388.306	3121.202324	1929.140246	548.4233704	2003.089163	25.8537
GTGASGSFKLNK	12	43.64	33.81085	1165.610981	Q02539	Histone H1.1 OS=Homo sapiens OX=9606 GN=H1-1 PE=1 SV=3	6.113316976	MAGE CAS9	MAGE KO	0.047643671	68.58762571	7009.194438	14013.37468	3121.202324	2227.422625	427.9324886	1294.018285	8562.11159	20388.306	3121.202324	1929.140246	548.4233704	2003.089163	25.8537
SGPAGVRGP	9	29.14	31.36485	796.4192475	P08123	Collagen alpha-2(I) chain OS=Homo sapiens OX=9606 GN=COL1A2 PE=1 SV=7	3.361953522	MAGE KO	MAGE CAS9	0.768138769	173.2050808	34.06208607	38.47984116	0	0	0	243.8825877	41.60868762	55.98499965	0	0	0	377.520607	26.0556
FNLSKEDDVR	10	39.61	40.17985	1221.599244	P62753	40S ribosomal protein S6 OS=Homo sapiens OX=9606 GN=RPS6 PE=1 SV=1	6.202189282	MAGE CAS9	MAGE KO	0.001013121	29.40310665	9441.499424	12326.77039	16966.43932	1594.152869	2334.216461	2316.959114	11533.3042	17934.43567	16966.43932	1380.673979	2991.450503	3586.561137	26.0789
FNLSKEDDVR	10	37.34	40.17985	1221.599047	P62753	40S ribosomal protein S6 OS=Homo sapiens OX=9606 GN=RPS6 PE=1 SV=1	42.06754858	MAGE CAS9	MAGE KO	0.033466397	173.2050808	1523.679241	3374.920524	5101.773935	237.7218078	0	0	1861.256925	4910.2314	5101.773935	205.8876038	0	0	26.0789
GPPVSELITK	10	33.07	51.0376	1039.589474	P16403	Histone H1.2 OS=Homo sapiens OX=9606 GN=H1-2 PE=1 SV=2	3.290825786	MAGE CAS9	MAGE KO	0.133116185	87.68251196	6357.751572	21084.76094	4107.269318	2455.86537	2897.893597	4233.433999	7766.338757	30676.59061	4107.269318	2126.991381	3713.839485	6553.188516	26.2703
GPPVSELITK	10	33.07	51.0376	1039.589474	P10412	Histone H1.4 OS=Homo sapiens OX=9606 GN=H1-4 PE=1 SV=2	3.290825786	MAGE CAS9	MAGE KO	0.133116185	87.68251196	6357.751572	21084.76094	4107.269318	2455.86537	2897.893597	4233.433999	7766.338757	30676.59061	4107.269318	2126.991381	3713.839485	6553.188516	26.2703
GPPVSELITK	10	33.07	51.0376	1039.589474	P16401	Histone H1.5 OS=Homo sapiens OX=9606 GN=H1-5 PE=1 SV=3	3.290825786	MAGE CAS9	MAGE KO	0.133116185	87.68251196	6357.751572	21084.76094	4107.269318	2455.86537	2897.893597	4233.433999	7766.338757	30676.59061	4107.269318	2126.991381	3713.839485	6553.188516	26.2703
GPPVSELITK	10	33.07	51.0376	1039.589474	P16402	Histone H1.3 OS=Homo sapiens OX=9606 GN=H1-3 PE=1 SV=2	3.290825786	MAGE CAS9	MAGE KO	0.133116185	87.68251196	6357.751572	21084.76094	4107.269318	2455.86537	2897.893597	4233.433999	7766.338757	30676.59061	4107.269318	2126.991381	3713.839485	6553.188516	26.2703
RDVRQQYESVAAK	13	36.05	32.96093333	1548.802444	P08670	Vimentin OS=Homo sapiens OX=9606 GN=VIM PE=1 SV=4	17.60593848	MAGE CAS9	MAGE KO	0.00029091	31.86535212	10174.88186	19786.48304	15321.24737	1084.472348	826.4958118	661.0397073	12429.17067	28787.70318	15321.24737	939.2466559	1059.208241	1023.263341	26.3684
NLSKEDDVR	9	42.38	27.64351667	1074.530533	P62753	40S ribosomal protein S6 OS=Homo sapiens OX=9606 GN=RPS6 PE=1 SV=1	10.81023318	MAGE CAS9	MAGE KO	0.220747841	82.7366536	41995.85734	43326.71835	1299.6249	1057.01114	1975.145937	4980.824616	51300.22002	63036.80676	1299.6249	915.4628797	2531.278228	7710.119652	26.3784
KTPKKAKKPA	10	31.84	19.89396667	1095.712127	P16403	Histone H1.2 OS=Homo sapiens OX=9606 GN=H1-2 PE=1 SV=2	3.71276289	MAGE CAS9	MAGE KO	0.31001991	109.1066403	288.517104	1116.193424	90.92567888	0	265.6862778	137.150168	352.4393083	1623.969501	90.92567888	0	340.4942785	212.3030396	26.3976
KTPKKAKKPA	10	31.84	19.89396667	1095.712127	P10412	Histone H1.4 OS=Homo sapiens OX=9606 GN=H1-4 PE=1 SV=2	3.71276289	MAGE CAS9	MAGE KO	0.31001991	109.1066403	288.517104	1116.193424	90.92567888	0	265.6862778	137.150168	352.4393083	1623.969501	90.92567888	0	340.4942785	212.3030396	26.3976
KTPKKAKKPA	10	31.84	19.89396667	1095.712127	P16401	Histone H1.5 OS=Homo sapiens OX=9606 GN=H1-5 PE=1 SV=3	3.71276289	MAGE CAS9	MAGE KO	0.31001991	109.1066403	288.517104	1116.193424	90.92567888	0	265.6862778	137.150168	352.4393083	1623.969501	90.92567888	0	340.4942785	212.3030396	26.3976
KTPKKAKKPA	10	31.84	19.89396667	1095.712127	Q02539	Histone H1.1 OS=Homo sapiens OX=9606 GN=H1-1 PE=1 SV=3	3.71276289	MAGE CAS9	MAGE KO	0.31001991	109.1066403	288.517104	1116.193424	90.92567888	0	265.6862778	137.150168	352.4393083	1623.969501	90.92567888	0	340.4942785	212.3030396	26.3976
AALRPLVKPKIVK	13	48.86	36.08215	1431.965492	P62910	60S ribosomal protein L32 OS=Homo sapiens OX=9606 GN=RPL32 PE=1 SV=2	2.461869869	MAGE CAS9	MAGE KO	0.755984335	96.5248993	0	4577.95502	8211.127929	91.29623924	1671.028457	3432.540844	0	6660.547508	8211.127929	79.07042312	2141.53186	5313.437564	26.494
FVKVVKNK	8	39.17	25.7817	960.6116472	P46777	60S ribosomal protein L5 OS=Homo sapiens OX=9606 GN=RPL5 PE=1 SV=3	Infinity	MAGE KO	MAGE CAS9	0.373900966	173.2050808	0	0	0	0	29.12323961	0	0	0	0	0	37.32332937	0	26.6667
FVKVVKNK	8	37.39	26.20901667	960.6118363	P46777	60S ribosomal protein L5 OS=Homo sapiens OX=9606 GN=RPL5 PE=1 SV=3	1.768973837	MAGE KO	MAGE CAS9	0.914702913	92.26692972	436.0694818	670.9923382	0	0	1080.791975	877.5714204	532.6825497	976.2385885	0	0	1385.105345	1358.445875	26.6667
ESVGKGAVHDV	11	46.18	31.41683333	1096.552281	P81605	Dermcidin OS=Homo sapiens OX=9606 GN=DCD PE=1 SV=2	2.208573854	MAGE CAS9	MAGE KO	0.319886379	84.93619244	1592.543398	670.1338562	308.8491058	725.7570367	371.491236	67.08968024	1945.378233	974.9895678	308.8491058	628.5682352	476.0902272	103.8521735	26.7297
KSPKKAKVAKPK	12	60.28	20.90471667	1308.861005	P16403	Histone H1.2 OS=Homo sapiens OX=9606 GN=H1-2 PE=1 SV=2	1.375610781	MAGE KO	MAGE CAS9	0.515951942	107.3562081	48776.79653	87655.66497	397345.3936	463079.1745	149155.9657	122035.4321	59583.50543	127531.7731	397345.3936	401066.5343	191153.0898	188906.0258	27.1
SLYASSPGGVYATR	14	45.34	49.19381667	1427.704918	P08670	Vimentin OS=Homo sapiens OX=9606 GN=VIM PE=1 SV=4	1.468057331	MAGE CAS9	MAGE KO	0.34627035	67.95966369	5186.606817	5624.404118	7469.312394	976.9133078	5103.339272	6371.797446	6335.721848	8183.044759	7469.312394	846.0912437	6540.261836	9863.290619	27.1935
FRDGDILGKYVD	12	40.34	56.84846667	1396.696404	P61604	10 kDa heat shock protein, mitochondrial OS=Homo sapiens OX=9606 GN=HSPE1 PE=1 SV=2	1.338761303	MAGE KO	MAGE CAS9	0.277867985	168.8340005	0	549.9751524	31997.69103	6869.822313	26508.57048	10195.16319	0	800.1685502	31997.69103	5949.85907	33972.46051	15781.70968	27.2
FRDGDILGKYVD	12	50.01	56.90045	1396.696447	P61604	10 kDa heat shock protein, mitochondrial OS=Homo sapiens OX=9606 GN=HSPE1 PE=1 SV=2	1.071332096	MAGE KO	MAGE CAS9	0.418019193	151.1106953	896.4207119	6640.993361	79820.71107	23187.33005	55965.69604	14436.53725	1095.026573	9662.098381	79820.71107	20082.22916	71723.68647	22347.18909	27.2
KAVKPKAAKPKVV	13	43.67	21.64571667	1362.907484	P16403	Histone H1.2 OS=Homo sapiens OX=9606 GN=H1-2 PE=1 SV=2	106.2971069	MAGE CAS9	MAGE KO	0.799968433	173.2050808	0	5222.595693	0	0	45.41172806	3.720330621	0	7598.446594	0	0	58.19808876	5.758924765	27.3125
FDLSHGSAQ	9	40.19	42.95956667	960.4303295	P69905	Hemoglobin subunit alpha OS=Homo sapiens OX=9606 GN=HBA1 PE=1 SV=2	4.714353957	MAGE KO	MAGE CAS9	0.49614142	159.7452743	186.0411535	1724.297735	4.402214293	407.4061028	63.78873966	8555.572452	227.2593706	2508.711189	4.402214293	352.848849	81.74942667	13243.68802	27.375
LKAVPSQKRT	10	45.15	21.59171667	1126.682846	P31949	Protein S100-A11 OS=Homo sapiens OX=9606 GN=S100A11 PE=1 SV=2	1.319345544	MAGE CAS9	MAGE KO	0.931905459	87.48832014	6715.358658	61512.40764	111514.4004	16945.30641	65280.78851	54009.75889	8203.175229	89495.48689	111514.4004	14676.09793	83661.5845	83604.97217	27.3857
LKAVPSQKRT	10	38.68	25.1519	1126.68248	P31949	Protein S100-A11 OS=Homo sapiens OX=9606 GN=S100A11 PE=1 SV=2	1.635228826	MAGE CAS9	MAGE KO	0.549180697	72.9325023	1479.380157	7846.335923	9081.4414	593.0467815	5392.127416	5271.450676	1807.143189	11415.77254	9081.4414	513.6296997	6910.362662	8159.997306	27.3857
SGDRGETGPA	10	28.87	21.48778333	945.4154873	P02452	Collagen alpha-1(I) chain OS=Homo sapiens OX=9606 GN=COL1A1 PE=1 SV=5	1.171809323	MAGE CAS9	MAGE KO	0.970788091	76.57966634	2555.37864	13404.37508	5836.570357	9503.731557	3560.279368	5536.561413	3121.53376	19502.26174	5836.570357	8231.051813	4562.730016	8570.37825	27.4857
SSLLEKGLDGAKK	13	34.94	38.85823333	1344.760289	P81605	Dermcidin OS=Homo sapiens OX=9606 GN=DCD PE=1 SV=2	7.408536735	MAGE CAS9	MAGE KO	0.054139367	87.33490647	2607.39806	5476.718761	1842.888161	835.335077	449.4142147	55.19209451	3185.078307	7968.174729	1842.888161	723.472276	575.9536022	85.43518099	27.6
EEIIKTLSKEEET	13	43.46	47.47605	1547.793713	P84098	60S ribosomal protein L19 OS=Homo sapiens OX=9606 GN=RPL19 PE=1 SV=1	Infinity	MAGE CAS9	MAGE KO	5.66E-05	95.65689218	3184.00468	4279.865836	17469.00104	0	0	0	3889.434601	6226.852297	17469.00104	0	0	0	27.75
EEIIKTLSKEEET	13	27.93	47.52798333	1547.793342	P84098	60S ribosomal protein L19 OS=Homo sapiens OX=9606 GN=RPL19 PE=1 SV=1	14.54963996	MAGE CAS9	MAGE KO	0.011163586	90.62505097	4831.811284	5275.591949	15315.91425	219.8403612	1188.026941	339.4829798	5902.319839	7675.551783	15315.91425	190.4007276	1522.533943	525.5062356	27.75
FSNKITPIQSKE	12	36.29	39.28248333	1390.746537	P27144	Adenylate kinase 4, mitochondrial OS=Homo sapiens OX=9606 GN=AK4 PE=1 SV=1	1.577635389	MAGE CAS9	MAGE KO	0.923686096	105.8757149	171.4790366	2636.483162	7018.483449	611.35665	3391.498476	2225.735914	209.4709541	3835.865857	7018.483449	529.4876262	4346.426305	3445.35123	27.8143
DPKFEVIEKPQA	12	53.52	49.32446667	1399.734768	P18859	ATP synthase-coupling factor 6, mitochondrial OS=Homo sapiens OX=9606 GN=ATP5PF PE=1 SV=1	3.582910457	MAGE CAS9	MAGE KO	0.259764019	85.53296873	1178.942447	5494.144127	11490.70505	332.5726466	2250.202927	2486.787802	1440.142213	7993.527201	11490.70505	288.0366169	2883.781685	3849.449233	27.875
AAPGVDLT	8	28.04	51.40531667	742.386772	P13645	Keratin, type I cytoskeletal 10 OS=Homo sapiens OX=9606 GN=KRT10 PE=1 SV=6	1.257262256	MAGE KO	MAGE CAS9	0.458108309	80.59337819	17823.65348	28078.38668	2336.810202	21232.03887	15531.77136	23885.0756	21772.56051	40851.74005	2336.810202	18388.77824	19904.97712	36973.15304	27.875
AAPGVDLT	8	28.04	51.40531667	742.386772	P19012	Keratin, type I cytoskeletal 15 OS=Homo sapiens OX=9606 GN=KRT15 PE=1 SV=3	1.257262256	MAGE KO	MAGE CAS9	0.458108309	80.59337819	17823.65348	28078.38668	2336.810202	21232.03887	15531.77136	23885.0756	21772.56051	40851.74005	2336.810202	18388.77824	19904.97712	36973.15304	27.875
HFGKAPGTPH	10	32.73	27.11598333	1047.526544	Q07020	60S ribosomal protein L18 OS=Homo sapiens OX=9606 GN=RPL18 PE=1 SV=2	8.036607477	MAGE CAS9	MAGE KO	0.140752876	132.4702362	680.2341312	1801.093027	2332.451363	0	99.34800461	499.6334107	830.9429264	2620.442014	2332.451363	0	127.3209419	773.4127731	27.9375
KKPKATPVKKA	11	56.68	21.22758333	1194.781462	P07305	Histone H1.0 OS=Homo sapiens OX=9606 GN=H1-0 PE=1 SV=3	1.031718301	MAGE CAS9	MAGE KO	0.813826095	72.44284825	1907.979466	14175.91083	16729.93181	18493.28118	7187.816689	6123.923013	2330.700517	20624.78271	16729.93181	16016.77769	9211.655481	9479.590793	28
KVVNPLFEKRPK	12	41.39	34.23455	1453.877079	P62424	60S ribosomal protein L7a OS=Homo sapiens OX=9606 GN=RPL7A PE=1 SV=2	14.56720204	MAGE CAS9	MAGE KO	0.082569772	173.2050808	440.6593742	4691.325672	6756.126327	0	816.0874916	0	538.2893524	6825.49247	6756.126327	0	1045.869301	0	28.1148
RGPAGPQGPR	10	33.6	25.30898333	991.5313667	P02452	Collagen alpha-1(I) chain OS=Homo sapiens OX=9606 GN=COL1A1 PE=1 SV=5	1.4177524	MAGE CAS9	MAGE KO	0.51975748	60.88627741	1929.380764	1445.58234	4381.818023	1507.153403	1569.658241	2394.370155	2356.843364	2103.203244	4381.818023	1305.324932	2011.619323	3706.390369	28.1538
RGPAGPQGPR	10	42.14	21.38323333	991.5321945	P02452	Collagen alpha-1(I) chain OS=Homo sapiens OX=9606 GN=COL1A1 PE=1 SV=5	1.074440179	MAGE CAS9	MAGE KO	0.771867894	93.07558919	8435.460286	7881.773925	36580.15935	20541.72602	11021.96315	17668.82707	10304.37277	11467.33191	36580.15935	17790.90773	14125.36402	27350.646	28.1538
RGPAGPQGPR	10	36.49	21.38323333	991.5312421	P02452	Collagen alpha-1(I) chain OS=Homo sapiens OX=9606 GN=COL1A1 PE=1 SV=5	1.207791848	MAGE KO	MAGE CAS9	0.514399065	87.40333812	2510.457619	2144.15841	0	202.3550034	2838.117822	2581.334471	3066.660294	3119.573892	0	175.2568986	3637.232935	3995.803741	28.1538
SEGTKAVTKYTSSK	14	42.96	28.76803333	1485.767195	P62807	Histone H2B type 1-C/E/F/G/I OS=Homo sapiens OX=9606 GN=H2BC4 PE=1 SV=4	5.220937218	MAGE CAS9	MAGE KO	0.160145237	159.6945621	2879.610359	6809.002188	2719.714641	125.3852018	2251.26226	0	3517.600409	9906.537387	2719.714641	108.5944069	2885.13929	0	28.4286
SEGTKAVTKYTSSK	14	42.96	28.76803333	1485.767195	Q5QNW6	Histone H2B type 2-F OS=Homo sapiens OX=9606 GN=H2BC18 PE=1 SV=3	5.220937218	MAGE CAS9	MAGE KO	0.160145237	159.6945621	2879.610359	6809.002188	2719.714641	125.3852018	2251.26226	0	3517.600409	9906.537387	2719.714641	108.5944069	2885.13929	0	28.4286
SEGTKAVTKYTSSK	14	42.96	28.76803333	1485.767195	P58876	Histone H2B type 1-D OS=Homo sapiens OX=9606 GN=H2BC5 PE=1 SV=2	5.220937218	MAGE CAS9	MAGE KO	0.160145237	159.6945621	2879.610359	6809.002188	2719.714641	125.3852018	2251.26226	0	3517.600409	9906.537387	2719.714641	108.5944069	2885.13929	0	28.4286
SEGTKAVTKYTSSK	14	42.96	28.76803333	1485.767195	Q99879	Histone H2B type 1-M OS=Homo sapiens OX=9606 GN=H2BC14 PE=1 SV=3	5.220937218	MAGE CAS9	MAGE KO	0.160145237	159.6945621	2879.610359	6809.002188	2719.714641	125.3852018	2251.26226	0	3517.600409	9906.537387	2719.714641	108.5944069	2885.13929	0	28.4286
KAKPVKPKAKSSAK	14	38.38	20.25508333	1466.930463	P07305	Histone H1.0 OS=Homo sapiens OX=9606 GN=H1-0 PE=1 SV=3	1.542394601	MAGE CAS9	MAGE KO	0.778831787	139.5197849	0	368.0041121	743.3494873	626.8830652	58.46883451	35.18589193	0	535.4156739	743.3494873	542.9348419	74.93162155	54.46637008	28.7213
GKDAVEDLESVGK	13	53.73	47.52798333	1345.671173	P81605	Dermcidin OS=Homo sapiens OX=9606 GN=DCD PE=1 SV=2	Infinity	MAGE KO	MAGE CAS9	0.373900966	173.2050808	0	0	0	1788.898126	0	0	0	0	0	1549.34018	0	0	29
HLKIVYRRFR	10	36.72	33.12266667	1386.834293	P61927	60S ribosomal protein L37 OS=Homo sapiens OX=9606 GN=RPL37 PE=1 SV=2	2.253697877	MAGE CAS9	MAGE KO	0.27473586	173.2050808	0	0	5698.343191	367.7180281	343.5698562	1817.153593	0	0	5698.343191	318.4755507	440.3071594	2812.881945	29.1818
SSPGGVYATRSSAV	14	42.73	40.66015	1337.658098	P08670	Vimentin OS=Homo sapiens OX=9606 GN=VIM PE=1 SV=4	Infinity	MAGE CAS9	MAGE KO	0.373900966	173.2050808	0	6902.694051	0	0	0	0	0	10042.85133	0	0	0	0	29.2727
FVVHMKQKG	9	36.16	29.98571667	1072.584896	P60903	Protein S100-A10 OS=Homo sapiens OX=9606 GN=S100A10 PE=1 SV=2	2.333630682	MAGE CAS9	MAGE KO	0.958028977	151.0717608	368.6775876	3850.373945	0	0	681.276443	1126.658105	450.3596916	5601.976968	0	0	873.1001571	1744.022219	29.2727
AVASFPKKQE	10	50.46	31.46921667	1103.597757	P14406	Cytochrome c oxidase subunit 7A2, mitochondrial OS=Homo sapiens OX=9606 GN=COX7A2 PE=1 SV=1	1.205358754	MAGE KO	MAGE CAS9	0.730973195	106.2619321	97526.7476	502740.1914	77305.50414	67042.98884	366948.4227	382726.4644	119134.2177	731445.5723	77305.50414	58065.01494	470268.3158	592445.4406	29.3393
RSGGGFSSGSAG	12	28.24	28.28831667	1025.453501	P04264	Keratin, type II cytoskeletal 1 OS=Homo sapiens OX=9606 GN=KRT1 PE=1 SV=6	1.408973195	MAGE KO	MAGE CAS9	0.870426478	101.5465544	2290.283782	790.9718408	872.068184	4021.036283	978.4815822	570.6094123	2797.705997	1150.798883	872.068184	3482.564484	1253.98791	883.2808185	29.875
NNSRIKLGLK	10	43.33	33.4398	1141.69228	P16403	Histone H1.2 OS=Homo sapiens OX=9606 GN=H1-2 PE=1 SV=2	15.28850364	MAGE CAS9	MAGE KO	0.337809037	160.7644382	48.93764693	6886.292586	299.8518219	0	226.4018048	246.8349636	59.77999293	10018.98855	299.8518219	0	290.1486664	382.0907682	29.931
NNSRIKLGLK	10	43.33	33.4398	1141.69228	P10412	Histone H1.4 OS=Homo sapiens OX=9606 GN=H1-4 PE=1 SV=2	15.28850364	MAGE CAS9	MAGE KO	0.337809037	160.7644382	48.93764693	6886.292586	299.8518219	0	226.4018048	246.8349636	59.77999293	10018.98855	299.8518219	0	290.1486664	382.0907682	29.931
NNSRIKLGLK	10	43.33	33.4398	1141.69228	P16401	Histone H1.5 OS=Homo sapiens OX=9606 GN=H1-5 PE=1 SV=3	15.28850364	MAGE CAS9	MAGE KO	0.337809037	160.7644382	48.93764693	6886.292586	299.8518219	0	226.4018048	246.8349636	59.77999293	10018.98855	299.8518219	0	290.1486664	382.0907682	29.931
NNSRIKLGLK	10	43.33	33.4398	1141.69228	P16402	Histone H1.3 OS=Homo sapiens OX=9606 GN=H1-3 PE=1 SV=2	15.28850364	MAGE CAS9	MAGE KO	0.337809037	160.7644382	48.93764693	6886.292586	299.8518219	0	226.4018048	246.8349636	59.77999293	10018.98855	299.8518219	0	290.1486664	382.0907682	29.931
GPAAGGEAPKAAEA	14	27.1	37.1296	1195.583501	P80723	Brain acid soluble protein 1 OS=Homo sapiens OX=9606 GN=BASP1 PE=1 SV=2	1.068452706	MAGE CAS9	MAGE KO	0.952290359	101.6806116	15231.40768	23865.9086	993.3100628	1026.405135	10318.34714	26177.38242	18605.99152	34722.93139	993.3100628	888.9554378	13223.63425	40521.5534	30
ALYKGKKERPRS	12	27.24	23.47238333	1431.830433	P62266	40S ribosomal protein S23 OS=Homo sapiens OX=9606 GN=RPS23 PE=1 SV=3	1.102358941	MAGE CAS9	MAGE KO	0.439760725	128.1320164	0	423.1864937	1861.598276	1014.362597	420.9577609	637.3119618	0	615.7014943	1861.598276	878.5255609	539.4848022	986.5337289	30
FVQMMTAK	8	36.6	45.74608333	954.4667436	P0DP23	Calmodulin-1 OS=Homo sapiens OX=9606 GN=CALM1 PE=1 SV=1	1.596197255	MAGE KO	MAGE CAS9	0.601624642	98.82174423	1657.581197	19390.16066	44829.7195	5020.736968	40201.30447	59931.38153	2024.825435	28211.08676	44829.7195	4348.391563	51520.59139	92771.40999	30.1818
SSHKTFRIKRFLA	13	41.73	35.55958333	1589.917423	P62891	60S ribosomal protein L39 OS=Homo sapiens OX=9606 GN=RPL39 PE=1 SV=2	28.33553698	MAGE CAS9	MAGE KO	0.79703887	171.499629	0	232.97233	35198.98983	507.6121243	225.797882	517.0325807	0	338.9555523	35198.98983	439.6359126	289.3746999	800.3460007	30.2453
NKYRPDLR	8	29.63	28.98105	1060.581627	P46779	60S ribosomal protein L28 OS=Homo sapiens OX=9606 GN=RPL28 PE=1 SV=3	11.65902252	MAGE CAS9	MAGE KO	0.143277051	113.9353426	879.7795161	1793.738552	5511.582031	0	177.7669459	524.2730483	1074.698449	2609.741859	5511.582031	0	227.8199254	811.5539583	30.4
KNIEEKSGMEGR	12	47.99	21.75006667	1376.671803	P48788	Troponin I, fast skeletal muscle OS=Homo sapiens OX=9606 GN=TNNI2 PE=1 SV=2	1.090835133	MAGE KO	MAGE CAS9	0.443974413	164.1865965	49.89157461	0	1374.118052	1152.270641	46.297038	354.7920521	60.94526739	0	1374.118052	997.9658299	59.33267114	549.2040744	30.5714
KNIEEKSGMEGR	12	48.89	25.72948333	1376.671487	P48788	Troponin I, fast skeletal muscle OS=Homo sapiens OX=9606 GN=TNNI2 PE=1 SV=2	2.97703568	MAGE CAS9	MAGE KO	0.843020765	158.1925261	0.780138286	36.51289488	598.582282	157.2463874	56.34706042	0	0.952981276	53.12325481	598.582282	136.1889437	72.21242978	0	30.5714
YSLGSALRPSTS	12	42.32	52.2916	1237.630182	P08670	Vimentin OS=Homo sapiens OX=9606 GN=VIM PE=1 SV=4	1.420433797	MAGE CAS9	MAGE KO	0.59478979	97.50909628	1392.249894	4717.164353	14008.06631	185.1944094	5171.487956	8806.23082	1700.708842	6863.085623	14008.06631	160.394343	6627.598816	13631.69727	30.6071
GTKAVTKYTSSK	12	50.35	21.64571667	1269.691947	P62807	Histone H2B type 1-C/E/F/G/I OS=Homo sapiens OX=9606 GN=H2BC4 PE=1 SV=4	2.770540232	MAGE CAS9	MAGE KO	0.009977526	33.93311638	3974.553725	5253.06714	4557.989671	2162.572978	1761.940446	1051.270857	4855.133184	7642.780041	4557.989671	1872.974855	2258.041498	1627.325737	30.6792
GTKAVTKYTSSK	12	50.35	21.64571667	1269.691947	Q5QNW6	Histone H2B type 2-F OS=Homo sapiens OX=9606 GN=H2BC18 PE=1 SV=3	2.770540232	MAGE CAS9	MAGE KO	0.009977526	33.93311638	3974.553725	5253.06714	4557.989671	2162.572978	1761.940446	1051.270857	4855.133184	7642.780041	4557.989671	1872.974855	2258.041498	1627.325737	30.6792
GTKAVTKYTSSK	12	50.35	21.64571667	1269.691947	P58876	Histone H2B type 1-D OS=Homo sapiens OX=9606 GN=H2BC5 PE=1 SV=2	2.770540232	MAGE CAS9	MAGE KO	0.009977526	33.93311638	3974.553725	5253.06714	4557.989671	2162.572978	1761.940446	1051.270857	4855.133184	7642.780041	4557.989671	1872.974855	2258.041498	1627.325737	30.6792
GTKAVTKYTSSK	12	50.35	21.64571667	1269.691947	Q99879	Histone H2B type 1-M OS=Homo sapiens OX=9606 GN=H2BC14 PE=1 SV=3	2.770540232	MAGE CAS9	MAGE KO	0.009977526	33.93311638	3974.553725	5253.06714	4557.989671	2162.572978	1761.940446	1051.270857	4855.133184	7642.780041	4557.989671	1872.974855	2258.041498	1627.325737	30.6792
RSLALGGKKD	10	31.94	26.69143333	1043.608651	Q96C36	Pyrroline-5-carboxylate reductase 2 OS=Homo sapiens OX=9606 GN=PYCR2 PE=1 SV=1	1.593770326	MAGE CAS9	MAGE KO	0.388816456	86.86636554	1014.768246	3723.911077	2471.271049	0	2159.903674	2363.92906	1239.594512	5417.983912	2471.271049	0	2768.057309	3659.268757	30.6792
ISKQEYDESGPSIV	14	49.53	50.35648333	1550.744812	P60709	Actin, cytoplasmic 1 OS=Homo sapiens OX=9606 GN=ACTB PE=1 SV=1	8.123410764	MAGE CAS9	MAGE KO	0.339483826	131.919669	245.8960539	11232.99144	1962.349888	461.4484892	848.697271	344.4840213	300.3753815	16343.07738	1962.349888	399.6542201	1087.660858	533.2476501	30.8571
KAGGTKPKKP	10	34.22	21.06748333	1010.624508	P16403	Histone H1.2 OS=Homo sapiens OX=9606 GN=H1-2 PE=1 SV=2	22.39603078	MAGE CAS9	MAGE KO	0.55835452	151.5456547	13.05887174	9516.676053	874.7603572	268.1474178	100.4923175	95.9289815	15.95212089	13845.97985	874.7603572	232.2388081	128.7874535	148.494272	30.9245
LKQAPLVH	8	34.57	32.58878333	904.5487017	P09496	Clathrin light chain A OS=Homo sapiens OX=9606 GN=CLTA PE=1 SV=1	2.325313107	MAGE CAS9	MAGE KO	0.19091352	61.44909445	9940.884233	29574.38604	22532.72078	2589.518103	11806.52102	12287.67536	12143.32986	43028.29591	22532.72078	2242.746184	15130.82606	19020.83582	31
LVVRHQLLKT	10	56.96	35.45488333	1205.76085	P15954	Cytochrome c oxidase subunit 7C, mitochondrial OS=Homo sapiens OX=9606 GN=COX7C PE=1 SV=1	1.584345673	MAGE CAS9	MAGE KO	0.590594261	87.19458682	15255.77472	150929.525	266516.8717	1707.780473	147205.2695	124197.9125	18635.75717	219590.0282	266516.8717	1479.085292	188653.1455	192253.46	31.1
LVVRHQLLKT	10	56.46	53.90838333	1205.759806	P15954	Cytochrome c oxidase subunit 7C, mitochondrial OS=Homo sapiens OX=9606 GN=COX7C PE=1 SV=1	3.668561586	MAGE CAS9	MAGE KO	0.570715899	154.8590017	0	1391.779071	17920.2074	1097.706012	2671.97288	1494.505998	0	2024.92392	17920.2074	950.708151	3424.307365	2313.436218	31.1
KAKPVKPKAKSSA	13	29.18	21.01223333	1338.836508	P07305	Histone H1.0 OS=Homo sapiens OX=9606 GN=H1-0 PE=1 SV=3	1.503647112	MAGE KO	MAGE CAS9	0.40608391	131.7145726	0	342.1381237	1679.985121	2152.39433	264.0678525	624.0975941	0	497.7827911	1679.985121	1864.159267	338.4201609	966.0784099	31.1111
GDNLVTRS	8	37.19	32.80308333	860.4357685	P02545	Prelamin-A/C OS=Homo sapiens OX=9606 GN=LMNA PE=1 SV=1	7.92125285	MAGE CAS9	MAGE KO	0.001898235	50.2878529	11623.22844	11730.6912	10877.84762	2227.266331	801.1433085	1293.099586	14198.40466	17067.18955	10877.84762	1929.004882	1026.717356	2001.667053	31.2
AHLGTALK	8	38.03	30.08993333	809.4757627	P62266	40S ribosomal protein S23 OS=Homo sapiens OX=9606 GN=RPS23 PE=1 SV=3	4.389144795	MAGE CAS9	MAGE KO	0.822042323	89.25065253	4363.37338	5829.804467	0	0.055241972	1111.600773	1210.704792	5330.097505	8481.88535	0	0.047844315	1424.588827	1874.123168	31.2
FFEGFPDKQPRK	12	40.22	43.85676667	1494.761922	P26447	Protein S100-A4 OS=Homo sapiens OX=9606 GN=S100A4 PE=1 SV=1	5.203944116	MAGE KO	MAGE CAS9	0.467890368	121.0035679	455.4118991	2124.045604	9856.993681	493.0097279	35074.00764	29151.57959	556.3103626	3090.311416	9856.993681	426.9889769	44949.62639	45125.49307	31.375
VDIINAKQ	8	29.19	41.39586667	899.5103796	P60174	Triosephosphate isomerase OS=Homo sapiens OX=9606 GN=TPI1 PE=1 SV=4	1.213941369	MAGE CAS9	MAGE KO	0.720556003	54.37497765	17102.461	14865.98435	5364.714258	4626.943669	15773.75346	10352.97893	20891.58474	21628.78285	5364.714258	4007.332577	20215.09296	16026.00221	31.4
ARANARLFGIRA	12	44.86	40.76451667	1314.765804	P26373	60S ribosomal protein L13 OS=Homo sapiens OX=9606 GN=RPL13 PE=1 SV=4	2.416801049	MAGE CAS9	MAGE KO	0.211547228	71.99281965	4435.546822	9942.734993	21176.95908	3398.742022	5312.798721	6000.154665	5418.261284	14465.86052	21176.95908	2943.603943	6808.69777	9288.002282	31.4444
GPPGPAGPA	9	33.21	37.0253	719.3596201	P02452	Collagen alpha-1(I) chain OS=Homo sapiens OX=9606 GN=COL1A1 PE=1 SV=5	2.16514722	MAGE KO	MAGE CAS9	0.892789317	85.07452095	3026.278137	3966.187189	229.7136309	95.96042087	7595.463548	7945.656723	3696.763065	5770.475701	229.7136309	83.11000699	9734.081496	12299.56258	31.4444
GPPGPAGPA	9	33.21	37.0253	719.3596201	P02458	Collagen alpha-1(II) chain OS=Homo sapiens OX=9606 GN=COL2A1 PE=1 SV=3	2.16514722	MAGE KO	MAGE CAS9	0.892789317	85.07452095	3026.278137	3966.187189	229.7136309	95.96042087	7595.463548	7945.656723	3696.763065	5770.475701	229.7136309	83.11000699	9734.081496	12299.56258	31.4444
GPPGPAGPA	9	33.21	37.0253	719.3596201	P12107	Collagen alpha-1(XI) chain OS=Homo sapiens OX=9606 GN=COL11A1 PE=1 SV=4	2.16514722	MAGE KO	MAGE CAS9	0.892789317	85.07452095	3026.278137	3966.187189	229.7136309	95.96042087	7595.463548	7945.656723	3696.763065	5770.475701	229.7136309	83.11000699	9734.081496	12299.56258	31.4444
TDQAQKAEGAGDAK	14	37.51	24.26126667	1388.654395	P05204	Non-histone chromosomal protein HMG-17 OS=Homo sapiens OX=9606 GN=HMGN2 PE=1 SV=3	4.013197192	MAGE CAS9	MAGE KO	0.306464077	114.4373597	220.2079865	2476.457536	517.1745938	321.2730115	0	479.5448809	268.9960123	3603.041752	517.1745938	278.2501576	0	742.3165229	31.9167
VSEKGTVQQADE	12	61.5	29.98571667	1289.610722	P32969	60S ribosomal protein L9 OS=Homo sapiens OX=9606 GN=RPL9 PE=1 SV=1	2.725631891	MAGE CAS9	MAGE KO	0.70526806	93.527289	11440.47037	23149.54696	981.7551767	3658.09336	4465.244396	4927.4974	13975.15575	33680.6842	981.7551767	3168.224586	5722.501671	7627.571229	32
AALRPLVKPKIVKK	14	52.21	31.816425	1560.060836	P62910	60S ribosomal protein L32 OS=Homo sapiens OX=9606 GN=RPL32 PE=1 SV=2	1.309505051	MAGE KO	MAGE CAS9	0.64700689	87.49953809	136.2327852	10728.16857	7981.47323	949.4369048	12696.77625	11032.55481	166.4157443	15608.60168	7981.47323	822.2943072	16271.74614	17077.95882	32.1667
MLMPKKNRIAIYE	13	49.83	44.91261667	1605.873048	P46783	40S ribosomal protein S10 OS=Homo sapiens OX=9606 GN=RPS10 PE=1 SV=1	1.841908494	MAGE CAS9	MAGE KO	0.916578767	126.5484292	985.8835946	13484.17609	62186.85377	3631.206376	21322.67299	16664.31921	1204.310342	19618.36564	62186.85377	3144.938137	27326.39493	25795.70752	32.2727
VDTHSKRTLLIK	12	27.67	31.57668333	1409.836566	P08670	Vimentin OS=Homo sapiens OX=9606 GN=VIM PE=1 SV=4	6.956735711	MAGE CAS9	MAGE KO	0.164412811	131.836031	479.0357932	6325.672946	722.0189033	880.0649348	104.5867509	97.28213429	585.168232	9203.333147	722.0189033	762.2121936	134.0347366	150.5888991	32.381
FEDPKFEVIEKPQA	14	67.87	54.9429	1675.846409	P18859	ATP synthase-coupling factor 6, mitochondrial OS=Homo sapiens OX=9606 GN=ATP5PF PE=1 SV=1	1.802830411	MAGE CAS9	MAGE KO	0.754563348	93.34064878	2303.798015	9519.443338	24412.04767	5877.1847	9633.659674	4588.266889	2814.214366	13850.00602	24412.04767	5090.14922	12346.16265	7102.455805	32.4
LPKKTESHHK	10	33.53	20.63598333	1203.672976	P0C0S8	Histone H2A type 1 OS=Homo sapiens OX=9606 GN=H2AC11 PE=1 SV=2	20.81312039	MAGE CAS9	MAGE KO	0.262643878	161.1809779	287.1026926	10695.40145	231.9855652	202.4891322	217.8641186	118.4650282	350.7115281	15560.92823	231.9855652	175.3730657	279.2070651	183.3791816	32.4
LPKKTESHHK	10	33.53	20.63598333	1203.672976	Q99878	Histone H2A type 1-J OS=Homo sapiens OX=9606 GN=H2AC14 PE=1 SV=3	20.81312039	MAGE CAS9	MAGE KO	0.262643878	161.1809779	287.1026926	10695.40145	231.9855652	202.4891322	217.8641186	118.4650282	350.7115281	15560.92823	231.9855652	175.3730657	279.2070651	183.3791816	32.4
TKGTSSFGK	9	37.06	21.5398	911.471033	P61927	60S ribosomal protein L37 OS=Homo sapiens OX=9606 GN=RPL37 PE=1 SV=2	3.537965172	MAGE CAS9	MAGE KO	0.002248607	29.43661812	35724.93467	38784.9988	34062.92441	6999.795216	12959.76387	10728.37949	43639.94748	56428.97887	34062.92441	6062.426822	16608.78192	16607.10744	32.4
KSPKKAKVAKPKK	13	53.25	20.58055	1436.957063	P16403	Histone H1.2 OS=Homo sapiens OX=9606 GN=H1-2 PE=1 SV=2	1.228163385	MAGE CAS9	MAGE KO	0.725481571	127.8933857	1212.48805	894.4456659	9957.4958	5309.172383	2148.752551	2365.222103	1481.119988	1301.344776	9957.4958	4598.201528	2753.766418	3661.270336	32.4048
PEPAKSAPAP	10	29.82	31.1536	963.5031083	P62807	Histone H2B type 1-C/E/F/G/I OS=Homo sapiens OX=9606 GN=H2BC4 PE=1 SV=4	13.21796068	MAGE CAS9	MAGE KO	0.570816467	165.6219261	575.9972089	23859.57926	143.394156	1242.788648	438.1172679	178.607152	703.611866	34713.72272	143.394156	1076.362236	561.4758287	276.4768123	32.6
KSPAKAKAPKPK	12	48.99	21.27958333	1249.78712	P16402	Histone H1.3 OS=Homo sapiens OX=9606 GN=H1-3 PE=1 SV=2	1.607116312	MAGE KO	MAGE CAS9	0.569355397	84.51297998	2209.921183	2704.265102	6083.703224	11600.40309	3628.6581	2445.826432	2699.538719	3934.482998	6083.703224	10046.95033	4650.361817	3786.042653	32.9524
FSNPLDEPVRD	11	34.2	55.89913333	1287.61047	Q08188	Protein-glutamine gamma-glutamyltransferase E OS=Homo sapiens OX=9606 GN=TGM3 PE=1 SV=4	6.323891572	MAGE KO	MAGE CAS9	0.608521202	172.8100822	900.2522068	741.731192	23.78679921	16.02170263	10518.12841	0	1099.706952	1079.157795	23.78679921	13.87617734	13479.66698	0	32.9524
VHLTPEEKSAVTA	13	59.95	38.59785	1380.723156	P68871	Hemoglobin subunit beta OS=Homo sapiens OX=9606 GN=HBB PE=1 SV=2	2.251679839	MAGE KO	MAGE CAS9	0.849049568	161.6196259	1283.570978	9223.282935	1455.757771	300.2565302	904.5162628	25731.19875	1567.951644	13419.11703	1455.757771	260.0480708	1159.196534	39830.87872	33
KSPKKAKAAKPK	12	50.92	19.83838333	1280.828185	P10412	Histone H1.4 OS=Homo sapiens OX=9606 GN=H1-4 PE=1 SV=2	1.173903737	MAGE KO	MAGE CAS9	0.853588472	106.459892	1627.82574	1325.866187	3415.999067	1142.0756	5549.529002	785.7994612	1988.477528	1929.026103	3415.999067	989.1360446	7112.083051	1216.386509	33.1081
SAKEKGKFEDMAK	13	31.63	27.2222	1467.739503	B2RPK0	Putative high mobility group protein B1-like 1 OS=Homo sapiens OX=9606 GN=HMGB1P1 PE=5 SV=1	80.61922271	MAGE CAS9	MAGE KO	0.68190726	172.7850505	4.577510043	2825.670702	0	0	14.93447959	20.1718898	5.591677065	4111.118146	0	0	19.13950879	31.22528817	33.1429
SAKEKGKFEDMAK	13	42.36	27.2222	1467.739573	B2RPK0	Putative high mobility group protein B1-like 1 OS=Homo sapiens OX=9606 GN=HMGB1P1 PE=5 SV=1	2.416484143	MAGE CAS9	MAGE KO	0.972738185	156.4078212	0	1983.105023	139.8031033	429.8651997	0	448.6458935	0	2885.254477	139.8031033	372.3003653	0	694.4861117	33.1429
VHLTPEEK	8	41.13	30.4616	951.5028266	P68871	Hemoglobin subunit beta OS=Homo sapiens OX=9606 GN=HBB PE=1 SV=2	2.389776245	MAGE KO	MAGE CAS9	0.324703794	173.1970157	384.9154934	10694.49832	876.317974	0	0.886935011	28570.63688	470.1951752	15559.61425	876.317974	0	1.136665013	44226.21671	33.1429
LPKKTESHHKA	11	35.36	21.33125	1274.709646	P0C0S8	Histone H2A type 1 OS=Homo sapiens OX=9606 GN=H2AC11 PE=1 SV=2	5.108968242	MAGE CAS9	MAGE KO	0.846434034	87.6496622	0	3832.481602	3199.255098	403.7247353	858.3935708	114.2333107	0	5575.945084	3199.255098	349.660467	1100.087298	176.8286502	33.25
AKDIGFIKLD	10	48.69	56.58748333	1118.633498	P62273	40S ribosomal protein S29 OS=Homo sapiens OX=9606 GN=RPS29 PE=1 SV=2	1.084292662	MAGE KO	MAGE CAS9	0.946132608	54.97629922	25497.68924	39048.22242	49163.96244	67131.05691	26591.00392	29572.72129	31146.81187	56811.94757	49163.96244	58141.28948	34078.10432	45777.40378	33.2857
LDTNADKQLS	10	28.94	37.07748333	1103.546537	P06702	Protein S100-A9 OS=Homo sapiens OX=9606 GN=S100A9 PE=1 SV=1	1.136275053	MAGE CAS9	MAGE KO	0.589277524	173.2050808	0	2001.375402	0	581.0156322	1180.332025	0	0	2911.836374	0	503.209686	1512.672406	0	33.3243
VVKPKKAAPKKK	12	37.97	21.06748333	1320.89683	P16403	Histone H1.2 OS=Homo sapiens OX=9606 GN=H1-2 PE=1 SV=2	63.73737035	MAGE CAS9	MAGE KO	0.667025154	172.0310325	65.14559398	14334.64478	0	184.47609	0	41.44773291	79.57888031	20855.72754	0	159.7722164	0	64.15945244	33.4054
LASVSTVLTSKYR	13	51.75	50.40871667	1423.801933	P69905	Hemoglobin subunit alpha OS=Homo sapiens OX=9606 GN=HBA1 PE=1 SV=2	5.21951234	MAGE CAS9	MAGE KO	0.073092727	85.24600537	4941.649023	12762.32315	32734.26119	2861.825995	4648.383805	2153.189781	6036.492602	18568.12906	32734.26119	2478.588321	5957.206758	3333.052683	33.5714
KLKKNLEVGIR	11	33.57	30.77935	1296.824201	Q9UNZ5	Leydig cell tumor 10 kDa protein homolog OS=Homo sapiens OX=9606 GN=C19orf53 PE=1 SV=1	Infinity	MAGE KO	MAGE CAS9	9.80E-05	62.52861463	0	0	0	269.5379528	1248.592554	841.6358939	0	0	0	233.4431315	1600.152723	1302.8191	33.625
KHFSVEGQLEFRA	13	31.59	48.35926667	1546.78908	P08238	Heat shock protein HSP 90-beta OS=Homo sapiens OX=9606 GN=HSP90AB1 PE=1 SV=4	2.584921452	MAGE CAS9	MAGE KO	0.056862199	47.11302622	1280.58759	1042.939164	2397.308738	498.6010359	393.3734102	934.3230178	1564.307274	1517.390587	2397.308738	431.8315322	504.1336594	1446.295105	33.7027
KHFSVEGQLEFRA	13	31.59	48.35926667	1546.78908	P07900	Heat shock protein HSP 90-alpha OS=Homo sapiens OX=9606 GN=HSP90AA1 PE=1 SV=5	2.584921452	MAGE CAS9	MAGE KO	0.056862199	47.11302622	1280.58759	1042.939164	2397.308738	498.6010359	393.3734102	934.3230178	1564.307274	1517.390587	2397.308738	431.8315322	504.1336594	1446.295105	33.7027
SVLISLKQAPLVH	13	48.35	58.54563333	1403.850515	P09496	Clathrin light chain A OS=Homo sapiens OX=9606 GN=CLTA PE=1 SV=1	1.415085807	MAGE CAS9	MAGE KO	0.900052363	89.25782041	341.9067248	1178.632271	2943.756965	581.4821727	956.704943	1616.601054	417.6576291	1714.812881	2943.756965	503.6137503	1226.079728	2502.434539	33.7619
AGYDVEKNNSRIKL	14	46.01	41.39586667	1605.849442	P16403	Histone H1.2 OS=Homo sapiens OX=9606 GN=H1-2 PE=1 SV=2	2.114169311	MAGE CAS9	MAGE KO	0.908214558	135.0645156	1588.609922	21393.20668	2096.217772	5109.134322	2257.924056	4494.827158	1940.573277	31125.35375	2096.217772	4424.951301	2893.676816	6957.814795	33.8571
AGYDVEKNNSRIKL	14	46.01	41.39586667	1605.849442	P10412	Histone H1.4 OS=Homo sapiens OX=9606 GN=H1-4 PE=1 SV=2	2.114169311	MAGE CAS9	MAGE KO	0.908214558	135.0645156	1588.609922	21393.20668	2096.217772	5109.134322	2257.924056	4494.827158	1940.573277	31125.35375	2096.217772	4424.951301	2893.676816	6957.814795	33.8571
AGYDVEKNNSRIKL	14	46.01	41.39586667	1605.849442	P16402	Histone H1.3 OS=Homo sapiens OX=9606 GN=H1-3 PE=1 SV=2	2.114169311	MAGE CAS9	MAGE KO	0.908214558	135.0645156	1588.609922	21393.20668	2096.217772	5109.134322	2257.924056	4494.827158	1940.573277	31125.35375	2096.217772	4424.951301	2893.676816	6957.814795	33.8571
AGYDVEKNNSRIKL	14	46.01	41.39586667	1605.849442	Q02539	Histone H1.1 OS=Homo sapiens OX=9606 GN=H1-1 PE=1 SV=3	2.114169311	MAGE CAS9	MAGE KO	0.908214558	135.0645156	1588.609922	21393.20668	2096.217772	5109.134322	2257.924056	4494.827158	1940.573277	31125.35375	2096.217772	4424.951301	2893.676816	6957.814795	33.8571
KPKSGKPKVTKA	12	60.23	21.11981667	1267.797846	P16402	Histone H1.3 OS=Homo sapiens OX=9606 GN=H1-3 PE=1 SV=2	1.043482608	MAGE CAS9	MAGE KO	0.750541689	111.4633783	1889.725962	17539.05833	56984.42274	50602.49011	14339.99012	8286.538105	2308.40287	25517.88534	56984.42274	43826.12403	18377.63181	12827.23348	33.8571
YVQSMDVAAFNKI	13	48.21	65.38875	1484.733923	P24534	Elongation factor 1-beta OS=Homo sapiens OX=9606 GN=EEF1B2 PE=1 SV=3	2.64700513	MAGE KO	MAGE CAS9	0.209916638	96.58927676	400.5851859	5429.092445	11611.96247	9777.171244	24403.34064	11987.59893	489.3365554	7898.882362	11611.96247	8467.874183	31274.47127	18556.32936	33.875
DVKFGADARA	10	35.01	38.07616667	1048.53074	P10809	60 kDa heat shock protein, mitochondrial OS=Homo sapiens OX=9606 GN=HSPD1 PE=1 SV=2	18.20273938	MAGE CAS9	MAGE KO	0.077462489	148.2224654	4422.994273	4612.20849	4860.370708	687.7805405	75.59760702	0	5402.927663	6710.383486	4860.370708	595.6773117	96.88325971	0	33.875
SAKPAPPKPEPKPK	14	52.49	21.48778333	1470.856469	P05204	Non-histone chromosomal protein HMG-17 OS=Homo sapiens OX=9606 GN=HMGN2 PE=1 SV=3	6.697893705	MAGE CAS9	MAGE KO	0.319016465	141.9280487	3144.542322	32026.59621	1272.059526	1856.851299	2997.250395	586.8920958	3841.229188	46596.05974	1272.059526	1608.193493	3841.171698	908.4857691	34.2059
SAKPAPPKPEPKPK	14	35.43	25.25686667	1470.855937	P05204	Non-histone chromosomal protein HMG-17 OS=Homo sapiens OX=9606 GN=HMGN2 PE=1 SV=3	23.93532135	MAGE CAS9	MAGE KO	0.426609224	173.2050808	83.70019795	2907.536796	0	0	124.9716663	0	102.2443365	4230.22657	0	0	160.1593342	0	34.2059
SPPGKPQGPPQQE	13	49	31.20576667	1345.663276	P02812	Basic salivary proline-rich protein 2 OS=Homo sapiens OX=9606 GN=PRB2 PE=1 SV=3	Infinity	MAGE CAS9	MAGE KO	0.373900966	173.2050808	0	19567.59675	0	0	0	0	0	28469.24166	0	0	0	0	34.25
IALYMASQPKNK	12	49.69	42.85408333	1362.734034	O14548	Cytochrome c oxidase subunit 7A-related protein, mitochondrial OS=Homo sapiens OX=9606 GN=COX7A2L PE=1 SV=2	1.643261082	MAGE KO	MAGE CAS9	0.391997567	71.03399188	3854.939222	29767.06289	30599.38954	16467.22408	37244.87139	51820.41802	4709.017574	43308.62485	30599.38954	14262.03737	47731.72975	80215.95904	34.2941
TTSTRTYSLGSA	12	43.24	40.55551667	1243.603454	P08670	Vimentin OS=Homo sapiens OX=9606 GN=VIM PE=1 SV=4	10.04254413	MAGE KO	MAGE CAS9	0.009888054	59.18400176	506.9124897	635.0162281	438.6616058	1826.817515	6125.762291	7920.568268	619.2211304	923.8963113	438.6616058	1582.181644	7850.563562	12260.72664	34.3333
PNNIFGNRNLL	11	35.33	63.52901667	1270.678896	O00116	Alkyldihydroxyacetonephosphate synthase, peroxisomal OS=Homo sapiens OX=9606 GN=AGPS PE=1 SV=1	2.098683793	MAGE KO	MAGE CAS9	0.089218655	53.07663069	17691.12531	9983.824675	5976.84866	23677.89297	30506.15527	16440.43619	21610.67016	14525.64262	5976.84866	20507.099	39095.62592	25449.14545	34.5714
KPKKAAGGATPK	12	39.18	20.52825	1152.697583	P16403	Histone H1.2 OS=Homo sapiens OX=9606 GN=H1-2 PE=1 SV=2	4.243232626	MAGE CAS9	MAGE KO	0.290093782	104.2969754	116.9267099	1790.464259	578.7366323	330.0399901	162.5413451	93.32281399	142.832325	2604.978033	578.7366323	285.8431178	208.3073257	144.4600277	34.8
KKPKTVKAKPVKA	13	38.89	21.33125	1421.944728	P07305	Histone H1.0 OS=Homo sapiens OX=9606 GN=H1-0 PE=1 SV=3	10.86428709	MAGE KO	MAGE CAS9	0.137423543	160.6403128	217.9539862	0	4229.214602	32015.58602	4549.598333	11750.13191	266.2426285	0	4229.214602	27728.26082	5830.606739	18188.73981	35
NFDKYHPGYFGKV	13	28.04	47.73685	1570.753467	P46776	60S ribosomal protein L27a OS=Homo sapiens OX=9606 GN=RPL27A PE=1 SV=2	1.397312282	MAGE KO	MAGE CAS9	0.176560291	173.2050808	0	0	4438.211499	535.4599651	3221.923163	2444.184308	0	0	4438.211499	463.7545463	4129.104491	3783.500709	35
PEPVKSAPVPK	11	43.13	32.1613	1147.659855	Q99879	Histone H2B type 1-M OS=Homo sapiens OX=9606 GN=H2BC14 PE=1 SV=3	14.97319315	MAGE CAS9	MAGE KO	0.02798442	95.82892927	2921.761858	14746.1404	3337.946831	104.3776024	550.7052832	747.8142039	3569.090755	21454.41978	3337.946831	90.40001267	705.7647072	1157.586832	35
IVYKIRAAD	9	36.29	37.97065	1047.608073	P56378	ATP synthase subunit ATP5MJ, mitochondrial OS=Homo sapiens OX=9606 GN=ATP5MJ PE=1 SV=1	1.013701745	MAGE CAS9	MAGE KO	0.668925857	87.7694051	990.5240312	11696.21094	20177.28882	4840.164111	14209.3719	13370.27973	1209.978887	17017.0236	20177.28882	4191.999883	18210.23605	20696.6646	35
KVHGSLARAG	10	46.63	21.48778333	994.5671752	P62861	40S ribosomal protein S30 OS=Homo sapiens OX=9606 GN=FAU PE=1 SV=1	1.177953542	MAGE CAS9	MAGE KO	0.670283922	85.23313835	15676.49255	31118.60374	88738.04548	60573.64167	51363.70377	3120.793092	19149.68685	45275.00548	88738.04548	52462.00191	65825.9335	4830.864365	35.0312
KVHGSLARAG	10	42.67	24.1567	994.5667292	P62861	40S ribosomal protein S30 OS=Homo sapiens OX=9606 GN=FAU PE=1 SV=1	2.152760054	MAGE CAS9	MAGE KO	0.089802933	52.8298583	6385.157608	6006.045228	3377.357455	3852.999626	2147.976047	1323.83522	7799.816718	8738.301142	3377.357455	3337.030235	2752.771276	2049.2446	35.0312
VVVDRKHVPEE	11	33.05	31.62888333	1305.703462	Q13867	Bleomycin hydrolase OS=Homo sapiens OX=9606 GN=BLMH PE=1 SV=1	1.291624203	MAGE CAS9	MAGE KO	0.710316865	119.3227121	1358.429223	10575.76115	2208.768999	8661.487166	1505.650957	782.6097558	1659.395056	15386.86145	2208.768999	7501.595474	1929.589817	1211.448972	35.0769
AGYDVEKNNSRI	12	37.03	36.6064	1364.669684	P16403	Histone H1.2 OS=Homo sapiens OX=9606 GN=H1-2 PE=1 SV=2	97.63405524	MAGE CAS9	MAGE KO	0.026705111	122.9615803	315.79956	3124.846876	434.990876	0	20.46809979	19.22744806	385.7663097	4546.394838	434.990876	0	26.23120368	29.76332969	35.2188
AGYDVEKNNSRI	12	37.03	36.6064	1364.669684	P10412	Histone H1.4 OS=Homo sapiens OX=9606 GN=H1-4 PE=1 SV=2	97.63405524	MAGE CAS9	MAGE KO	0.026705111	122.9615803	315.79956	3124.846876	434.990876	0	20.46809979	19.22744806	385.7663097	4546.394838	434.990876	0	26.23120368	29.76332969	35.2188
AGYDVEKNNSRI	12	37.03	36.6064	1364.669684	P16402	Histone H1.3 OS=Homo sapiens OX=9606 GN=H1-3 PE=1 SV=2	97.63405524	MAGE CAS9	MAGE KO	0.026705111	122.9615803	315.79956	3124.846876	434.990876	0	20.46809979	19.22744806	385.7663097	4546.394838	434.990876	0	26.23120368	29.76332969	35.2188
AGYDVEKNNSRI	12	37.03	36.6064	1364.669684	Q02539	Histone H1.1 OS=Homo sapiens OX=9606 GN=H1-1 PE=1 SV=3	97.63405524	MAGE CAS9	MAGE KO	0.026705111	122.9615803	315.79956	3124.846876	434.990876	0	20.46809979	19.22744806	385.7663097	4546.394838	434.990876	0	26.23120368	29.76332969	35.2188
LQVLTKNKDNHNL	13	35.08	35.08825	1535.843126	Q9NPI6	mRNA-decapping enzyme 1A OS=Homo sapiens OX=9606 GN=DCP1A PE=1 SV=3	2.064593536	MAGE KO	MAGE CAS9	0.256033601	121.8166193	148.3716515	4242.012331	16330.76897	13999.26082	17887.49695	10894.00067	181.2440286	6171.778564	16330.76897	12124.56817	22923.99298	16863.48249	35.2308
GHQQLYWSHPR	11	31.45	34.87641667	1407.67666	P62273	40S ribosomal protein S29 OS=Homo sapiens OX=9606 GN=RPS29 PE=1 SV=2	2.556500529	MAGE KO	MAGE CAS9	0.216971822	173.2050808	0	0	958.4628499	33.9837934	1188.482473	1227.844516	0	0	958.4628499	29.43289829	1523.117737	1900.654784	35.25
VQSMDVAAFNKI	12	40.99	62.42798333	1321.671487	P24534	Elongation factor 1-beta OS=Homo sapiens OX=9606 GN=EEF1B2 PE=1 SV=3	2.737420505	MAGE KO	MAGE CAS9	0.172108305	84.9062723	1056.136848	3642.083792	8330.219364	5272.47494	19757.26745	10634.57643	1290.128505	5298.931952	8330.219364	4566.418374	25320.22572	16461.904	35.2812
LALIYNEALKG	11	32.94	62.2686	1203.687016	P06703	Protein S100-A6 OS=Homo sapiens OX=9606 GN=S100A6 PE=1 SV=1	2.059628369	MAGE CAS9	MAGE KO	0.587952395	111.3668269	1882.998721	5149.117591	21906.97171	1117.896172	8736.720511	4196.019081	2300.185181	7491.542007	21906.97171	968.1945724	11196.67666	6495.271702	35.375
DKINLSQKKTSI	12	50.25	35.03595	1373.789216	P53618	Coatomer subunit beta OS=Homo sapiens OX=9606 GN=COPB1 PE=1 SV=3	2.468820124	MAGE CAS9	MAGE KO	0.122506442	101.1004808	1041.963829	2276.631574	1234.136122	1332.161207	243.7512451	268.1795817	1272.815393	3312.311434	1234.136122	1153.766587	312.3831047	415.1313934	35.5
HDVTVKYYGKA	11	45.45	33.0161	1279.656576	Q8IYS1	Peptidase M20 domain-containing protein 2 OS=Homo sapiens OX=9606 GN=PM20D2 PE=1 SV=2	1.834972593	MAGE CAS9	MAGE KO	0.389862	77.78092964	1474.851439	6107.655496	5150.630836	267.0872023	3648.007246	3024.048849	1801.611114	8886.135713	5150.630836	231.32057	4675.159008	4681.108101	35.75
SPPGKPQGPPQ	11	35.47	29.88043333	1088.562099	P02812	Basic salivary proline-rich protein 2 OS=Homo sapiens OX=9606 GN=PRB2 PE=1 SV=3	4.633157459	MAGE CAS9	MAGE KO	0.406740703	122.6670431	1012.347628	24839.39538	5239.988951	3392.144758	1837.519305	1481.036412	1236.637595	36139.27448	5239.988951	2937.890142	2354.900731	2292.585832	35.8333
SLGGGFGGGSRGF	13	35.83	53.54298333	1154.548107	P35527	Keratin, type I cytoskeletal 9 OS=Homo sapiens OX=9606 GN=KRT9 PE=1 SV=3	1.186791044	MAGE CAS9	MAGE KO	0.824914132	87.65327754	3981.64356	9391.513157	1073.844241	4221.267378	3087.70828	4864.187453	4863.793803	13663.87815	1073.844241	3655.981895	3957.099372	7529.569933	35.8889
KEALQDVEDENQ	12	58.25	40.76451667	1416.633879	P62258	14-3-3 protein epsilon OS=Homo sapiens OX=9606 GN=YWHAE PE=1 SV=1	2.242924698	MAGE KO	MAGE CAS9	0.096118791	73.75816736	15176.39573	22239.74477	59540.89988	88358.76957	50881.0137	78227.55721	18538.79143	32356.99695	59540.89988	76526.32086	65207.33472	121093.1668	36
LEKAKAKELAT	11	40.52	27.11598333	1200.709013	P62424	60S ribosomal protein L7a OS=Homo sapiens OX=9606 GN=RPL7A PE=1 SV=2	8.390270024	MAGE CAS9	MAGE KO	0.021640486	80.91469979	5338.251495	6466.08012	4081.125553	126.326683	619.5463035	1147.445956	6520.964056	9407.614021	4081.125553	109.409811	793.9889606	1776.20099	36
YVTTSTRTYSLG	12	53.61	46.84696667	1347.667678	P08670	Vimentin OS=Homo sapiens OX=9606 GN=VIM PE=1 SV=4	3.854190764	MAGE CAS9	MAGE KO	0.073661576	64.15987241	87579.33171	165265.8831	332579.4844	19816.23903	64791.68768	67285.09962	106982.909	240448.2484	332579.4844	17162.57337	83034.76991	104154.675	36.2
ALEEQLQQIRAE	12	57.36	55.7408	1426.741679	P13645	Keratin, type I cytoskeletal 10 OS=Homo sapiens OX=9606 GN=KRT10 PE=1 SV=6	1.591249891	MAGE KO	MAGE CAS9	0.619032533	103.5009698	10877.28647	10149.72579	785.198349	25244.07911	6506.227041	2958.371614	13287.19603	14767.01508	785.198349	21863.55137	8338.153931	4579.442337	36.3333
GKDAVEDL	8	27.34	41.39586667	845.4124604	P81605	Dermcidin OS=Homo sapiens OX=9606 GN=DCD PE=1 SV=2	2.82887494	MAGE CAS9	MAGE KO	0.125684742	77.39356098	4833.74396	11790.81765	3757.895682	883.8701723	1846.428431	4474.847513	5904.680709	17154.66857	3757.895682	765.5078576	2366.318357	6926.887094	36.4
RNKYEDEINKR	11	51.22	29.03325	1463.747856	P04264	Keratin, type II cytoskeletal 1 OS=Homo sapiens OX=9606 GN=KRT1 PE=1 SV=6	1.482753919	MAGE CAS9	MAGE KO	0.465203063	164.2269896	215.5604177	5964.939376	0	542.3947688	342.3808258	3283.481669	263.3187547	8678.495512	0	469.7606849	438.7833396	5082.699853	36.5
TAKPKAAKPKKAA	13	53.83	21.27958333	1308.823614	P10412	Histone H1.4 OS=Homo sapiens OX=9606 GN=H1-4 PE=1 SV=2	1.087982959	MAGE KO	MAGE CAS9	0.699551287	38.86825908	1312.421967	3008.866238	2775.039512	3057.613724	2786.394475	1876.675431	1603.194694	4377.652563	2775.039512	2648.157393	3570.946096	2905.019396	36.6
IYNEALKG	8	37	38.7022	906.4814331	P06703	Protein S100-A6 OS=Homo sapiens OX=9606 GN=S100A6 PE=1 SV=1	2.279357267	MAGE CAS9	MAGE KO	0.480762891	96.39816952	136717.5343	684026.4317	1775191.358	35285.19813	475575.265	628028.7147	167007.8916	995202.121	1775191.358	30560.02711	609480.6929	972163.6293	36.6
SDVELDDLGKDEL	13	33.12	65.1883	1446.672348	Q15084	Protein disulfide-isomerase A6 OS=Homo sapiens OX=9606 GN=PDIA6 PE=1 SV=1	4.776587101	MAGE CAS9	MAGE KO	0.49771678	173.2050808	98.34905571	0	949.9564438	219.4674728	0	0	120.1387117	0	949.9564438	190.077774	0	0	36.6667
GPRGPSGAPGA	11	27.46	27.75105	922.4621694	P20908	Collagen alpha-1(V) chain OS=Homo sapiens OX=9606 GN=COL5A1 PE=1 SV=3	1.660253506	MAGE KO	MAGE CAS9	0.753221416	131.0119623	1110.717759	1612.185177	10.00381943	52.92645904	3768.175982	716.2155823	1356.802052	2345.596652	10.00381943	45.8388817	4829.163074	1108.673415	36.6667
AVLLPKKTESHH	12	41.12	27.486	1358.767028	P0C0S8	Histone H2A type 1 OS=Homo sapiens OX=9606 GN=H2AC11 PE=1 SV=2	1.610723515	MAGE CAS9	MAGE KO	0.880794605	149.4637138	3069.8468	40991.07747	1080.620991	329.6397349	15997.09796	11698.89478	3749.984552	59638.64164	1080.620991	285.4964622	20501.32349	18109.42675	36.6875
AVLLPKKTESHH	12	41.12	27.486	1358.767028	Q99878	Histone H2A type 1-J OS=Homo sapiens OX=9606 GN=H2AC14 PE=1 SV=3	1.610723515	MAGE CAS9	MAGE KO	0.880794605	149.4637138	3069.8468	40991.07747	1080.620991	329.6397349	15997.09796	11698.89478	3749.984552	59638.64164	1080.620991	285.4964622	20501.32349	18109.42675	36.6875
GGLGKLGKDA	10	47.32	31.89785	914.5186667	P81605	Dermcidin OS=Homo sapiens OX=9606 GN=DCD PE=1 SV=2	2.093775311	MAGE CAS9	MAGE KO	0.197248178	67.19219768	1407.143103	3491.315505	1026.264731	653.8234373	1096.036976	1079.823989	1718.901706	5079.576511	1026.264731	566.2675294	1404.642808	1671.524858	36.9167
TGASGSFKLN	10	32.49	42.59281667	980.4913702	P16403	Histone H1.2 OS=Homo sapiens OX=9606 GN=H1-2 PE=1 SV=2	1.697634545	MAGE KO	MAGE CAS9	0.144986729	44.707662	693.2928139	1542.115962	827.0448365	1236.606089	1598.758547	2363.562407	846.8948164	2243.651715	827.0448365	1071.007607	2048.913261	3658.701193	36.9655
TGASGSFKLN	10	32.49	42.59281667	980.4913702	P10412	Histone H1.4 OS=Homo sapiens OX=9606 GN=H1-4 PE=1 SV=2	1.697634545	MAGE KO	MAGE CAS9	0.144986729	44.707662	693.2928139	1542.115962	827.0448365	1236.606089	1598.758547	2363.562407	846.8948164	2243.651715	827.0448365	1071.007607	2048.913261	3658.701193	36.9655
TGASGSFKLN	10	32.49	42.59281667	980.4913702	P16401	Histone H1.5 OS=Homo sapiens OX=9606 GN=H1-5 PE=1 SV=3	1.697634545	MAGE KO	MAGE CAS9	0.144986729	44.707662	693.2928139	1542.115962	827.0448365	1236.606089	1598.758547	2363.562407	846.8948164	2243.651715	827.0448365	1071.007607	2048.913261	3658.701193	36.9655
TGASGSFKLN	10	32.49	42.59281667	980.4913702	P16402	Histone H1.3 OS=Homo sapiens OX=9606 GN=H1-3 PE=1 SV=2	1.697634545	MAGE KO	MAGE CAS9	0.144986729	44.707662	693.2928139	1542.115962	827.0448365	1236.606089	1598.758547	2363.562407	846.8948164	2243.651715	827.0448365	1071.007607	2048.913261	3658.701193	36.9655
TGASGSFKLN	10	32.49	42.59281667	980.4913702	Q02539	Histone H1.1 OS=Homo sapiens OX=9606 GN=H1-1 PE=1 SV=3	1.697634545	MAGE KO	MAGE CAS9	0.144986729	44.707662	693.2928139	1542.115962	827.0448365	1236.606089	1598.758547	2363.562407	846.8948164	2243.651715	827.0448365	1071.007607	2048.913261	3658.701193	36.9655
KAKAPKPKAAKPK	13	62.8	21.22758333	1361.888134	P16402	Histone H1.3 OS=Homo sapiens OX=9606 GN=H1-3 PE=1 SV=2	1.628939207	MAGE KO	MAGE CAS9	0.413282167	87.48505143	4442.453392	51636.34627	88645.42884	129070.804	73422.50947	33253.65657	5426.698033	75126.63099	88645.42884	111786.4566	94095.73046	51475.34611	37
YDEIKKYT	8	43.56	37.18271667	1058.529026	P05141	ADP/ATP translocase 2 OS=Homo sapiens OX=9606 GN=SLC25A5 PE=1 SV=7	1.749533581	MAGE KO	MAGE CAS9	0.598540263	105.0008083	2572.178897	11460.17833	16690.16615	39639.48744	6971.790545	7138.808376	3142.056186	16673.6156	16690.16615	34331.21748	8934.8039	11050.59322	37
SVPGPMGPSGPR	12	33.63	41.7082	1137.560012	P02452	Collagen alpha-1(I) chain OS=Homo sapiens OX=9606 GN=COL1A1 PE=1 SV=5	9.164534463	MAGE KO	MAGE CAS9	0.25798032	169.8080699	26.40273781	0	1986.155974	3866.25026	51.55265908	14526.36076	32.25237784	0	1986.155974	3348.506428	66.06809204	22486.23234	37.1333
LAVASFPKKQE	11	27.98	40.01761667	1216.681497	P14406	Cytochrome c oxidase subunit 7A2, mitochondrial OS=Homo sapiens OX=9606 GN=COX7A2 PE=1 SV=1	1.19144316	MAGE CAS9	MAGE KO	0.664199404	81.16735667	951.6956447	6740.731938	3195.893219	191.1948333	4480.818156	4466.753479	1162.547905	9807.209796	3195.893219	165.591228	5742.46046	6914.35785	37.1538
TYKYVNMQD	9	40.69	44.11498333	1160.517692	O00217	NADH dehydrogenase [ubiquinone] iron-sulfur protein 8, mitochondrial OS=Homo sapiens OX=9606 GN=NDUFS8 PE=1 SV=1	1.05393723	MAGE CAS9	MAGE KO	0.73829841	55.26430689	4900.351359	9415.828834	8036.115383	2580.334228	8927.250098	9700.790267	5986.045263	13699.25546	8036.115383	2234.792155	11440.85275	15016.43994	37.25
MAEHDVTVKYYGKA	14	78.89	38.07616667	1610.776672	Q8IYS1	Peptidase M20 domain-containing protein 2 OS=Homo sapiens OX=9606 GN=PM20D2 PE=1 SV=2	2.170327226	MAGE CAS9	MAGE KO	0.284040367	72.59644021	114606.2304	342183.8606	431934.7776	26797.83872	219520.0177	163171.0252	139997.7333	497849.3345	431934.7776	23209.2413	281329.2077	252582.2981	37.3333
RNVSTGDVNVE	11	31.43	37.0253	1188.573228	P13645	Keratin, type I cytoskeletal 10 OS=Homo sapiens OX=9606 GN=KRT10 PE=1 SV=6	3.421897717	MAGE CAS9	MAGE KO	0.430379866	104.8465152	20781.14937	8434.122637	296.665108	3974.285097	0	4650.150686	25385.30233	12270.95379	296.665108	3442.073921	0	7198.249477	37.3462
PLDRAMAELAA	11	33.7	57.27	1156.59135	P06396	Gelsolin OS=Homo sapiens OX=9606 GN=GSN PE=1 SV=1	2.566605301	MAGE CAS9	MAGE KO	0.012194913	28.75636673	57050.87402	57404.52777	84113.3712	27248.63041	32366.18847	17751.48787	69690.74035	83518.86	84113.3712	23599.66581	41479.37967	27478.60164	37.7
IRPEIHENYRING	13	66.94	40.12785	1609.834081	O75348	V-type proton ATPase subunit G 1 OS=Homo sapiens OX=9606 GN=ATP6V1G1 PE=1 SV=3	1.296331632	MAGE KO	MAGE CAS9	0.79299794	122.0476372	2659.076317	14908.14762	68483.35301	2940.457269	62714.60749	45895.02011	3248.206103	21690.12694	68483.35301	2546.689791	80372.8563	71043.67725	38
AVTAMKSRP	9	37.62	28.34065	959.522306	Q9BW72	HIG1 domain family member 2A, mitochondrial OS=Homo sapiens OX=9606 GN=HIGD2A PE=1 SV=1	3.165348482	MAGE KO	MAGE CAS9	0.618561603	105.9219104	982.8189638	9882.80808	2575.918806	541.4291053	19168.96175	22836.7859	1200.566729	14378.6718	2575.918806	468.9243369	24566.27363	35350.44201	38
SGGGGGRFS	9	28.41	26.26138333	780.3507456	P04264	Keratin, type II cytoskeletal 1 OS=Homo sapiens OX=9606 GN=KRT1 PE=1 SV=6	4.454904194	MAGE CAS9	MAGE KO	0.745196895	116.0358244	637.4655511	934.0198784	0	0	85.56759111	267.1864438	778.6987836	1358.921996	0	0	109.660444	413.5940552	38.0714
IGLAKDDQLKVHGF	14	28.3	50.82888333	1539.838895	P41567	Eukaryotic translation initiation factor 1 OS=Homo sapiens OX=9606 GN=EIF1 PE=1 SV=1	1.153205017	MAGE CAS9	MAGE KO	0.225771487	173.0515416	0	1.548472838	2618.27617	368.4487935	1437.455711	465.8725026	0	2.252900446	2618.27617	319.1084566	1842.193165	721.1522217	38.25
KKTRPSSTVIKKP	13	36.11	21.80303333	1468.908843	Q5SSJ5	Heterochromatin protein 1-binding protein 3 OS=Homo sapiens OX=9606 GN=HP1BP3 PE=1 SV=1	6.272737167	MAGE KO	MAGE CAS9	0.006022187	44.40547056	1003.670811	751.7263199	376.5571823	5987.947943	4382.824532	3002.416581	1226.038392	1093.699882	376.5571823	5186.079749	5616.875245	4647.622204	38.5417
GSDGSVGPVGPA	12	47.75	48.5175	998.4671986	P08123	Collagen alpha-2(I) chain OS=Homo sapiens OX=9606 GN=COL1A2 PE=1 SV=7	14.54419364	MAGE KO	MAGE CAS9	0.178450841	141.3319768	0	3531.733883	517.0217743	1863.242855	44985.62928	12037.01415	0	5138.381922	517.0217743	1613.729133	57652.01541	18632.82217	38.6429
APSRNGMVLKPH	12	28.91	30.77935	1305.697912	P26373	60S ribosomal protein L13 OS=Homo sapiens OX=9606 GN=RPL13 PE=1 SV=4	3.768634708	MAGE KO	MAGE CAS9	0.228192647	151.3406389	75.43184872	798.7283977	0	259.3612591	806.0450815	2228.984304	92.14409899	1162.084034	0	224.6292364	1032.999298	3450.379608	39
KVAKPKKAAKSAA	13	46.14	21.33125	1296.825107	P16403	Histone H1.2 OS=Homo sapiens OX=9606 GN=H1-2 PE=1 SV=2	1.375515143	MAGE KO	MAGE CAS9	0.373496254	83.28523246	1824.304701	5842.283664	13290.75727	11878.57416	9569.043859	7379.528252	2228.487247	8500.041554	13290.75727	10287.87048	12263.35327	11423.21808	39.1111
VDLEPTVIDEVR	12	42.56	63.97025	1383.723279	P68363	Tubulin alpha-1B chain OS=Homo sapiens OX=9606 GN=TUBA1B PE=1 SV=1	15.8039875	MAGE CAS9	MAGE KO	0.001475317	41.04913472	12491.75818	6780.251617	15671.51802	436.8575812	1041.882801	732.3172902	15259.36089	9864.707674	15671.51802	378.3563713	1335.240703	1133.598222	39.5
GPAGPQGPRG	10	32.63	27.27433333	892.4515091	P02452	Collagen alpha-1(I) chain OS=Homo sapiens OX=9606 GN=COL1A1 PE=1 SV=5	1.1246783	MAGE KO	MAGE CAS9	0.938747659	82.21826069	2761.103143	1918.104942	161.0612847	172.4885859	2204.090495	3067.166848	3372.837411	2790.684714	161.0612847	149.3900032	2824.685598	4747.853059	39.5
EHDVTVKYYGKA	12	53.23	34.44728333	1408.699261	Q8IYS1	Peptidase M20 domain-containing protein 2 OS=Homo sapiens OX=9606 GN=PM20D2 PE=1 SV=2	4.873984187	MAGE CAS9	MAGE KO	0.027511853	53.28689047	5726.585564	13531.56065	19423.70728	1640.067456	4158.332204	2137.99324	6995.335207	19687.30628	19423.70728	1420.439974	5329.173698	3309.529037	39.6154
LLESEREARRLR	12	34.25	32.26638333	1526.864448	P62857	40S ribosomal protein S28 OS=Homo sapiens OX=9606 GN=RPS28 PE=1 SV=1	1.379748891	MAGE CAS9	MAGE KO	0.939105855	107.4116863	246.5446355	6674.683774	17634.83134	250.0494263	9918.694449	7628.740808	301.1676591	9711.115157	17634.83134	216.5643854	12711.45329	11808.98927	39.9231
RQYAKDIGFIKLD	13	60.63	52.70713333	1565.854807	P62273	40S ribosomal protein S29 OS=Homo sapiens OX=9606 GN=RPS29 PE=1 SV=2	2.505910881	MAGE CAS9	MAGE KO	0.792224951	160.1051773	1951.434137	2555.064948	84848.07316	5875.869739	18506.36453	11275.28768	2383.782757	3717.409061	84848.07316	5089.010351	23717.11211	17453.69971	40
IIRSMPEQTGEK	12	38.01	33.70351667	1387.713383	P62888	60S ribosomal protein L30 OS=Homo sapiens OX=9606 GN=RPL30 PE=1 SV=2	1.973112179	MAGE CAS9	MAGE KO	0.181928591	92.86328202	3116.907624	4546.663767	4673.664333	517.7610599	1486.978188	4247.939064	3807.471904	6615.021313	4673.664333	448.4257667	1905.659446	6575.641783	40
PKFEVIEKPQA	11	53.94	44.00991667	1284.707726	P18859	ATP synthase-coupling factor 6, mitochondrial OS=Homo sapiens OX=9606 GN=ATP5PF PE=1 SV=1	1.019418207	MAGE CAS9	MAGE KO	0.794338282	35.13794316	272365.6421	293073.8633	321442.3845	193464.1199	396524.5971	279999.5603	332709.4206	426398.3332	321442.3845	167556.6261	508172.1107	433428.2531	40
RDGDILGKYVD	11	39.68	51.2983	1249.629338	P61604	10 kDa heat shock protein, mitochondrial OS=Homo sapiens OX=9606 GN=HSPE1 PE=1 SV=2	1.500327807	MAGE CAS9	MAGE KO	0.847762841	122.175219	4752.865181	11839.79478	66795.52542	23169.32787	16261.01362	16149.63575	5805.882889	17225.92627	66795.52542	20066.63772	20839.5486	24998.99788	40
LAVTAMKSRP	10	37.37	36.55423333	1072.607134	Q9BW72	HIG1 domain family member 2A, mitochondrial OS=Homo sapiens OX=9606 GN=HIGD2A PE=1 SV=1	1.46177314	MAGE CAS9	MAGE KO	0.715565821	67.54180272	918.0422735	3787.764195	5422.54313	1074.544988	2357.847143	3496.418722	1121.438485	5510.88494	5422.54313	930.6487052	3021.734762	5412.317995	40.0526
GGYDVEKNNSRIKL	14	49.9	41.0286	1591.832327	P16401	Histone H1.5 OS=Homo sapiens OX=9606 GN=H1-5 PE=1 SV=3	35.22694064	MAGE CAS9	MAGE KO	0.779705463	173.2050808	0	11109.85061	0	315.3793775	0	0	0	16163.91762	0	273.1457619	0	0	40.125
LIVGGSFGLRE	11	29.97	62.42798333	1146.639214	Q9P0S2	Cytochrome c oxidase assembly protein COX16 homolog, mitochondrial OS=Homo sapiens OX=9606 GN=COX16 PE=1 SV=1	1.555174599	MAGE KO	MAGE CAS9	0.340706805	76.49199805	20913.70479	32980.16708	89328.62374	53863.88281	118574.6823	50297.42201	25547.22597	47983.42681	89328.62374	46650.7716	151961.1823	77858.42141	40.5
GPAGPAGPRG	10	27.17	27.11598333	835.4301692	P08123	Collagen alpha-2(I) chain OS=Homo sapiens OX=9606 GN=COL1A2 PE=1 SV=7	2.243140119	MAGE KO	MAGE CAS9	0.636079418	87.04212603	160486.4695	159980.5886	3351.937724	0	342031.8147	384339.5661	196042.9366	232758.5803	3351.937724	0	438336.0591	594942.4584	40.5
LRVTPFILKKLD	12	52.41	56.21858333	1441.901643	Q8N4H5	Mitochondrial import receptor subunit TOM5 homolog OS=Homo sapiens OX=9606 GN=TOMM5 PE=1 SV=1	1.460866896	MAGE CAS9	MAGE KO	0.444268883	168.5070664	0	116.2227127	6281.069189	185.7406643	3345.484024	847.8819352	0	169.0944748	6281.069189	160.8674469	4287.455785	1312.487725	40.6667
KTVKAKPVKASKPK	14	51.88	21.33125	1508.977384	P07305	Histone H1.0 OS=Homo sapiens OX=9606 GN=H1-0 PE=1 SV=3	6.02613231	MAGE KO	MAGE CAS9	0.062143063	116.6789266	1158.451428	2805.374222	13996.3563	66444.07118	24640.98733	17145.37422	1415.11132	4081.58844	13996.3563	57546.30055	31579.03099	26540.36167	41
HVSHGHGRIGKH	12	50.21	21.27958333	1320.690674	P46776	60S ribosomal protein L27a OS=Homo sapiens OX=9606 GN=RPL27A PE=1 SV=2	3.711714275	MAGE KO	MAGE CAS9	0.197243638	167.2685884	0	151.9770993	6459.642248	11035.33973	1803.848313	11701.25386	0	221.1141624	6459.642248	9557.55669	2311.749161	18113.07852	41
SPPGKPQGPPQQ	12	31.49	30.03781667	1216.620501	P02812	Basic salivary proline-rich protein 2 OS=Homo sapiens OX=9606 GN=PRB2 PE=1 SV=3	9.114115416	MAGE CAS9	MAGE KO	0.274392003	133.2237504	441.3734914	15989.62263	2557.739638	1190.510746	892.9317926	0	539.1616854	23263.584	2557.739638	1031.085061	1144.35028	0	41
TKAVTKYTSS	10	32.32	26.3688	1084.576665	P62807	Histone H2B type 1-C/E/F/G/I OS=Homo sapiens OX=9606 GN=H2BC4 PE=1 SV=4	4.168507463	MAGE CAS9	MAGE KO	0.047292505	49.88779099	5679.220363	4754.005578	1788.751354	1231.382595	435.5570755	1265.039557	6937.476042	6916.686571	1788.751354	1066.48361	558.1947754	1958.231237	41
TKAVTKYTSS	10	32.32	26.3688	1084.576665	Q5QNW6	Histone H2B type 2-F OS=Homo sapiens OX=9606 GN=H2BC18 PE=1 SV=3	4.168507463	MAGE CAS9	MAGE KO	0.047292505	49.88779099	5679.220363	4754.005578	1788.751354	1231.382595	435.5570755	1265.039557	6937.476042	6916.686571	1788.751354	1066.48361	558.1947754	1958.231237	41
TKAVTKYTSS	10	32.32	26.3688	1084.576665	P58876	Histone H2B type 1-D OS=Homo sapiens OX=9606 GN=H2BC5 PE=1 SV=2	4.168507463	MAGE CAS9	MAGE KO	0.047292505	49.88779099	5679.220363	4754.005578	1788.751354	1231.382595	435.5570755	1265.039557	6937.476042	6916.686571	1788.751354	1066.48361	558.1947754	1958.231237	41
TKAVTKYTSS	10	32.32	26.3688	1084.576665	Q99879	Histone H2B type 1-M OS=Homo sapiens OX=9606 GN=H2BC14 PE=1 SV=3	4.168507463	MAGE CAS9	MAGE KO	0.047292505	49.88779099	5679.220363	4754.005578	1788.751354	1231.382595	435.5570755	1265.039557	6937.476042	6916.686571	1788.751354	1066.48361	558.1947754	1958.231237	41
LTAAKKARAG	10	33.98	21.48778333	985.6045537	Q9NZT1	Calmodulin-like protein 5 OS=Homo sapiens OX=9606 GN=CALML5 PE=1 SV=2	4.636828216	MAGE CAS9	MAGE KO	0.614935605	172.6673688	28319.25881	470.5206375	1.705056093	0	6196.448042	12.85779291	34593.51231	684.568775	1.705056093	0	7941.151958	19.90335526	41.1579
LTAAKKARAG	10	44.35	27.6957	985.6033857	Q9NZT1	Calmodulin-like protein 5 OS=Homo sapiens OX=9606 GN=CALML5 PE=1 SV=2	6.92145438	MAGE CAS9	MAGE KO	0.893085742	103.976313	4382.159175	0	1952.212654	525.6121122	99.10251432	290.4646814	5353.045374	0	1952.212654	455.2254557	127.0063301	449.627847	41.1579
GFPDKQPR	8	41.8	42.02023333	943.4872328	P26447	Protein S100-A4 OS=Homo sapiens OX=9606 GN=S100A4 PE=1 SV=1	1.832038123	MAGE KO	MAGE CAS9	0.779694004	76.03701312	13265.28941	29071.75181	46096.91722	6597.465569	76914.22825	78502.68943	16204.27129	42297.0045	46096.91722	5713.974622	98570.59561	121519.0606	41.3333
KAGAAKAKKPA	11	42.53	19.83838333	1039.649293	P10412	Histone H1.4 OS=Homo sapiens OX=9606 GN=H1-4 PE=1 SV=2	2.011234744	MAGE CAS9	MAGE KO	0.235932434	62.2518006	9628.790256	9731.581273	3179.963534	2794.315537	6384.415571	2028.481341	11762.09012	14158.64925	3179.963534	2420.118437	8182.044595	3140.008946	41.5
KAGAAKAKKPA	11	42.53	19.83838333	1039.649293	P16401	Histone H1.5 OS=Homo sapiens OX=9606 GN=H1-5 PE=1 SV=3	2.011234744	MAGE CAS9	MAGE KO	0.235932434	62.2518006	9628.790256	9731.581273	3179.963534	2794.315537	6384.415571	2028.481341	11762.09012	14158.64925	3179.963534	2420.118437	8182.044595	3140.008946	41.5
AKDVKFGADARAL	13	32.92	39.17565	1360.751484	P10809	60 kDa heat shock protein, mitochondrial OS=Homo sapiens OX=9606 GN=HSPD1 PE=1 SV=2	3249.581911	MAGE CAS9	MAGE KO	0.000252327	173.2050808	141.372867	304.1187773	801.229478	0.383655854	0	0	172.6946332	442.4677734	801.229478	0.332279083	0	0	41.6667
RSYVTTSTRTYSLG	14	27.47	43.01155	1590.800346	P08670	Vimentin OS=Homo sapiens OX=9606 GN=VIM PE=1 SV=4	3.210033838	MAGE CAS9	MAGE KO	0.263045039	107.902472	3285.59417	3227.682287	5224.035896	0	1043.723697	2612.721358	4013.531679	4696.011892	5224.035896	0	1337.599932	4044.389402	41.7368
KIDDIRKPGESEE	13	36.76	32.26638333	1514.759218	P48643	T-complex protein 1 subunit epsilon OS=Homo sapiens OX=9606 GN=CCT5 PE=1 SV=1	1.048117697	MAGE KO	MAGE CAS9	0.5317581	120.5271191	886.5110488	4193.542098	19169.81273	4409.699874	9739.632418	11267.38128	1082.921382	6101.258368	19169.81273	3819.1807	12481.97363	17441.4609	41.75
SAKPAPPKPEPKP	13	29.34	28.28831667	1342.760579	P05204	Non-histone chromosomal protein HMG-17 OS=Homo sapiens OX=9606 GN=HMGN2 PE=1 SV=3	33.43179847	MAGE CAS9	MAGE KO	0.382252404	173.2050808	71.92740231	1866.773402	0	0	57.98972516	0	87.86322742	2716.001551	0	0	74.31761169	0	41.9474
SAKPAPPKPEPKP	13	29.34	28.28831667	1342.760579	Q15651	High mobility group nucleosome-binding domain-containing protein 3 OS=Homo sapiens OX=9606 GN=HMGN3 PE=1 SV=2	33.43179847	MAGE CAS9	MAGE KO	0.382252404	173.2050808	71.92740231	1866.773402	0	0	57.98972516	0	87.86322742	2716.001551	0	0	74.31761169	0	41.9474
TPGKALVATPGK	12	27.6	33.38666667	1138.670662	P19338	Nucleolin OS=Homo sapiens OX=9606 GN=NCL PE=1 SV=3	14.62838435	MAGE CAS9	MAGE KO	0.049551778	173.2050808	1051.51176	918.0808255	587.4607847	0	174.8008057	0	1284.478709	1335.731987	587.4607847	0	224.0186234	0	41.9474
TVTPAKAVTTPGK	13	28.28	32.3769	1269.728789	P19338	Nucleolin OS=Homo sapiens OX=9606 GN=NCL PE=1 SV=3	1.191003909	MAGE CAS9	MAGE KO	0.834028469	60.31372384	1107.17524	952.5269989	240.2396467	225.3856283	782.7663542	922.9431778	1352.474672	1385.848332	240.2396467	195.2034075	1003.166092	1428.679562	42
NNSRIKLGIK	10	43.33	33.4398	1141.69228	Q02539	Histone H1.1 OS=Homo sapiens OX=9606 GN=H1-1 PE=1 SV=3	15.28850364	MAGE CAS9	MAGE KO	0.337809037	160.7644382	48.93764693	6886.292586	299.8518219	0	226.4018048	246.8349636	59.77999293	10018.98855	299.8518219	0	290.1486664	382.0907682	42.2
GGPGTASRP	9	27.15	25.72948333	798.398798	P08670	Vimentin OS=Homo sapiens OX=9606 GN=VIM PE=1 SV=4	5.611967902	MAGE KO	MAGE CAS9	0.320805243	88.1428152	1422.875774	1834.254678	6.426491206	320.5641514	10593.42543	7400.987224	1738.120016	2668.689485	6.426491206	277.6362236	13576.16502	11456.43572	42.3333
KPKAAKPKAAKP	12	35.02	21.33125	1233.793703	P16401	Histone H1.5 OS=Homo sapiens OX=9606 GN=H1-5 PE=1 SV=3	8.031661485	MAGE KO	MAGE CAS9	0.063669332	157.1381742	285.6470488	64.61158567	5274.833106	24360.87794	12615.76687	8202.187873	348.9333801	94.00453568	5274.833106	21098.62293	16167.92736	12696.66266	42.4706
MKTILSNQTVD	11	44.83	49.08983333	1248.638993	P32969	60S ribosomal protein L9 OS=Homo sapiens OX=9606 GN=RPL9 PE=1 SV=1	5.008858936	MAGE CAS9	MAGE KO	0.013741399	55.2022822	16043.20913	17999.45051	19324.04172	1351.070915	5112.340834	4191.051081	19597.65107	26187.71803	19324.04172	1170.144025	6551.797924	6487.581434	42.4706
IVYKIRAADKRSKA	14	28.53	27.96595	1617.967724	P56378	ATP synthase subunit ATP5MJ, mitochondrial OS=Homo sapiens OX=9606 GN=ATP5MJ PE=1 SV=1	1.797532121	MAGE KO	MAGE CAS9	0.725997029	170.6518474	36.5542864	3673.776563	0	0	3765.338897	2904.099984	44.65304565	5345.042323	0	0	4825.527165	4495.431999	42.5
AVGGLGKLGKDA	12	45.69	38.23266667	1084.624194	P81605	Dermcidin OS=Homo sapiens OX=9606 GN=DCD PE=1 SV=2	14.20127275	MAGE CAS9	MAGE KO	0.050692759	173.2050808	224.0342413	696.7885476	552.0270081	0	0	103.7125209	273.6699904	1013.769948	552.0270081	0	0	160.5428834	42.5
YNTIDDLK	8	31.02	45.22436667	980.48211	P35527	Keratin, type I cytoskeletal 9 OS=Homo sapiens OX=9606 GN=KRT9 PE=1 SV=3	1.096437719	MAGE KO	MAGE CAS9	0.902214464	108.4598498	1142.288224	4419.831384	467.3832683	4962.096375	900.3781619	748.4998416	1395.367089	6430.490642	467.3832683	4297.603748	1153.893288	1158.648172	42.7
VSVQRTQAPAVATT	14	44.33	40.01761667	1427.773684	P15880	40S ribosomal protein S2 OS=Homo sapiens OX=9606 GN=RPS2 PE=1 SV=2	38.91265366	MAGE CAS9	MAGE KO	0.000249467	44.79640911	9272.48159	10626.44844	12105.21866	144.5283499	388.7709836	289.1618888	11326.83974	15460.60728	12105.21866	125.1740255	498.2353497	447.6111755	42.8235
FKNKVPEKQKLFQ	13	60.16	34.49943333	1632.935268	P14406	Cytochrome c oxidase subunit 7A2, mitochondrial OS=Homo sapiens OX=9606 GN=COX7A2 PE=1 SV=1	1.439019249	MAGE CAS9	MAGE KO	0.907750522	82.19355776	3441.756212	41001.27297	58961.78492	5076.266112	37976.59005	28804.98323	4204.292092	59653.47526	58961.78492	4396.484595	48669.4749	44588.9756	43
APVKKLVVKGGK	12	34.16	25.72948333	1222.812402	P35268	60S ribosomal protein L22 OS=Homo sapiens OX=9606 GN=RPL22 PE=1 SV=2	5.820536658	MAGE CAS9	MAGE KO	0.062574158	64.75245394	952.4983406	1160.768845	207.8426451	167.0870064	63.56967183	168.1226728	1163.528442	1688.823068	207.8426451	144.7117691	81.46867697	260.2472529	43
GQVAILLFKSG	11	35.61	67.64668333	1131.665448	P63167	Dynein light chain 1, cytoplasmic OS=Homo sapiens OX=9606 GN=DYNLL1 PE=1 SV=1	2.346386184	MAGE KO	MAGE CAS9	0.120377949	86.03972363	724.3772587	1398.574391	4094.109789	3582.093041	6866.579446	4138.954581	884.8661536	2034.810551	4094.109789	3102.40175	8799.969021	6406.93811	43
VVHMKQKGKK	10	48.68	20.79633333	1181.706732	P60903	Protein S100-A10 OS=Homo sapiens OX=9606 GN=S100A10 PE=1 SV=2	3.788592727	MAGE CAS9	MAGE KO	0.847422944	159.0871399	49.67848359	509.3518369	9624.635807	549.9613963	1066.847485	1071.172346	60.68496513	741.0649719	9624.635807	476.3140373	1367.234573	1658.132456	43
AVHSGALND	9	30.58	29.40501667	882.4198408	P17987	T-complex protein 1 subunit alpha OS=Homo sapiens OX=9606 GN=TCP1 PE=1 SV=1	1.172389486	MAGE CAS9	MAGE KO	0.452044205	28.35692958	5313.515119	7623.747327	4444.872769	4685.573694	5145.65908	4995.013473	6490.74723	11091.92446	4444.872769	4058.111239	6594.497428	7732.083443	43.5625
PMFIVNTNVPRA	12	43.64	61.94896667	1357.718376	P14174	Macrophage migration inhibitory factor OS=Homo sapiens OX=9606 GN=MIF PE=1 SV=4	10.96228259	MAGE KO	MAGE CAS9	0.017392974	83.43495069	2639.915015	5864.681731	15446.95029	137623.1052	88287.68634	36652.83567	3224.799533	8532.628897	15446.95029	119193.4876	113146.4233	56737.14102	43.5714
PEPTKSAPAPK	11	47.04	21.64571667	1121.609036	P58876	Histone H2B type 1-D OS=Homo sapiens OX=9606 GN=H2BC5 PE=1 SV=2	3.273018816	MAGE CAS9	MAGE KO	0.595777356	161.3360013	629.392252	12976.53041	0	3059.045227	373.2744103	724.6753056	768.8368104	18879.78299	0	2649.397199	478.3754812	1121.768732	44
PEPTKSAPAPK	11	28.62	25.99346667	1121.606869	P58876	Histone H2B type 1-D OS=Homo sapiens OX=9606 GN=H2BC5 PE=1 SV=2	Infinity	MAGE CAS9	MAGE KO	0.373900966	173.2050808	0	1389.695175	0	0	0	0	0	2021.892023	0	0	0	0	44
FVVHMKQKGKK	11	40.08	24.94271667	1328.775385	P60903	Protein S100-A10 OS=Homo sapiens OX=9606 GN=S100A10 PE=1 SV=2	117.3527688	MAGE CAS9	MAGE KO	0.319927954	173.2050808	0	645.9211511	11952.72243	0	107.3570204	0	0	939.762076	11952.72243	0	137.5850175	0	44
TVTPAKAVTTPGKK	14	49.01	28.82021667	1397.826362	P19338	Nucleolin OS=Homo sapiens OX=9606 GN=NCL PE=1 SV=3	1.495034943	MAGE KO	MAGE CAS9	0.287642417	48.06063261	6545.377434	5156.833272	7738.849923	15052.8088	7319.119553	6693.136611	7995.533935	7502.767688	7738.849923	13037.03165	9379.928658	10360.71095	44.2
FVVHMKQKGK	10	45.62	27.2222	1200.680912	P60903	Protein S100-A10 OS=Homo sapiens OX=9606 GN=S100A10 PE=1 SV=2	1.187138288	MAGE CAS9	MAGE KO	0.496881609	113.4725057	466.9028404	4429.042199	869.3414938	0	1755.665533	3100.791873	570.3471713	6443.891618	869.3414938	0	2249.999789	4799.903269	44.2667
SSHKTFRIKRFLAK	14	35.26	31.73645	1718.015323	P62891	60S ribosomal protein L39 OS=Homo sapiens OX=9606 GN=RPL39 PE=1 SV=2	11.25577768	MAGE CAS9	MAGE KO	0.416948265	158.3916905	720.4684211	334.2558795	17405.02294	697.8293787	432.8574754	509.3372972	880.0912962	486.314775	17405.02294	604.3804729	554.7350619	788.4340059	44.5
YRSGGGFSSGSAG	13	34.17	32.74831667	1188.516365	P04264	Keratin, type II cytoskeletal 1 OS=Homo sapiens OX=9606 GN=KRT1 PE=1 SV=6	1.795619177	MAGE CAS9	MAGE KO	0.3329084	94.3812538	3747.309498	967.0660154	1642.394472	574.3281216	2465.388728	500.4380265	4577.542023	1407.001404	1642.394472	497.4177246	3159.556313	774.6582867	44.5
PEPAKSAPAPK	11	54.64	21.5398	1091.598304	P62807	Histone H2B type 1-C/E/F/G/I OS=Homo sapiens OX=9606 GN=H2BC4 PE=1 SV=4	7.481139202	MAGE CAS9	MAGE KO	0.124444198	124.2934048	17681.45027	133798.7105	13397.369	13964.32703	2673.392236	5401.37469	21598.85157	194666.104	13397.369	12094.3125	3426.126362	8361.114546	44.5
PEPAKSAPAPK	11	45.88	25.72948333	1091.597846	P62807	Histone H2B type 1-C/E/F/G/I OS=Homo sapiens OX=9606 GN=H2BC4 PE=1 SV=4	10.04073201	MAGE CAS9	MAGE KO	0.05618434	114.715068	3056.644306	20301.00297	2842.381502	1687.695512	477.8409179	443.8379418	3733.856989	29536.28731	2842.381502	1461.689981	612.3842748	687.0435925	44.5
GKVKVGVNG	9	34.23	27.2222	856.5133758	P04406	Glyceraldehyde-3-phosphate dehydrogenase OS=Homo sapiens OX=9606 GN=GAPDH PE=1 SV=3	1.682247913	MAGE CAS9	MAGE KO	0.654494981	91.25461493	3778.171955	4987.67878	277.2720146	105.3894671	3370.36974	1899.859142	4615.242189	7256.661834	277.2720146	91.27637487	4319.348452	2940.906864	44.5
SFLKAVPSQKRT	12	57.54	34.44728333	1360.783255	P31949	Protein S100-A11 OS=Homo sapiens OX=9606 GN=S100A11 PE=1 SV=2	1.033115135	MAGE KO	MAGE CAS9	0.893234598	40.37151579	36009.90639	80726.02023	51787.79459	37739.90862	77431.3866	58933.11182	43988.05591	117449.7107	51787.79459	32686.01827	99233.36775	91226.12792	44.5333
RHGFREGTTPKPK	13	29.82	21.59171667	1509.818197	P61927	60S ribosomal protein L37 OS=Homo sapiens OX=9606 GN=RPL37 PE=1 SV=2	4.239675698	MAGE CAS9	MAGE KO	0.65560155	120.5137937	282.7857498	3649.782316	14344.197	1029.356	1641.633399	1639.898122	345.4381481	5310.132669	14344.197	891.5111419	2103.860178	2538.497481	45
FLTAAKKARAG	11	39.28	27.6957	1132.671615	Q9NZT1	Calmodulin-like protein 5 OS=Homo sapiens OX=9606 GN=CALML5 PE=1 SV=2	48.48490931	MAGE CAS9	MAGE KO	0.408048167	172.3026146	112875.9651	127.5623705	265.9321916	0	1937.533273	398.6464024	137884.1203	185.5927429	265.9321916	0	2483.075148	617.0888755	45
VGPAGAVGPR	10	39.81	35.55958333	879.4932969	P08123	Collagen alpha-2(I) chain OS=Homo sapiens OX=9606 GN=COL1A2 PE=1 SV=7	1.745746833	MAGE KO	MAGE CAS9	0.273921259	57.11258568	1165.888104	1327.798475	1229.33421	1051.374085	1950.478617	3497.599049	1424.195624	1931.837422	1229.33421	910.5807032	2499.665451	5414.145094	45
HDGGAQPGPV	10	27.77	32.1613	933.4308077	O76024	Wolframin OS=Homo sapiens OX=9606 GN=WFS1 PE=1 SV=2	1.42209401	MAGE KO	MAGE CAS9	0.971068042	90.91263189	1942.100309	1763.73045	756.775214	296.6125139	1921.372927	4128.259783	2372.380979	2566.082542	756.775214	256.8920382	2462.364613	6390.382987	45.2
GAVHDVKDVLD	11	38.89	43.54006667	1166.59345	P81605	Dermcidin OS=Homo sapiens OX=9606 GN=DCD PE=1 SV=2	1.193545846	MAGE KO	MAGE CAS9	0.233961911	173.2050808	149.2109518	147.2367095	69.34611303	436.5916399	0	0	182.2692795	214.2172857	69.34611303	378.1260432	0	0	45.3333
KPKKATGAATPK	12	27.58	21.11981667	1196.725158	P10412	Histone H1.4 OS=Homo sapiens OX=9606 GN=H1-4 PE=1 SV=2	2.900482445	MAGE CAS9	MAGE KO	0.019796982	39.791203	1383.327256	2275.030927	2472.55519	1014.755913	629.806877	469.1936239	1689.809355	3309.982625	2472.55519	878.8662062	807.1385543	726.2931861	45.4667
TFRIKRFLAKKQK	13	28.44	30.77935	1663.042778	P62891	60S ribosomal protein L39 OS=Homo sapiens OX=9606 GN=RPL39 PE=1 SV=2	32.16109153	MAGE CAS9	MAGE KO	0.62591538	165.985564	0	99.77823727	3464.700371	30.21200801	80.33528166	0.284726225	0	145.1691174	3464.700371	26.16620659	102.9548985	0.440744943	45.5
NSVKIVKVKKE	11	45.18	25.46593333	1270.797731	Q5VTU8	ATP synthase subunit epsilon-like protein, mitochondrial OS=Homo sapiens OX=9606 GN=ATP5F1EP2 PE=1 SV=1	2.854551463	MAGE KO	MAGE CAS9	0.50195367	173.2050808	0	0	579.1309118	1225.219426	0	427.9395656	0	0	579.1309118	1061.145774	0	662.4335344	45.6667
SDIIRSMPEQTGEK	14	66.42	41.96831667	1589.770594	P62888	60S ribosomal protein L30 OS=Homo sapiens OX=9606 GN=RPL30 PE=1 SV=2	1.561339257	MAGE CAS9	MAGE KO	0.240837509	35.51851318	11195.43393	22662.7466	23063.07713	7746.757422	14746.90091	13963.02935	13675.83043	32972.42977	23063.07713	6709.360564	18899.1145	21614.21758	46
SKPKKAKPVKPKA	13	41.01	21.27958333	1405.913805	P07305	Histone H1.0 OS=Homo sapiens OX=9606 GN=H1-0 PE=1 SV=3	1.118266513	MAGE CAS9	MAGE KO	0.545693319	135.018095	39.70792493	3243.24291	17992.85921	12916.9156	4286.517159	1822.273359	48.50538635	4718.651317	17992.85921	11187.1638	5493.45107	2820.807139	46
TGFPGSAG	8	30.72	42.17605	692.3131988	P05997	Collagen alpha-2(V) chain OS=Homo sapiens OX=9606 GN=COL5A2 PE=1 SV=3	3.007805611	MAGE KO	MAGE CAS9	0.112548939	68.24546628	8451.125163	14071.33272	2628.844895	11707.94009	30900.78306	33041.50646	10323.50826	20472.63017	2628.844895	10140.08665	39601.36714	51146.94613	46
SSQPLASKQEKD	12	57.27	21.69781667	1316.65772	P17096	High mobility group protein HMG-I/HMG-Y OS=Homo sapiens OX=9606 GN=HMGA1 PE=1 SV=3	1.126850755	MAGE KO	MAGE CAS9	0.742226251	44.2366744	37333.11457	23892.14756	56856.09182	66948.76621	34486.56973	31624.72694	45604.42655	34761.10691	56856.09182	57983.41001	44196.78642	48953.82742	46.1538
SSQPLASKQEKD	12	29.29	25.41391667	1316.65735	P17096	High mobility group protein HMG-I/HMG-Y OS=Homo sapiens OX=9606 GN=HMGA1 PE=1 SV=3	Infinity	MAGE CAS9	MAGE KO	0.001014031	74.4136673	46.39609838	304.349714	419.5203813	0	0	0	56.67535337	442.8037673	419.5203813	0	0	0	46.1538
SSQPLASKQEKD	12	41.49	25.7817	1316.657959	P17096	High mobility group protein HMG-I/HMG-Y OS=Homo sapiens OX=9606 GN=HMGA1 PE=1 SV=3	1.013205954	MAGE KO	MAGE CAS9	0.913950602	42.62102971	5568.637982	3443.889624	3802.045223	6016.996145	4607.185247	2359.620092	6802.393659	5010.57576	3802.045223	5211.237999	5904.408121	3652.598645	46.1538
GSVTEHPSPSPLLS	14	29.86	50.88168333	1406.70252	P07910	Heterogeneous nuclear ribonucleoproteins C1/C2 OS=Homo sapiens OX=9606 GN=HNRNPC PE=1 SV=4	6.855079575	MAGE CAS9	MAGE KO	0.067074344	78.04249988	2984.250908	8648.709623	10678.60764	138.6492257	1345.147151	1770.95332	3645.424522	12583.16019	10678.60764	120.0821966	1723.89373	2741.365747	46.2308
SGFTNTMRVVPVP	13	28.16	63.8247	1403.72376	P14618	Pyruvate kinase PKM OS=Homo sapiens OX=9606 GN=PKM PE=1 SV=4	1.807139364	MAGE KO	MAGE CAS9	0.193651606	62.99415877	3378.832788	6873.784005	13037.72313	15559.17306	17709.59205	8820.124961	4127.427714	10000.78959	13037.72313	13475.58681	22695.99626	13653.20485	46.4615
DIRKPGESEE	10	37.18	29.35005	1158.552365	P48643	T-complex protein 1 subunit epsilon OS=Homo sapiens OX=9606 GN=CCT5 PE=1 SV=1	1.210424501	MAGE KO	MAGE CAS9	0.467461123	81.93509172	4363.217996	11500.90215	2100.37085	5406.089083	8071.810654	8266.760314	5329.907695	16732.8654	2100.37085	4682.139755	10344.55135	12796.61825	46.5
KASKPKKAKPVKPK	14	67.08	20.79633333	1534.008515	P07305	Histone H1.0 OS=Homo sapiens OX=9606 GN=H1-0 PE=1 SV=3	3.287918351	MAGE KO	MAGE CAS9	0.17535507	129.234981	710.7880999	6889.766376	35544.91266	87425.61643	26295.51716	28137.63955	868.2662582	10024.04263	35544.91266	75718.12969	33699.41879	43555.95395	46.7692
AAKPKSGKPKVTKA	14	47.91	21.33125	1409.875935	P16402	Histone H1.3 OS=Homo sapiens OX=9606 GN=H1-3 PE=1 SV=2	3.174713145	MAGE KO	MAGE CAS9	0.121723294	115.7262706	3535.045444	10833.00309	49150.29856	108810.357	40430.77655	52411.39797	4318.249955	15761.12729	49150.29856	94239.16077	51814.67482	81130.77264	47
AKPKAAKPKKAAA	13	56.63	21.27958333	1278.814367	P10412	Histone H1.4 OS=Homo sapiens OX=9606 GN=H1-4 PE=1 SV=2	1.757052491	MAGE KO	MAGE CAS9	0.366070904	99.57027226	15834.15283	24213.83027	100486.1334	140624.0971	74553.09886	31748.62339	19342.27744	35229.12877	100486.1334	121792.6056	95544.65444	49145.61424	47
RIAGQVAAANKKH	13	30.33	21.48778333	1362.785582	P39019	40S ribosomal protein S19 OS=Homo sapiens OX=9606 GN=RPS19 PE=1 SV=2	2.118265073	MAGE CAS9	MAGE KO	0.746071614	112.8811207	7418.746046	24161.81214	100912.3152	24383.45573	25097.55499	13066.8144	9062.401117	35153.44667	100912.3152	21118.17725	32164.15221	20226.91226	47.2308
RIAGQVAAANKKH	13	35.45	24.47141667	1362.784279	P39019	40S ribosomal protein S19 OS=Homo sapiens OX=9606 GN=RPS19 PE=1 SV=2	1.062978379	MAGE CAS9	MAGE KO	0.681812141	74.113202	1656.510214	3473.72659	2110.38329	4033.037369	680.8202455	2097.776789	2023.517171	5053.986089	2110.38329	3492.958461	872.5155103	3247.27556	47.2308
NVGPLIIKKKET	12	48.04	34.60671667	1338.822981	Q9NZ45	CDGSH iron-sulfur domain-containing protein 1 OS=Homo sapiens OX=9606 GN=CISD1 PE=1 SV=1	1.680190467	MAGE KO	MAGE CAS9	0.971989306	81.99641873	1270.136353	1554.467091	1740.276318	229.0476957	4296.112403	3144.707362	1551.54052	2261.62159	1740.276318	198.375074	5505.748001	4867.882711	47.25
SGSFKLNKKAA	11	42.21	27.6957	1149.650002	P16403	Histone H1.2 OS=Homo sapiens OX=9606 GN=H1-2 PE=1 SV=2	9.332794472	MAGE CAS9	MAGE KO	0.785296141	157.8944197	366.3448477	5747.955359	0	0	424.8401841	230.3012342	447.5101232	8362.80164	0	0	544.4603806	356.4972085	47.5
SGSFKLNKKAA	11	42.21	27.6957	1149.650002	P10412	Histone H1.4 OS=Homo sapiens OX=9606 GN=H1-4 PE=1 SV=2	9.332794472	MAGE CAS9	MAGE KO	0.785296141	157.8944197	366.3448477	5747.955359	0	0	424.8401841	230.3012342	447.5101232	8362.80164	0	0	544.4603806	356.4972085	47.5
SGSFKLNKKAA	11	42.21	27.6957	1149.650002	P16401	Histone H1.5 OS=Homo sapiens OX=9606 GN=H1-5 PE=1 SV=3	9.332794472	MAGE CAS9	MAGE KO	0.785296141	157.8944197	366.3448477	5747.955359	0	0	424.8401841	230.3012342	447.5101232	8362.80164	0	0	544.4603806	356.4972085	47.5
SGSFKLNKKAA	11	42.21	27.6957	1149.650002	P16402	Histone H1.3 OS=Homo sapiens OX=9606 GN=H1-3 PE=1 SV=2	9.332794472	MAGE CAS9	MAGE KO	0.785296141	157.8944197	366.3448477	5747.955359	0	0	424.8401841	230.3012342	447.5101232	8362.80164	0	0	544.4603806	356.4972085	47.5
EAPLNPKAN	9	35.06	32.42911667	952.4970681	P60709	Actin, cytoplasmic 1 OS=Homo sapiens OX=9606 GN=ACTB PE=1 SV=1	1.070477679	MAGE KO	MAGE CAS9	0.811263108	149.9191871	290.0107879	6237.428316	2662.892566	514.0800569	368.3027203	8955.662136	354.2639244	9074.944478	2662.892566	445.2377005	472.0039365	13863.01104	47.5
EAPLNPKAN	9	35.06	32.42911667	952.4970681	P62736	Actin, aortic smooth muscle OS=Homo sapiens OX=9606 GN=ACTA2 PE=1 SV=1	1.070477679	MAGE KO	MAGE CAS9	0.811263108	149.9191871	290.0107879	6237.428316	2662.892566	514.0800569	368.3027203	8955.662136	354.2639244	9074.944478	2662.892566	445.2377005	472.0039365	13863.01104	47.5
NVLKVTKAAGTK	12	50.58	28.92571667	1228.754378	P62280	40S ribosomal protein S11 OS=Homo sapiens OX=9606 GN=RPS11 PE=1 SV=3	2.718078348	MAGE CAS9	MAGE KO	0.158027418	68.78749576	882.7113271	1338.758281	2832.807545	162.9613811	689.3989198	1007.143549	1078.279815	1947.783037	2832.807545	141.1386215	883.5096404	1559.01841	47.9231
IDDIRKPGESEE	12	32.31	34.28663333	1386.662791	P48643	T-complex protein 1 subunit epsilon OS=Homo sapiens OX=9606 GN=CCT5 PE=1 SV=1	1.854784962	MAGE CAS9	MAGE KO	0.443508875	78.77974274	3131.776148	12234.10586	18922.44667	884.9877834	7163.615456	10437.81399	3825.634614	17799.61641	18922.44667	766.4758053	9180.640024	16157.32353	48
LPKKTESHHKT	11	41.33	21.22758333	1304.721299	Q99878	Histone H2A type 1-J OS=Homo sapiens OX=9606 GN=H2AC14 PE=1 SV=3	7.226874992	MAGE CAS9	MAGE KO	0.878001844	151.4178571	0	3019.546429	284.0310877	290.4031889	122.2904039	44.43033973	0	4393.191361	284.0310877	251.5142268	156.7231216	68.77640991	48
LPKKTESHHKT	11	37.52	22.07128333	1304.721073	Q99878	Histone H2A type 1-J OS=Homo sapiens OX=9606 GN=H2AC14 PE=1 SV=3	5.317662013	MAGE CAS9	MAGE KO	0.853575262	147.2978345	0	854.8500399	7458.036659	1237.074018	268.3358079	57.84986965	0	1243.736402	7458.036659	1071.412874	343.8898239	89.54931185	48
PSGPGPAGRP	10	35.54	29.40501667	891.4564738	P17600	Synapsin-1 OS=Homo sapiens OX=9606 GN=SYN1 PE=1 SV=3	3.057281882	MAGE KO	MAGE CAS9	0.23183273	73.54575373	10805.56815	15582.39579	1911.913641	7531.747321	37614.12437	41374.8313	13199.58821	22671.10249	1911.913641	6523.143258	48204.9515	64046.60363	48
PSGPGPAGRP	10	34.63	30.77935	891.4559942	P17600	Synapsin-1 OS=Homo sapiens OX=9606 GN=SYN1 PE=1 SV=3	9.280821033	MAGE KO	MAGE CAS9	0.130851016	147.0532384	52.83592107	455.9713765	0	503.035412	3174.305162	1044.808895	64.54194646	663.4007985	0	435.6720847	4068.078918	1617.322877	48
KPAAATVTKKVA	12	32.82	25.88888333	1183.728878	P16403	Histone H1.2 OS=Homo sapiens OX=9606 GN=H1-2 PE=1 SV=2	1			1		0	0	0	0	0	0	0	0	0	0	0	0	48.4
KPAAATVTKKVA	12	38.58	26.31666667	1183.72908	P16403	Histone H1.2 OS=Homo sapiens OX=9606 GN=H1-2 PE=1 SV=2	1.410718497	MAGE CAS9	MAGE KO	0.925152194	123.0555761	1469.128275	1047.669959	0	0	1411.91471	372.1394712	1794.619958	1524.273503	0	0	1809.460708	576.0571937	48.4
VAHEINHGIGQAGK	14	61.59	28.66371667	1429.74355	Q6UWP8	Suprabasin OS=Homo sapiens OX=9606 GN=SBSN PE=1 SV=2	13.1375889	MAGE KO	MAGE CAS9	0.389174647	166.4859961	380.7667214	491.5640972	0	105.7476782	11163.77526	190.8007402	465.1272249	715.1852757	0	91.5866166	14307.10549	295.352005	48.6364
KAAGAKKAVKKTPK	14	56.2	20.68856667	1424.919527	P16401	Histone H1.5 OS=Homo sapiens OX=9606 GN=H1-5 PE=1 SV=3	1.708816348	MAGE CAS9	MAGE KO	0.410133858	100.1983217	2859.782429	5470.506022	13652.82861	9232.874413	1463.783716	2167.870634	3493.379517	7959.135706	13652.82861	7996.466148	1875.934219	3355.778062	49
APSRNGMVLKPHFH	14	44.49	35.24608333	1589.824547	P26373	60S ribosomal protein L13 OS=Homo sapiens OX=9606 GN=RPL13 PE=1 SV=4	3.916036877	MAGE CAS9	MAGE KO	0.428054889	113.4606322	662.8609829	8725.947629	28536.27154	46.79504269	5161.890137	4475.87126	809.7206824	12695.53512	28536.27154	40.52854594	6615.298585	6928.471815	49
LESVGKGAVHDVK	13	34.82	30.83146667	1337.730681	P81605	Dermcidin OS=Homo sapiens OX=9606 GN=DCD PE=1 SV=2	1.242960242	MAGE CAS9	MAGE KO	0.619684097	168.7575233	68.92559888	4.024997485	702.942004	613.4962909	0	10.73332986	84.19636154	5.856039837	702.942004	531.3407399	0	16.61477042	49
VAGGGGGFGAA	11	49.22	44.06295	819.3875527	P35908	Keratin, type II cytoskeletal 2 epidermal OS=Homo sapiens OX=9606 GN=KRT2 PE=1 SV=2	1.792120697	MAGE CAS9	MAGE KO	0.680210089	122.7001023	8072.65851	26870.46637	687.3714905	305.3405933	3775.825362	15800.58443	9861.190697	39094.31549	687.3714905	264.4513083	4838.966254	24458.68023	49
GVQGPPGPAGPR	12	48.28	35.6638	1088.573186	P02452	Collagen alpha-1(I) chain OS=Homo sapiens OX=9606 GN=COL1A1 PE=1 SV=5	2.933195102	MAGE KO	MAGE CAS9	0.367709044	73.4039269	6855.47419	10119.28461	2296.388839	3003.873761	24984.73154	28537.43056	8374.33396	14722.72567	2296.388839	2601.613947	32019.5616	44174.81464	49.1429
KVHGSLARAGKVR	13	55.81	21.5398	1377.83384	P62861	40S ribosomal protein S30 OS=Homo sapiens OX=9606 GN=FAU PE=1 SV=1	1.010860732	MAGE CAS9	MAGE KO	0.795493504	81.09570592	4909.165184	30153.25601	51856.15837	32263.01025	42670.45896	11051.25329	5996.811829	43870.50403	51856.15837	27942.55156	54684.97378	17106.90332	49.3
KVHGSLARAGKVR	13	44.47	24.47141667	1377.830643	P62861	40S ribosomal protein S30 OS=Homo sapiens OX=9606 GN=FAU PE=1 SV=1	1.416395517	MAGE KO	MAGE CAS9	0.385677548	100.5167766	232.1276551	1668.740125	425.7896881	1359.852365	1342.562903	593.0519381	283.5565348	2427.879442	425.7896881	1177.749519	1720.581848	918.0209614	49.3
TGYQVDKNKDDEL	13	38.06	38.65001667	1523.707887	P01040	Cystatin-A OS=Homo sapiens OX=9606 GN=CSTA PE=1 SV=1	124.0144356	MAGE CAS9	MAGE KO	0.581332199	172.3558955	8377.412812	0	27.49416641	0	15.33265206	52.44096586	10233.46462	0	27.49416641	0	19.64979277	81.17654257	49.5
FGGPGTASRP	10	32.63	35.08825	945.4676423	P08670	Vimentin OS=Homo sapiens OX=9606 GN=VIM PE=1 SV=4	1.246734286	MAGE KO	MAGE CAS9	0.944088783	67.61399764	365.7386659	559.7589109	423.4857729	124.5975578	745.4515644	811.7746714	446.7696392	814.403113	423.4857729	107.9122393	955.3447571	1256.595108	49.5
PGVPGPPGRA	10	31.63	33.59715	903.4920754	P39060	Collagen alpha-1(XVIII) chain OS=Homo sapiens OX=9606 GN=COL18A1 PE=1 SV=5	1.729542184	MAGE KO	MAGE CAS9	0.933241346	120.0278118	1025.09919	1415.758969	574.3611071	166.3825277	943.1139759	4105.452413	1252.214322	2059.812697	574.3611071	144.1016298	1208.662018	6355.078078	49.5
GDILGKYVD	9	36.03	55.68881667	978.5016078	P61604	10 kDa heat shock protein, mitochondrial OS=Homo sapiens OX=9606 GN=HSPE1 PE=1 SV=2	2.355646064	MAGE KO	MAGE CAS9	0.037571517	36.88613264	30526.00627	41460.32999	38762.3122	109573.9222	101060.6212	50250.0745	37289.17415	60321.36542	38762.3122	94900.47415	129515.7717	77785.12933	49.5
PKAAKPKAAKA	11	27.38	21.11981667	1079.681659	P16401	Histone H1.5 OS=Homo sapiens OX=9606 GN=H1-5 PE=1 SV=3	1.343272268	MAGE CAS9	MAGE KO	0.599359659	64.15416551	1232.964588	1515.415714	3779.777931	2551.669224	883.5764691	1424.64637	1506.133191	2204.805053	3779.777931	2209.965787	1132.360823	2205.296276	49.6
SLKPEFVDIINAKQ	14	33.49	60.15685	1600.882732	P60174	Triosephosphate isomerase OS=Homo sapiens OX=9606 GN=TPI1 PE=1 SV=4	22.70137803	MAGE KO	MAGE CAS9	0.087823556	94.77845957	0	115.4258107	195.1624603	2235.369936	4076.999632	738.4121844	0	167.935048	195.1624603	1936.023304	5224.940707	1143.032878	49.7143
EDIAQKSKAEAESL	14	54.33	45.37955	1517.758404	P04264	Keratin, type II cytoskeletal 1 OS=Homo sapiens OX=9606 GN=KRT1 PE=1 SV=6	8.845713115	MAGE CAS9	MAGE KO	0.423992881	147.5597094	23382.97444	2425.290374	197.8400743	357.8758489	2381.344064	200.7471138	28563.57292	3528.597745	197.8400743	309.951374	3051.847599	310.7485981	50
KPKTAKPKAAKPK	13	46.46	21.27958333	1391.898161	P10412	Histone H1.4 OS=Homo sapiens OX=9606 GN=H1-4 PE=1 SV=2	1.985510729	MAGE KO	MAGE CAS9	0.394798629	113.0324161	512.0618504	8289.550754	26285.02372	50353.5543	7989.108765	11322.22982	625.5113541	12060.61361	26285.02372	43610.52413	10238.56349	17526.36427	50
KPKAAKPKAAKPK	13	51.15	21.22758333	1361.888134	P16401	Histone H1.5 OS=Homo sapiens OX=9606 GN=H1-5 PE=1 SV=3	1.628939207	MAGE KO	MAGE CAS9	0.413282167	87.48505143	4442.453392	51636.34627	88645.42884	129070.804	73422.50947	33253.65657	5426.698033	75126.63099	88645.42884	111786.4566	94095.73046	51475.34611	50
AKPKAAKPKAAKA	13	54.45	21.27958333	1278.814367	P16401	Histone H1.5 OS=Homo sapiens OX=9606 GN=H1-5 PE=1 SV=3	1.757052491	MAGE KO	MAGE CAS9	0.366070904	99.57027226	15834.15283	24213.83027	100486.1334	140624.0971	74553.09886	31748.62339	19342.27744	35229.12877	100486.1334	121792.6056	95544.65444	49145.61424	50
FAGDDAPRAVFPS	13	32.88	57.9141	1348.642114	P60709	Actin, cytoplasmic 1 OS=Homo sapiens OX=9606 GN=ACTB PE=1 SV=1	4.965202137	MAGE CAS9	MAGE KO	0.501498864	173.2050808	0	3726.022859	340.6135559	0	0	819.0273634	0	5421.056381	340.6135559	0	0	1267.821989	50
FAGDDAPRAVFPS	13	32.88	57.9141	1348.642114	P62736	Actin, aortic smooth muscle OS=Homo sapiens OX=9606 GN=ACTA2 PE=1 SV=1	4.965202137	MAGE CAS9	MAGE KO	0.501498864	173.2050808	0	3726.022859	340.6135559	0	0	819.0273634	0	5421.056381	340.6135559	0	0	1267.821989	50
SKPKKAKPVKPK	12	42.29	20.5544	1334.875958	P07305	Histone H1.0 OS=Homo sapiens OX=9606 GN=H1-0 PE=1 SV=3	1.276021201	MAGE CAS9	MAGE KO	0.645783141	122.4576524	100.5773145	1496.370427	6115.774949	3419.738855	1299.155159	1325.459077	122.8606508	2177.095729	6115.774949	2961.789012	1664.951996	2051.758266	50
EFFEGFPDKQPR	12	28.21	55.367	1495.710691	P26447	Protein S100-A4 OS=Homo sapiens OX=9606 GN=S100A4 PE=1 SV=1	2.280225091	MAGE KO	MAGE CAS9	0.130449846	64.08614491	1616.047348	2037.088747	5011.807634	3878.036067	10526.9965	5352.989536	1974.089583	2963.796351	5011.807634	3358.713955	13491.03201	8286.216239	50
VNLGGSKSIS	10	33.3	37.86438333	960.5235567	P04264	Keratin, type II cytoskeletal 1 OS=Homo sapiens OX=9606 GN=KRT1 PE=1 SV=6	1.343745876	MAGE CAS9	MAGE KO	0.641843125	53.14566565	4798.658486	3966.363754	1360.421509	3919.613555	2000.822832	1614.800692	5861.821898	5770.732588	1360.421509	3394.723647	2564.184843	2499.647651	50
AVAIGVALALRKK	13	47.69	47.47605	1308.859341	Q9BXK5	Bcl-2-like protein 13 OS=Homo sapiens OX=9606 GN=BCL2L13 PE=1 SV=1	1.794589301	MAGE KO	MAGE CAS9	0.395901046	148.9670349	0	478.5935158	4507.996659	234.7249066	5220.315494	3493.840975	0	696.3141479	4507.996659	203.2920287	6690.174487	5408.327744	50.2326
NAANVGWNNSTFA	13	39.12	64.13041667	1364.610288	P14174	Macrophage migration inhibitory factor OS=Homo sapiens OX=9606 GN=MIF PE=1 SV=4	5.597325789	MAGE KO	MAGE CAS9	0.213451043	87.52942039	119.7837161	16976.43607	21429.93528	13648.72387	108600.0617	93394.65569	146.3223132	24699.31628	21429.93528	11820.97291	139178.056	144571.2358	50.6452
GVIKVFNDMKVR	12	39.42	48.41413333	1404.79033	P23528	Cofilin-1 OS=Homo sapiens OX=9606 GN=CFL1 PE=1 SV=3	1.402420479	MAGE KO	MAGE CAS9	0.326489778	163.6095849	0	101.6757434	2624.110345	305.8831901	933.9917198	2582.82332	0	147.9298325	2624.110345	264.921244	1196.971252	3998.108421	50.6667
SDIIRSMPEQTGE	13	50.79	49.55893333	1461.676327	P62888	60S ribosomal protein L30 OS=Homo sapiens OX=9606 GN=RPL30 PE=1 SV=2	1.8035517	MAGE CAS9	MAGE KO	0.074411629	32.78467554	4922.610128	9513.298347	9317.912897	4207.234047	3879.351455	5083.994175	6013.235558	13841.06557	9317.912897	3643.827819	4971.641688	7869.822052	50.9302
KPKVTKAKKAAPK	13	59.3	21.17215	1393.913456	P16402	Histone H1.3 OS=Homo sapiens OX=9606 GN=H1-3 PE=1 SV=2	1.213418066	MAGE CAS9	MAGE KO	0.73529582	90.11557175	811.1351079	7921.033219	15171.55972	8743.846428	4995.124126	5960.528495	990.8455771	11524.45095	15171.55972	7572.925703	6401.577075	9226.662537	51.25
YEDIAQKSKAEAE	13	46.92	33.38666667	1480.704306	P04264	Keratin, type II cytoskeletal 1 OS=Homo sapiens OX=9606 GN=KRT1 PE=1 SV=6	1.33686073	MAGE CAS9	MAGE KO	0.627101333	69.02904596	2222.937151	604.6578131	909.5845331	442.1241926	723.3270184	1630.037812	2715.438431	879.7273178	909.5845331	382.9177113	926.9907097	2523.234111	51.25
AKGDKAKVKD	10	38.54	20.25508333	1058.608299	P05204	Non-histone chromosomal protein HMG-17 OS=Homo sapiens OX=9606 GN=HMGN2 PE=1 SV=3	1.620032454	MAGE KO	MAGE CAS9	0.557461779	83.93286035	1703.849952	782.3453299	3652.416159	6458.253774	1168.103866	2318.392121	2081.345232	1138.24802	3652.416159	5593.405192	1497.001223	3588.779375	51.25
AKGDKAKVKD	10	38.54	20.25508333	1058.608299	O00479	High mobility group nucleosome-binding domain-containing protein 4 OS=Homo sapiens OX=9606 GN=HMGN4 PE=1 SV=3	1.620032454	MAGE KO	MAGE CAS9	0.557461779	83.93286035	1703.849952	782.3453299	3652.416159	6458.253774	1168.103866	2318.392121	2081.345232	1138.24802	3652.416159	5593.405192	1497.001223	3588.779375	51.25
PDKQPRKK	8	41.73	31.41683333	995.5863383	P26447	Protein S100-A4 OS=Homo sapiens OX=9606 GN=S100A4 PE=1 SV=1	3.787379463	MAGE KO	MAGE CAS9	0.827284451	158.8840291	2.807704024	98.59439469	1713.185134	0	4312.549615	2559.980805	3.429762917	143.4467239	1713.185134	0	5526.813359	3962.749109	51.25
SVIVVLRNPLIAGK	14	70.37	63.47685	1477.935054	P62316	Small nuclear ribonucleoprotein Sm D2 OS=Homo sapiens OX=9606 GN=SNRPD2 PE=1 SV=1	4.850678471	MAGE KO	MAGE CAS9	0.071772408	102.4188701	13586.22952	2695.085271	40146.35738	121598.813	101556.7742	50556.90746	16596.31706	3921.127099	40146.35738	105315.0674	130151.6241	78260.09462	51.3953
PSKGPLQSVQVFG	13	34.97	60.68771667	1342.725094	P62249	40S ribosomal protein S16 OS=Homo sapiens OX=9606 GN=RPS16 PE=1 SV=2	2.89915459	MAGE CAS9	MAGE KO	0.426152149	101.3216728	2504.971571	11189.78904	33273.29872	2214.677999	9384.369915	4601.557423	3059.958788	16280.22145	33273.29872	1918.1023	12026.68158	7123.029027	51.9767
AAKPKAAKAKKAAA	14	59.76	20.79633333	1323.83498	P16401	Histone H1.5 OS=Homo sapiens OX=9606 GN=H1-5 PE=1 SV=3	1.229805775	MAGE KO	MAGE CAS9	0.821302582	77.54225684	885.2280531	2220.816539	2765.742227	4560.009227	1244.895403	1416.252709	1081.354133	3231.105155	2765.742227	3949.361573	1595.414582	2192.30322	52
VTTSTRTYSLGSA	13	45.59	43.38085	1342.672223	P08670	Vimentin OS=Homo sapiens OX=9606 GN=VIM PE=1 SV=4	13.65099076	MAGE KO	MAGE CAS9	0.007014109	62.65141756	141.899781	720.8380505	655.1121063	4907.197467	8461.376639	7351.581373	173.3382874	1048.759995	655.1121063	4250.056556	10843.80555	11379.95741	52.093
YKTIDDLK	8	35.21	37.97065	994.5340946	P13645	Keratin, type I cytoskeletal 10 OS=Homo sapiens OX=9606 GN=KRT10 PE=1 SV=6	1.995723717	MAGE CAS9	MAGE KO	0.812078081	145.5661632	569.72162	5686.068147	117.8638721	1309.194526	45.85179612	1838.608984	695.9458935	8272.760843	117.8638721	1133.875458	58.76206466	2846.094041	52.5
KNPLPSKE	8	32.27	27.6957	911.5079939	P62328	Thymosin beta-4 OS=Homo sapiens OX=9606 GN=TMSB4X PE=1 SV=2	1.663373841	MAGE CAS9	MAGE KO	0.671041492	101.576152	660.7620097	3261.256041	581.4352787	652.6791728	510.6454518	1544.096413	807.1566727	4744.858939	581.4352787	565.2764976	654.4254227	2390.200221	52.5
SKELTTEIDNNIE	13	30.95	50.98561667	1504.72553	P13645	Keratin, type I cytoskeletal 10 OS=Homo sapiens OX=9606 GN=KRT10 PE=1 SV=6	1.20878677	MAGE KO	MAGE CAS9	0.452379036	127.694877	1253.979771	288.8090875	0	1363.521569	263.6879547	237.6932383	1531.804379	420.1934357	0	1180.927367	337.9332972	367.9397388	52.7419
YVTTSTRTYSLGS	13	56.1	46.6889	1434.698502	P08670	Vimentin OS=Homo sapiens OX=9606 GN=VIM PE=1 SV=4	5.517595583	MAGE KO	MAGE CAS9	0.012228512	61.37832027	2067.711675	3235.301339	6830.729848	13820.70884	27664.17503	25464.20216	2525.822083	4707.096985	6830.729848	11969.92674	35453.44303	39417.57853	52.9032
VAKSPKKAKVAKPK	14	56.75	21.33125	1478.967732	P16403	Histone H1.2 OS=Homo sapiens OX=9606 GN=H1-2 PE=1 SV=2	6.222122886	MAGE KO	MAGE CAS9	0.033975639	98.28467187	1600.802571	1623.5452	7956.915676	40618.481	14234.59841	14718.11578	1955.467261	2362.12455	7956.915676	35179.1104	18242.56546	22783.06153	53
AKKPKKAAGGATPK	14	48.25	20.74386667	1351.830819	P16403	Histone H1.2 OS=Homo sapiens OX=9606 GN=H1-2 PE=1 SV=2	Infinity	MAGE CAS9	MAGE KO	0.139182225	167.2560533	0	7108.373301	167.6036229	0	0	0	0	10342.0977	167.6036229	0	0	0	53
TAKPKAAKPKKAAA	14	67.21	21.27958333	1379.863017	P10412	Histone H1.4 OS=Homo sapiens OX=9606 GN=H1-4 PE=1 SV=2	1.143038797	MAGE CAS9	MAGE KO	0.354064612	163.0912487	1763.905826	1646.378725	84193.21119	30031.36824	29527.73959	17081.76907	2154.706743	2395.345447	84193.21119	26009.75695	37841.72246	26441.90341	53
VGDEAQSKRGILT	13	41.36	36.18673333	1372.731815	P60709	Actin, cytoplasmic 1 OS=Homo sapiens OX=9606 GN=ACTB PE=1 SV=1	Infinity	MAGE CAS9	MAGE KO	0.20368666	172.6055104	0	4732.067991	10.95203587	0	0	0	0	6884.769188	10.95203587	0	0	0	53.2258
VGDEAQSKRGILT	13	41.36	36.18673333	1372.731815	P62736	Actin, aortic smooth muscle OS=Homo sapiens OX=9606 GN=ACTA2 PE=1 SV=1	Infinity	MAGE CAS9	MAGE KO	0.20368666	172.6055104	0	4732.067991	10.95203587	0	0	0	0	6884.769188	10.95203587	0	0	0	53.2258
MKFNPFVTSD	10	34.26	64.397	1184.553181	P61254	60S ribosomal protein L26 OS=Homo sapiens OX=9606 GN=RPL26 PE=1 SV=1	1.064846373	MAGE KO	MAGE CAS9	0.93063921	37.88177646	9737.879173	6059.486005	8725.649377	9436.949116	11573.93195	5102.362033	11895.34816	8816.053071	8725.649377	8173.212455	14832.748	7898.25477	53.3333
DIKIRLENE	9	31.57	48.5175	1128.614063	P13645	Keratin, type I cytoskeletal 10 OS=Homo sapiens OX=9606 GN=KRT10 PE=1 SV=6	1.633736089	MAGE CAS9	MAGE KO	0.731276046	75.51080476	5946.166215	3471.284982	802.5699935	1426.611139	2402.346071	2426.656081	7263.564895	5050.43375	802.5699935	1235.56838	3078.763039	3756.367706	53.3333
AKPKKATKSPAKPK	14	62.17	20.52825	1478.92991	P16401	Histone H1.5 OS=Homo sapiens OX=9606 GN=H1-5 PE=1 SV=3	1.915473433	MAGE CAS9	MAGE KO	0.409688575	80.71026632	7058.213801	14921.17737	38186.15918	18754.99304	6787.832807	5867.450753	8621.991403	21709.08414	38186.15918	16243.44275	8699.050072	9082.581871	53.3721
KKMFESES	8	36.84	28.92571667	984.4593366	P48788	Troponin I, fast skeletal muscle OS=Homo sapiens OX=9606 GN=TNNI2 PE=1 SV=2	1.740374109	MAGE KO	MAGE CAS9	0.5621776	70.10085353	230.4794596	200.5592155	59.4444989	72.22810369	468.0218121	313.3743011	281.5431744	291.7971402	59.4444989	62.55577193	599.8004509	485.0910328	54.1667
GGVYATRSSAVRLR	14	46.17	35.14058333	1491.826557	P08670	Vimentin OS=Homo sapiens OX=9606 GN=VIM PE=1 SV=4	4.365686174	MAGE KO	MAGE CAS9	0.139241684	70.67048352	6457.627295	25041.5485	30828.01171	22162.856	149167.4137	100770.671	7888.342376	36433.39061	30828.01171	19194.94621	191167.7612	155989.0161	55
GAATPKKSAKKTPK	14	36.1	20.79633333	1411.851052	P10412	Histone H1.4 OS=Homo sapiens OX=9606 GN=H1-4 PE=1 SV=2	Infinity	MAGE CAS9	MAGE KO	0.005699867	161.4708408	104.4266103	5570.648289	159.2178574	0	0	0	127.5627747	8104.834456	159.2178574	0	0	0	55
HGFREGTTPKPKRA	14	38.53	21.69781667	1580.852629	P61927	60S ribosomal protein L37 OS=Homo sapiens OX=9606 GN=RPL37 PE=1 SV=2	2.153043228	MAGE CAS9	MAGE KO	0.897385641	135.560184	264.0376869	1662.716102	11036.93762	1980.683936	2521.919443	1518.497935	322.5363712	2419.114985	11036.93762	1715.443245	3232.004108	2350.574789	55
PFLDIQKRFG	10	34.15	57.21785	1219.670937	O43920	NADH dehydrogenase [ubiquinone] iron-sulfur protein 5 OS=Homo sapiens OX=9606 GN=NDUFS5 PE=1 SV=3	3.230240274	MAGE CAS9	MAGE KO	0.852543145	124.6933046	45.00966094	1373.589703	5712.519644	168.1495007	1481.732871	557.7301902	54.98174477	1998.459888	5712.519644	145.6319809	1898.937232	863.3442917	55
SDGLAHLD	8	28.83	43.27468333	826.3820771	P68871	Hemoglobin subunit beta OS=Homo sapiens OX=9606 GN=HBB PE=1 SV=2	2.537191054	MAGE KO	MAGE CAS9	0.580260199	158.6489144	1351.735582	17421.37987	116.6011232	1562.759346	1123.521446	45240.5391	1651.21841	25346.67286	116.6011232	1353.484478	1439.865947	70030.56652	55
PDPAKSAPAPK	11	50.15	27.16813333	1077.581877	Q5QNW6	Histone H2B type 2-F OS=Homo sapiens OX=9606 GN=H2BC18 PE=1 SV=3	7.031361431	MAGE CAS9	MAGE KO	0.238679158	139.5550529	6461.893663	90451.54083	6997.390571	7851.335539	3831.110379	3095.748331	7893.553975	131599.5422	6997.390571	6799.93424	4909.817605	4792.096065	55.2
KSAKKTPKKAKKPA	14	37.66	19.83838333	1509.969952	P16403	Histone H1.2 OS=Homo sapiens OX=9606 GN=H1-2 PE=1 SV=2	1.606000608	MAGE CAS9	MAGE KO	0.966391901	121.7862452	63.81767008	2772.830689	666.9122334	245.6571994	1575.834595	360.0519568	77.95674915	4034.240279	666.9122334	212.7603378	2019.534723	557.346199	55.5
KSAKKTPKKAKKPA	14	37.66	19.83838333	1509.969952	P10412	Histone H1.4 OS=Homo sapiens OX=9606 GN=H1-4 PE=1 SV=2	1.606000608	MAGE CAS9	MAGE KO	0.966391901	121.7862452	63.81767008	2772.830689	666.9122334	245.6571994	1575.834595	360.0519568	77.95674915	4034.240279	666.9122334	212.7603378	2019.534723	557.346199	55.5
PKTDHRLGKVGR	12	32.24	21.48778333	1362.785582	Q9Y224	RNA transcription, translation and transport factor protein OS=Homo sapiens OX=9606 GN=RTRAF PE=1 SV=1	2.118265073	MAGE CAS9	MAGE KO	0.746071614	112.8811207	7418.746046	24161.81214	100912.3152	24383.45573	25097.55499	13066.8144	9062.401117	35153.44667	100912.3152	21118.17725	32164.15221	20226.91226	55.8
HVSHGHGRIGKHR	13	37.24	21.27958333	1476.791719	P46776	60S ribosomal protein L27a OS=Homo sapiens OX=9606 GN=RPL27A PE=1 SV=2	5.723949432	MAGE KO	MAGE CAS9	0.184230606	164.5395236	1.08E-05	93.10457535	2673.596873	9819.028293	709.1955864	5308.235367	1.32E-05	135.4594889	2673.596873	8504.126	908.8803587	8216.938554	55.8333
SPAKAIPKTLKDSQ	14	30.58	32.26638333	1482.837512	P82914	28S ribosomal protein S15, mitochondrial OS=Homo sapiens OX=9606 GN=MRPS15 PE=1 SV=1	1.97026817	MAGE CAS9	MAGE KO	0.195614543	64.1775043	1369.694963	1462.787714	718.4642975	193.5301358	648.5655024	960.1701794	1673.156768	2128.235646	718.4642975	167.6138015	831.1789551	1486.30549	56.25
AKSPKKAKVAKPK	13	31.83	21.27958333	1379.897462	P16403	Histone H1.2 OS=Homo sapiens OX=9606 GN=H1-2 PE=1 SV=2	1.091552799	MAGE CAS9	MAGE KO	0.488909729	138.2318496	461.8916662	3184.624666	22787.91227	11710.64515	6341.052449	6165.572176	564.22575	4633.3666	22787.91227	10142.42946	8126.471928	9544.062051	56.25
PKAAKPKKAAA	11	38.5	21.11981667	1079.681659	P10412	Histone H1.4 OS=Homo sapiens OX=9606 GN=H1-4 PE=1 SV=2	1.343272268	MAGE CAS9	MAGE KO	0.599359659	64.15416551	1232.964588	1515.415714	3779.777931	2551.669224	883.5764691	1424.64637	1506.133191	2204.805053	3779.777931	2209.965787	1132.360823	2205.296276	56.6667
LSALEEYTKKLNTQ	14	32.19	54.06285	1636.867608	P02647	Apolipoprotein A-I OS=Homo sapiens OX=9606 GN=APOA1 PE=1 SV=1	Infinity	MAGE CAS9	MAGE KO	0.145171413	168.4313505	95.46909831	5075.721185	0	0	0	0	116.6206873	7384.756283	0	0	0	0	56.8333
NFGIGQDIQPK	11	39.98	52.97005	1215.62358	P62424	60S ribosomal protein L7a OS=Homo sapiens OX=9606 GN=RPL7A PE=1 SV=2	11.2865431	MAGE CAS9	MAGE KO	0.000726285	35.28462155	53643.07756	53388.48647	78983.50664	3356.294305	5986.995477	7137.847886	65527.93194	77675.85067	78983.50664	2906.840556	7672.724846	11049.10642	57
LPKKTESHKAKS	12	59.28	21.75006667	1352.777237	Q16777	Histone H2A type 2-C OS=Homo sapiens OX=9606 GN=H2AC20 PE=1 SV=4	4.812818261	MAGE CAS9	MAGE KO	0.650204832	129.2951096	749.4824503	11772.91199	58134.13345	5812.767632	7164.404808	1703.732604	915.5335083	17128.61732	58134.13345	5034.35848	9181.651629	2637.310736	57.6
LPKKTESHKAKS	12	45.41	22.76208333	1352.777447	Q16777	Histone H2A type 2-C OS=Homo sapiens OX=9606 GN=H2AC20 PE=1 SV=4	1.647637802	MAGE KO	MAGE CAS9	0.367158474	97.2975132	2.707123171	101.380635	199.868066	273.2223853	116.3026965	111.2840241	3.306897944	147.5004741	199.868066	236.634168	149.0494844	172.2632711	57.6
VPPVQVSPLIKLG	13	50.1	69.52503333	1345.833886	P56385	ATP synthase subunit e, mitochondrial OS=Homo sapiens OX=9606 GN=ATP5ME PE=1 SV=2	1.197167361	MAGE CAS9	MAGE KO	0.968259465	87.33296219	2735.142231	10206.79653	23865.20981	4954.673301	17234.41291	8556.112641	3341.124747	14850.04832	23865.20981	4291.174726	22087.02323	13244.52421	57.6667
AVKKTPKKAKKPA	13	44.12	20.68856667	1393.914102	P16401	Histone H1.5 OS=Homo sapiens OX=9606 GN=H1-5 PE=1 SV=3	108.5209188	MAGE CAS9	MAGE KO	0.692825595	173.2050808	0	8878.312478	0	0	0	81.81199144	0	12917.21343	0	0	0	126.6417294	57.7273
SGVSLAALKKALAA	14	48.74	62.3759	1298.792222	P16403	Histone H1.2 OS=Homo sapiens OX=9606 GN=H1-2 PE=1 SV=2	2.011057328	MAGE KO	MAGE CAS9	0.577584958	76.35722801	1561.439619	2256.072397	5861.279674	7504.479152	10855.46965	1104.656152	1907.383277	3282.399525	5861.279674	6499.526671	13911.99175	1709.964066	58.3333
SGVSLAALKKALAA	14	48.74	62.3759	1298.792222	P10412	Histone H1.4 OS=Homo sapiens OX=9606 GN=H1-4 PE=1 SV=2	2.011057328	MAGE KO	MAGE CAS9	0.577584958	76.35722801	1561.439619	2256.072397	5861.279674	7504.479152	10855.46965	1104.656152	1907.383277	3282.399525	5861.279674	6499.526671	13911.99175	1709.964066	58.3333
SGVSLAALKKALAA	14	48.74	62.3759	1298.792222	P16402	Histone H1.3 OS=Homo sapiens OX=9606 GN=H1-3 PE=1 SV=2	2.011057328	MAGE KO	MAGE CAS9	0.577584958	76.35722801	1561.439619	2256.072397	5861.279674	7504.479152	10855.46965	1104.656152	1907.383277	3282.399525	5861.279674	6499.526671	13911.99175	1709.964066	58.3333
SYVTTSTRTYSLG	13	51.41	49.87521667	1434.699827	P08670	Vimentin OS=Homo sapiens OX=9606 GN=VIM PE=1 SV=4	2.335453874	MAGE CAS9	MAGE KO	0.116233429	65.5427332	16077.50165	21349.82257	52395.57225	13752.66166	12743.272	11964.6403	19639.54123	31062.23345	52395.57225	11910.99202	16331.33348	18520.79032	58.75
GKVKVGVNGFG	11	52.08	40.07271667	1060.603815	P04406	Glyceraldehyde-3-phosphate dehydrogenase OS=Homo sapiens OX=9606 GN=GAPDH PE=1 SV=3	1.779972808	MAGE CAS9	MAGE KO	0.578652701	69.51657272	19727.88801	104456.0634	136899.2692	17591.69775	62623.73558	66462.774	24098.68638	151974.9691	136899.2692	15235.92863	80256.39802	102881.7474	58.75
DSFLKAVPSQKRT	13	40.66	40.28586667	1475.810525	P31949	Protein S100-A11 OS=Homo sapiens OX=9606 GN=S100A11 PE=1 SV=2	1.223008457	MAGE KO	MAGE CAS9	0.351258539	43.62017602	1488.850359	2841.555504	1345.92809	2383.098543	2515.866157	2043.239733	1818.711555	4134.229225	1345.92809	2063.969028	3224.246426	3162.854353	59
PVLPRLDPE	9	28.08	56.84846667	1034.575287	Q9NRY2	SOSS complex subunit C OS=Homo sapiens OX=9606 GN=INIP PE=1 SV=1	1.172040973	MAGE KO	MAGE CAS9	0.57328392	101.5595767	24167.55316	97255.57187	298908.5044	177265.5145	242742.6901	72637.68741	29521.97843	141498.847	298908.5044	153527.2357	311090.5757	112440.2693	59.0909
VGVKPVGSD	9	35.66	33.75866667	856.4639314	O43396	Thioredoxin-like protein 1 OS=Homo sapiens OX=9606 GN=TXNL1 PE=1 SV=3	2.005331297	MAGE CAS9	MAGE KO	0.008226243	21.35792052	5487.203812	6236.066636	4715.573682	3382.05645	2563.259175	2252.254602	6702.917399	9072.963346	4715.573682	2929.152797	3284.983668	3486.401109	59.3333
PMFIVNTNVPR	11	46.87	60.84718333	1286.682052	P14174	Macrophage migration inhibitory factor OS=Homo sapiens OX=9606 GN=MIF PE=1 SV=4	6.531940249	MAGE KO	MAGE CAS9	0.029761449	70.64978784	144.1686382	708.6491537	1005.947047	3568.886288	5827.177468	2745.27711	176.1098196	1031.026154	1005.947047	3090.963562	7467.907654	4249.580466	59.5455
LDRLAYIAHPK	11	54.57	39.3884	1295.734499	P47914	60S ribosomal protein L29 OS=Homo sapiens OX=9606 GN=RPL29 PE=1 SV=2	4.817679851	MAGE CAS9	MAGE KO	0.031458081	64.07685159	3439.340691	5069.739362	7856.280633	382.030969	1830.302285	1184.604938	4201.341402	7376.053223	7856.280633	330.871793	2345.65165	1833.721626	59.6
PKKTESHKAKS	11	57.06	21.75006667	1239.693077	Q16777	Histone H2A type 2-C OS=Homo sapiens OX=9606 GN=H2AC20 PE=1 SV=4	5.925351909	MAGE CAS9	MAGE KO	0.579045756	134.2472559	596.1960043	8224.365812	47779.14593	2459.095391	5527.408894	1565.621667	728.2857913	11965.77489	47779.14593	2129.788858	7083.734692	2423.520463	59.6
GPVGPSGPPG	10	39.09	41.49975	820.4075232	P02461	Collagen alpha-1(III) chain OS=Homo sapiens OX=9606 GN=COL3A1 PE=1 SV=4	3.305648087	MAGE KO	MAGE CAS9	0.289992014	73.99103294	38906.63194	49868.64836	7302.48481	18681.62607	128603.1978	170314.4566	47526.56346	72554.77612	7302.48481	16179.90062	164813.3784	263640.0476	59.6667
AKKPAGAAKKPKKA	14	50.5	20.41818333	1392.893399	P10412	Histone H1.4 OS=Homo sapiens OX=9606 GN=H1-4 PE=1 SV=2	3.015614314	MAGE CAS9	MAGE KO	0.972579493	104.2280073	62.84969431	6948.195035	2942.146094	1677.61605	730.6899497	892.2456586	76.7743142	10109.05151	2942.146094	1452.960297	936.426786	1381.161016	60
TKAVAASKERSGV	13	40.23	21.48778333	1302.723897	P16403	Histone H1.2 OS=Homo sapiens OX=9606 GN=H1-2 PE=1 SV=2	2.169727104	MAGE CAS9	MAGE KO	0.991118801	115.4194168	283.8452677	16786.76739	5017.022533	1257.115174	4414.230012	4508.568754	346.7324066	24423.36398	5017.022533	1088.770244	5657.123413	6979.086243	60
TKAVAASKERSGV	13	31.08	24.89061667	1302.726215	P16403	Histone H1.2 OS=Homo sapiens OX=9606 GN=H1-2 PE=1 SV=2	17.56023239	MAGE CAS9	MAGE KO	0.432680348	173.2050808	0	2480.512692	104.4417214	147.205023	0	0	0	3608.941669	104.4417214	127.4922555	0	0	60
TKAVAASKERSGV	13	40.23	21.48778333	1302.723897	P10412	Histone H1.4 OS=Homo sapiens OX=9606 GN=H1-4 PE=1 SV=2	2.169727104	MAGE CAS9	MAGE KO	0.991118801	115.4194168	283.8452677	16786.76739	5017.022533	1257.115174	4414.230012	4508.568754	346.7324066	24423.36398	5017.022533	1088.770244	5657.123413	6979.086243	60
TKAVAASKERSGV	13	31.08	24.89061667	1302.726215	P10412	Histone H1.4 OS=Homo sapiens OX=9606 GN=H1-4 PE=1 SV=2	17.56023239	MAGE CAS9	MAGE KO	0.432680348	173.2050808	0	2480.512692	104.4417214	147.205023	0	0	0	3608.941669	104.4417214	127.4922555	0	0	60
TKAVAASKERSGV	13	40.23	21.48778333	1302.723897	P16402	Histone H1.3 OS=Homo sapiens OX=9606 GN=H1-3 PE=1 SV=2	2.169727104	MAGE CAS9	MAGE KO	0.991118801	115.4194168	283.8452677	16786.76739	5017.022533	1257.115174	4414.230012	4508.568754	346.7324066	24423.36398	5017.022533	1088.770244	5657.123413	6979.086243	60
TKAVAASKERSGV	13	31.08	24.89061667	1302.726215	P16402	Histone H1.3 OS=Homo sapiens OX=9606 GN=H1-3 PE=1 SV=2	17.56023239	MAGE CAS9	MAGE KO	0.432680348	173.2050808	0	2480.512692	104.4417214	147.205023	0	0	0	3608.941669	104.4417214	127.4922555	0	0	60
SGGGSFGDNLVTR	13	39.24	49.0378	1265.600317	P02545	Prelamin-A/C OS=Homo sapiens OX=9606 GN=LMNA PE=1 SV=1	Infinity	MAGE CAS9	MAGE KO	4.24E-10	4.264596219	2703.670632	2634.189053	2485.934242	0	0	0	3302.68048	3832.528118	2485.934242	0	0	0	60
GGSAVISLEGKPL	13	31.87	58.96368333	1226.68729	P23528	Cofilin-1 OS=Homo sapiens OX=9606 GN=CFL1 PE=1 SV=3	1.044598344	MAGE KO	MAGE CAS9	0.999798036	61.93518667	11874.0184	9428.771231	23755.59225	8082.565894	26635.99967	12349.34552	14504.7582	13718.08558	23755.59225	7000.199685	34135.76932	19116.29879	60
KNPKKPKTVKPK	12	44.8	21.27958333	1391.898161	Q02539	Histone H1.1 OS=Homo sapiens OX=9606 GN=H1-1 PE=1 SV=3	1.985510729	MAGE KO	MAGE CAS9	0.394798629	113.0324161	512.0618504	8289.550754	26285.02372	50353.5543	7989.108765	11322.22982	625.5113541	12060.61361	26285.02372	43610.52413	10238.56349	17526.36427	60
LDIKIRLENE	10	36.46	55.20923333	1241.69816	P13645	Keratin, type I cytoskeletal 10 OS=Homo sapiens OX=9606 GN=KRT10 PE=1 SV=6	2.675424902	MAGE KO	MAGE CAS9	0.258123614	92.78483712	389.3818017	300.148068	300.1294518	1820.003084	306.4300205	521.3260888	475.6510133	436.6907184	300.1294518	1576.279758	392.7100398	806.9921815	60
STSSEPAAKPEVD	13	49.91	33.59715	1316.611501	Q9H0U6	39S ribosomal protein L18, mitochondrial OS=Homo sapiens OX=9606 GN=MRPL18 PE=1 SV=1	1.890453848	MAGE CAS9	MAGE KO	0.070429049	35.40867609	29879.86997	50816.83189	27632.97525	13455.79705	20012.38857	23835.34349	36499.88357	73934.30507	27632.97525	11653.88164	25647.18006	36896.1697	60.2381
KKPKKVAGAATPK	13	29.81	21.33125	1322.842431	P16402	Histone H1.3 OS=Homo sapiens OX=9606 GN=H1-3 PE=1 SV=2	2.770080164	MAGE KO	MAGE CAS9	0.144673301	126.5401789	1980.140218	4774.392211	30450.82918	46043.47931	16966.51949	40051.8354	2418.848793	6946.347443	30450.82918	39877.62718	21743.70035	61998.65826	60.625
RVVDLMAHMASKE	13	41.68	47.42328333	1485.742732	P04406	Glyceraldehyde-3-phosphate dehydrogenase OS=Homo sapiens OX=9606 GN=GAPDH PE=1 SV=3	1.409568887	MAGE KO	MAGE CAS9	0.40880867	124.902127	0	856.3654416	3425.676395	455.5623044	3216.808266	2363.462378	0	1245.941186	3425.676395	394.556276	4122.549416	3658.546351	60.6818
LNEDVSQEESPSVI	14	32.57	61.21411667	1544.721264	Q04118	Basic salivary proline-rich protein 3 OS=Homo sapiens OX=9606 GN=PRB3 PE=1 SV=2	Infinity	MAGE CAS9	MAGE KO	0.373900966	173.2050808	0	2821.309792	0	0	0	0	0	4104.773381	0	0	0	0	60.9524
SSSKGSLGGGFSSG	14	37.98	38.1282	1213.557817	P13645	Keratin, type I cytoskeletal 10 OS=Homo sapiens OX=9606 GN=KRT10 PE=1 SV=6	3.576594392	MAGE CAS9	MAGE KO	0.215985379	72.86002242	14895.9537	10639.85681	1852.376778	2912.727596	3144.361448	1600.527195	18196.21626	15480.11535	1852.376778	2522.673501	4029.704097	2477.552841	61.1364
KAVGGLGKLGKDA	13	45.87	32.32156667	1212.718231	P81605	Dermcidin OS=Homo sapiens OX=9606 GN=DCD PE=1 SV=2	2.696656142	MAGE CAS9	MAGE KO	0.083153124	69.20606975	1015.443684	887.115829	1037.942684	103.1773551	382.0013226	605.2466648	1240.419596	1290.680467	1037.942684	89.36049495	489.559588	936.8979163	61.25
DAPAGRKVGLIAA	13	27.74	44.06295	1237.714188	P62917	60S ribosomal protein L8 OS=Homo sapiens OX=9606 GN=RPL8 PE=1 SV=2	4.870398951	MAGE KO	MAGE CAS9	0.019428305	51.95549033	982.9244169	1038.739532	1169.049904	2136.691316	7246.418073	6156.940015	1200.695546	1511.280468	1169.049904	1850.559101	9286.756974	9530.699808	61.25
PKKTESHH	8	31.53	26.53176667	962.4937847	P0C0S8	Histone H2A type 1 OS=Homo sapiens OX=9606 GN=H2AC11 PE=1 SV=2	2.342373316	MAGE CAS9	MAGE KO	0.450872321	124.7953987	50.78827694	1235.160594	242.3597672	0	461.2945154	191.1670829	62.04063797	1797.056934	242.3597672	0	591.1789818	295.919089	61.6667
PKKTESHH	8	31.53	26.53176667	962.4937847	Q99878	Histone H2A type 1-J OS=Homo sapiens OX=9606 GN=H2AC14 PE=1 SV=3	2.342373316	MAGE CAS9	MAGE KO	0.450872321	124.7953987	50.78827694	1235.160594	242.3597672	0	461.2945154	191.1670829	62.04063797	1797.056934	242.3597672	0	591.1789818	295.919089	61.6667
EGTKAVTKYTSSK	13	49.56	27.2222	1398.736364	P62807	Histone H2B type 1-C/E/F/G/I OS=Homo sapiens OX=9606 GN=H2BC4 PE=1 SV=4	2.880874689	MAGE CAS9	MAGE KO	0.145512497	70.57798904	3774.478178	11620.17846	3812.703587	712.8780187	3006.69472	2947.624657	4610.73004	16906.40261	3812.703587	617.413894	3853.275215	4562.806473	62.1429
EGTKAVTKYTSSK	13	49.56	27.2222	1398.736364	Q5QNW6	Histone H2B type 2-F OS=Homo sapiens OX=9606 GN=H2BC18 PE=1 SV=3	2.880874689	MAGE CAS9	MAGE KO	0.145512497	70.57798904	3774.478178	11620.17846	3812.703587	712.8780187	3006.69472	2947.624657	4610.73004	16906.40261	3812.703587	617.413894	3853.275215	4562.806473	62.1429
EGTKAVTKYTSSK	13	49.56	27.2222	1398.736364	P58876	Histone H2B type 1-D OS=Homo sapiens OX=9606 GN=H2BC5 PE=1 SV=2	2.880874689	MAGE CAS9	MAGE KO	0.145512497	70.57798904	3774.478178	11620.17846	3812.703587	712.8780187	3006.69472	2947.624657	4610.73004	16906.40261	3812.703587	617.413894	3853.275215	4562.806473	62.1429
EGTKAVTKYTSSK	13	49.56	27.2222	1398.736364	Q99879	Histone H2B type 1-M OS=Homo sapiens OX=9606 GN=H2BC14 PE=1 SV=3	2.880874689	MAGE CAS9	MAGE KO	0.145512497	70.57798904	3774.478178	11620.17846	3812.703587	712.8780187	3006.69472	2947.624657	4610.73004	16906.40261	3812.703587	617.413894	3853.275215	4562.806473	62.1429
VLLPKKTESQKTKS	14	34.53	26.47645	1585.94219	Q9BTM1	Histone H2A.J OS=Homo sapiens OX=9606 GN=H2AJ PE=1 SV=1	1.618385339	MAGE KO	MAGE CAS9	0.493817828	134.3187289	638.5365557	3408.974412	0	100.7490492	4692.328081	1757.355278	780.0070738	4959.777002	0	87.25737247	6013.524212	2720.316516	62.381
SAAKAVKPKAAKPK	14	34.51	21.33125	1393.870585	P16403	Histone H1.2 OS=Homo sapiens OX=9606 GN=H1-2 PE=1 SV=2	1.632798649	MAGE CAS9	MAGE KO	0.468482261	155.5615112	22.32134284	3541.945745	47933.74147	17179.03898	6841.239358	7519.439441	27.26673227	5153.23934	47933.74147	14878.53051	8767.494046	11639.79507	62.5
[truncated: 1,138 more rows]
