# Supplementary material for: The physiological interactome of TCR-like antibody therapeutics in human tissues
Source: Nat Commun. 2024 Apr 16;15:3271. doi: 10.1038/s41467-024-47062-5 (PMC11021511; doi:10.1038/s41467-024-47062-5)
Supplement: Supplementary file 5 — Supplementary Data 2 [file 41467_2024_47062_MOESM5_ESM.csv]

Sequence	Length	Retention time (min)	Neutral mass	Score	Accession	Max fold change	Highest mean condition	Lowest mean condition	Anova	log2(MAGE/Esk1)	LiverTissue_ESK1_1C	LiverTissue_ESK1_1A	LiverTissue_ESK1_1B	LiverTissue_NEMA_1A	LiverTissue_NEMA_1B	LiverTissue_NEMA_1C	MinRank	MinRankAllele
SIKTDSTFSGFLVYSDWH	18	63.30173333	2088.976993	22.36	sp|Q9BXJ0|C1QT5_HUMAN Complement C1q tumor necrosis factor-related protein 5 OS=Homo sapiens OX=9606 GN=C1QTNF5 PE=1 SV=1	Inf	ESK1	MAGE-A4	1.20E-05	-12.1439272	5423.880452	6070.5535	2082.684489	1	1	1
NEESYKDSTL	10	35.0312	1184.521924	27.51	sp|P31946|1433B_HUMAN 14-3-3 protein beta/alpha OS=Homo sapiens OX=9606 GN=YWHAB PE=1 SV=3	Inf	ESK1	MAGE-A4	2.23E-05	-12.35074827	7159.730144	2046.22161	6463.974498	1	1	1	52.059
KLYGKPIRV	9	31.09041667	1072.674935	27.31	sp|Q15427|SF3B4_HUMAN Splicing factor 3B subunit 4 OS=Homo sapiens OX=9606 GN=SF3B4 PE=1 SV=1	248.8229366	ESK1	MAGE-A4	0.012	-7.933045865	13698.5559	7097.33688	6644.291903	1	110.2799648	1	0.004	HLA-A*02:01
WTSENQGDEGDAGEGEN	17	37.19716667	1793.660714	42.28	sp|P31946|1433B_HUMAN 14-3-3 protein beta/alpha OS=Homo sapiens OX=9606 GN=YWHAB PE=1 SV=3	Inf	ESK1	MAGE-A4	2.87E-05	-14.00856937	17087.55794	5389.41788	26967.84771	1	1	1
RFHTITTSY	9	35.40018333	1124.561654	21.79	sp|P61026|RAB10_HUMAN Ras-related protein Rab-10 OS=Homo sapiens OX=9606 GN=RAB10 PE=1 SV=1	12.61116081	ESK1	MAGE-A4	3.96E-05	-3.656629171	4280.502616	3107.150284	4204.976915	311.3891053	343.2887129	264.5579278	18.915
WTSDQQDDDGGEGNN	15	35.24051667	1636.588573	39.09	sp|P61981|1433G_HUMAN 14-3-3 protein gamma OS=Homo sapiens OX=9606 GN=YWHAG PE=1 SV=2	Inf	ESK1	MAGE-A4	5.88E-05	-13.11293116	7203.058817	2626.780214	16747.21652	1	1	1
LSDRSGMTTGSTLPVEGGF	19	54.78798333	1910.907335	24.82	sp|Q7Z4W1|DCXR_HUMAN L-xylulose reductase OS=Homo sapiens OX=9606 GN=DCXR PE=1 SV=2	Inf	ESK1	MAGE-A4	8.14E-05	-11.76772682	5556.098371	989.5558449	3915.027969	1	1	1
GSDQSENVDRGAGSIREAG	19	32.53088333	1903.862207	37.93	sp|Q9UII2|ATIF1_HUMAN ATPase inhibitor, mitochondrial OS=Homo sapiens OX=9606 GN=ATP5IF1 PE=1 SV=1	22.21325678	ESK1	MAGE-A4	0.000110749	-4.473349023	24026.64725	14141.40713	24049.50465	958.8949584	764.8103254	1077.21489
RLLGLETNV	9	49.47021667	1013.587694	29.92	sp|Q96DR7|ARHGQ_HUMAN Rho guanine nucleotide exchange factor 26 OS=Homo sapiens OX=9606 GN=ARHGEF26 PE=1 SV=4	186.1777359	ESK1	MAGE-A4	0.016	-7.532192432	11424.96588	5338.596033	15332.73661	158.3965363	13.99947201	1	0.059	HLA-A*02:01
KLFAGLVHV	9	47.8185	982.5969267	25.67	sp|Q9Y2S2|CRYL1_HUMAN Lambda-crystallin homolog OS=Homo sapiens OX=9606 GN=CRYL1 PE=1 SV=3	262.2739142	ESK1	MAGE-A4	0	-8.034930514	21712.021	14887.88222	18473.01465	62.3526318	20.46352627	127.1662873	0.004	HLA-A*02:01
DAPIVAHL	8	49.38563333	834.4578639	22.46	sp|P50416|CPT1A_HUMAN Carnitine O-palmitoyltransferase 1, liver isoform OS=Homo sapiens OX=9606 GN=CPT1A PE=1 SV=2	9.329554488	ESK1	MAGE-A4	0.000212789	-3.22180819	15036.4164	20635.6063	21078.0715	1732.506367	2612.137143	1738.18652	25.125
KVLSKEFHL	9	36.09031667	1099.637882	20.06	sp|Q01105|SET_HUMAN Protein SET OS=Homo sapiens OX=9606 GN=SET PE=1 SV=3	48.63580656	ESK1	MAGE-A4	0	-5.603946938	11758.74026	5099.44041	5243.020627	139.4384617	142.1716485	172.8123176	0.324	HLA-A*02:01
RIYKYIHKV	9	28.83496667	1218.722866	31.68	sp|Q15800|MSMO1_HUMAN Methylsterol monooxygenase 1 OS=Homo sapiens OX=9606 GN=MSMO1 PE=1 SV=1	13.26510866	ESK1	MAGE-A4	0.001	-3.729564588	5407.791204	2459.864972	2113.099543	220.0718978	283.4390388	248.8956944	0.03	HLA-A*02:01
ALDSGKYNGY	10	37.14495	1086.499119	24.12	sp|P17735|ATTY_HUMAN Tyrosine aminotransferase OS=Homo sapiens OX=9606 GN=TAT PE=1 SV=1	4.006844485	ESK1	MAGE-A4	0.000293454	-2.002466517	47602.85809	33847.43924	48300.48221	10685.74599	10925.39923	10771.13965	9.279
SGVSLAALKK	10	35.61205	972.5968963	30.01	sp|P10412|H14_HUMAN Histone H1.4 OS=Homo sapiens OX=9606 GN=H1-4 PE=1 SV=2;sp|P16403|H12_HUMAN Histone H1.2 OS=Homo sapiens OX=9606 GN=H1-2 PE=1 SV=2;sp|P16402|H13_HUMAN Histone H1.3 OS=Homo sapiens OX=9606 GN=H1-3 PE=1 SV=2	9.086280463	ESK1	MAGE-A4	0.000321414	-3.183689837	14156.76744	9369.864553	14217.92878	1062.969737	1666.656125	1424.390837	43.714
KILPTLEAV	9	51.78478333	982.6059982	24.05	sp|Q12905|ILF2_HUMAN Interleukin enhancer-binding factor 2 OS=Homo sapiens OX=9606 GN=ILF2 PE=1 SV=2	62.91966923	ESK1	MAGE-A4	0	-5.975439181	41508.6721	28447.43504	53660.78689	659.762022	612.8210118	692.0950317	0.051	HLA-A*02:01
VQTKGTGASGSFKL	14	35.50758333	1379.739949	30.89	sp|P10412|H14_HUMAN Histone H1.4 OS=Homo sapiens OX=9606 GN=H1-4 PE=1 SV=2;sp|P16403|H12_HUMAN Histone H1.2 OS=Homo sapiens OX=9606 GN=H1-2 PE=1 SV=2;sp|P16402|H13_HUMAN Histone H1.3 OS=Homo sapiens OX=9606 GN=H1-3 PE=1 SV=2	13.39859467	ESK1	MAGE-A4	0.000496667	-3.744009784	16197.32269	7534.278113	12818.00727	856.9147882	779.2698459	1091.684145	30.091
PASVPAQAPKRTQAPTKASE	20	28.8349666666667;31.1979833333333	2034.08647468882;2034.0861201669	29.94;24.37	sp|P47914|RL29_HUMAN 60S ribosomal protein L29 OS=Homo sapiens OX=9606 GN=RPL29 PE=1 SV=2	3.42934155089744;1.6953466904447	MAGE-A4	ESK1	0.000499677	1.56168134	3848.909496	1798.024921	2837.221222	7824.863355	9492.751305	7727.415206
SPTIKPSPAASKEYFQKVNQ	20	38.09216667	2219.158971	39.32	sp|P30048|PRDX3_HUMAN Thioredoxin-dependent peroxide reductase, mitochondrial OS=Homo sapiens OX=9606 GN=PRDX3 PE=1 SV=3	8.037678389	ESK1	MAGE-A4	0.000682424	-3.006778852	14079.86278	7787.349219	8691.886063	1188.370941	1048.334061	1565.275693
YIKSTMGKPQRLY	13	33.96713333	1583.849679	40.56	sp|P62906|RL10A_HUMAN 60S ribosomal protein L10a OS=Homo sapiens OX=9606 GN=RPL10A PE=1 SV=2	4.973075227	MAGE-A4	ESK1	0.000703608	2.314138255	10098.73548	9372.559088	6396.11422	37190.89179	40249.17143	51200.50659	38.6
STDPSVLGKY	10	42.9257	1065.534332	34.81	sp|Q14469|HES1_HUMAN Transcription factor HES-1 OS=Homo sapiens OX=9606 GN=HES1 PE=1 SV=1	3.986843068	ESK1	MAGE-A4	0.000723095	-1.995246819	22570.93427	15729.13472	25502.82855	5257.498199	5299.32686	5446.538115	11.315
AKADGIVSKNF	11	34.87433333	1148.618572	24.52	sp|P63220|RS21_HUMAN 40S ribosomal protein S21 OS=Homo sapiens OX=9606 GN=RPS21 PE=1 SV=1	2.61386609	ESK1	MAGE-A4	0.000915904	-1.386185233	10526.01007	7613.452333	9487.60335	3469.871328	3861.271987	3238.283276	30.227
DAENAMRYI	9	51.30671667	1081.48634	20.75	sp|P52298|NCBP2_HUMAN Nuclear cap-binding protein subunit 2 OS=Homo sapiens OX=9606 GN=NCBP2 PE=1 SV=1	13.74614611	ESK1	MAGE-A4	0.000919031	-3.780955294	3245.898057	1880.120524	2849.575487	124.3422354	293.3697451	162.4938463	29.346
KVYGPVFTV	9	51.57403333	1008.564898	22.88	sp|P10632|CP2C8_HUMAN Cytochrome P450 2C8 OS=Homo sapiens OX=9606 GN=CYP2C8 PE=1 SV=2	22.57550654	ESK1	MAGE-A4	0	-4.496686453	23137.28661	16057.55572	27099.70756	1009.291768	1282.566343	644.711653	0.011	HLA-A*02:01
HKAVLTIDEKGTEAA	15	32.80096667	1581.836812	39.1	sp|P01009|A1AT_HUMAN Alpha-1-antitrypsin OS=Homo sapiens OX=9606 GN=SERPINA1 PE=1 SV=3	2.15539719	ESK1	MAGE-A4	0.001018908	-1.107953749	16993.14206	15633.84881	13683.46907	6427.181261	7051.857753	8006.773519
RVIEEAKTAF	10	36.03516667	1162.634997	27.07	sp|P09601|HMOX1_HUMAN Heme oxygenase 1 OS=Homo sapiens OX=9606 GN=HMOX1 PE=1 SV=1	7.39885209	ESK1	MAGE-A4	0.001026291	-2.887301458	52675.98643	32521.01788	59216.33967	4847.144472	6824.44308	7846.756943	9.869
DALDKIRLI	9	54.19336667	1055.63424	26.13	sp|P14625|ENPL_HUMAN Endoplasmin OS=Homo sapiens OX=9606 GN=HSP90B1 PE=1 SV=1	8.988788247	ESK1	MAGE-A4	0.001048565	-3.168126643	23206.29737	15567.27158	30548.31224	2627.099897	1835.772927	3249.165693	7.782
RIFGTDSQY	9	43.0885	1085.514137	23.13	sp|Q15800|MSMO1_HUMAN Methylsterol monooxygenase 1 OS=Homo sapiens OX=9606 GN=MSMO1 PE=1 SV=1	7.313348769	ESK1	MAGE-A4	0.001085897	-2.870532165	16301.32785	9248.48606	19465.96561	1835.739793	2170.769347	2148.780446	7.853
YTVFDRDNNRVGFAEAA	17	48.19145	1943.909142	23.18	sp|P07339|CATD_HUMAN Cathepsin D OS=Homo sapiens OX=9606 GN=CTSD PE=1 SV=1	1.549957458	MAGE-A4	ESK1	0.001124605	0.632228618	19413.73496	16326.74896	18057.75537	28653.56665	27606.84864	27124.56694
KLHGVNINV	9	36.9877	992.5767307	20.81	sp|Q9BQ04|RBM4B_HUMAN RNA-binding protein 4B OS=Homo sapiens OX=9606 GN=RBM4B PE=1 SV=1	86.1624068	ESK1	MAGE-A4	0.001	-6.428986645	104388.7124	56201.3845	95971.9393	284.9093898	1046.724425	1646.022517	0.03	HLA-A*02:01
RLWGEPVNL	9	54.47993333	1082.587204	20.49	sp|O00507|USP9Y_HUMAN Probable ubiquitin carboxyl-terminal hydrolase FAF-Y OS=Homo sapiens OX=9606 GN=USP9Y PE=2 SV=2	27.24780191	ESK1	MAGE-A4	0	-4.768067947	55084.06172	34855.76866	70237.77751	1954.882608	2195.387814	1728.281119	0.014	HLA-A*02:01
ETTSTTLRY	9	36.82806667	1070.5254	24.12	sp|P10632|CP2C8_HUMAN Cytochrome P450 2C8 OS=Homo sapiens OX=9606 GN=CYP2C8 PE=1 SV=2;sp|P11712|CP2C9_HUMAN Cytochrome P450 2C9 OS=Homo sapiens OX=9606 GN=CYP2C9 PE=1 SV=3	3.074455777	ESK1	MAGE-A4	0.001215583	-1.620331055	37951.40491	25171.83924	35121.09133	10854.99718	11451.23862	9648.797097	25.375
GEPRFISVGY	10	50.98645	1123.566983	22.42	sp|P01889|HLAB_HUMAN HLA class I histocompatibility antigen, B alpha chain OS=Homo sapiens OX=9606 GN=HLA-B PE=1 SV=3	9.559876178	ESK1	MAGE-A4	0.001268548	-3.256991932	12721.87847	6492.87515	14600.68293	935.9464205	1284.084395	1317.194555	56.364
TKGTSSFG	8	26.59941667	783.3759593	20.28	sp|P61927|RL37_HUMAN 60S ribosomal protein L37 OS=Homo sapiens OX=9606 GN=RPL37 PE=1 SV=2	2.571119818	MAGE-A4	ESK1	0.001381519	1.362396843	3491.420805	3048.045786	4311.312587	8138.584417	9720.451897	10039.61707	100
TYIKLSTAI	9	47.8185	1008.586186	22.26	sp|Q9UHB9|SRP68_HUMAN Signal recognition particle subunit SRP68 OS=Homo sapiens OX=9606 GN=SRP68 PE=1 SV=2	3.631628146	ESK1	MAGE-A4	0.00144098	-1.860616488	5478.075253	4756.200735	5106.917217	1167.76377	1897.805806	1158.75973	14.771
GTLVQTK	7	27.93181667	745.4329433	23.75	sp|P10412|H14_HUMAN Histone H1.4 OS=Homo sapiens OX=9606 GN=H1-4 PE=1 SV=2;sp|P16403|H12_HUMAN Histone H1.2 OS=Homo sapiens OX=9606 GN=H1-2 PE=1 SV=2;sp|P16402|H13_HUMAN Histone H1.3 OS=Homo sapiens OX=9606 GN=H1-3 PE=1 SV=2	5.823234254	ESK1	MAGE-A4	0.001489192	-2.541820656	6075.04295	3690.812117	6139.311123	1053.035222	1020.886005	657.4073601
DVLDKHLIPAANTGESKVF	19	50.88191667	2053.086815	38.66	sp|P62258|1433E_HUMAN 14-3-3 protein epsilon OS=Homo sapiens OX=9606 GN=YWHAE PE=1 SV=1	42.56052799	ESK1	MAGE-A4	0.001571007	-5.411444143	23585.151	8711.239333	17835.34586	163.7356141	356.6719681	657.4851405
RIQNVVTSF	9	46.16023333	1062.582597	21.98	sp|P55268|LAMB2_HUMAN Laminin subunit beta-2 OS=Homo sapiens OX=9606 GN=LAMB2 PE=1 SV=2	11.66487676	ESK1	MAGE-A4	0.00170698	-3.54409916	6336.510152	3927.487864	7494.008048	284.1414735	713.9047946	524.3020976	4.258
DALITHVL	8	57.08365	880.5016902	22.55	sp|P00325|ADH1B_HUMAN All-trans-retinol dehydrogenase [NAD(+)] ADH1B OS=Homo sapiens OX=9606 GN=ADH1B PE=1 SV=2	10.72511561	ESK1	MAGE-A4	0.001770739	-3.422921295	19414.55182	10002.66747	25870.58289	2051.258399	1297.290703	1806.435158	25.45
KIYEGQVEV	9	41.06315	1063.555281	25.3	sp|P46777|RL5_HUMAN 60S ribosomal protein L5 OS=Homo sapiens OX=9606 GN=RPL5 PE=1 SV=3	4.60662685	ESK1	MAGE-A4	0.002	-2.20371074	19938.14647	10708.35286	19434.31706	3507.612238	4045.377363	3318.482742	0.004	HLA-A*02:01
PYNVLAPKGASGTRED	16	35.98305	1673.837188	42.89	sp|P10606|COX5B_HUMAN Cytochrome c oxidase subunit 5B, mitochondrial OS=Homo sapiens OX=9606 GN=COX5B PE=1 SV=2	4.211717541	ESK1	MAGE-A4	0.001999278	-2.074408685	50588.64049	38338.90467	51311.44806	7928.048247	10572.50603	14796.78626
AQAAAPASVPAQAPKRTQAPT	21	33.12196667	2031.085911	35.13	sp|P47914|RL29_HUMAN 60S ribosomal protein L29 OS=Homo sapiens OX=9606 GN=RPL29 PE=1 SV=2	2.546909813	MAGE-A4	ESK1	0.002044816	1.348747874	5491.493655	3894.176738	5095.800805	10859.5813	14240.11799	11783.30181
ILSHLETYRRPE	12	34.81908333	1512.802616	25.55	sp|P10176|COX8A_HUMAN Cytochrome c oxidase subunit 8A, mitochondrial OS=Homo sapiens OX=9606 GN=COX8A PE=1 SV=2	3.183433597	ESK1	MAGE-A4	0.002089722	-1.670583672	16491.45316	11102.6612	10485.51955	3478.53049	3964.876233	4518.405182	60
VLFEKKVYL	9	45.23448333	1137.679062	29.24	sp|P00747|PLMN_HUMAN Plasminogen OS=Homo sapiens OX=9606 GN=PLG PE=1 SV=2	4.787392124	ESK1	MAGE-A4	0.002	-2.259239979	30953.7221	21761.66305	28806.62134	3804.162327	5689.52828	7534.788441	0.008	HLA-A*02:01
RVPPPPQSV	9	33.8097	975.5512921	29.54	sp|P29353|SHC1_HUMAN SHC-transforming protein 1 OS=Homo sapiens OX=9606 GN=SHC1 PE=1 SV=4	5.314750338	ESK1	MAGE-A4	0.002	-2.410001922	40655.71537	27155.97211	30552.24054	4436.252242	5308.631823	8762.839114	0.183	HLA-A*02:01
GSDQSENVDRGAGSIREAGG	20	33.06846667	1960.884584	37.95	sp|Q9UII2|ATIF1_HUMAN ATPase inhibitor, mitochondrial OS=Homo sapiens OX=9606 GN=ATP5IF1 PE=1 SV=1	16.23582588	ESK1	MAGE-A4	0.002149231	-4.021108868	18872.3053	10371.19301	24427.37347	1688.100636	577.5882212	1040.017435
TENKPLGFSF	10	30.87863333	1138.562116	20.52	sp|Q7LBC6|KDM3B_HUMAN Lysine-specific demethylase 3B OS=Homo sapiens OX=9606 GN=KDM3B PE=1 SV=2	14.73693835	ESK1	MAGE-A4	0.002211981	-3.881364926	25160.90554	9295.952101	14867.49971	974.743987	701.9045509	1670.339566	33.562
QSSKLLLHQII	11	98.56918333	1278.770798	20.36	sp|O75123|ZN623_HUMAN Zinc finger protein 623 OS=Homo sapiens OX=9606 GN=ZNF623 PE=1 SV=2	1.453874332	MAGE-A4	ESK1	0.002314636	0.539902573	4619.224602	4180.437449	4236.291225	6767.998288	5814.404492	6370.23508	47.4
GPKFLKSGD	9	30.07681667	947.5082637	34.22	sp|P68104|EF1A1_HUMAN Elongation factor 1-alpha 1 OS=Homo sapiens OX=9606 GN=EEF1A1 PE=1 SV=1;sp|Q5VTE0|EF1A3_HUMAN Putative elongation factor 1-alpha-like 3 OS=Homo sapiens OX=9606 GN=EEF1A1P5 PE=5 SV=1	4.928806409	ESK1	MAGE-A4	0.002642161	-2.301238317	15052.71048	7495.216335	14198.22716	2811.762773	2410.153305	2233.469857	100
ITDSAGHILY	10	45.26056667	1088.549492	26.85	sp|P49755|TMEDA_HUMAN Transmembrane emp24 domain-containing protein 10 OS=Homo sapiens OX=9606 GN=TMED10 PE=1 SV=2	3.329225326	ESK1	MAGE-A4	0.002861321	-1.735186517	22087.95473	14649.35369	24582.68505	5076.958705	6679.799872	6661.938705	12.844
YTDKIDRY	8	31.89	1072.518327	26.99	sp|O14817|TSN4_HUMAN Tetraspanin-4 OS=Homo sapiens OX=9606 GN=TSPAN4 PE=1 SV=1	4.612422193	ESK1	MAGE-A4	0.00306567	-2.205524574	6124.330467	4156.752262	6725.049658	1035.65879	1725.765958	925.6038187	18.615
TNVPRASVPD	10	35.40018333	1054.541248	28.77	sp|P14174|MIF_HUMAN Macrophage migration inhibitory factor OS=Homo sapiens OX=9606 GN=MIF PE=1 SV=4	3.622149254	ESK1	MAGE-A4	0.003235673	-1.856845995	29727.39293	16327.45794	26113.7827	5606.598241	7396.086259	6921.572764	90
AHESVVKSEDFSLPAYMD	18	53.23575	2023.918426	24.61	sp|P13073|COX41_HUMAN Cytochrome c oxidase subunit 4 isoform 1, mitochondrial OS=Homo sapiens OX=9606 GN=COX4I1 PE=1 SV=1	4.873823153	ESK1	MAGE-A4	0.003252891	-2.285053904	12093.06599	7120.322557	12027.503	1520.054076	2045.669872	2844.211448
ATGKPPQY	8	28.73	860.4391627	26.34	sp|P14174|MIF_HUMAN Macrophage migration inhibitory factor OS=Homo sapiens OX=9606 GN=MIF PE=1 SV=4	8.790557629	ESK1	MAGE-A4	0.003327612	-3.135954686	16570.93848	5597.947934	9049.924343	1045.531514	1465.677655	1040.193607	29.346
ETELDGLRY	9	49.19283333	1094.525404	27.4	sp|P46952|3HAO_HUMAN 3-hydroxyanthranilate 3,4-dioxygenase OS=Homo sapiens OX=9606 GN=HAAO PE=1 SV=2	4.019695729	ESK1	MAGE-A4	0.003340298	-2.007086301	82157.9101	44569.82807	86737.12742	17336.45531	18862.71805	16905.55893	40.25
GVEPAADGKGVVVVI	15	53.453	1408.792762	23.58	sp|P46779|RL28_HUMAN 60S ribosomal protein L28 OS=Homo sapiens OX=9606 GN=RPL28 PE=1 SV=3	3.615119569	MAGE-A4	ESK1	0.003437199	1.854043365	1426.30684	2548.411585	1972.089212	6161.105911	9043.972486	6293.342266
VGIKKKEERADL	12	26.49145	1384.803341	26.67	sp|P99999|CYC_HUMAN Cytochrome c OS=Homo sapiens OX=9606 GN=CYCS PE=1 SV=2	10.5786175	ESK1	MAGE-A4	0.003603323	-3.403079192	4066.357722	2813.305301	2808.431719	159.820984	194.451801	561.5458218	77.5
IVNTNVPRASVPD	13	41.008	1380.736511	41.69	sp|P14174|MIF_HUMAN Macrophage migration inhibitory factor OS=Homo sapiens OX=9606 GN=MIF PE=1 SV=4	7.587903843	ESK1	MAGE-A4	0.003612426	-2.923701396	43981.40663	18095.92546	37059.98967	2966.583617	5197.153708	4901.44165	90
HGIDPTGTY	9	39.1074	959.4352011	30.24	sp|P07437|TBB5_HUMAN Tubulin beta chain OS=Homo sapiens OX=9606 GN=TUBB PE=1 SV=2	10.20975482	ESK1	MAGE-A4	0.003640618	-3.351876316	12275.16251	7069.682307	12500.82772	1692.821389	917.8900612	508.4303019	17.006
KLVPQQLAH	9	33.49306667	1032.611394	21.79	sp|P10606|COX5B_HUMAN Cytochrome c oxidase subunit 5B, mitochondrial OS=Homo sapiens OX=9606 GN=COX5B PE=1 SV=2	3.268479311	ESK1	MAGE-A4	0.003673019	-1.708619565	14805.63418	11045.36294	16891.10101	3921.394443	3456.243681	5699.421286	5.658
VTDNRAFGY	9	39.95776667	1041.488506	29.08	sp|P98082|DAB2_HUMAN Disabled homolog 2 OS=Homo sapiens OX=9606 GN=DAB2 PE=1 SV=3	2.963202837	ESK1	MAGE-A4	0.0037943	-1.567157385	17865.52611	12486.46603	18283.42367	5738.085269	6496.251409	4178.787392	14.252
FRVPTANVS	9	42.3391	989.5296874	25.04	sp|P04406|G3P_HUMAN Glyceraldehyde-3-phosphate dehydrogenase OS=Homo sapiens OX=9606 GN=GAPDH PE=1 SV=3	1.914482165	ESK1	MAGE-A4	0.003889615	-0.93695422	14042.65105	14303.15278	10624.93605	6283.614443	7390.71441	6681.431361	52.059
RISPDRVY	8	32.26386667	1004.540649	29.24	sp|P14174|MIF_HUMAN Macrophage migration inhibitory factor OS=Homo sapiens OX=9606 GN=MIF PE=1 SV=4	2.105036498	ESK1	MAGE-A4	0.004193414	-1.073845247	25834.76126	17820.35961	20646.45975	10548.5053	8953.27932	11044.75492	35.692
DAYELKHAL	9	40.1157	1058.54037	31.43	sp|P08758|ANXA5_HUMAN Annexin A5 OS=Homo sapiens OX=9606 GN=ANXA5 PE=1 SV=2	8.462894975	ESK1	MAGE-A4	0.004266771	-3.081151263	19330.43511	12439.28039	21969.67392	1556.945472	1167.545718	3625.509557	6.039
VARTIGISVD	10	42.9257	1029.58243	22.55	sp|P26373|RL13_HUMAN 60S ribosomal protein L13 OS=Homo sapiens OX=9606 GN=RPL13 PE=1 SV=4	1.923661657	MAGE-A4	ESK1	0.004588586	0.943855073	1825.093231	1908.53498	2305.164012	3740.814885	3346.828425	4528.949744	71.25
LAVASFPKKQE	11	35.34803333	1216.681424	26.47	sp|P14406|CX7A2_HUMAN Cytochrome c oxidase subunit 7A2, mitochondrial OS=Homo sapiens OX=9606 GN=COX7A2 PE=1 SV=1	2.31799105	ESK1	MAGE-A4	0.004596072	-1.212874996	21156.86413	14581.19245	20804.69512	6888.475063	8837.259722	8667.263498	75
VASFPKKQE	9	27.1845833333333;28.9981166666667	1032.56049522464;1032.56053947351	33.04;34.63	sp|P14406|CX7A2_HUMAN Cytochrome c oxidase subunit 7A2, mitochondrial OS=Homo sapiens OX=9606 GN=COX7A2 PE=1 SV=1	2.67660796940215;2.46959349558316	ESK1	MAGE-A4	0.004603766	-1.397356358	80371.16186	51702.2917	85796.42709	25920.43992	27857.96946	28930.2568	58.636
IGRKFGD	7	27.12918333	791.4287459	25.03	sp|P0DMV8|HS71A_HUMAN Heat shock 70 kDa protein 1A OS=Homo sapiens OX=9606 GN=HSPA1A PE=1 SV=1	4.670174728	ESK1	MAGE-A4	0.004678286	-2.223476527	5372.129122	2480.478598	4636.382612	1037.829303	931.9052818	704.467358
VTELHVISY	9	48.6058	1059.560176	24.3	sp|Q63HN8|RN213_HUMAN E3 ubiquitin-protein ligase RNF213 OS=Homo sapiens OX=9606 GN=RNF213 PE=1 SV=3	3.78746006	ESK1	MAGE-A4	0.004792349	-1.921230675	18711.99597	11383.8295	21687.42197	3507.907566	4921.388709	5242.992439	18.631
KKPIVLKFSA	10	69.671925	1129.718218	22.44	sp|Q2LD37|K1109_HUMAN Transmembrane protein KIAA1109 OS=Homo sapiens OX=9606 GN=KIAA1109 PE=1 SV=2	3.097540556	MAGE-A4	ESK1	0.004848583	1.631123171	125243.4648	82667.90813	154237.6631	311024.0238	420817.2702	389930.0322	52.941
RVQGFQVEY	9	45.89881667	1124.561002	26.97	sp|O95793|STAU1_HUMAN Double-stranded RNA-binding protein Staufen homolog 1 OS=Homo sapiens OX=9606 GN=STAU1 PE=1 SV=2	4.217815109	ESK1	MAGE-A4	0.004933876	-2.076495855	21967.08709	10811.9085	19590.92259	4918.737357	3253.739862	4243.884532	9.258
DTDHYFLRY	9	48.49986667	1228.551483	41.87	sp|Q969N2|PIGT_HUMAN GPI transamidase component PIG-T OS=Homo sapiens OX=9606 GN=PIGT PE=1 SV=1	3.575028963	ESK1	MAGE-A4	0.005098792	-1.83795493	79310.62482	48448.53434	88319.48805	15311.23133	23125.66024	22004.19841	17.385
TYSLGSALRPSTSRSLY	17	48.08385	1857.959911	26.62	sp|P08670|VIME_HUMAN Vimentin OS=Homo sapiens OX=9606 GN=VIM PE=1 SV=4	3.702842635	MAGE-A4	ESK1	0.005154435	1.888633239	3587.458808	2303.564835	2013.762752	7910.732056	8292.644849	13066.80318
LDRIAGQVAAANKKH	15	28.67458333	1590.895412	35.74	sp|P39019|RS19_HUMAN 40S ribosomal protein S19 OS=Homo sapiens OX=9606 GN=RPS19 PE=1 SV=2	2.154668277	ESK1	MAGE-A4	0.005790389	-1.107465776	5118.636973	4809.985347	4003.895824	1707.263395	2131.043145	2627.894448
AAPASVPAQAPKRTQAPTKASE	22	30.02153333	2176.15993	28.03	sp|P47914|RL29_HUMAN 60S ribosomal protein L29 OS=Homo sapiens OX=9606 GN=RPL29 PE=1 SV=2	4.570068347	MAGE-A4	ESK1	0.005848497	2.192215741	2553.89823	2111.836242	5509.53559	15362.80689	17247.21388	13891.65887
ALISNSHQL	9	38.62931667	981.5243374	21.87	sp|O75444|MAF_HUMAN Transcription factor Maf OS=Homo sapiens OX=9606 GN=MAF PE=1 SV=2	2.995983737	ESK1	MAGE-A4	0.001	-1.583029793	22940.07949	15244.09119	20889.67455	6413.212344	6402.557872	6901.908653	0.038	HLA-A*02:01
RQKELESNY	9	28.03643333	1165.573166	27.86	sp|Q13438|OS9_HUMAN Protein OS-9 OS=Homo sapiens OX=9606 GN=OS9 PE=1 SV=1	16.10299239	ESK1	MAGE-A4	0.006502739	-4.009256902	9838.842011	3763.527709	10504.11905	890.7639521	193.7813493	412.4738977	12.953
IKLGLGIDEDD	11	54.84285	1186.609254	28.58	sp|P07900|HS90A_HUMAN Heat shock protein HSP 90-alpha OS=Homo sapiens OX=9606 GN=HSP90AA1 PE=1 SV=5	4.185279602	MAGE-A4	ESK1	0.00653712	2.065324007	2215.791183	1474.765166	3499.730874	10799.05402	11746.56456	7547.743867	100
TVDQVKDLY	9	43.8785	1079.549538	33.27	sp|P00450|CERU_HUMAN Ceruloplasmin OS=Homo sapiens OX=9606 GN=CP PE=1 SV=1	5.276673034	ESK1	MAGE-A4	0.006754707	-2.39962859	44887.02543	20564.79211	53106.18045	6169.755836	8850.660739	7447.907166	14.665
GVKVDKATF	9	33.17398333	963.5386136	29.1	sp|P52566|GDIR2_HUMAN Rho GDP-dissociation inhibitor 2 OS=Homo sapiens OX=9606 GN=ARHGDIB PE=1 SV=3	2.214589829	ESK1	MAGE-A4	0.006773304	-1.147039517	8873.059583	6241.07257	8651.300687	2992.905524	4290.693982	3447.702757	23.679
TIKPDVQKSKEYFSKQK	17	31.09041667	2053.120015	25.99	sp|Q06830|PRDX1_HUMAN Peroxiredoxin-1 OS=Homo sapiens OX=9606 GN=PRDX1 PE=1 SV=1	4.55653922	ESK1	MAGE-A4	0.006903026	-2.187938486	19508.26716	9803.136711	11977.83463	4076.2187	1944.999516	3040.316537
YIADKKDVYE	10	32.586	1242.61319	36.87	sp|O14561|ACPM_HUMAN Acyl carrier protein, mitochondrial OS=Homo sapiens OX=9606 GN=NDUFAB1 PE=1 SV=3	2.385645853	ESK1	MAGE-A4	0.007063935	-1.254379892	189661.5663	125591.7195	206640.2667	65110.18795	71726.84166	81927.022	19.113
YDVEKNNSRIKLGIK	15	35.24051667	1775.990174	29.01		2.291051786	MAGE-A4	ESK1	0.007167575	1.196010069	1875.901012	3030.959336	2600.572228	4832.344079	5864.702275	6502.870458
YDVEKNNSRIKLGLK	15	35.24051667	1775.990174	29.01	sp|P10412|H14_HUMAN Histone H1.4 OS=Homo sapiens OX=9606 GN=H1-4 PE=1 SV=2;sp|P16403|H12_HUMAN Histone H1.2 OS=Homo sapiens OX=9606 GN=H1-2 PE=1 SV=2;sp|P16402|H13_HUMAN Histone H1.3 OS=Homo sapiens OX=9606 GN=H1-3 PE=1 SV=2	2.291051786	MAGE-A4	ESK1	0.007167575	1.196010069	1875.901012	3030.959336	2600.572228	4832.344079	5864.702275	6502.870458
GNHTLFHNPHVNPLPTGYEDE	21	44.51025	2387.093771	33.12	sp|P12074|CX6A1_HUMAN Cytochrome c oxidase subunit 6A1, mitochondrial OS=Homo sapiens OX=9606 GN=COX6A1 PE=1 SV=4	6.251898025	ESK1	MAGE-A4	0.007388821	-2.644294247	61295.54947	34225.85107	31372.72501	4287.125963	4642.46264	11367.30764
GSDQSENVDRGAGSIREA	18	32.53088333	1846.842033	33.42	sp|Q9UII2|ATIF1_HUMAN ATPase inhibitor, mitochondrial OS=Homo sapiens OX=9606 GN=ATP5IF1 PE=1 SV=1	55.10976405	ESK1	MAGE-A4	0.008497989	-5.784236045	14084.33105	5734.018883	15668.81407	410.5911342	209.9941555	23.35076432
LLKNSPLVSRLTL	13	50.54891667	1452.902609	22.38	sp|P40926|MDHM_HUMAN Malate dehydrogenase, mitochondrial OS=Homo sapiens OX=9606 GN=MDH2 PE=1 SV=3	5.182877557	ESK1	MAGE-A4	0.008691038	-2.373753311	11910.54279	5008.177711	5022.765718	1009.392622	1722.160184	1501.903604	10.517
GVGASGSFRLAKSDEPK	17	33.6525	1704.877871	21.31	sp|P07305|H10_HUMAN Histone H1.0 OS=Homo sapiens OX=9606 GN=H1-0 PE=1 SV=3	2.080990855	MAGE-A4	ESK1	0.008770143	1.057270625	3766.923317	2500.449432	2346.215947	5441.768187	6535.352727	5947.678393
KRGIIGYDV	9	39.05531667	1019.577313	28.63	sp|O75964|ATP5L_HUMAN ATP synthase subunit g, mitochondrial OS=Homo sapiens OX=9606 GN=ATP5MG PE=1 SV=3	2.101844786	ESK1	MAGE-A4	0.008801243	-1.071656135	6562.705764	7723.796158	9661.879616	3639.680752	4583.621689	3170.6795	51.471
PSKLDSGKEL	10	29.7512	1072.575503	20.77	sp|P07900|HS90A_HUMAN Heat shock protein HSP 90-alpha OS=Homo sapiens OX=9606 GN=HSP90AA1 PE=1 SV=5;sp|P08238|HS90B_HUMAN Heat shock protein HSP 90-beta OS=Homo sapiens OX=9606 GN=HSP90AB1 PE=1 SV=4	2.81854049	ESK1	MAGE-A4	0.008888233	-1.494948293	5072.432114	2682.510463	3620.659979	1199.351553	1647.354816	1189.2841	43
SRSGGGGGGGLGSGGSIRSSY	21	33.3886	1811.852336	43.07	sp|P35527|K1C9_HUMAN Keratin, type I cytoskeletal 9 OS=Homo sapiens OX=9606 GN=KRT9 PE=1 SV=3	2.256265398	ESK1	MAGE-A4	0.008921892	-1.173936778	79616.02367	58468.71432	51689.40923	29931.0699	31935.19327	22243.58816
NTEEEGLKY	9	36.66906667	1081.492889	22.77	sp|Q9NYF8|BCLF1_HUMAN Bcl-2-associated transcription factor 1 OS=Homo sapiens OX=9606 GN=BCLAF1 PE=1 SV=2	4.465468359	ESK1	MAGE-A4	0.009279131	-2.1588115	16321.17736	7204.267185	17582.94484	2541.988952	2990.817079	3673.034451	23.179
FDDEEAEEKAPVKKSIRD	18	32.7456	2105.027017	22.94	sp|P06748|NPM_HUMAN Nucleophosmin OS=Homo sapiens OX=9606 GN=NPM1 PE=1 SV=2	3.680932489	ESK1	MAGE-A4	0.009362803	-1.88007129	8156.073249	3836.091562	4573.743775	1098.852106	1718.871598	1682.741499
GDILGKYVD	9	48.08385	978.5000767	23.16	sp|P61604|CH10_HUMAN 10 kDa heat shock protein, mitochondrial OS=Homo sapiens OX=9606 GN=HSPE1 PE=1 SV=2	3.065948913	ESK1	MAGE-A4	0.009611719	-1.616333658	44615.4265	23603.73379	41118.93353	11383.32175	14717.18486	9561.566346	95
PNLEESPKRKNITYEELR	18	34.71463333	2215.161612	30.17	sp|Q9NX40|OCAD1_HUMAN OCIA domain-containing protein 1 OS=Homo sapiens OX=9606 GN=OCIAD1 PE=1 SV=1	3.370560627	ESK1	MAGE-A4	0.009674207	-1.752988575	6827.191913	3965.122644	3793.952082	1120.971896	1215.627935	1990.949279
YELGRPAANTKIGPR	15	34.92645	1641.895723	25.92	sp|P62241|RS8_HUMAN 40S ribosomal protein S8 OS=Homo sapiens OX=9606 GN=RPS8 PE=1 SV=2	3.831727748	MAGE-A4	ESK1	0.009790965	1.937995058	2146.372218	817.0150097	1043.160676	4657.980554	4511.02988	6182.990341
YIDEQFERY	9	47.34181667	1261.561798	33.07	sp|Q15019|SEPT2_HUMAN Septin-2 OS=Homo sapiens OX=9606 GN=SEPTIN2 PE=1 SV=1	4.388124676	ESK1	MAGE-A4	0.006	-2.133604516	37140.04697	20847.88952	42011.00667	5435.67933	7230.309776	10122.54826	1.77	HLA-A*02:01
SFRLAKSDEPK	11	29.48081667	1276.676892	34.01	sp|P07305|H10_HUMAN Histone H1.0 OS=Homo sapiens OX=9606 GN=H1-0 PE=1 SV=3	2.395969051	MAGE-A4	ESK1	0.010042065	1.260609273	4128.867325	2547.759478	4064.013527	6941.603128	8665.306601	10127.33209	40.875
ALSDHHIYL	9	41.64338333	1067.540377	30.31	sp|P04075|ALDOA_HUMAN Fructose-bisphosphate aldolase A OS=Homo sapiens OX=9606 GN=ALDOA PE=1 SV=2	3.416025091	ESK1	MAGE-A4	0.01	-1.772318572	50653.98067	25331.63882	47224.71155	9441.175792	11324.87704	15302.28032	0.011	HLA-A*02:01
VTEKDLLLY	9	54.41093333	1092.607268	21.5	sp|Q13425|SNTB2_HUMAN Beta-2-syntrophin OS=Homo sapiens OX=9606 GN=SNTB2 PE=1 SV=1	2.652867579	ESK1	MAGE-A4	0.010582032	-1.407552664	25145.06061	15872.17743	31211.28151	9223.776703	9896.651571	8106.154806	18.492
HTDILKEKY	9	31.46301667	1145.607158	28.35	sp|Q8N5C7|DTWD1_HUMAN DTW domain-containing protein 1 OS=Homo sapiens OX=9606 GN=DTWD1 PE=1 SV=1	3.364080751	ESK1	MAGE-A4	0.011081627	-1.750212336	11580.51358	7390.39426	7725.19864	3786.865207	2500.37211	1648.394571	16.213
SEESYKDSTL	10	35.0312	1157.508271	28.85	sp|P63104|1433Z_HUMAN 14-3-3 protein zeta/delta OS=Homo sapiens OX=9606 GN=YWHAZ PE=1 SV=1;sp|P62258|1433E_HUMAN 14-3-3 protein epsilon OS=Homo sapiens OX=9606 GN=YWHAE PE=1 SV=1	13.77686505	ESK1	MAGE-A4	0.011136551	-3.784175732	19568.04117	10180.28862	18465.15783	1917.787026	1318.231946	263.5789025	38.4
DSGDGVTHTVPIYE	14	50.03398333	1488.674542	26	sp|P60709|ACTB_HUMAN Actin, cytoplasmic 1 OS=Homo sapiens OX=9606 GN=ACTB PE=1 SV=1	1.819418674	MAGE-A4	ESK1	0.011173798	0.863477566	4801.305771	3526.881387	5639.073867	8251.339188	8622.421367	8538.534986	95
IETRDGKLVSESSDVLPK	18	39.90251667	1972.047913	42.56	sp|P05787|K2C8_HUMAN Keratin, type II cytoskeletal 8 OS=Homo sapiens OX=9606 GN=KRT8 PE=1 SV=7	2.063056467	MAGE-A4	ESK1	0.011257389	1.044783309	9976.44118	7284.830531	9896.110342	14797.25634	18479.92131	22750.03501
VYFVQKNSL	9	44.77838333	1096.591148	26.78	sp|Q92503|S14L1_HUMAN SEC14-like protein 1 OS=Homo sapiens OX=9606 GN=SEC14L1 PE=1 SV=2	11.88411944	ESK1	MAGE-A4	0.011543386	-3.570963105	2824.95052	2002.908283	3412.741122	108.2849632	64.34640449	520.7813806	13.297
KLFIGGLSF	9	64.68661667	980.5697682	20.48	sp|P09651|ROA1_HUMAN Heterogeneous nuclear ribonucleoprotein A1 OS=Homo sapiens OX=9606 GN=HNRNPA1 PE=1 SV=5	5.311815561	ESK1	MAGE-A4	0	-2.409205054	134287.5639	113350.7468	154972.2572	24037.30885	21328.94226	30429.03268	1.625	HLA-A*02:01
GSDQSENVDRGA	12	21.3856	1233.523282	31.06	sp|Q9UII2|ATIF1_HUMAN ATPase inhibitor, mitochondrial OS=Homo sapiens OX=9606 GN=ATP5IF1 PE=1 SV=1	16.17067258	ESK1	MAGE-A4	0.012204986	-4.015307781	2906.86979	827.7426048	5394.355233	163.3516411	270.6744925	130.5123901	64.444
KVIQAQTAF	9	39.37256667	1004.565938	24.14	sp|O00560|SDCB1_HUMAN Syntenin-1 OS=Homo sapiens OX=9606 GN=SDCBP PE=1 SV=1	3.764408981	ESK1	MAGE-A4	0.012308356	-1.912423377	20316.35134	22291.73675	19852.0028	9422.941766	3976.637491	3192.690927	6.412
ANPFGGASHAKGI	13	34.97848333	1225.621159	24.62	sp|P62266|RS23_HUMAN 40S ribosomal protein S23 OS=Homo sapiens OX=9606 GN=RPS23 PE=1 SV=3	3.521811368	MAGE-A4	ESK1	0.012577829	1.816317639	1677.171307	754.6147405	2067.211823	4798.748691	5311.211092	5734.662058	78.75
DEQRAEGTFPGKI	13	40.58618333	1446.710774	29.17	sp|P14854|CX6B1_HUMAN Cytochrome c oxidase subunit 6B1 OS=Homo sapiens OX=9606 GN=COX6B1 PE=1 SV=2	17.59171599	ESK1	MAGE-A4	0.013101643	-4.136824312	15123.57856	4180.941125	30672.15461	862.1211346	671.5369868	1307.262817	90
GHQTSAESWGTGRAV	15	33.96713333	1542.718252	33.92	sp|P36578|RL4_HUMAN 60S ribosomal protein L4 OS=Homo sapiens OX=9606 GN=RPL4 PE=1 SV=5	2.243250467	MAGE-A4	ESK1	0.01310377	1.165590712	5973.915652	3765.341962	6660.645087	10246.14355	13238.64803	13304.29781
VDIINAKQ	8	36.61691667	899.5075	24.04	sp|P60174|TPIS_HUMAN Triosephosphate isomerase OS=Homo sapiens OX=9606 GN=TPI1 PE=1 SV=3	2.981327894	ESK1	MAGE-A4	0.013122296	-1.575955056	65543.3785	28901.47558	50800.32189	17324.47327	15734.59465	15659.21504	85
ANLTQSQIALNEKLVNL	17	58.90621667	1868.036562	53	sp|O00303|EIF3F_HUMAN Eukaryotic translation initiation factor 3 subunit F OS=Homo sapiens OX=9606 GN=EIF3F PE=1 SV=1	2.608369084	MAGE-A4	ESK1	0.013347267	1.383148025	20051.65608	11320.14465	22484.61659	45826.72059	55327.78555	39322.90777
PACPAACVCSYDDDADEL	18	60.2285	1856.685619	22.75	sp|P35858|ALS_HUMAN Insulin-like growth factor-binding protein complex acid labile subunit OS=Homo sapiens OX=9606 GN=IGFALS PE=1 SV=1	3.174716553	MAGE-A4	ESK1	0.014299312	1.66662779	2647.791889	2350.520675	3385.024446	8153.702664	12917.27552	5543.740585
TSSEITTKDLKEKKEVVEEAENGRD	25	36.1424	2834.414902	44.69	sp|P06454|PTMA_HUMAN Prothymosin alpha OS=Homo sapiens OX=9606 GN=PTMA PE=1 SV=2	11.03456945	ESK1	MAGE-A4	0.015662366	-3.463958434	24824.34976	17925.02017	17655.58656	354.9170725	1423.672018	3695.567083
IALNEKLVNL	10	54.84285	1125.676062	33.41	sp|O00303|EIF3F_HUMAN Eukaryotic translation initiation factor 3 subunit F OS=Homo sapiens OX=9606 GN=EIF3F PE=1 SV=1	2.256520047	MAGE-A4	ESK1	0.01	1.174099596	93824.83661	66906.86008	119444.9836	217359.1609	231917.8114	182947.3237	0.613	HLA-A*02:01
LVSVILISRISSVGG	15	63.80116667	1498.908029	49.19	sp|P36980|FHR2_HUMAN Complement factor H-related protein 2 OS=Homo sapiens OX=9606 GN=CFHR2 PE=1 SV=1	1.957836484	ESK1	MAGE-A4	0.015865826	-0.969260278	303652.9576	220255.5841	341157.8065	146885.7304	121845.4758	173116.9028
TTDPSVRWEY	10	48.33373333	1252.572073	25.94	sp|P00747|PLMN_HUMAN Plasminogen OS=Homo sapiens OX=9606 GN=PLG PE=1 SV=2	3.437221364	ESK1	MAGE-A4	0.016069083	-1.781242767	25678.30032	15023.22244	31946.55478	5532.429936	10257.63492	5345.634552	14.313
LLDQGQLNKY	10	44.19116667	1190.629869	30.57	sp|Q00610|CLH1_HUMAN Clathrin heavy chain 1 OS=Homo sapiens OX=9606 GN=CLTC PE=1 SV=5	7.585159687	ESK1	MAGE-A4	0.016699802	-2.923179553	22376.31935	8256.777998	25501.22653	3287.754707	3065.865689	1046.925696	7.515
YDEIKKYV	8	38.30398333	1056.550141	35.94	sp|P12235|ADT1_HUMAN ADP/ATP translocase 1 OS=Homo sapiens OX=9606 GN=SLC25A4 PE=1 SV=4	1.554898408	ESK1	MAGE-A4	0.017148747	-0.636820322	7115.294556	6867.946508	6716.295369	4682.147755	3507.028685	5123.292291	19.33
AKVSSLIERISD	12	43.6173	1316.728971	25.3	sp|Q14554|PDIA5_HUMAN Protein disulfide-isomerase A5 OS=Homo sapiens OX=9606 GN=PDIA5 PE=1 SV=1	2.382351147	ESK1	MAGE-A4	0.017653031	-1.252386075	10981.63049	7780.100577	13418.93777	3255.840678	4772.915458	5479.189103	95
VGASGSFRLAKSDEPK	16	32.7456	1647.858036	23.9	sp|P07305|H10_HUMAN Histone H1.0 OS=Homo sapiens OX=9606 GN=H1-0 PE=1 SV=3	2.409104581	MAGE-A4	ESK1	0.017733831	1.268497024	1519.798485	997.9756366	879.7913994	2403.089638	2170.083558	3611.917466
WTSDTQGDEAEAGEGGEN	18	40.63826667	1851.703765	53.02	sp|P63104|1433Z_HUMAN 14-3-3 protein zeta/delta OS=Homo sapiens OX=9606 GN=YWHAZ PE=1 SV=1	316.282507	ESK1	MAGE-A4	0.017814074	-8.295550202	33500.28018	7091.015566	54956.43733	1	302.0961671	1
VHKAVLTIDEKGTEAA	16	33.54821667	1680.905724	46.96	sp|P01009|A1AT_HUMAN Alpha-1-antitrypsin OS=Homo sapiens OX=9606 GN=SERPINA1 PE=1 SV=3	1.764391621	ESK1	MAGE-A4	0.017907428	-0.819170814	38876.41872	24810.33836	31326.2534	16560.13232	17133.4136	20156.74976
VAKADKLAEEHSS	13	21.33005	1383.700236	41.77	sp|P06576|ATPB_HUMAN ATP synthase subunit beta, mitochondrial OS=Homo sapiens OX=9606 GN=ATP5F1B PE=1 SV=3	22.61186017	ESK1	MAGE-A4	0.018758765	-4.499007775	10009.43997	1176.52501	5698.739311	91.18253663	373.5053714	282.0310333	90
NTIAKHIDAEY	11	34.92645	1273.630274	26.17	sp|P45954|ACDSB_HUMAN Short/branched chain specific acyl-CoA dehydrogenase, mitochondrial OS=Homo sapiens OX=9606 GN=ACADSB PE=1 SV=1	2.383193135	ESK1	MAGE-A4	0.018983148	-1.252895873	24142.05978	18721.41427	32651.31287	7960.874061	9840.085432	13885.43042	46.2
IADKKDVYE	9	28.11806667	1079.549983	24.79	sp|O14561|ACPM_HUMAN Acyl carrier protein, mitochondrial OS=Homo sapiens OX=9606 GN=NDUFAB1 PE=1 SV=3	2.39827103	ESK1	MAGE-A4	0.019182593	-1.261994708	12442.3744	6617.956859	12446.22435	3820.176669	4569.967986	4747.050939	24.652
ETGAKVERADGYEPPVQESV	20	41.06315	2160.03286	30.12	sp|P61247|RS3A_HUMAN 40S ribosomal protein S3a OS=Homo sapiens OX=9606 GN=RPS3A PE=1 SV=2	2.165177655	ESK1	MAGE-A4	0.019796301	-1.114485404	9329.801056	13526.61328	16284.46965	4842.404641	5923.424341	7311.617872
AHESVVKSEDFSLPAYMDRRD	21	44.88285	2451.148503	42.76	sp|P13073|COX41_HUMAN Cytochrome c oxidase subunit 4 isoform 1, mitochondrial OS=Homo sapiens OX=9606 GN=COX4I1 PE=1 SV=1	8.287462372	ESK1	MAGE-A4	0.019872077	-3.050930415	26467.86283	18080.93847	13710.83564	657.023667	1015.368646	5357.460052
VHKAVLTIDEKGTEAAG	17	33.49306667	1737.926925	36.37	sp|P01009|A1AT_HUMAN Alpha-1-antitrypsin OS=Homo sapiens OX=9606 GN=SERPINA1 PE=1 SV=3	1.803476223	ESK1	MAGE-A4	0.020142099	-0.850780403	16235.52155	9720.960863	13515.35883	6943.403051	7485.642709	7457.486893
GQVQKIVLY	9	45.95093333	1046.612301	23.31	sp|Q00610|CLH1_HUMAN Clathrin heavy chain 1 OS=Homo sapiens OX=9606 GN=CLTC PE=1 SV=5	108.0663422	ESK1	MAGE-A4	0.020204527	-6.742621986	9053.249788	5188.94964	9359.320651	1	218.3984357	1	6.263
VIAQGIGKL	9	43.19595	897.5639746	26.45	sp|P05387|RLA2_HUMAN 60S acidic ribosomal protein P2 OS=Homo sapiens OX=9606 GN=RPLP2 PE=1 SV=1	1.941980358	ESK1	MAGE-A4	0.020775304	-0.957528609	38090.33467	23956.99898	33245.6686	13181.09396	16464.44191	19424.47756	3.258
DPFAFIHKI	9	57.61996667	1086.587001	34.1	sp|Q9UGL1|KDM5B_HUMAN Lysine-specific demethylase 5B OS=Homo sapiens OX=9606 GN=KDM5B PE=1 SV=3	2.93103717	ESK1	MAGE-A4	0.021094672	-1.551411264	30344.51346	20810.49382	16069.60142	5920.129711	11502.186	5513.117998	9.381
ATGKPPQYIAV	11	42.39135	1143.629389	22.83	sp|P14174|MIF_HUMAN Macrophage migration inhibitory factor OS=Homo sapiens OX=9606 GN=MIF PE=1 SV=4	1.864841318	ESK1	MAGE-A4	0.021288566	-0.899052875	24832.17857	18790.80193	21630.69659	15229.55518	10777.15998	8984.828867	7.468
ASFPKKQE	8	28.99811667	933.4921145	35.29	sp|P14406|CX7A2_HUMAN Cytochrome c oxidase subunit 7A2, mitochondrial OS=Homo sapiens OX=9606 GN=COX7A2 PE=1 SV=1	2.390742611	ESK1	MAGE-A4	0.021365837	-1.257458817	59583.61236	31307.28202	60731.32922	18820.07143	23377.20199	21223.28174	55.909
PTIYSGKVIRPLRSVD	16	40.58618333	1800.02524	23.79	sp|O75534|CSDE1_HUMAN Cold shock domain-containing protein E1 OS=Homo sapiens OX=9606 GN=CSDE1 PE=1 SV=2	2.067063593	ESK1	MAGE-A4	0.021472079	-1.047582774	12420.91244	7099.531869	7465.816619	3843.403373	4408.199911	4803.757481
ASQKDFENSMNQVKLLKKD	19	40.95591667	2222.136704	50.12	sp|O75521|ECI2_HUMAN Enoyl-CoA delta isomerase 2, mitochondrial OS=Homo sapiens OX=9606 GN=ECI2 PE=1 SV=4	3.05499017	ESK1	MAGE-A4	0.021746637	-1.611167738	58452.40352	34918.40833	47374.15683	9258.830571	12437.23285	24374.451
PSKGPLQSVQVF	12	52.20063333	1285.703175	29.98	sp|P62249|RS16_HUMAN 40S ribosomal protein S16 OS=Homo sapiens OX=9606 GN=RPS16 PE=1 SV=2	1.917969892	MAGE-A4	ESK1	0.022417797	0.939580073	26816.79493	18449.77583	28859.46071	39248.44972	58353.52237	44569.52451	76.25
VTEIDQDKY	9	36.30173333	1109.524893	21.38	sp|P21333|FLNA_HUMAN Filamin-A OS=Homo sapiens OX=9606 GN=FLNA PE=1 SV=4	4.308753412	ESK1	MAGE-A4	0.022826927	-2.107270536	11477.74233	4152.575083	12258.68505	1555.113246	2564.495967	2353.029109	34.357
DPAKFKSI	8	33.86261667	904.5024531	24.63	sp|Q00169|PIPNA_HUMAN Phosphatidylinositol transfer protein alpha isoform OS=Homo sapiens OX=9606 GN=PITPNA PE=1 SV=2	7.689235582	ESK1	MAGE-A4	0.023174303	-2.942840181	3149.756008	944.80129	3518.590492	143.8022779	324.9006338	521.4017234	36.167
SGSFRLAKSDEPK	13	29.42556667	1420.730982	27.71	sp|P07305|H10_HUMAN Histone H1.0 OS=Homo sapiens OX=9606 GN=H1-0 PE=1 SV=3	2.833990499	MAGE-A4	ESK1	0.024040436	1.502834922	1918.646906	946.7865908	2604.85188	4310.78851	5156.695276	6035.252997	65
DAVEDLESVGKGAVHDVK	18	49.76926667	1866.932477	30.57	sp|P81605|DCD_HUMAN Dermcidin OS=Homo sapiens OX=9606 GN=DCD PE=1 SV=2	Inf	ESK1	MAGE-A4	0.024731937	-12.46486313	16690.69938	247.1369717	21.89421985	1	1	1
VSAAPGSAAPAAGSAPAAAEEKKD	24	33.12196667	2123.04862	27.62	sp|P05387|RLA2_HUMAN 60S acidic ribosomal protein P2 OS=Homo sapiens OX=9606 GN=RPLP2 PE=1 SV=1	5.232435208	ESK1	MAGE-A4	0.024908978	-2.387482542	7700.821133	5467.053518	6223.430551	1208.693517	2140.88413	356.4033026
AKHAVSEGTKAVTKYTSSK	19	27.80600556	1992.064654	29.58	sp|P23527|H2B1O_HUMAN Histone H2B type 1-O OS=Homo sapiens OX=9606 GN=HIST1H2BO PE=1 SV=3	9.533624595	ESK1	MAGE-A4	0.02515299	-3.253024818	15840.77817	6281.141296	9802.056693	981.6365108	209.3765517	2157.55346
ELAVASFPKKQE	12	38.35928333	1345.725031	26.32	sp|P14406|CX7A2_HUMAN Cytochrome c oxidase subunit 7A2, mitochondrial OS=Homo sapiens OX=9606 GN=COX7A2 PE=1 SV=1	2.682660354	ESK1	MAGE-A4	0.026242313	-1.42366441	6753.777484	4157.826012	9057.251189	2802.226768	2894.907222	1746.542081	75
AGGHKVGLALELEA	14	45.2084	1363.74527	26.68	sp|P45880|VDAC2_HUMAN Voltage-dependent anion-selective channel protein 2 OS=Homo sapiens OX=9606 GN=VDAC2 PE=1 SV=2	2.434889242	ESK1	MAGE-A4	0.026405658	-1.283856148	24614.08223	15280.52754	14804.69735	5036.169313	7177.545162	10251.08852	95
GSDQSENVDRGAG	13	26.00676667	1290.544768	25.99	sp|Q9UII2|ATIF1_HUMAN ATPase inhibitor, mitochondrial OS=Homo sapiens OX=9606 GN=ATP5IF1 PE=1 SV=1	44.72735376	ESK1	MAGE-A4	0.026769891	-5.458546939	1365.44887	1197.296309	2651.962574	1	1	116.5887833	100
LDRLAYIAHPK	11	35.0312	1295.735138	30.25	sp|P47914|RL29_HUMAN 60S ribosomal protein L29 OS=Homo sapiens OX=9606 GN=RPL29 PE=1 SV=2	2.2677249	MAGE-A4	ESK1	0.027449192	1.181245636	10381.3131	4603.806956	6264.708286	13725.47984	15450.37079	19012.91423	59.091
SQHYHQGYY	9	28.94271667	1181.489627	33.89	sp|Q00839|HNRPU_HUMAN Heterogeneous nuclear ribonucleoprotein U OS=Homo sapiens OX=9606 GN=HNRNPU PE=1 SV=6	2.044525962	ESK1	MAGE-A4	0.028515541	-1.031766383	5246.897158	3458.914515	4786.780465	1789.503173	1769.742298	3040.128852	22.548
IYTRNTKGGDAPAAGEDA	18	29.53295	1805.85481	36.53	sp|P62851|RS25_HUMAN 40S ribosomal protein S25 OS=Homo sapiens OX=9606 GN=RPS25 PE=1 SV=1	1.786410514	MAGE-A4	ESK1	0.029807429	0.837063647	11297.74125	6712.361918	11854.12977	16725.75601	18497.83938	18126.18433
GFGDLKSPAGLQVLND	16	60.29958333	1629.836646	41.36	sp|P24534|EF1B_HUMAN Elongation factor 1-beta OS=Homo sapiens OX=9606 GN=EEF1B2 PE=1 SV=3	2.402901819	ESK1	MAGE-A4	0.030440614	-1.264777702	10355.20828	5568.022595	12632.28041	3779.394189	4314.189179	3790.177781
VALMYRLYMAED	12	60.4795	1473.699682	32.7	sp|P00167|CYB5_HUMAN Cytochrome b5 OS=Homo sapiens OX=9606 GN=CYB5A PE=1 SV=2	8.144423653	ESK1	MAGE-A4	0.030595553	-3.025812609	8574.076404	5489.789008	7807.914088	133.0470516	649.0727352	1903.371591	87.5
YDEIKKYT	8	33.33325	1058.528919	43.2	sp|P05141|ADT2_HUMAN ADP/ATP translocase 2 OS=Homo sapiens OX=9606 GN=SLC25A5 PE=1 SV=7	1.583705024	ESK1	MAGE-A4	0.031130698	-0.663303649	23717.26015	15900.42821	20995.13579	14382.21977	12684.00725	11206.57202	71.25
AHYKLVPQQLAH	12	35.92836667	1403.76757	35.66	sp|P10606|COX5B_HUMAN Cytochrome c oxidase subunit 5B, mitochondrial OS=Homo sapiens OX=9606 GN=COX5B PE=1 SV=2	1.999521152	ESK1	MAGE-A4	0.032563148	-0.999654543	12690.16241	6740.961763	7673.943232	3967.678485	5053.703875	4534.396921	26.027
GSDQSENVDRGAGSIREAGGAF	22	42.23131667	2178.989822	33.49	sp|Q9UII2|ATIF1_HUMAN ATPase inhibitor, mitochondrial OS=Homo sapiens OX=9606 GN=ATP5IF1 PE=1 SV=1	69.21537737	ESK1	MAGE-A4	0.032904234	-6.092936916	884.5959209	1176.393811	7813.972307	1	142.67006	1
TGKPPQY	7	27.87633333	789.4018809	31.86	sp|P14174|MIF_HUMAN Macrophage migration inhibitory factor OS=Homo sapiens OX=9606 GN=MIF PE=1 SV=4	69.96204242	ESK1	MAGE-A4	0.035190414	-6.115883901	4321.797661	749.8805854	2893.477937	45.66630317	1	68.18337743
DGYTIVVRI	9	59.08561667	1034.576778	39.31	sp|O95477|ABCA1_HUMAN Phospholipid-transporting ATPase ABCA1 OS=Homo sapiens OX=9606 GN=ABCA1 PE=1 SV=3	2.911921157	ESK1	MAGE-A4	0.03535763	-1.541971294	23637.15375	22254.55173	23243.25097	13428.95269	6812.172199	3500.917806	12.385
AQATGKPPQY	10	30.18128333	1059.535428	24.02	sp|P14174|MIF_HUMAN Macrophage migration inhibitory factor OS=Homo sapiens OX=9606 GN=MIF PE=1 SV=4	6.325946842	ESK1	MAGE-A4	0.035871321	-2.661281433	8030.069826	1679.272946	2985.127864	514.3431857	374.5682587	1117.819082	13.185
AALRPLVKPKIV	12	37.56311667	1303.87022466036;1303.87079231462	32.18;16.98	sp|P62910|RL32_HUMAN 60S ribosomal protein L32 OS=Homo sapiens OX=9606 GN=RPL32 PE=1 SV=2	1.77983073990114;2.9087147429786	MAGE-A4	ESK1	0.036450048	0.838578225	90382.84671	49665.69667	58955.08485	100909.8064	121017.3307	133948.4477	21.5
AQAAAPASVPAQAPKRTQAPTKA	23	30.9829;31.0382333333333	2230.21799873017;2230.21909601528	40.25;35.87	sp|P47914|RL29_HUMAN 60S ribosomal protein L29 OS=Homo sapiens OX=9606 GN=RPL29 PE=1 SV=2	1.52854702562101;2.07162993810025	MAGE-A4	ESK1	0.037676138	0.711288418	53166.12894	31129.07003	48826.02571	63808.20898	78971.79545	75174.80348
AIDEDVLRY	9	50.74976667	1092.546462	22.34	sp|Q13356|PPIL2_HUMAN RING-type E3 ubiquitin-protein ligase PPIL2 OS=Homo sapiens OX=9606 GN=PPIL2 PE=1 SV=1	3.190285087	ESK1	MAGE-A4	0.039170188	-1.67368535	2020.752555	2307.52557	4705.426499	1101.696129	1224.761627	505.1715123	3.368
KSQGKVLQATVVAVGSGSK	19	34.92645	1843.054085	30.37	sp|P61604|CH10_HUMAN 10 kDa heat shock protein, mitochondrial OS=Homo sapiens OX=9606 GN=HSPE1 PE=1 SV=2	2.518109304	ESK1	MAGE-A4	0.040418596	-1.332340908	6566.191651	4168.912123	7029.154608	2732.685493	3063.704618	1258.21167
LATVTKPVGGDKNGGTRVV	19	32.85326667	1868.0484	38.83	sp|Q02878|RL6_HUMAN 60S ribosomal protein L6 OS=Homo sapiens OX=9606 GN=RPL6 PE=1 SV=3	1.690688771	MAGE-A4	ESK1	0.042704168	0.757611107	14494.24151	7665.368032	10471.55999	17332.711	20133.7467	17702.6942
AQGPKGGSGSGPTIEE	16	32.10115	1470.694827	34.93	sp|P0DMV8|HS71A_HUMAN Heat shock 70 kDa protein 1A OS=Homo sapiens OX=9606 GN=HSPA1A PE=1 SV=1	94.90196577	ESK1	MAGE-A4	0.043002853	-6.566244342	27333.03851	13628.70794	23520.68836	480.3903314	199.0733054	1
YVGKKQLVEIEK	12	32.37146667	1432.828786	37.12	sp|P00738|HPT_HUMAN Haptoglobin OS=Homo sapiens OX=9606 GN=HP PE=1 SV=1	1.776092792	ESK1	MAGE-A4	0.043472558	-0.828706957	9771.428443	5484.362087	6771.296626	3539.515975	4083.511841	4778.963372	49.25
EETVITVDTKAAGKGK	16	32.26386667	1645.888666	28.32	sp|P21333|FLNA_HUMAN Filamin-A OS=Homo sapiens OX=9606 GN=FLNA PE=1 SV=4	1.620706203	ESK1	MAGE-A4	0.044631903	-0.696622587	5560.937435	4020.783786	5750.043354	2479.959279	3793.612097	3186.356987
NADEFEDMVAEK	12	49.43568333	1396.581458	47.4	sp|P27635|RL10_HUMAN 60S ribosomal protein L10 OS=Homo sapiens OX=9606 GN=RPL10 PE=1 SV=4	5.13981977	MAGE-A4	ESK1	0.0454913	2.361717772	6234.038935	702.1832265	3662.870555	13415.97714	23870.42346	17191.02568	63.333
NTDLSRILKSPEIQRA	16	46.10805	1840.018639	30.69	sp|P36578|RL4_HUMAN 60S ribosomal protein L4 OS=Homo sapiens OX=9606 GN=RPL4 PE=1 SV=5	1.845943191	MAGE-A4	ESK1	0.048318262	0.884358155	9721.402203	5669.908057	4915.071153	10635.42037	11900.14655	14948.85959
ANPFGGASHAKGIVLEK	17	37.9864	1694.911321	39.63	sp|P62266|RS23_HUMAN 40S ribosomal protein S23 OS=Homo sapiens OX=9606 GN=RPS23 PE=1 SV=3	1.589001309	MAGE-A4	ESK1	0.048484175	0.668120313	25674.05562	26823.48932	19906.16599	30711.7394	36078.91672	48258.93535
KHFSVEGQLEFRA	13	41.69871667	1546.789784	32.09	sp|P07900|HS90A_HUMAN Heat shock protein HSP 90-alpha OS=Homo sapiens OX=9606 GN=HSP90AA1 PE=1 SV=5;sp|P08238|HS90B_HUMAN Heat shock protein HSP 90-beta OS=Homo sapiens OX=9606 GN=HSP90AB1 PE=1 SV=4	2.971526977	MAGE-A4	ESK1	0.048608794	1.571204479	4467.583596	16780.2296	8890.318807	41696.25728	23032.36195	24827.65305	76.25
TLPFRLNG	8	35.1876	916.5155015	21.87	sp|Q9Y5I4|PCDC2_HUMAN Protocadherin alpha-C2 OS=Homo sapiens OX=9606 GN=PCDHAC2 PE=2 SV=1	1.374370875	ESK1	MAGE-A4	0.049048086	-0.458771369	30946.97202	24219.03793	33561.9245	19685.2098	23624.20873	21249.52701	57.273
DSRGNPTVEVDL	12	50.60101667	1300.627057	29.82	sp|P06733|ENOA_HUMAN Alpha-enolase OS=Homo sapiens OX=9606 GN=ENO1 PE=1 SV=2;sp|P13929|ENOB_HUMAN Beta-enolase OS=Homo sapiens OX=9606 GN=ENO3 PE=1 SV=5	2.5695783	MAGE-A4	ESK1	0.049188959	1.361531615	2772.527699	1342.036616	1624.255322	3053.951417	4407.732023	7284.66297	73.75
VNQVPKIVPDDF	12	55.15498333	1369.724435	43.11	sp|O00303|EIF3F_HUMAN Eukaryotic translation initiation factor 3 subunit F OS=Homo sapiens OX=9606 GN=EIF3F PE=1 SV=1	1.869567741	MAGE-A4	ESK1	0.050432011	0.902704746	14012.63506	9866.267	20323.97112	23749.52461	33981.4094	24909.33176	85
SVPAQAPKRTQAPTKASE	18	27.21080833	1865.996127	32.37	sp|P47914|RL29_HUMAN 60S ribosomal protein L29 OS=Homo sapiens OX=9606 GN=RPL29 PE=1 SV=2	1.497610275	MAGE-A4	ESK1	0.050841875	0.582662238	16211.624	13255.52397	15891.84882	18150.67522	21700.34404	28079.08039
GFLVGGASLKPEFVDIINAKQ	21	62.9206	2202.204798	21.98	sp|P60174|TPIS_HUMAN Triosephosphate isomerase OS=Homo sapiens OX=9606 GN=TPI1 PE=1 SV=3	4.166671722	ESK1	MAGE-A4	0.052167311	-2.058895439	2500.163127	1536.291539	558.160421	421.9477838	414.7875482	265.9709511
VKANKHQIKQAVKKL	15	26.27553333	1732.083081	20.83	sp|P62750|RL23A_HUMAN 60S ribosomal protein L23a OS=Homo sapiens OX=9606 GN=RPL23A PE=1 SV=1	3.288299721	ESK1	MAGE-A4	0.052512657	-1.717341803	7894.677584	3257.543789	2877.491718	1057.675392	907.2139753	2301.666082
KFEDPKFEVIEKPQA	15	42.55398333	1803.93956	36.54	sp|P18859|ATP5J_HUMAN ATP synthase-coupling factor 6, mitochondrial OS=Homo sapiens OX=9606 GN=ATP5PF PE=1 SV=1	2.057774106	ESK1	MAGE-A4	0.052610421	-1.041084618	22547.76356	11435.96183	14768.81599	5768.091873	7556.779058	10367.0111
GKVKVGVNGFG	11	35.34803333	1060.603477	23.16	sp|P04406|G3P_HUMAN Glyceraldehyde-3-phosphate dehydrogenase OS=Homo sapiens OX=9606 GN=GAPDH PE=1 SV=3	2.598907217	ESK1	MAGE-A4	0.052648951	-1.377905129	12667.79015	4759.277623	10447.19525	3018.062148	3134.726888	4572.589246	90
LKEKKEVVEEAENGRD	16	28.19971667	1871.958938	23.98	sp|P06454|PTMA_HUMAN Prothymosin alpha OS=Homo sapiens OX=9606 GN=PTMA PE=1 SV=2	23.38557861	ESK1	MAGE-A4	0.053453265	-4.545860519	11872.13283	3351.205537	4767.49669	1	7.031218537	847.8048064
HYTIGKEIIDLV	12	56.61763333	1399.77111	26.88	sp|P68363|TBA1B_HUMAN Tubulin alpha-1B chain OS=Homo sapiens OX=9606 GN=TUBA1B PE=1 SV=1	13.4670331	MAGE-A4	ESK1	0.054794489	3.751360143	2674.129923	1206.041349	1883.08497	62943.73429	9148.858679	5521.369603	41.375
SELAGHQTSAESWGTGRAVA	20	39.42473333	2013.950092	42.55	sp|P36578|RL4_HUMAN 60S ribosomal protein L4 OS=Homo sapiens OX=9606 GN=RPL4 PE=1 SV=5	2.551452422	MAGE-A4	ESK1	0.054933038	1.35131874	3634.463362	1821.05718	6534.408353	8072.77884	9919.754524	12599.19976
NLLPKLHIV	9	49.92938333	1045.6653	20.27	sp|O00299|CLIC1_HUMAN Chloride intracellular channel protein 1 OS=Homo sapiens OX=9606 GN=CLIC1 PE=1 SV=4	40.75771024	ESK1	MAGE-A4	0.054988882	-5.344381657	5788.157786	2618.499499	4301.990249	1	134.6984481	177.1112061	0.017	HLA-A*02:01
GFREGTTPKPKRAAVAASSSS	21	28.14426667	2104.102581	23.2	sp|P61927|RL37_HUMAN 60S ribosomal protein L37 OS=Homo sapiens OX=9606 GN=RPL37 PE=1 SV=2	2.595030842	MAGE-A4	ESK1	0.055055821	1.375751685	2795.666332	943.2578423	2958.279207	4725.900127	5378.337879	7275.211327
SAESWGTGRAV	11	38.2517	1119.531433	28.73	sp|P36578|RL4_HUMAN 60S ribosomal protein L4 OS=Homo sapiens OX=9606 GN=RPL4 PE=1 SV=5	3.190130156	MAGE-A4	ESK1	0.055211529	1.673615287	3849.000226	1073.129882	5194.051945	8443.503626	10849.58605	12978.84775	11.434
KAVGGLGKLGKDAVED	16	34.23133333	1555.857472	36.08	sp|P81605|DCD_HUMAN Dermcidin OS=Homo sapiens OX=9606 GN=DCD PE=1 SV=2	265.1276653	ESK1	MAGE-A4	0.055686253	-8.03993719	70076.67003	1040.686145	745.029683	1	1	271.0482355
AWTYNTTSAVTVK	13	45.79161667	1440.7234	39.17	sp|P61513|RL37A_HUMAN 60S ribosomal protein L37a OS=Homo sapiens OX=9606 GN=RPL37A PE=1 SV=2	3.157109021	MAGE-A4	ESK1	0.055979431	1.658604081	981.2595348	1530.528589	4611.3619	5029.351917	7640.568818	9818.640467	71.25
FKNKVPEKQKLFQ	13	31.41011667	1632.93508	29.14	sp|P14406|CX7A2_HUMAN Cytochrome c oxidase subunit 7A2, mitochondrial OS=Homo sapiens OX=9606 GN=COX7A2 PE=1 SV=1	2.262648771	ESK1	MAGE-A4	0.056555705	-1.178012654	84288.58899	47232.8208	37950.16047	19211.16912	21343.57405	34344.89324	90
NVEWAKPSTN	10	37.5102	1144.551722	30.43	sp|O75821|EIF3G_HUMAN Eukaryotic translation initiation factor 3 subunit G OS=Homo sapiens OX=9606 GN=EIF3G PE=1 SV=2	1.764839714	MAGE-A4	ESK1	0.057305852	0.819537161	5853.715752	3998.868116	7025.797306	7442.451269	10381.60292	11963.58322	71.25
AAAKAPTKAAPKQKIVKPVKV	21	27.82381667	2143.356867	30.51	sp|P83731|RL24_HUMAN 60S ribosomal protein L24 OS=Homo sapiens OX=9606 GN=RPL24 PE=1 SV=1	1.567192226	MAGE-A4	ESK1	0.057460966	0.648182146	7191.376251	5084.160361	4604.020574	8105.146048	7582.61655	10765.7482
WVPYINGKFKKDN	13	40.50809167	1607.845664	30.57	sp|O14957|QCR10_HUMAN Cytochrome b-c1 complex subunit 10 OS=Homo sapiens OX=9606 GN=UQCR11 PE=1 SV=1	1.872815921	ESK1	MAGE-A4	0.057806938	-0.905209104	139325.9933	94149.73658	106770.1563	45902.40976	45708.0389	90065.64791	100
TGATLINEQWLLTTAK	16	62.21213333	1758.948384	43.2	sp|P00738|HPT_HUMAN Haptoglobin OS=Homo sapiens OX=9606 GN=HP PE=1 SV=1	3.721848904	ESK1	MAGE-A4	0.058331305	-1.896019488	8364.194554	4487.959511	9489.064049	609.1180511	1456.581657	3937.02063
KYLTPMAST	9	34.71463333	1010.505891	21.19	sp|Q9NUZ1|ACOXL_HUMAN Acyl-coenzyme A oxidase-like protein OS=Homo sapiens OX=9606 GN=ACOXL PE=2 SV=3	1.544293345	ESK1	MAGE-A4	0.06060024	-0.626946824	3656.570751	3833.241865	2829.6616	2538.576535	2505.141085	1638.610093	22.855
DADYAIKI	8	51.94265	907.4648423	28.51	sp|Q15427|SF3B4_HUMAN Splicing factor 3B subunit 4 OS=Homo sapiens OX=9606 GN=SF3B4 PE=1 SV=1	26.8924547	ESK1	MAGE-A4	0.061066589	-4.742703885	3134.765611	1896.287944	993.4306629	169.6035485	1	54.41780939	34.214
LASVSTVLTSKYR	13	43.19595	1423.802646	34.8	sp|P69905|HBA_HUMAN Hemoglobin subunit alpha OS=Homo sapiens OX=9606 GN=HBA1 PE=1 SV=2	1.277697409	MAGE-A4	ESK1	0.061184798	0.35354621	3050.055784	2965.593528	3809.94417	3745.012898	4465.967443	4343.154995	77.5
DEEATGTIQEDYLREL	16	63.01873333	1880.864757	59.9	sp|O14950|ML12B_HUMAN Myosin regulatory light chain 12B OS=Homo sapiens OX=9606 GN=MYL12B PE=1 SV=2	2.743380912	ESK1	MAGE-A4	0.06168719	-1.455954951	5042.431875	4462.838565	6530.059792	2684.521963	701.7812907	2458.794729
DLAGRDLTDYL	11	63.66628333	1250.615072	27.9	sp|P60709|ACTB_HUMAN Actin, cytoplasmic 1 OS=Homo sapiens OX=9606 GN=ACTB PE=1 SV=1	2.994661121	MAGE-A4	ESK1	0.061758999	1.582392756	8113.300744	2005.703435	6912.858568	13451.61259	23472.45642	14080.58818	7.415
VRHILSG	7	28.14426667	780.460052	21.55	sp|P60660|MYL6_HUMAN Myosin light polypeptide 6 OS=Homo sapiens OX=9606 GN=MYL6 PE=1 SV=2	1.673426706	ESK1	MAGE-A4	0.062057719	-0.742805364	8616.700762	4858.040939	8111.411424	4506.162829	3853.015591	4540.193302
KVPKTAENF	9	30.2366	1032.560252	22.51	sp|P62937|PPIA_HUMAN Peptidyl-prolyl cis-trans isomerase A OS=Homo sapiens OX=9606 GN=PPIA PE=1 SV=2	2.101693777	ESK1	MAGE-A4	0.063886326	-1.07155248	17212.08299	15775.41114	11665.64226	11776.06382	4659.328271	4810.869795	9.83
FAKPRNQGGYGGSSSSSSYGSGRRF	25	31.57063333	2596.21637	26.12	sp|P09651|ROA1_HUMAN Heterogeneous nuclear ribonucleoprotein A1 OS=Homo sapiens OX=9606 GN=HNRNPA1 PE=1 SV=5	2.733710564	ESK1	MAGE-A4	0.064132191	-1.450860503	48094.19233	32564.48514	15325.56476	10979.91928	9259.206085	14872.21506
LARNLSDIDL	10	51.30671667	1128.614045	30.87	sp|Q96B49|TOM6_HUMAN Mitochondrial import receptor subunit TOM6 homolog OS=Homo sapiens OX=9606 GN=TOMM6 PE=1 SV=1	2.084801446	ESK1	MAGE-A4	0.0642632	-1.05990999	33104.64491	19324.45646	38700.18053	9603.228381	18484.89685	15623.12702	47.6
TRTQGTKIASDGLKGRVFEV	20	39.0032	2162.181965	35.08	sp|P61247|RS3A_HUMAN 40S ribosomal protein S3a OS=Homo sapiens OX=9606 GN=RPS3A PE=1 SV=2	2.325161347	MAGE-A4	ESK1	0.064319629	1.217330831	8507.955666	5363.201141	4001.880016	9257.688739	11435.48788	20864.51775
AASRVLLVIDEPHTDWAK	18	45.10105	2020.071956	22.28	sp|P17600|SYN1_HUMAN Synapsin-1 OS=Homo sapiens OX=9606 GN=SYN1 PE=1 SV=3	1.154123783	ESK1	MAGE-A4	0.065151865	-0.206797965	6156.035703	6144.034844	6874.877972	5560.669599	5114.660619	5938.960906
TVETRDGQVINETSQHHDDLE	21	35.50758333	2422.10305	41.07	sp|P08670|VIME_HUMAN Vimentin OS=Homo sapiens OX=9606 GN=VIM PE=1 SV=4	12.42845345	MAGE-A4	ESK1	0.065673017	3.633321486	1	1279.464683	1	7755.872752	4331.755925	3814.138577
SYNTASNKTRLSRTPGNRIVY	21	33.54821667	2397.251502	20.52	sp|P49207|RL34_HUMAN 60S ribosomal protein L34 OS=Homo sapiens OX=9606 GN=RPL34 PE=1 SV=3	2.02677462	MAGE-A4	ESK1	0.066052937	1.019185668	6455.760933	6078.57944	3589.101942	7729.012357	9511.425249	15438.14606
PGPTPSGTNVGSSGRSPSKAVA	22	31.57063333	2010.014629	27.42	sp|P60468|SC61B_HUMAN Protein transport protein Sec61 subunit beta OS=Homo sapiens OX=9606 GN=SEC61B PE=1 SV=2	1.789332471	MAGE-A4	ESK1	0.066208796	0.839421475	1461.041871	1346.90259	2244.40663	3349.426307	3593.982848	2096.926705
KVVNPLFEKRPK	12	31.19798333	1453.876445	36.6	sp|P62424|RL7A_HUMAN 60S ribosomal protein L7a OS=Homo sapiens OX=9606 GN=RPL7A PE=1 SV=2	2.060559253	MAGE-A4	ESK1	0.06621814	1.04303595	5691.676133	2343.5021	2046.942738	5911.998657	7558.519694	7304.289303	37.545
YVGEIIGKRGIIG	13	46.00295	1373.80271	41.34	sp|O75964|ATP5L_HUMAN ATP synthase subunit g, mitochondrial OS=Homo sapiens OX=9606 GN=ATP5MG PE=1 SV=3	1.60841526	ESK1	MAGE-A4	0.066280436	-0.685639929	148596.7684	100481.6861	142949.4093	64115.5758	74381.21909	105238.6841	85
VKPVKVSAPRVGGKR	15	27.23703333	1576.988621	38.86	sp|P83731|RL24_HUMAN 60S ribosomal protein L24 OS=Homo sapiens OX=9606 GN=RPL24 PE=1 SV=1	2.463753799	MAGE-A4	ESK1	0.066425787	1.300858096	2683.661728	1751.496304	699.0842909	3381.81011	4385.898784	4881.800138
AALRPLVKPKIVK	13	32.4787166666667;32.586	1431.96458331053;1431.96573416121	22.12;26.81	sp|P62910|RL32_HUMAN 60S ribosomal protein L32 OS=Homo sapiens OX=9606 GN=RPL32 PE=1 SV=2	2.55648347166271;1.6380464324281	MAGE-A4	ESK1	0.068195046	0.78956013	10252.3201	5539.801968	4685.058668	9989.79876	11782.02657	13623.95131	42.286
KLIQYHLT	8	41.16733333	1014.586632	21.93	sp|Q5JQC9|AKAP4_HUMAN A-kinase anchor protein 4 OS=Homo sapiens OX=9606 GN=AKAP4 PE=1 SV=1	16.04780526	ESK1	MAGE-A4	0.068444833	-4.004304099	16467.63607	8197.403486	14780.44382	523.7605267	7.84683415	1926.391272	12.15
IYKYVSSIY	9	51.68828333	1134.596833	21.89	sp|Q149N8|SHPRH_HUMAN E3 ubiquitin-protein ligase SHPRH OS=Homo sapiens OX=9606 GN=SHPRH PE=1 SV=2	32.32773028	ESK1	MAGE-A4	0.069080526	-5.014700315	267838.4353	11966.40849	16689.6068	951.9321371	3002.966558	5216.6221	47.2
MKTILSNQTVD	11	42.60611667	1248.638855	20.25	sp|P32969|RL9_HUMAN 60S ribosomal protein L9 OS=Homo sapiens OX=9606 GN=RPL9 PE=1 SV=1	3.671463888	ESK1	MAGE-A4	0.069151927	-1.87635541	6458.309334	2273.252338	9952.578307	1205.472697	1696.893793	2186.649921	60
RVFDKDGNGY	10	31.99401667	1169.546339	28.41	sp|P0DP23|CALM1_HUMAN Calmodulin-1 OS=Homo sapiens OX=9606 GN=CALM1 PE=1 SV=1	7.325084053	ESK1	MAGE-A4	0.069623651	-2.872845314	11532.29663	1442.243066	9533.093235	802.0333987	793.6434085	1477.002328	11.818
IVDYIADKKDVYE	13	43.0885	1569.792204	46.66	sp|O14561|ACPM_HUMAN Acyl carrier protein, mitochondrial OS=Homo sapiens OX=9606 GN=NDUFAB1 PE=1 SV=3	1.703789725	ESK1	MAGE-A4	0.071262091	-0.768747294	40137.97606	25576.26408	48591.08347	18914.69562	23550.50957	24623.66262	75
GGGGGGGLGSGGSIRSSY	18	38.09216667	1481.685507	41.73	sp|P35527|K1C9_HUMAN Keratin, type I cytoskeletal 9 OS=Homo sapiens OX=9606 GN=KRT9 PE=1 SV=3	3.543998673	ESK1	MAGE-A4	0.072145089	-1.825378064	12176.0662	7386.145264	4739.475509	2924.817315	3256.106094	676.2143097
SPLYSVEFSEEPFGVIVRRQLD	22	65.44551667	2566.30644	34.24	sp|P10253|LYAG_HUMAN Lysosomal alpha-glucosidase OS=Homo sapiens OX=9606 GN=GAA PE=1 SV=4	28.52710211	ESK1	MAGE-A4	0.072660813	-4.831697239	16450.99384	14953.13307	669.5509382	1	1	1124.323029
FLITQLKMLNT	11	62.63793333	1320.746977	20.58	sp|P03928|ATP8_HUMAN ATP synthase protein 8 OS=Homo sapiens OX=9606 GN=MT-ATP8 PE=1 SV=1	14.80552412	ESK1	MAGE-A4	0.073338	-3.886575385	7153.859767	1670.342002	5520.505641	13.18480174	1	955.6905518	5.027
QVTQPTVGMNFKTPRGPV	18	46.05583333	1956.024734	38.18	sp|P08708|RS17_HUMAN 40S ribosomal protein S17 OS=Homo sapiens OX=9606 GN=RPS17 PE=1 SV=2	1.687785096	ESK1	MAGE-A4	0.073878289	-0.755131219	66131.49947	43018.58829	50457.20547	22792.21434	28507.69443	43266.21436
RTVSLGAGAKDEL	13	36.93545	1315.710757	40.65	sp|P06748|NPM_HUMAN Nucleophosmin OS=Homo sapiens OX=9606 GN=NPM1 PE=1 SV=2	1.835874213	ESK1	MAGE-A4	0.075876435	-0.876467214	13521.76988	7012.538453	14181.21863	5747.198604	7176.801401	5985.534599	32.056
IAVHVVPDQL	10	50.54891667	1089.619229	30.55	sp|P14174|MIF_HUMAN Macrophage migration inhibitory factor OS=Homo sapiens OX=9606 GN=MIF PE=1 SV=4	2.726865095	ESK1	MAGE-A4	0.077662197	-1.447243328	5216.107229	5737.808908	9795.6198	923.3261516	2893.541661	3792.43269	12.831
GEIIGKRGIIGYDV	14	53.54553333	1488.829812	39.43	sp|O75964|ATP5L_HUMAN ATP synthase subunit g, mitochondrial OS=Homo sapiens OX=9606 GN=ATP5MG PE=1 SV=3	1.713844938	ESK1	MAGE-A4	0.078232684	-0.777236586	25976.94527	14181.42266	16987.23935	8665.275939	11048.80056	13629.43434	95
TGASGSFKLNKKAASGEAKPK	21	26.81216667	2076.133438	42.18	sp|P10412|H14_HUMAN Histone H1.4 OS=Homo sapiens OX=9606 GN=H1-4 PE=1 SV=2;sp|P16403|H12_HUMAN Histone H1.2 OS=Homo sapiens OX=9606 GN=H1-2 PE=1 SV=2	1.454346858	MAGE-A4	ESK1	0.078960315	0.540371389	9810.955513	6244.418224	8578.347191	11099.41834	10498.57611	14227.98018
PAPNVTVLLREPV	13	57.97183333	1403.81264	42.7	sp|Q9P2E9|RRBP1_HUMAN Ribosome-binding protein 1 OS=Homo sapiens OX=9606 GN=RRBP1 PE=1 SV=5	1.757168431	MAGE-A4	ESK1	0.07929381	0.813252485	4185.185831	2060.60396	4387.30354	6276.171112	7161.906293	5246.058518	80
AVHKAVLTIDEKGTEAAG	18	33.91485	1808.964156	30.24	sp|P01009|A1AT_HUMAN Alpha-1-antitrypsin OS=Homo sapiens OX=9606 GN=SERPINA1 PE=1 SV=3	1.482422569	ESK1	MAGE-A4	0.079663547	-0.567956751	8876.520242	6113.82611	9826.053617	4822.701539	6212.635311	5705.099029
VTYVPVTTFK	10	48.66113333	1153.638871	25.32	sp|P62899|RL31_HUMAN 60S ribosomal protein L31 OS=Homo sapiens OX=9606 GN=RPL31 PE=1 SV=1	1.33425158	ESK1	MAGE-A4	0.079756125	-0.41603072	11136.65099	9938.453688	11940.73265	6493.682169	9541.683649	8709.470775	22.661
SVQRTQAPAVATT	13	31.99401667	1328.70591	26.71	sp|P15880|RS2_HUMAN 40S ribosomal protein S2 OS=Homo sapiens OX=9606 GN=RPS2 PE=1 SV=2	7.366503442	MAGE-A4	ESK1	0.080480474	2.878770408	1	1	1304.849066	3346.034854	4002.671504	2263.468781	24.087
IVYKIRAADKRSKALKASAPAPGHH	25	29.2658666666667;29.32115	2684.53519191713;2684.53504629758	50.87;28.33	sp|P56378|ATP68_HUMAN ATP synthase subunit ATP5MPL, mitochondrial OS=Homo sapiens OX=9606 GN=ATP5MPL PE=1 SV=1	2.10883221314705;4.41264080815895	ESK1	MAGE-A4	0.080873868	-1.086623586	2332625.969	1501487.763	1905374.568	612680.3585	509708.2177	1580118.761
DAFLNKNSI	9	47.02218333	1020.524397	22.02	sp|O95477|ABCA1_HUMAN Phospholipid-transporting ATPase ABCA1 OS=Homo sapiens OX=9606 GN=ABCA1 PE=1 SV=3	21.63158702	ESK1	MAGE-A4	0.081739452	-4.431407599	3053.57766	1554.310419	3907.994716	262.3675322	131.3106008	1	18.338
GVEPAADGKGVVV	13	40.95591667	1196.640081	31.21	sp|P46779|RL28_HUMAN 60S ribosomal protein L28 OS=Homo sapiens OX=9606 GN=RPL28 PE=1 SV=3	1.558496533	MAGE-A4	ESK1	0.081759912	0.640154945	6023.915232	4109.240687	7831.449816	7896.017256	9964.529854	10137.22864	17.137
TGATLINEQWLLTTAKN	17	61.72648333	1872.992398	45.95	sp|P00738|HPT_HUMAN Haptoglobin OS=Homo sapiens OX=9606 GN=HP PE=1 SV=1	2.285628224	ESK1	MAGE-A4	0.083438415	-1.192590756	21611.57425	17504.98459	27840.86178	4130.444732	9224.914615	15939.61519
VLYDEIKKYT	10	47.79234167	1270.681564	27.27	sp|P05141|ADT2_HUMAN ADP/ATP translocase 2 OS=Homo sapiens OX=9606 GN=SLC25A5 PE=1 SV=7	1.673019561	ESK1	MAGE-A4	0.084386403	-0.742454314	16867.90178	11539.06597	21301.62277	8831.831051	8354.840571	12525.22875	1.297	HLA-A*02:01
GSDQSENVDRGAGSIREAGGAFG	23	41.96085	2236.010158	30.69	sp|Q9UII2|ATIF1_HUMAN ATPase inhibitor, mitochondrial OS=Homo sapiens OX=9606 GN=ATP5IF1 PE=1 SV=1	30.1690237	ESK1	MAGE-A4	0.085781415	-4.913487228	10564.2471	5389.879283	12876.55101	463.8321198	491.8062752	1
AALRPLVKPKIVKK	14	29.6435	1560.060395	30.06	sp|P62910|RL32_HUMAN 60S ribosomal protein L32 OS=Homo sapiens OX=9606 GN=RPL32 PE=1 SV=2	1.965499967	MAGE-A4	ESK1	0.085999687	0.974896339	31856.92185	12828.89737	12742.40582	29286.69221	36575.96132	47012.52087	41.625
AKIKARDLRGKKKEELLKQLD	21	31.19798333	2479.496348	30.64	sp|P42766|RL35_HUMAN 60S ribosomal protein L35 OS=Homo sapiens OX=9606 GN=RPL35 PE=1 SV=2	5.407349595	ESK1	MAGE-A4	0.086271279	-2.434921632	53537.47004	27147.73315	44230.74369	48.50394651	81.65509226	22970.98223
LSRSGGGGGGGLGSGGSIRSSY	22	35.1876	1924.934902	27.86	sp|P35527|K1C9_HUMAN Keratin, type I cytoskeletal 9 OS=Homo sapiens OX=9606 GN=KRT9 PE=1 SV=3	8.876576348	ESK1	MAGE-A4	0.086692065	-3.146003962	864.1120903	938.2449758	4592.856759	1	720.4595076	1
KDILEEKRAVPDR	13	30.39441667	1567.867215	27.69	sp|P04440|DPB1_HUMAN HLA class II histocompatibility antigen, DP beta 1 chain OS=Homo sapiens OX=9606 GN=HLA-DPB1 PE=1 SV=1	1.59131513	ESK1	MAGE-A4	0.086813151	-0.670219562	7396.660108	7714.004813	4460.125778	4673.517978	4153.319698	3471.663315	90
LLGNLKIDVPTLGP	14	69.99516667	1448.857422	21.23	sp|Q08188|TGM3_HUMAN Protein-glutamine gamma-glutamyltransferase E OS=Homo sapiens OX=9606 GN=TGM3 PE=1 SV=4	14.67415011	ESK1	MAGE-A4	0.087754035	-3.871924944	606.4925646	10582.35095	1704.831756	1	1	878.6658973	65
YVGEIIGKRGIIGYDV	16	53.54553333	1750.962427	50.48	sp|O75964|ATP5L_HUMAN ATP synthase subunit g, mitochondrial OS=Homo sapiens OX=9606 GN=ATP5MG PE=1 SV=3	1.401616146	ESK1	MAGE-A4	0.087773101	-0.487091299	3290938.222	2223920.818	2732589.751	1786259.435	1742863.422	2355119.284
LVVRHQLLKT	10	32.31918333	1205.760509	31.38	sp|P15954|COX7C_HUMAN Cytochrome c oxidase subunit 7C, mitochondrial OS=Homo sapiens OX=9606 GN=COX7C PE=1 SV=1	1.741186962	ESK1	MAGE-A4	0.088002011	-0.800071122	263005.5684	122367.4568	178834.3111	97491.23801	112644.0258	113900.7809	31.3
ALTNGIYPHKLVF	13	50.88191667	1471.819146	22.44	sp|Q02878|RL6_HUMAN 60S ribosomal protein L6 OS=Homo sapiens OX=9606 GN=RPL6 PE=1 SV=3	1.478024692	ESK1	MAGE-A4	0.089942255	-0.563670372	40979.87965	31260.34905	37102.29795	18091.57688	23577.79221	32309.45362	11.94
PGPTPSGTNVGSSGRSPSKAV	21	31.5153	1938.976569	27.28	sp|P60468|SC61B_HUMAN Protein transport protein Sec61 subunit beta OS=Homo sapiens OX=9606 GN=SEC61B PE=1 SV=2	2.076488753	MAGE-A4	ESK1	0.090379075	1.054146057	4271.852973	1281.754907	2277.784178	5030.55169	6893.184304	4338.061532
KETVFTKSPY	10	35.34803333	1198.623784	28.34	sp|P15880|RS2_HUMAN 40S ribosomal protein S2 OS=Homo sapiens OX=9606 GN=RPS2 PE=1 SV=2	1.57150093	MAGE-A4	ESK1	0.091432513	0.652143126	21234.95467	11710.58117	23535.80487	26794.85401	31466.87075	30498.75468	71.25
IYVSEKGTVQQADE	14	37.6675	1565.757587	29.64	sp|P32969|RL9_HUMAN 60S ribosomal protein L9 OS=Homo sapiens OX=9606 GN=RPL9 PE=1 SV=1	5.522155809	MAGE-A4	ESK1	0.094554301	2.462404207	1	1	1019.51505	1265.672212	3163.426908	1200.821838	95
PEDVIRNAF	9	47.12663333	1059.535414	29.23	sp|O14950|ML12B_HUMAN Myosin regulatory light chain 12B OS=Homo sapiens OX=9606 GN=MYL12B PE=1 SV=2	1.646186962	ESK1	MAGE-A4	0.096294807	-0.719128196	4729.729085	3085.585785	5040.257369	1842.334096	3384.02378	2582.944794	55
FGEKLNGTDPEDVIRNAF	18	60.01485	2020.983844	47.35	sp|O14950|ML12B_HUMAN Myosin regulatory light chain 12B OS=Homo sapiens OX=9606 GN=MYL12B PE=1 SV=2	1.988431578	ESK1	MAGE-A4	0.09708635	-0.99163092	23603.76381	17886.37411	22341.16504	6289.124202	6306.984379	19505.22378
GAVHDVKDVLDS	12	40.1157	1253.624716	36.91	sp|P81605|DCD_HUMAN Dermcidin OS=Homo sapiens OX=9606 GN=DCD PE=1 SV=2	44.79135595	ESK1	MAGE-A4	0.097999894	-5.485148436	213235.0817	7202.453396	5661.064272	684.5716438	1358.514896	3004.731158	87.5
GEKLNGTDPEDVIRNAF	17	55.5939	1873.917142	43.31	sp|O14950|ML12B_HUMAN Myosin regulatory light chain 12B OS=Homo sapiens OX=9606 GN=MYL12B PE=1 SV=2	1.720773902	ESK1	MAGE-A4	0.098510863	-0.78305755	31588.18799	16024.56206	29406.23918	12182.0644	15454.44261	17121.83639
YFGSAFATPFLVVRHQLLKT	20	63.55071667	2294.255503	20.57	sp|P15954|COX7C_HUMAN Cytochrome c oxidase subunit 7C, mitochondrial OS=Homo sapiens OX=9606 GN=COX7C PE=1 SV=1	18.16839364	ESK1	MAGE-A4	0.099293026	-4.183358964	21987.65714	13848.426	715.3864262	35.63636354	130.0593091	1846.120578
GKVVSETNDTKVLRH	15	28.19971667	1681.911571	33.78	sp|P05783|K1C18_HUMAN Keratin, type I cytoskeletal 18 OS=Homo sapiens OX=9606 GN=KRT18 PE=1 SV=2	2.036671851	ESK1	MAGE-A4	0.099322357	-1.026213552	8508.111865	4233.041727	8884.080515	2253.658583	3365.954971	4998.313969
GKETKAADPPAENSSAPEAEQGGAE	25	30.18128333	2440.100532	40.8	sp|P67809|YBOX1_HUMAN Y-box-binding protein 1 OS=Homo sapiens OX=9606 GN=YBX1 PE=1 SV=3	2.58573013	ESK1	MAGE-A4	0.099740147	-1.37057171	16138.67646	4951.202047	14568.05018	4023.408701	4103.923169	5662.942789
KALVKPKEVKPKIPKGV	17	30.7161	1858.21294	22.47	sp|P47914|RL29_HUMAN 60S ribosomal protein L29 OS=Homo sapiens OX=9606 GN=RPL29 PE=1 SV=2	1.574822496	MAGE-A4	ESK1	0.099935787	0.655189227	63453.79476	37868.7856	33377.23997	60129.6797	65185.05773	86813.56989
SSDALDKIRYE	11	40.53415	1295.636914	28.46	sp|P07900|HS90A_HUMAN Heat shock protein HSP 90-alpha OS=Homo sapiens OX=9606 GN=HSP90AA1 PE=1 SV=5	5.185456883	MAGE-A4	ESK1	0.101242892	2.370768756	1	778.3401169	1	2507.282288	640.0008109	888.7660172	41.5
ASGSFRLAKSDEPK	14	29.91408333	1491.768493	28.3	sp|P07305|H10_HUMAN Histone H1.0 OS=Homo sapiens OX=9606 GN=H1-0 PE=1 SV=3	1.761566109	MAGE-A4	ESK1	0.102549662	0.816858618	8435.603954	3284.125053	7901.149401	10782.96522	12299.27076	11481.23846	78.75
ALAAAGYDVEK	11	39.05531667	1106.561373	35.12	sp|P10412|H14_HUMAN Histone H1.4 OS=Homo sapiens OX=9606 GN=H1-4 PE=1 SV=2;sp|P16403|H12_HUMAN Histone H1.2 OS=Homo sapiens OX=9606 GN=H1-2 PE=1 SV=2;sp|P16402|H13_HUMAN Histone H1.3 OS=Homo sapiens OX=9606 GN=H1-3 PE=1 SV=2	23.24870615	ESK1	MAGE-A4	0.102656777	-4.53801556	11445.9185	6270.399201	13826.07973	636.1859892	720.5517675	1	18.562
YPVVPVHLDTTI	12	59.22898333	1352.733579	36.86	sp|P12724|ECP_HUMAN Eosinophil cationic protein OS=Homo sapiens OX=9606 GN=RNASE3 PE=1 SV=2	1.649115637	MAGE-A4	ESK1	0.103452006	0.721692565	13533.50827	9137.698172	17635.4428	18934.80866	29248.99366	18286.52323	43.429
PSKIQLPEDE	10	40.7433	1154.583193	28.24	sp|Q9NX14|NDUBB_HUMAN NADH dehydrogenase [ubiquinone] 1 beta subcomplex subunit 11, mitochondrial OS=Homo sapiens OX=9606 GN=NDUFB11 PE=1 SV=1	2.500119411	ESK1	MAGE-A4	0.104458296	-1.321997003	12855.87431	4882.251964	9899.597024	1921.913298	2561.335216	6571.312791	95
ASGSFKLNKKAASGEAKPKVK	21	26.6519	2145.227507	34.51	sp|P16403|H12_HUMAN Histone H1.2 OS=Homo sapiens OX=9606 GN=H1-2 PE=1 SV=2	1.447620325	MAGE-A4	ESK1	0.105516734	0.533683269	4985.195364	3204.058393	4533.673447	5541.161158	5230.811156	7645.995699
KGVDPKFLR	9	31.94196667	1058.623437	21.71	sp|P47914|RL29_HUMAN 60S ribosomal protein L29 OS=Homo sapiens OX=9606 GN=RPL29 PE=1 SV=2	1.672565095	MAGE-A4	ESK1	0.105597874	0.742062361	2984.960888	1956.96118	1155.205521	3329.691513	3105.328871	3762.822403	23.232
SRSGGGGGGGLGSGGSIRSS	20	28.14426667	1648.787994	41.56	sp|P35527|K1C9_HUMAN Keratin, type I cytoskeletal 9 OS=Homo sapiens OX=9606 GN=KRT9 PE=1 SV=3	2.237754675	ESK1	MAGE-A4	0.105796114	-1.162051883	22029.79479	20531.93201	12695.48336	15019.37586	6221.56861	3452.204765
AALRPLVKPKIVKKRTKKFIRHQSD	25	29.37336667	2956.828361	26.85	sp|P62910|RL32_HUMAN 60S ribosomal protein L32 OS=Homo sapiens OX=9606 GN=RPL32 PE=1 SV=2	4.080158863	ESK1	MAGE-A4	0.107141782	-2.028625325	34285.39213	20843.50265	53430.19998	35.57043017	118.8884748	26452.12638
EGLTFQMKKNAEELK	15	39.37256667	1764.908406	25.94	sp|P06727|APOA4_HUMAN Apolipoprotein A-IV OS=Homo sapiens OX=9606 GN=APOA4 PE=1 SV=3	1.684676522	ESK1	MAGE-A4	0.107999365	-0.752471603	13574.18482	7339.011959	11899.87447	4946.863802	5843.422196	8687.085961
SPLYSVEFSEEPFGVIVRRQL	21	64.83783333	2451.278407	34.16	sp|P10253|LYAG_HUMAN Lysosomal alpha-glucosidase OS=Homo sapiens OX=9606 GN=GAA PE=1 SV=4	12.78302859	ESK1	MAGE-A4	0.108710694	-3.675493276	26595.63393	28141.90819	755.8358915	1	1	4341.176085
DAVEDLESVGK	11	50.60101667	1160.556348	37.18	sp|P81605|DCD_HUMAN Dermcidin OS=Homo sapiens OX=9606 GN=DCD PE=1 SV=2	144.949765	ESK1	MAGE-A4	0.112140602	-7.173961012	37206.50009	684.2340057	420.0376567	1	184.7342004	79.56958618	56.364
SAIRRLKELKDQ	12	29.96928333	1455.851514	24.41	sp|P61513|RL37A_HUMAN 60S ribosomal protein L37a OS=Homo sapiens OX=9606 GN=RPL37A PE=1 SV=2	1.667466009	MAGE-A4	ESK1	0.11221053	0.737657352	19196.52455	14279.60155	8006.394516	21334.66911	19882.87925	27953.14473	90
AKIKARDLRGKKKEELLKQLDD	22	31.94196667	2594.523607	36.14	sp|P42766|RL35_HUMAN 60S ribosomal protein L35 OS=Homo sapiens OX=9606 GN=RPL35 PE=1 SV=2	3.935385105	ESK1	MAGE-A4	0.112413712	-1.97650482	74793.03184	26700.94618	47790.46955	65.9511266	285.1548157	37582.77946
GLGKLGKDAVEDLESVGK	18	49.76926667	1813.979679	34.56	sp|P81605|DCD_HUMAN Dermcidin OS=Homo sapiens OX=9606 GN=DCD PE=1 SV=2	32.89837796	ESK1	MAGE-A4	0.112655808	-5.039944549	15631.51694	434.7272471	713.1446944	38.82938861	202.3258714	268.8817061
KVVKVANVSLLALYKGKKERPRS	23	35.45536667	2582.574888	42.91	sp|P62266|RS23_HUMAN 40S ribosomal protein S23 OS=Homo sapiens OX=9606 GN=RPS23 PE=1 SV=3	3.104297407	ESK1	MAGE-A4	0.112669877	-1.634266782	127716.8924	61845.49752	64060.92703	4489.64155	4003.852799	73207.2204
MVGPIEEAVAKADKLAEEHSS	21	55.72923333	2210.088573	23.27	sp|P06576|ATPB_HUMAN ATP synthase subunit beta, mitochondrial OS=Homo sapiens OX=9606 GN=ATP5F1B PE=1 SV=3	5.197932716	ESK1	MAGE-A4	0.115470294	-2.377937959	21282.02302	10797.94798	9973.533064	27.56543402	587.667228	7475.196044
GDPEEEEEEEEELVD	15	55.0848	1775.675129	58.07	sp|A0A096LP55|QCR6L_HUMAN Cytochrome b-c1 complex subunit 6-like, mitochondrial OS=Homo sapiens OX=9606 GN=UQCRHL PE=3 SV=1	2.233098674	ESK1	MAGE-A4	0.11572361	-1.159047001	41217.08084	21113.54277	62088.18011	12442.03616	25383.39239	17890.33769
WGTEEFERSKRKNPAAYENDK	21	33.91485	2554.221707	26.47	sp|O14949|QCR8_HUMAN Cytochrome b-c1 complex subunit 8 OS=Homo sapiens OX=9606 GN=UQCRQ PE=1 SV=4	2.141862363	ESK1	MAGE-A4	0.116003986	-1.098865775	111449.4498	62275.38964	63184.23642	26669.61592	17158.02427	66781.27659
ASGSFKLNKKAASGEAKPKA	20	26.75978333	1989.100848	43.48	sp|P10412|H14_HUMAN Histone H1.4 OS=Homo sapiens OX=9606 GN=H1-4 PE=1 SV=2	1.365921759	MAGE-A4	ESK1	0.116900491	0.449874847	12410.28523	9028.162571	9673.727862	11532.94613	13555.174	17408.67756
ALDKIRYESLTD	12	43.4078	1422.734197	38.73	sp|P07900|HS90A_HUMAN Heat shock protein HSP 90-alpha OS=Homo sapiens OX=9606 GN=HSP90AA1 PE=1 SV=5;sp|P08238|HS90B_HUMAN Heat shock protein HSP 90-beta OS=Homo sapiens OX=9606 GN=HSP90AB1 PE=1 SV=4	1.470764077	ESK1	MAGE-A4	0.117170836	-0.556565845	21218.70805	13091.69772	20081.586	9950.834798	12443.74178	14587.55578	42
PSPEIEGDLQPATHGSRFYFWTK	23	53.22828333	2662.282595	40.57	sp|P51970|NDUA8_HUMAN NADH dehydrogenase [ubiquinone] 1 alpha subcomplex subunit 8 OS=Homo sapiens OX=9606 GN=NDUFA8 PE=1 SV=3	3.435049565	ESK1	MAGE-A4	0.119028575	-1.780330916	306908.4723	243336.3233	99347.83497	6648.739107	14709.62728	167748.841
ETDLLDIRSEY	11	57.60738333	1352.645349	26.93	sp|P50995|ANX11_HUMAN Annexin A11 OS=Homo sapiens OX=9606 GN=ANXA11 PE=1 SV=1	2.24518696	ESK1	MAGE-A4	0.119768196	-1.166835585	23686.91137	14328.38336	33391.722	10431.90856	16682.68994	4689.887272	29.5
NKVISELNGKNIED	14	38.03683333	1571.816903	40.73	sp|P05387|RLA2_HUMAN 60S acidic ribosomal protein P2 OS=Homo sapiens OX=9606 GN=RPLP2 PE=1 SV=1	1.798151512	ESK1	MAGE-A4	0.12048505	-0.846514587	17322.44592	7863.419126	15053.58962	5664.16839	7577.492176	9136.573078	100
LEKGLDGAKKAVGGLGKLGKDAVED	25	41.69871667	2467.365175	30.84	sp|P81605|DCD_HUMAN Dermcidin OS=Homo sapiens OX=9606 GN=DCD PE=1 SV=2	139.9179849	ESK1	MAGE-A4	0.121134149	-7.128437606	213789.2718	1678.183538	2827.411348	719.6351786	103.6641542	736.863693
AGHQTSAESWGTGRAV	16	34.0722	1613.754526	30.89	sp|P36578|RL4_HUMAN 60S ribosomal protein L4 OS=Homo sapiens OX=9606 GN=RPL4 PE=1 SV=5	1.749151007	MAGE-A4	ESK1	0.121347682	0.806654845	7600.493578	3616.818973	8490.651335	9270.865191	10151.32513	15050.01456
SSLLEKGLDGAKK	13	34.50076667	1344.758747	34.82	sp|P81605|DCD_HUMAN Dermcidin OS=Homo sapiens OX=9606 GN=DCD PE=1 SV=2	20.97920047	ESK1	MAGE-A4	0.121498714	-4.390887792	39840.1438	3672.607241	1145.08129	780.2368446	335.4044072	1013.030543	67.5
NVIRYFPTQ	9	47.76618333	1136.598468	22.21	sp|P05141|ADT2_HUMAN ADP/ATP translocase 2 OS=Homo sapiens OX=9606 GN=SLC25A5 PE=1 SV=7;sp|P12235|ADT1_HUMAN ADP/ATP translocase 1 OS=Homo sapiens OX=9606 GN=SLC25A4 PE=1 SV=4	5.768511143	MAGE-A4	ESK1	0.121589681	2.522559739	1	1	510.6611412	2268.546996	175.5824344	501.625053	25.275
TQVGIEWNLSPVGRVTPKEWRNQ	23	53.61235	2693.406809	25.68	sp|P24311|COX7B_HUMAN Cytochrome c oxidase subunit 7B, mitochondrial OS=Homo sapiens OX=9606 GN=COX7B PE=1 SV=2	3.206885883	ESK1	MAGE-A4	0.12191387	-1.681173017	16236.47828	10607.48074	5474.069613	307.4901715	305.8003158	9464.407883
KLIPQLPTL	9	58.8634	1021.654082	22.38	sp|Q9NQL2|RRAGD_HUMAN Ras-related GTP-binding protein D OS=Homo sapiens OX=9606 GN=RRAGD PE=1 SV=1	2.436216338	ESK1	MAGE-A4	0.12255858	-1.284642252	2533.929134	3060.038953	7463.518403	2074.837058	2309.053408	975.8496707	0.002	HLA-A*02:01
AVHKAVLTIDEKGTEAA	17	33.96713333	1751.942252	37.69	sp|P01009|A1AT_HUMAN Alpha-1-antitrypsin OS=Homo sapiens OX=9606 GN=SERPINA1 PE=1 SV=3	1.704656548	ESK1	MAGE-A4	0.122585784	-0.769481096	11276.94392	5352.915657	10295.67383	4743.197059	4790.71596	6261.370459
GEEQNKEALQDVEDENQ	17	40.3248	1973.846816	61.76	sp|P62258|1433E_HUMAN 14-3-3 protein epsilon OS=Homo sapiens OX=9606 GN=YWHAE PE=1 SV=1	23.59816102	ESK1	MAGE-A4	0.123062203	-4.560147009	27293.85449	9343.617409	38088.92713	1325.526633	1841.092959	1
AVGGLGKLGKDAVED	15	39.15943333	1427.762674	45.39	sp|P81605|DCD_HUMAN Dermcidin OS=Homo sapiens OX=9606 GN=DCD PE=1 SV=2	16.58783547	ESK1	MAGE-A4	0.123250668	-4.052053738	69343.0384	12081.94018	2083.836395	1521.486389	1878.146655	1634.707641
FSYSFSYKHLKHERLRKYH	19	34.2681	2525.308532	39.07	sp|P56134|ATPK_HUMAN ATP synthase subunit f, mitochondrial OS=Homo sapiens OX=9606 GN=ATP5MF PE=1 SV=3	2.784961317	ESK1	MAGE-A4	0.123770402	-1.477657289	489752.913	465993.2895	314759.0245	6773.110662	5999.888253	443429.1103
SHYEEGPGKNLPFSVENKWSLL	22	56.78283333	2530.249469	24.62	sp|P15954|COX7C_HUMAN Cytochrome c oxidase subunit 7C, mitochondrial OS=Homo sapiens OX=9606 GN=COX7C PE=1 SV=1	Inf	ESK1	MAGE-A4	0.124736929	-11.24497696	6700.694511	1	579.3991834	1	1	1
VVVTEIPKEEKD	12	36.03516667	1384.746177	29.08	sp|P10809|CH60_HUMAN 60 kDa heat shock protein, mitochondrial OS=Homo sapiens OX=9606 GN=HSPD1 PE=1 SV=2	1.500472694	ESK1	MAGE-A4	0.124831017	-0.585417064	30269.17184	17802.19174	25470.21525	12475.47294	16742.42463	19794.37647	70
EKGLDGAKKAVGGLGK	16	31.30551667	1526.878075	21.36	sp|P81605|DCD_HUMAN Dermcidin OS=Homo sapiens OX=9606 GN=DCD PE=1 SV=2	18.81397835	ESK1	MAGE-A4	0.126151038	-4.23115808	7466.829703	778.3111614	2286.507784	237.6451219	1	322.1327438
PVTVVVLKATAPFKYESPEN	20	53.61235	2188.178911	48.29	sp|P41218|MNDA_HUMAN Myeloid cell nuclear differentiation antigen OS=Homo sapiens OX=9606 GN=MNDA PE=1 SV=1	1.764257913	MAGE-A4	ESK1	0.127298878	0.819061481	8640.542923	3887.070516	7765.075089	8608.023527	11172.55758	16020.95522
SVEGQLEFRAL	11	53.92758333	1247.65094	39.67	sp|P07900|HS90A_HUMAN Heat shock protein HSP 90-alpha OS=Homo sapiens OX=9606 GN=HSP90AA1 PE=1 SV=5;sp|P08238|HS90B_HUMAN Heat shock protein HSP 90-beta OS=Homo sapiens OX=9606 GN=HSP90AB1 PE=1 SV=4	Inf	MAGE-A4	ESK1	0.127893443	11.27461732	1	1	1	7012.278125	418.9538807	1	10.521
PKGKKAKGKKVAPAPAVV	18	21.27765;21.6836916666667;24.5139	1773.1362779473;1773.13511962841;1773.13530998012	32.85;23.62;25.95	sp|P62424|RL7A_HUMAN 60S ribosomal protein L7a OS=Homo sapiens OX=9606 GN=RPL7A PE=1 SV=2	2.05903843837606;19.8748063360195;1.29961136249815	Condition 2;Condition 1	Condition 1;Condition 2	0.127916229	0.011991753	53803.73971	133888.0995	15153.02518	62379.83688	85010.10289	57148.00793
VATQVGIEWNLSPVGRVTPKEWRNQ	25	54.46141667	2863.509916	41.64	sp|P24311|COX7B_HUMAN Cytochrome c oxidase subunit 7B, mitochondrial OS=Homo sapiens OX=9606 GN=COX7B PE=1 SV=2	3.686068061	ESK1	MAGE-A4	0.129761873	-1.88208271	291770.6387	236147.7402	69124.26401	7755.191025	20212.9746	134004.6013
VSEKGTVQQADE	12	27.77038333	1289.610154	38.31	sp|P32969|RL9_HUMAN 60S ribosomal protein L9 OS=Homo sapiens OX=9606 GN=RPL9 PE=1 SV=1	12.74386018	ESK1	MAGE-A4	0.131853305	-3.670136017	4856.236958	1906.945232	4761.589819	427.3596815	1	476.979494	85
AKRTKKVGIVGKY	13	25.47368333	1446.9023584299;1446.90371021052	34.04;35.16	sp|P61513|RL37A_HUMAN 60S ribosomal protein L37a OS=Homo sapiens OX=9606 GN=RPL37A PE=1 SV=2	1.93348525003785;1.99189320812146	MAGE-A4	ESK1	0.132324571	0.957385682	3526.838989	6475.609392	1565.531754	6902.708754	6642.306894	8917.549094	95
ENAGEDPGLAR	11	31.83491667	1127.520862	20.67	sp|P81605|DCD_HUMAN Dermcidin OS=Homo sapiens OX=9606 GN=DCD PE=1 SV=2	5.951010032	ESK1	MAGE-A4	0.133322828	-2.570300087	4531.02618	1341.523499	179.4344563	1016.967557	1	1	51.471
FRLPRPPPPEMPESLKKKLGLTQ	23	51.03873333	2658.50642	37.04	sp|Q00325|MPCP_HUMAN Phosphate carrier protein, mitochondrial OS=Homo sapiens OX=9606 GN=SLC25A3 PE=1 SV=2	2.70421829	ESK1	MAGE-A4	0.134669348	-1.435039146	29354.0742	11234.79922	4650.218647	1	1	16729.08294
ISTPEELGLDKV	12	52.98326667	1299.692143	28.78	sp|P20674|COX5A_HUMAN Cytochrome c oxidase subunit 5A, mitochondrial OS=Homo sapiens OX=9606 GN=COX5A PE=1 SV=2	1.669566202	ESK1	MAGE-A4	0.135212882	-0.739473301	30595.27589	18075.6079	40282.89347	16151.92083	20954.99491	16172.65901	30.136
SSLLEKGLDGAK	12	39.26671667	1216.668397	34.34	sp|P81605|DCD_HUMAN Dermcidin OS=Homo sapiens OX=9606 GN=DCD PE=1 SV=2	16.94216861	ESK1	MAGE-A4	0.135296861	-4.082546647	50273.76047	40472.01288	1554.033433	2614.663627	1304.982962	1528.286843	59.545
SSHKTFRIKRFLAKKQ	16	28.99811667	1974.164507	22.41	sp|P62891|RL39_HUMAN 60S ribosomal protein L39 OS=Homo sapiens OX=9606 GN=RPL39 PE=1 SV=2	2.598993794	ESK1	MAGE-A4	0.136581108	-1.377953189	83678.42367	56659.51056	43836.58485	1468.273474	735.8579867	68659.64648
RVAPEEHPVL	10	34.39361667	1145.619347	27.69	sp|P60709|ACTB_HUMAN Actin, cytoplasmic 1 OS=Homo sapiens OX=9606 GN=ACTB PE=1 SV=1	1.453987893	ESK1	MAGE-A4	0.136733773	-0.540015257	227312.8422	126687.5477	203249.4643	118029.4816	140884.9645	124341.7397	3.615
WTSDQQDEEAGEGN	14	37.35413333	1564.592154	28.28	sp|Q04917|1433F_HUMAN 14-3-3 protein eta OS=Homo sapiens OX=9606 GN=YWHAH PE=1 SV=4	Inf	ESK1	MAGE-A4	0.137324117	-11.36235304	200.139041	1	7697.101216	1	1	1	100
KVPQVSTPTLVEVS	14	50.31001667	1482.829628	30.58	sp|P02768|ALBU_HUMAN Serum albumin OS=Homo sapiens OX=9606 GN=ALB PE=1 SV=2	Inf	MAGE-A4	ESK1	0.137763981	11.66506009	1	1	1	9519.903018	221.2342221	1	43.429
FYVGEIIGKRGIIGYDV	17	60.7552	1898.024577	52.14	sp|O75964|ATP5L_HUMAN ATP synthase subunit g, mitochondrial OS=Homo sapiens OX=9606 GN=ATP5MG PE=1 SV=3	2.8414302	ESK1	MAGE-A4	0.140382897	-1.506617276	294733.7995	255707.5596	104460.1682	13812.80046	31939.71684	184730.5427
GEKKAYVRLAPDYDALDVANKIGII	25	57.21488333	2731.48978	41.13	sp|P62750|RL23A_HUMAN 60S ribosomal protein L23a OS=Homo sapiens OX=9606 GN=RPL23A PE=1 SV=1	3.057357408	ESK1	MAGE-A4	0.142305877	-1.612206905	31053.2082	18026.38627	7244.296629	17.29649251	1	18405.11332
SLGSSFGSGAGSSSFSRTSSSR	22	38.8414	2094.957886	28.12	sp|P05787|K2C8_HUMAN Keratin, type II cytoskeletal 8 OS=Homo sapiens OX=9606 GN=KRT8 PE=1 SV=7	2.215248484	MAGE-A4	ESK1	0.144187129	1.146453824	1	1	2842.560108	1946.81298	3568.046557	782.1174316
YFKLRSKKTPAVKAT	15	28.83496667	1737.030268	29.69	sp|Q96IX5|ATPMD_HUMAN ATP synthase membrane subunit DAPIT, mitochondrial OS=Homo sapiens OX=9606 GN=ATP5MD PE=1 SV=1	1.554095791	ESK1	MAGE-A4	0.144200898	-0.636075431	27161.28506	15568.92991	14812.79888	10417.38834	11112.55415	15496.74156
LESVGKGAVHDVK	13	28.56688333	1337.730797	26.19	sp|P81605|DCD_HUMAN Dermcidin OS=Homo sapiens OX=9606 GN=DCD PE=1 SV=2	41.34377481	ESK1	MAGE-A4	0.145933513	-5.369598212	9685.650892	417.5354974	106.4675528	2.74089454	37.85284095	206.3516387	90
KIETRDGKLVSESSDVLPK	19	36.88016667	2100.142627	31.28	sp|P05787|K2C8_HUMAN Keratin, type II cytoskeletal 8 OS=Homo sapiens OX=9606 GN=KRT8 PE=1 SV=7	1.372814037	MAGE-A4	ESK1	0.147475534	0.45713621	6601.752932	4482.21524	6095.541708	6274.052011	7524.724496	9785.495813
SHYEEGPGKNLPFSVENKWSLLAK	24	50.9342	2729.377877	37.91	sp|P15954|COX7C_HUMAN Cytochrome c oxidase subunit 7C, mitochondrial OS=Homo sapiens OX=9606 GN=COX7C PE=1 SV=1	5.589357565	ESK1	MAGE-A4	0.148459585	-2.482059209	6962.108717	2710.44339	3262.611086	1	99.68301515	2214.565634
SSLLEKGLDGAKKAVGGLGKLGK	23	50.87138333	2225.311817	49.39	sp|P81605|DCD_HUMAN Dermcidin OS=Homo sapiens OX=9606 GN=DCD PE=1 SV=2	95.96274562	ESK1	MAGE-A4	0.148759107	-6.583118118	104976.3522	2231.389439	532.8450312	1025.846466	96.88700693	1
YVGEIIGKRGIIGY	14	50.20233333	1536.867006	36.76	sp|O75964|ATP5L_HUMAN ATP synthase subunit g, mitochondrial OS=Homo sapiens OX=9606 GN=ATP5MG PE=1 SV=3	1.845435728	ESK1	MAGE-A4	0.149547157	-0.883961493	14112.89301	5950.318476	13209.97114	4550.36708	5630.907961	7848.712198	47.2
SHTDIKVPDFSEYRRLEVLD	20	53.8553	2418.216468	22.65	sp|P0C7P4|UCRIL_HUMAN Putative cytochrome b-c1 complex subunit Rieske-like protein 1 OS=Homo sapiens OX=9606 GN=UQCRFS1P1 PE=5 SV=1	2.797655464	ESK1	MAGE-A4	0.149600893	-1.483477553	6799.115731	3534.005957	561.5791045	1	1	3894.225337
RAVVGVVAGGGRIDKPILK	19	37.5102	1904.168087	40.71	sp|P62917|RL8_HUMAN 60S ribosomal protein L8 OS=Homo sapiens OX=9606 GN=RPL8 PE=1 SV=2	1.507896005	MAGE-A4	ESK1	0.150123764	0.592536934	12215.2438	6355.352323	6153.645748	10689.15066	11094.47176	15497.96313
SKHRAQVIYTRNTKGGDAPAAGEDA	25	28.14426667	2612.305945	35.43	sp|P62851|RS25_HUMAN 40S ribosomal protein S25 OS=Homo sapiens OX=9606 GN=RPS25 PE=1 SV=1	1.705818196	MAGE-A4	ESK1	0.152305818	0.770463894	9295.857203	4156.333007	3655.12729	8072.075881	7889.431452	13220.46614
NPHVNPLPTGYEDE	14	45.26056667	1580.708526	41.69	sp|P12074|CX6A1_HUMAN Cytochrome c oxidase subunit 6A1, mitochondrial OS=Homo sapiens OX=9606 GN=COX6A1 PE=1 SV=4	1.780511638	ESK1	MAGE-A4	0.153037352	-0.832291866	11845.00078	6418.755234	16917.94061	6172.635403	7050.706845	6535.976288	100
KRSKALKASAPAPGHH	16	29.37336667	1654.934981	38.76	sp|P56378|ATP68_HUMAN ATP synthase subunit ATP5MPL, mitochondrial OS=Homo sapiens OX=9606 GN=ATP5MPL PE=1 SV=1	1.735628986	ESK1	MAGE-A4	0.153315901	-0.795458585	10141.58568	6912.944998	8475.305025	2977.953162	2785.791608	8945.525416
SSHKTFRIKRFLA	13	32.6380166666667;33.33325	1589.91503029693;1589.91552864636	27.25;18.93	sp|P62891|RL39_HUMAN 60S ribosomal protein L39 OS=Homo sapiens OX=9606 GN=RPL39 PE=1 SV=2	1.90306218255341;18.9767657115226	Condition 1;Condition 2	Condition 2;Condition 1	0.154713214	-0.769337088	31810.13945	22639.44718	4155.866842	2673.353935	1017.491778	30692.21154	65.833
LVIQQVFDNGSIYNPEVL	18	77.3099	2047.062981	34.32	sp|P05388|RLA0_HUMAN 60S acidic ribosomal protein P0 OS=Homo sapiens OX=9606 GN=RPLP0 PE=1 SV=1	8.738065175	ESK1	MAGE-A4	0.154739349	-3.126926883	14530.81485	4827.231694	13213.52941	428.5798722	1	3298.970255
GTDELRLLY	9	56.59228333	1078.565508	32	sp|Q9Y4W2|LAS1L_HUMAN Ribosomal biogenesis protein LAS1L OS=Homo sapiens OX=9606 GN=LAS1L PE=1 SV=2	2.30799295	ESK1	MAGE-A4	0.156781629	-1.206638817	3300.184322	5480.670216	10925.58762	1633.883269	4796.90313	2107.559507	9.06
KGKPELRKKVHPAVVIRQ	18	27.82381667	2082.291131	37	sp|P62829|RL23_HUMAN 60S ribosomal protein L23 OS=Homo sapiens OX=9606 GN=RPL23 PE=1 SV=1	1.959071034	ESK1	MAGE-A4	0.157641169	-0.97016971	5642.282965	2775.042462	2740.706567	1058.038165	1260.604026	3376.93076
VVRHQLLKT	9	27.60976667	1092.677152	33.43	sp|P15954|COX7C_HUMAN Cytochrome c oxidase subunit 7C, mitochondrial OS=Homo sapiens OX=9606 GN=COX7C PE=1 SV=1	1.41110735	ESK1	MAGE-A4	0.158342076	-0.496827745	166644.2912	95687.81308	110329.254	75496.07339	87551.12267	101044.2342	17.342
NEAFPETKLDKKKYPYWPHQPIENL	25	47.76618333	3084.577387	41.83	sp|O75947|ATP5H_HUMAN ATP synthase subunit d, mitochondrial OS=Homo sapiens OX=9606 GN=ATP5PD PE=1 SV=3	2.191057479	ESK1	MAGE-A4	0.158835849	-1.131627332	345741.1825	189808.5576	164126.0203	38113.14739	37721.83158	243497.4745
SYSFSYKHLKHERLRKYH	18	30.93081667	2378.239161	22.91	sp|P56134|ATPK_HUMAN ATP synthase subunit f, mitochondrial OS=Homo sapiens OX=9606 GN=ATP5MF PE=1 SV=3	3.13777693	ESK1	MAGE-A4	0.159642325	-1.649509687	6378.472469	8162.038439	4877.740286	63.37733243	1	6125.160485
ALVKPKEVKPKIPKGVSRK	19	29.39946667	2101.345977	35.04	sp|P47914|RL29_HUMAN 60S ribosomal protein L29 OS=Homo sapiens OX=9606 GN=RPL29 PE=1 SV=2	1.504492153	MAGE-A4	ESK1	0.161200094	0.589276582	215755.5716	132303.0854	149409.3045	193028.7225	211779.5267	343628.3953
VELDDLGKDEL	11	55.20723333	1244.614404	29.82	sp|Q15084|PDIA6_HUMAN Protein disulfide-isomerase A6 OS=Homo sapiens OX=9606 GN=PDIA6 PE=1 SV=1	1.536898036	MAGE-A4	ESK1	0.161892915	0.620021454	3279.077365	2427.022566	6713.451082	5943.595979	6901.786743	6242.200842	22.468
ERSGVSLAALKKALAAAGY	19	57.95305	1875.056676	28.63	sp|P10412|H14_HUMAN Histone H1.4 OS=Homo sapiens OX=9606 GN=H1-4 PE=1 SV=2;sp|P16403|H12_HUMAN Histone H1.2 OS=Homo sapiens OX=9606 GN=H1-2 PE=1 SV=2;sp|P16402|H13_HUMAN Histone H1.3 OS=Homo sapiens OX=9606 GN=H1-3 PE=1 SV=2	29.73023689	ESK1	MAGE-A4	0.16223197	-4.892233334	16229.06952	9816.906519	322.3543926	1	531.1505824	355.7690385
IYTWGTEEFERSKRKNPAAYENDK	24	38.94955	2931.415167	24.35	sp|O14949|QCR8_HUMAN Cytochrome b-c1 complex subunit 8 OS=Homo sapiens OX=9606 GN=UQCRQ PE=1 SV=4	2.261921086	ESK1	MAGE-A4	0.16232283	-1.177548597	663046.612	532485.2255	286211.2734	57130.13986	64440.95336	533510.6071
NFGIGQDIQPK	11	45.89881667	1215.624537	36.19	sp|P62424|RL7A_HUMAN 60S ribosomal protein L7a OS=Homo sapiens OX=9606 GN=RPL7A PE=1 SV=2	1.43121973	MAGE-A4	ESK1	0.16261017	0.517245181	38320.83443	22672.91383	41679.99529	40559.04123	46554.95181	59834.69452	53.824
KAVHKAVLTIDEKGTEAAG	19	31.09041667	1937.062646	24.34	sp|P01009|A1AT_HUMAN Alpha-1-antitrypsin OS=Homo sapiens OX=9606 GN=SERPINA1 PE=1 SV=3	3.261231841	ESK1	MAGE-A4	0.164543207	-1.705417006	6553.589723	1391.035069	7133.991178	766.7686884	1208.86115	2647.965387
YFKLRSKKTPAVK	13	27.850075	1564.94524	41.72	sp|Q96IX5|ATPMD_HUMAN ATP synthase membrane subunit DAPIT, mitochondrial OS=Homo sapiens OX=9606 GN=ATP5MD PE=1 SV=1	1.618228474	ESK1	MAGE-A4	0.16499247	-0.694415313	17314.77116	10253.95426	8562.728025	5668.455106	6482.876761	10176.45065	68.333
KVYNEAGVTFT	11	43.3003	1227.612849	26.87	sp|P00367|DHE3_HUMAN Glutamate dehydrogenase 1, mitochondrial OS=Homo sapiens OX=9606 GN=GLUD1 PE=1 SV=2	1.371076663	MAGE-A4	ESK1	0.168467821	0.455309241	28738.94849	16305.9182	29488.22357	29575.54299	35217.41909	37397.61862	9.05
PKKTESHHKAKGK	13	19.52861667	1474.837281	28.97	sp|P04908|H2A1B_HUMAN Histone H2A type 1-B/E OS=Homo sapiens OX=9606 GN=H2AC4 PE=1 SV=2	8.757370263	ESK1	MAGE-A4	0.168684856	-3.13049771	21393.20112	996.384761	12591.01161	1043.659639	954.2855571	1996.472813	100
DVDIRKDL	8	42.39135	972.5239392	27.35	sp|P60709|ACTB_HUMAN Actin, cytoplasmic 1 OS=Homo sapiens OX=9606 GN=ACTB PE=1 SV=1	1.317816148	ESK1	MAGE-A4	0.170867056	-0.39814911	7595.577755	9254.260391	6415.404775	7402.764446	4706.957379	5544.670226	38.5
LNETGDEPFQYKN	13	43.4078	1553.69943	44.04	sp|P15104|GLNA_HUMAN Glutamine synthetase OS=Homo sapiens OX=9606 GN=GLUL PE=1 SV=4	1.62871712	ESK1	MAGE-A4	0.17109133	-0.703736054	12701.80212	6707.971639	14529.91038	5308.03385	7421.672756	8108.586142	95
AAHLPAEFTPAVH	13	43.8785	1359.689115	45	sp|P69905|HBA_HUMAN Hemoglobin subunit alpha OS=Homo sapiens OX=9606 GN=HBA1 PE=1 SV=2	3.361294552	MAGE-A4	ESK1	0.171795924	1.747391274	1	1773.862338	1	5220.284527	331.0066412	411.1826456	60
AAQLALLGLGLLHALLL	17	43.4078	1699.069137	20.57	sp|P13224|GP1BB_HUMAN Platelet glycoprotein Ib beta chain OS=Homo sapiens OX=9606 GN=GP1BB PE=1 SV=1	2.661741837	ESK1	MAGE-A4	0.172463902	-1.412370651	204236.1251	565877.8823	146069.6332	46902.48129	56677.40206	240624.6627
AQTAAATAPRIKKFAIYRWD	20	43.7737	2277.23727	29.28	sp|P21912|SDHB_HUMAN Succinate dehydrogenase [ubiquinone] iron-sulfur subunit, mitochondrial OS=Homo sapiens OX=9606 GN=SDHB PE=1 SV=3	2.426025204	ESK1	MAGE-A4	0.173082595	-1.278594539	36021.12879	34470.24243	15744.22588	795.8924215	3201.807687	31548.34326
TRTHNLEPY	9	30.60896667	1129.551764	26.28	sp|P04264|K2C1_HUMAN Keratin, type II cytoskeletal 1 OS=Homo sapiens OX=9606 GN=KRT1 PE=1 SV=6	3.59715288	MAGE-A4	ESK1	0.173232632	1.845316305	1	1873.639366	1	5982.15745	307.6221073	449.9876862	65.833
ILDWVPYINGKFKKDN	16	55.37816667	1949.041504	44.33	sp|O14957|QCR10_HUMAN Cytochrome b-c1 complex subunit 10 OS=Homo sapiens OX=9606 GN=UQCR11 PE=1 SV=1	1.905928004	ESK1	MAGE-A4	0.173534001	-0.930493623	675982.9469	441869.2135	348955.8158	104897.7559	168236.2701	496469.0088
ALEEQLQQIR	10	44.9904	1226.662459	36.1	sp|P13645|K1C10_HUMAN Keratin, type I cytoskeletal 10 OS=Homo sapiens OX=9606 GN=KRT10 PE=1 SV=6	1.890063544	MAGE-A4	ESK1	0.174678982	0.918434739	1922.422014	3568.799781	979.7825648	5266.754218	2480.69373	4483.161486	7.196
SGLVNYQISVKGS	13	47.76618333	1350.714948	40.5	sp|P08236|BGLR_HUMAN Beta-glucuronidase OS=Homo sapiens OX=9606 GN=GUSB PE=1 SV=2	1.563478505	ESK1	MAGE-A4	0.175946763	-0.644759385	78092.21746	50591.4636	105694.2192	37716.10479	50295.86768	61896.0048	70
SHQKRTPDFHDKYGNAVLASGATF	24	40.37691667	2646.296052	37.63	sp|P24311|COX7B_HUMAN Cytochrome c oxidase subunit 7B, mitochondrial OS=Homo sapiens OX=9606 GN=COX7B PE=1 SV=2	3.359347416	ESK1	MAGE-A4	0.176701642	-1.748181004	1587951.26	1113112.314	258026.748	121610.2954	68901.63132	690340.797
QLEDGRTLSDY	11	42.98096667	1295.599681	29.23	sp|P62987|RL40_HUMAN Ubiquitin-60S ribosomal protein L40 OS=Homo sapiens OX=9606 GN=UBA52 PE=1 SV=2	8.347423352	ESK1	MAGE-A4	0.177613055	-3.060292111	5414.202546	1524.481314	4649.78917	735.6978039	652.5716706	1	22.855
GVTHTVPIYEG	11	41.96085	1171.588151	21.94	sp|P60709|ACTB_HUMAN Actin, cytoplasmic 1 OS=Homo sapiens OX=9606 GN=ACTB PE=1 SV=1	1.744551526	MAGE-A4	ESK1	0.180342113	0.802856209	3658.231735	883.2561652	2231.064125	3228.584032	4767.493795	3818.988143	73.75
YSVNVDYSKLKKERPDF	17	43.5644	2087.067551	37.63	sp|O00483|NDUA4_HUMAN Cytochrome c oxidase subunit NDUFA4 OS=Homo sapiens OX=9606 GN=NDUFA4 PE=1 SV=1	1.614221216	ESK1	MAGE-A4	0.180534681	-0.690838302	39729.11404	30065.72572	24732.39343	11545.17305	13863.6039	33150.25588
ATAASSSSLEKS	12	27.34188333	1137.552486	34.31	sp|P60709|ACTB_HUMAN Actin, cytoplasmic 1 OS=Homo sapiens OX=9606 GN=ACTB PE=1 SV=1	1.693815941	ESK1	MAGE-A4	0.182427337	-0.760277112	13384.95535	6381.203971	15678.41908	5963.897636	7277.451769	7684.524269	68.333
LLLKKLKAWNDIKKV	15	40.48203333	1809.160072	22.62	sp|P36578|RL4_HUMAN 60S ribosomal protein L4 OS=Homo sapiens OX=9606 GN=RPL4 PE=1 SV=5	1.469986774	ESK1	MAGE-A4	0.185124748	-0.555746433	20278.08905	11054.66071	6042.428133	1	24.31366712	25401.20619
YSLSGPDPSTAILHFRL	17	63.3636	1872.973816	46.38	sp|P10620|MGST1_HUMAN Microsomal glutathione S-transferase 1 OS=Homo sapiens OX=9606 GN=MGST1 PE=1 SV=1	1.77589442	ESK1	MAGE-A4	0.185172711	-0.828545814	26376.30671	35600.85567	21633.2918	6236.796727	11615.64858	29228.312
SSHKTFRIKRFLAK	14	30.12896667	1718.010948	23.37	sp|P62891|RL39_HUMAN 60S ribosomal protein L39 OS=Homo sapiens OX=9606 GN=RPL39 PE=1 SV=2	1.631841161	ESK1	MAGE-A4	0.188784093	-0.706500636	86326.25794	51891.29123	29065.83133	640.5123305	301.1507942	101570.3855	77.5
EAFVRHILSG	10	42.71043333	1127.609009	33.56	sp|P60660|MYL6_HUMAN Myosin light polypeptide 6 OS=Homo sapiens OX=9606 GN=MYL6 PE=1 SV=2	1.817596726	ESK1	MAGE-A4	0.189129644	-0.862032142	21111.50288	8843.327062	21893.99714	7100.659206	8087.514867	13337.86051	85
SLLEKGLDGAK	11	37.5102	1129.633359	23.01	sp|P81605|DCD_HUMAN Dermcidin OS=Homo sapiens OX=9606 GN=DCD PE=1 SV=2	8.234523947	ESK1	MAGE-A4	0.189180818	-3.041685247	8745.088602	924.5308739	512.6706705	593.7401266	384.4756019	258.3208597	10.538
PSRYISPDQLADL	13	55.51765	1473.746346	31.9	sp|P06733|ENOA_HUMAN Alpha-enolase OS=Homo sapiens OX=9606 GN=ENO1 PE=1 SV=2	1.472058486	MAGE-A4	ESK1	0.189221138	0.557834992	12851.93109	6158.040686	16223.31114	17223.76002	18152.17849	16489.51459	71.25
GIVVNKQVKGKILAK	15	31.19798333	1594.030121	24.21	sp|P46778|RL21_HUMAN 60S ribosomal protein L21 OS=Homo sapiens OX=9606 GN=RPL21 PE=1 SV=2	1.71977474	MAGE-A4	ESK1	0.189790293	0.78221961	2001.718808	602.5437614	2605.044251	2950.264901	2883.485487	3125.083893
SQKDILEEKRAVPDR	15	31.03823333	1782.957758	21.94	sp|P04440|DPB1_HUMAN HLA class II histocompatibility antigen, DP beta 1 chain OS=Homo sapiens OX=9606 GN=HLA-DPB1 PE=1 SV=1	1.803371769	ESK1	MAGE-A4	0.189869713	-0.850696842	5358.500251	1978.148921	2639.660931	1708.904761	2374.249457	1448.877655
VIIPKNWSL	9	57.04016667	1068.632242	22.83	sp|O95563|MPC2_HUMAN Mitochondrial pyruvate carrier 2 OS=Homo sapiens OX=9606 GN=MPC2 PE=1 SV=1	1.375519508	MAGE-A4	ESK1	0.190294375	0.459976601	14115.30994	10411.72853	20456.51738	17613.40601	24782.2371	19480.1155	0.134	HLA-A*02:01
NKQVKGKILAKRI	13	26.43903333	1494.970958	27.91	sp|P46778|RL21_HUMAN 60S ribosomal protein L21 OS=Homo sapiens OX=9606 GN=RPL21 PE=1 SV=2	1.824468101	MAGE-A4	ESK1	0.190347905	0.867475927	2572.100584	947.6692046	495.3827148	1931.77941	2079.899766	3313.838485	82.5
WDLDPEVRPTSAVAA	15	56.4081	1625.804603	40.5	sp|P02656|APOC3_HUMAN Apolipoprotein C-III OS=Homo sapiens OX=9606 GN=APOC3 PE=1 SV=1	1.649628526	MAGE-A4	ESK1	0.195399463	0.722141185	91151.89746	43491.85105	132138.1276	161204.6473	176769.4754	102116.8702
APASVPAQAPKRTQAPTKASE	21	29.48081667	2105.117396	25.96	sp|P47914|RL29_HUMAN 60S ribosomal protein L29 OS=Homo sapiens OX=9606 GN=RPL29 PE=1 SV=2	2.364496468	MAGE-A4	ESK1	0.195636351	1.241532986	2868.883179	226.5869374	2785.149284	3999.069169	4058.72906	5846.905571
PFLVVRHQLLKT	12	45.8437	1449.881154	51.99	sp|P15954|COX7C_HUMAN Cytochrome c oxidase subunit 7C, mitochondrial OS=Homo sapiens OX=9606 GN=COX7C PE=1 SV=1	1.582285154	ESK1	MAGE-A4	0.196299091	-0.662009621	520377.7283	320455.6505	284502.9453	153270.6308	192780.4684	365158.4583	77.5
ASTKGPSVFPLAPSSKS	17	41.80323333	1659.885079	23.78	sp|P01857|IGHG1_HUMAN Immunoglobulin heavy constant gamma 1 OS=Homo sapiens OX=9606 GN=IGHG1 PE=1 SV=1	1.227666178	ESK1	MAGE-A4	0.196367953	-0.295918322	23426.81742	16184.29654	21837.1504	15080.43576	16667.50876	18304.96519
YLANLTQSQIALNEKLVNL	19	65.01751667	2144.184478	51.93	sp|O00303|EIF3F_HUMAN Eukaryotic translation initiation factor 3 subunit F OS=Homo sapiens OX=9606 GN=EIF3F PE=1 SV=1	2.089389467	ESK1	MAGE-A4	0.196956729	-1.063081439	39416.34122	26772.0575	45795.10093	2971.510366	13361.33386	37263.4342
WVSPSPAKAL	10	45.10105	1054.583337	20.78	sp|O75452|RDH16_HUMAN Retinol dehydrogenase 16 OS=Homo sapiens OX=9606 GN=RDH16 PE=1 SV=2	1.456240674	ESK1	MAGE-A4	0.197407832	-0.542248811	87244.62724	56579.0652	110273.3365	47309.52625	55868.06795	71310.75338	7.313
AQVKGHGKKV	10	21.06233333	1050.629959	37.21	sp|P69905|HBA_HUMAN Hemoglobin subunit alpha OS=Homo sapiens OX=9606 GN=HBA1 PE=1 SV=2	2.230748358	ESK1	MAGE-A4	0.197496196	-1.157527778	6448.854383	6649.819391	2068.19959	1130.848217	2347.19831	3320.960321	10.258
VVKVANVSLLALYKGKKERPRS	22	37.9497	2454.480956	44.17	sp|P62266|RS23_HUMAN 40S ribosomal protein S23 OS=Homo sapiens OX=9606 GN=RPS23 PE=1 SV=3	1.908333263	ESK1	MAGE-A4	0.197882526	-0.932313139	270773.5785	178626.5478	135016.2861	27586.97647	31282.73856	247374.7045
VERADGYEPPVQESV	15	44.24626667	1673.789689	42.88	sp|P61247|RS3A_HUMAN 40S ribosomal protein S3a OS=Homo sapiens OX=9606 GN=RPS3A PE=1 SV=2	2.102280811	MAGE-A4	ESK1	0.198042075	1.071955389	14820.4954	1817.022022	12844.2579	16076.05935	20695.63312	25207.27805
RVAGIHKKVARTIGISVD	18	33.7575	1919.142699	36.15	sp|P26373|RL13_HUMAN 60S ribosomal protein L13 OS=Homo sapiens OX=9606 GN=RPL13 PE=1 SV=4	4.911059292	ESK1	MAGE-A4	0.20006563	-2.295583504	11737.16454	2556.772752	1422.682376	1	154.2915277	3045.958914
GKVKVGVNGFGRIGRLVT	18	41.1152	1856.110541	28.32	sp|P04406|G3P_HUMAN Glyceraldehyde-3-phosphate dehydrogenase OS=Homo sapiens OX=9606 GN=GAPDH PE=1 SV=3	2.116318392	ESK1	MAGE-A4	0.202500286	-1.080902603	6162.163616	3018.01523	153.4472971	1	1	4410.312824
NKNARATLSSI	11	32.15641667	1173.64655	26.45	sp|P46779|RL28_HUMAN 60S ribosomal protein L28 OS=Homo sapiens OX=9606 GN=RPL28 PE=1 SV=3	1.336202159	MAGE-A4	ESK1	0.202603143	0.418138296	11322.2875	7111.419308	12585.93614	12281.70951	12428.01466	16738.78973	70
KEEIIKTLSKEEETK	15	33.22605	1803.982334	28.85	sp|P84098|RL19_HUMAN 60S ribosomal protein L19 OS=Homo sapiens OX=9606 GN=RPL19 PE=1 SV=1	1.287866981	ESK1	MAGE-A4	0.205075071	-0.36498359	10126.30159	13762.50428	8356.210504	7617.790651	8231.273758	9188.471961
RKLIKDGLIIRKPV	14	34.50076667	1648.086314	38.51	sp|P84098|RL19_HUMAN 60S ribosomal protein L19 OS=Homo sapiens OX=9606 GN=RPL19 PE=1 SV=1	1.912214522	MAGE-A4	ESK1	0.207390286	0.935244381	18848.03991	8835.109444	4185.733857	14182.701	15125.18549	31632.25477	66.667
SYKHLKHERLRKYH	14	24.91465	1894.04345	28.22	sp|P56134|ATPK_HUMAN ATP synthase subunit f, mitochondrial OS=Homo sapiens OX=9606 GN=ATP5MF PE=1 SV=3	1.705719471	ESK1	MAGE-A4	0.208627753	-0.770380395	39619.65425	15910.3974	20286.40573	1077.845235	695.044479	42675.48453	95
SYGGGEEASGSGGGYGGGSGKSSHS	25	27.77038333	2174.874748	29.6	sp|P35527|K1C9_HUMAN Keratin, type I cytoskeletal 9 OS=Homo sapiens OX=9606 GN=KRT9 PE=1 SV=3	4.491631652	ESK1	MAGE-A4	0.208953875	-2.166400109	1920.183487	1518.420342	4277.987264	1426.399673	1	291.5931839
TGIIVLSVTHLAEKK	15	41.43268889	1607.95485	20.35	sp|Q8NH76|O56B4_HUMAN Olfactory receptor 56B4 OS=Homo sapiens OX=9606 GN=OR56B4 PE=2 SV=1	9.844077596	ESK1	MAGE-A4	0.210015173	-3.29925603	452501.217	834727.8835	26619.36983	53023.85399	35290.14901	45151.87612
YRLLKSKLYL	10	41.69871667	1295.796011	24.86	sp|P10620|MGST1_HUMAN Microsomal glutathione S-transferase 1 OS=Homo sapiens OX=9606 GN=MGST1 PE=1 SV=1	1.870901047	ESK1	MAGE-A4	0.211613317	-0.903733256	71497.70208	44667.58049	26050.45682	14516.88184	17375.84295	44121.84562	0.669	HLA-A*02:01
SAFATPFLVVRHQLLKT	17	55.37816667	1927.104599	30.32	sp|P15954|COX7C_HUMAN Cytochrome c oxidase subunit 7C, mitochondrial OS=Homo sapiens OX=9606 GN=COX7C PE=1 SV=1	2.102171444	ESK1	MAGE-A4	0.212044096	-1.071880334	61901.40145	39361.34915	19842.11713	6665.850139	12413.89825	38529.66691
AVSELAGHQTSAESWGTGRAV	21	42.3391	2113.020184	28.18	sp|P36578|RL4_HUMAN 60S ribosomal protein L4 OS=Homo sapiens OX=9606 GN=RPL4 PE=1 SV=5	1.812380475	MAGE-A4	ESK1	0.212215366	0.857885854	2425.059597	645.3553644	2803.236339	2403.527994	3971.590631	4270.17231
TIVIRRDYLHYIRKY	15	42.3391	2008.137649	20.01	sp|P62280|RS11_HUMAN 40S ribosomal protein S11 OS=Homo sapiens OX=9606 GN=RPS11 PE=1 SV=3	2.033509448	ESK1	MAGE-A4	0.212227612	-1.023971694	9861.486301	6844.833775	2418.541339	283.8468432	287.4637329	8833.544383
KHPEIFVN	8	46.21246667	982.5240139	24.53	sp|P35658|NU214_HUMAN Nuclear pore complex protein Nup214 OS=Homo sapiens OX=9606 GN=NUP214 PE=1 SV=2	1.59003396	MAGE-A4	ESK1	0.212411554	0.669057579	6849.917212	2360.542126	8194.184502	7887.862791	9574.610074	10211.50189	69.167
PAGWILSHLETYRRPE	16	50.81925	1923.996685	32.52	sp|P10176|COX8A_HUMAN Cytochrome c oxidase subunit 8A, mitochondrial OS=Homo sapiens OX=9606 GN=COX8A PE=1 SV=2	2.932356146	ESK1	MAGE-A4	0.213051893	-1.552060335	110614.8896	78951.99491	13006.06986	1318.870707	3403.185601	64359.91884
TGASGSFKLNKKAASGEAKPKVK	23	27.39736667	2303.294678	28.02	sp|P16403|H12_HUMAN Histone H1.2 OS=Homo sapiens OX=9606 GN=H1-2 PE=1 SV=2	1.709430354	ESK1	MAGE-A4	0.214449622	-0.773515645	14511.6744	5875.180396	10264.75633	4653.172834	4080.628952	9197.090255
EESNYELEGKIK	12	36.0351666666667;36.0903166666667	1437.69936502504;1437.70327932136	38.07;29.95	sp|P13645|K1C10_HUMAN Keratin, type I cytoskeletal 10 OS=Homo sapiens OX=9606 GN=KRT10 PE=1 SV=6	1.85238158101573;1.07262080549152	MAGE-A4	ESK1	0.215092426	0.23378655	4397.869465	17433.17435	4383.490383	19408.63377	5164.296845	6253.192535	85
FYVGEIIGKRGIIG	14	55.27205	1520.871288	26.89	sp|O75964|ATP5L_HUMAN ATP synthase subunit g, mitochondrial OS=Homo sapiens OX=9606 GN=ATP5MG PE=1 SV=3	1.6728252	ESK1	MAGE-A4	0.215460679	-0.742286701	10483.33793	5811.757651	9562.987977	2282.728139	4724.531633	8450.472185	95
TPFLVVRHQLLKT	13	45.79161667	1550.929077	42.05	sp|P15954|COX7C_HUMAN Cytochrome c oxidase subunit 7C, mitochondrial OS=Homo sapiens OX=9606 GN=COX7C PE=1 SV=1	1.583818992	ESK1	MAGE-A4	0.216867333	-0.663407465	24331.83363	11697.64906	13202.80959	7347.303902	8961.103864	14776.13695	78.75
IKRNSTIPTKQTQIF	15	35.77183333	1774.011545	22.14	sp|P0DMV8|HS71A_HUMAN Heat shock 70 kDa protein 1A OS=Homo sapiens OX=9606 GN=HSPA1A PE=1 SV=1	1.474121814	MAGE-A4	ESK1	0.219115248	0.559855746	19111.52395	9812.340842	5705.311208	17025.7724	16897.97672	17123.87462
SRSRNITYLPAGQSVL	16	45.89881667	1760.952745	21.47	sp|P35232|PHB_HUMAN Prohibitin OS=Homo sapiens OX=9606 GN=PHB PE=1 SV=1	1.298242485	ESK1	MAGE-A4	0.220046477	-0.376559874	53963.58553	35105.44651	47294.79946	27662.96143	34352.21501	43022.08208
KIGTIYEGASNIQLNTIAKHIDAEY	25	55.72923333	2761.429014	30.35	sp|P45954|ACDSB_HUMAN Short/branched chain specific acyl-CoA dehydrogenase, mitochondrial OS=Homo sapiens OX=9606 GN=ACADSB PE=1 SV=1	1.841247106	ESK1	MAGE-A4	0.221770418	-0.880585025	15296.06028	7258.328566	4486.17172	1	156.5080519	14529.49497
FGSAFATPFLVVRHQLLKT	19	59.89695;59.9272	2131.19609701559;2131.19102017129	32.96;27.19	sp|P15954|COX7C_HUMAN Cytochrome c oxidase subunit 7C, mitochondrial OS=Homo sapiens OX=9606 GN=COX7C PE=1 SV=1	2.10101600952824;4.71793337975725	ESK1	MAGE-A4	0.221914805	-1.629168824	159910.7687	98124.94283	45572.27177	17061.44052	9582.30537	71504.9431
REPVRAPAVAVAPTPVQPPIIVAPV	25	58.89673333	2543.493833	24.74	sp|Q9P2E9|RRBP1_HUMAN Ribosome-binding protein 1 OS=Homo sapiens OX=9606 GN=RRBP1 PE=1 SV=5	5.06369582	MAGE-A4	ESK1	0.223100196	2.339985728	5200.404302	1836.104096	1	8058.984527	15158.13228	12413.62136
VRYSLDPENPTK	12	38.03683333	1417.720395	30.68	sp|P18621|RL17_HUMAN 60S ribosomal protein L17 OS=Homo sapiens OX=9606 GN=RPL17 PE=1 SV=3	1.368459336	MAGE-A4	ESK1	0.223272033	0.452552565	6280.891379	6121.468885	12170.33295	9204.263102	13169.65243	11252.8159	15.595
VVHKAVLDVFEEGTEASAA	19	50.31001667	1970.995458	37.93	sp|P01011|AACT_HUMAN Alpha-1-antichymotrypsin OS=Homo sapiens OX=9606 GN=SERPINA3 PE=1 SV=2	1.26947145	ESK1	MAGE-A4	0.224057741	-0.34422795	16461.25326	11862.05164	15006.01799	8881.816433	10677.74959	14572.21606
SGLVNYQISVKG	12	47.66105	1263.683037	33.58	sp|P08236|BGLR_HUMAN Beta-glucuronidase OS=Homo sapiens OX=9606 GN=GUSB PE=1 SV=2	1.394419034	ESK1	MAGE-A4	0.226481294	-0.479664168	14462.69661	9840.646194	17700.98568	7666.337057	9561.516661	12895.3212	38.6
YALPHAILRL	10	52.35565	1165.697345	30.36	sp|P60709|ACTB_HUMAN Actin, cytoplasmic 1 OS=Homo sapiens OX=9606 GN=ACTB PE=1 SV=1	1.466374792	MAGE-A4	ESK1	0.226811212	0.552253891	14630.47879	11572.1519	6780.641727	11301.21055	17232.22948	19832.3992	1.058	HLA-A*02:01
SSLLEKGLDGAKKAVGGLGK	20	48.76575	1927.111057	48.63	sp|P81605|DCD_HUMAN Dermcidin OS=Homo sapiens OX=9606 GN=DCD PE=1 SV=2	122.3257296	ESK1	MAGE-A4	0.226934711	-6.934584077	40431.91972	98.75091595	488.3283606	118.9950431	25.35024285	190.9807254
AKRTKKVGIVGKYG	14	25.68475	1503.924451	30.96	sp|P61513|RL37A_HUMAN 60S ribosomal protein L37a OS=Homo sapiens OX=9606 GN=RPL37A PE=1 SV=2	1.560278926	MAGE-A4	ESK1	0.230264807	0.641803958	9591.759285	5521.057164	2792.05696	7927.512086	7852.376096	12156.70847	100
ADNLVLNLQDESFTRGSDSLIKGKK	25	50.03398333	2747.44533	27.64	sp|Q99623|PHB2_HUMAN Prohibitin-2 OS=Homo sapiens OX=9606 GN=PHB2 PE=1 SV=2	1.892213481	ESK1	MAGE-A4	0.230480665	-0.920074864	10268.76549	6826.832331	4046.085536	1073.134557	2148.856235	7950.999762
QKENAGEDPGLA	12	31.30551667	1227.573644	22.27	sp|P81605|DCD_HUMAN Dermcidin OS=Homo sapiens OX=9606 GN=DCD PE=1 SV=2	1.88002391	ESK1	MAGE-A4	0.231332852	-0.91075101	21478.42545	9435.463792	9398.74643	18966.02551	1956.995934	519.597168	87.5
DKIRYESLTD	10	38.57715	1238.614598	20.16	sp|P07900|HS90A_HUMAN Heat shock protein HSP 90-alpha OS=Homo sapiens OX=9606 GN=HSP90AA1 PE=1 SV=5;sp|P08238|HS90B_HUMAN Heat shock protein HSP 90-beta OS=Homo sapiens OX=9606 GN=HSP90AB1 PE=1 SV=4	1.52229827	ESK1	MAGE-A4	0.232404854	-0.606251059	6750.426718	3629.264149	8236.572821	3443.201758	4833.609326	3952.240252	95
FAKALANVNIGSL	13	55.5618	1316.744332	32.85	sp|P05386|RLA1_HUMAN 60S acidic ribosomal protein P1 OS=Homo sapiens OX=9606 GN=RPLP1 PE=1 SV=1	1.245628981	ESK1	MAGE-A4	0.233178773	-0.316874416	70992.75481	56782.57044	84126.62406	47480.93618	54373.16741	68262.32158	45.8
PGVTVKD	7	28.25171667	714.3906976	23.28	sp|P39019|RS19_HUMAN 40S ribosomal protein S19 OS=Homo sapiens OX=9606 GN=RPS19 PE=1 SV=2	2.02684234	ESK1	MAGE-A4	0.233565755	-1.019233872	2923.715603	3105.663487	8176.730834	956.3784588	2788.252758	3264.35495
EEIIKTLSKEEETKK	15	34.17936667	1803.983063	38.21	sp|P84098|RL19_HUMAN 60S ribosomal protein L19 OS=Homo sapiens OX=9606 GN=RPL19 PE=1 SV=1	1.366329704	MAGE-A4	ESK1	0.235095616	0.450305658	52162.28413	27543.8078	42501.90079	42894.41163	54652.17958	69429.81936
SATALGFLAHKRGLLVRV	18	47.07443333	1908.143805	29.54	sp|P27338|AOFB_HUMAN Amine oxidase [flavin-containing] B OS=Homo sapiens OX=9606 GN=MAOB PE=1 SV=3	2.46150253	ESK1	MAGE-A4	0.235171398	-1.299539222	12705.42951	5921.132045	1044.249719	118.191772	109.9492127	7763.242746
GRVRTKTVKKAARVIIEKY	19	30.87863333	2215.362297	21.47	sp|P08708|RS17_HUMAN 40S ribosomal protein S17 OS=Homo sapiens OX=9606 GN=RPS17 PE=1 SV=2	1.471422442	ESK1	MAGE-A4	0.235685884	-0.557211501	17948.46828	11650.11843	9974.088809	984.4703728	447.1530289	25462.53995
DINKDKFAKAK	11	21.4118583333333;25.1037333333333	1276.71388075692;1276.71408818623	36.38;27.32	sp|P00325|ADH1B_HUMAN All-trans-retinol dehydrogenase [NAD(+)] ADH1B OS=Homo sapiens OX=9606 GN=ADH1B PE=1 SV=2	7.18767015164568;58.5147845833118	Condition 2;Condition 1	Condition 1;Condition 2	0.235754464	-0.092815443	2348.969147	18090.24922	453.9182918	14324.19761	4528.60533	738.5041674	62.778
IVLYFKLRSKKTPAVK	16	36.1424	1890.182517	23.52	sp|Q96IX5|ATPMD_HUMAN ATP synthase membrane subunit DAPIT, mitochondrial OS=Homo sapiens OX=9606 GN=ATP5MD PE=1 SV=1	2.097011266	ESK1	MAGE-A4	0.237330013	-1.068334612	103902.8647	59197.08697	27684.11067	19650.57214	14277.70903	57050.75432
YREAPIDKKGNFNYIE	16	39.63708333	1955.975221	26.73	sp|O14950|ML12B_HUMAN Myosin regulatory light chain 12B OS=Homo sapiens OX=9606 GN=MYL12B PE=1 SV=2	1.353132163	ESK1	MAGE-A4	0.238458962	-0.436302757	34069.447	22052.45158	20467.14822	16084.69495	15835.71829	24680.89216
RSGGGGGGGLGSGGSIRSS	19	28.14426667	1561.756304	25.52	sp|P35527|K1C9_HUMAN Keratin, type I cytoskeletal 9 OS=Homo sapiens OX=9606 GN=KRT9 PE=1 SV=3	1.605939497	ESK1	MAGE-A4	0.238940008	-0.683417541	7981.612783	6636.802309	7906.884152	9124.034935	3447.867694	1454.341373
AIRVTNPNARLRSEENE	17	32.4236	1968.013434	29.59	sp|P62910|RL32_HUMAN 60S ribosomal protein L32 OS=Homo sapiens OX=9606 GN=RPL32 PE=1 SV=2	1.222283644	MAGE-A4	ESK1	0.239721412	0.289579117	65200.53776	38501.51573	45534.77962	55536.44545	64567.58993	62305.70479
NLVIVKKGEKDIPGLTDTTVPR	22	43.5644	2392.366079	31.94	sp|P62753|RS6_HUMAN 40S ribosomal protein S6 OS=Homo sapiens OX=9606 GN=RPS6 PE=1 SV=1	1.874198461	MAGE-A4	ESK1	0.240944838	0.906273729	5466.96455	4116.741093	4245.483445	4654.440813	6160.317567	15103.88652
VSVQRTQAPAVATT	14	35.61205	1427.774554	28.14	sp|P15880|RS2_HUMAN 40S ribosomal protein S2 OS=Homo sapiens OX=9606 GN=RPS2 PE=1 SV=2	1.582075451	MAGE-A4	ESK1	0.241077784	0.661818405	3261.662693	827.3204554	1608.819772	2808.49349	3918.842141	2287.018491	53.824
VHKAVLTIDEKGTEA	15	32.961	1609.868939	27.78	sp|P01009|A1AT_HUMAN Alpha-1-antitrypsin OS=Homo sapiens OX=9606 GN=SERPINA1 PE=1 SV=3	1.793337522	ESK1	MAGE-A4	0.243115212	-0.842647042	6212.808454	2316.628298	6158.256559	1948.605706	2196.083698	4045.455022
YLTPLPQPNRALSF	14	60.17021667	1615.871311	33.64	sp|P10620|MGST1_HUMAN Microsomal glutathione S-transferase 1 OS=Homo sapiens OX=9606 GN=MGST1 PE=1 SV=1	1.197714424	MAGE-A4	ESK1	0.243785722	0.260283961	68918.0549	62645.94078	88848.43069	79773.77308	103589.323	80628.04617	19.179
NFVHTNLRKNNRQPYAV	17	33.3886	2070.087872	28.11	sp|P36578|RL4_HUMAN 60S ribosomal protein L4 OS=Homo sapiens OX=9606 GN=RPL4 PE=1 SV=5	1.561020694	MAGE-A4	ESK1	0.24427858	0.642489662	15550.91883	9555.530743	4047.865344	13449.87806	12613.13578	19447.47504
KGVDLLR	7	22.35131667	799.4916645	20.24	sp|Q14679|TTLL4_HUMAN Tubulin polyglutamylase TTLL4 OS=Homo sapiens OX=9606 GN=TTLL4 PE=1 SV=2	41.18563064	MAGE-A4	ESK1	0.244745484	5.364069175	131.1478261	195.5358085	301.3288742	24840.27061	163.7787917	861.0418226
IEWNLSPVGRVTPKEWRNQ	19	50.98645	2308.210419	30.91	sp|P24311|COX7B_HUMAN Cytochrome c oxidase subunit 7B, mitochondrial OS=Homo sapiens OX=9606 GN=COX7B PE=1 SV=2	1.808213276	ESK1	MAGE-A4	0.247092764	-0.854564851	103025.7707	75479.12929	38549.33727	9137.462901	14427.38179	96473.11773
LDPNETNEIANANSRQQIR	19	39.26671667	2182.074479	33.66	sp|P84098|RL19_HUMAN 60S ribosomal protein L19 OS=Homo sapiens OX=9606 GN=RPL19 PE=1 SV=1	4.010938744	MAGE-A4	ESK1	0.247246056	2.00335658	1232.656173	1	1239.95269	2190.310766	4704.974531	3022.197388
NLYIISVKGIKGRLNRLP	18	48.7134	2053.257667	40.28	sp|P62829|RL23_HUMAN 60S ribosomal protein L23 OS=Homo sapiens OX=9606 GN=RPL23 PE=1 SV=1	2.178783925	ESK1	MAGE-A4	0.247570267	-1.123523128	86435.35605	62364.08536	20290.27646	5317.719694	10385.53158	61904.13143
LLLGRDALRPAPALLAPAVLLG	22	88.5881;98.7834666666667	2209.37170193326;2209.36961037559	22.32;16.08	sp|P57679|EVC_HUMAN Ellis-van Creveld syndrome protein OS=Homo sapiens OX=9606 GN=EVC PE=1 SV=1	2.45780788015039;2.72442290684055	ESK1	MAGE-A4	0.248367598	-1.355173598	111308.4719	76637.54924	30013.24604	315.649132	12047.81665	72834.14911
GFVKVVKNKAYFKRYQV	17	36.7242	2073.186248	26.6	sp|P46777|RL5_HUMAN 60S ribosomal protein L5 OS=Homo sapiens OX=9606 GN=RPL5 PE=1 SV=3	1.244787385	ESK1	MAGE-A4	0.2487605	-0.315899345	7532.940616	3709.353067	1611.041307	54.40823062	57.43918546	10213.87981
ISGGGSRGGGGGGYGSGGS	19	26.33111667	1482.64518	21.85	sp|P04264|K2C1_HUMAN Keratin, type II cytoskeletal 1 OS=Homo sapiens OX=9606 GN=KRT1 PE=1 SV=6	296.0345735	MAGE-A4	ESK1	0.248777072	8.064064937	1	1	18.80471773	5232.866202	333.9803903	1
GVNHEKYDNSL	11	30.34241667	1274.588114	40.55	sp|P04406|G3P_HUMAN Glyceraldehyde-3-phosphate dehydrogenase OS=Homo sapiens OX=9606 GN=GAPDH PE=1 SV=3	1.001269592	MAGE-A4	ESK1	0.25363407	0.002038909	1193.134691	12269.80132	361.4799993	13841.96737	1	1	14.265
SLDALITHV	9	55.86021667	967.5338839	27.46	sp|P00325|ADH1B_HUMAN All-trans-retinol dehydrogenase [NAD(+)] ADH1B OS=Homo sapiens OX=9606 GN=ADH1B PE=1 SV=2	1.378548195	ESK1	MAGE-A4	0.256431027	-0.463149705	15766.46921	12928.75904	20903.25556	11038.69372	17143.88561	7796.201828	0.01	HLA-A*02:01
PYINGKFKKDN	11	55.37816667	1322.69853	35.76	sp|O14957|QCR10_HUMAN Cytochrome b-c1 complex subunit 10 OS=Homo sapiens OX=9606 GN=UQCR11 PE=1 SV=1	2.247533755	ESK1	MAGE-A4	0.25714415	-1.168238382	14310.54688	10833.19784	5913.213475	1	812.2919102	13005.94691	100
AKIKARDLRGKKKEELLK	18	26.75978333	2123.327057	22.27	sp|P42766|RL35_HUMAN 60S ribosomal protein L35 OS=Homo sapiens OX=9606 GN=RPL35 PE=1 SV=2	1.351345589	ESK1	MAGE-A4	0.257145823	-0.434396672	26881.76386	18339.65098	19615.80818	11920.75518	12021.56251	24037.43192
VKPKEVKPKIPKGVSRK	17	26.43903333	1917.224941	42.99	sp|P47914|RL29_HUMAN 60S ribosomal protein L29 OS=Homo sapiens OX=9606 GN=RPL29 PE=1 SV=2	1.494626924	ESK1	MAGE-A4	0.25761085	-0.579785416	14490.4772	6490.553024	9360.43218	5770.836448	5374.015334	9155.506734
SSSGGGGGGGRF	12	26.43903333	981.4267223	26.65	sp|P35527|K1C9_HUMAN Keratin, type I cytoskeletal 9 OS=Homo sapiens OX=9606 GN=KRT9 PE=1 SV=3	1.624242307	ESK1	MAGE-A4	0.258094869	-0.699766872	7529.382752	8644.35564	4350.172867	10082.10634	1322.88213	1231.00258	73.75
AQVIYTRNTKGGDAPAAGEDA	21	33.8097	2104.020486	22.21	sp|P62851|RS25_HUMAN 40S ribosomal protein S25 OS=Homo sapiens OX=9606 GN=RPS25 PE=1 SV=1	3.379111506	MAGE-A4	ESK1	0.258131731	1.755997289	1	1215.364349	1015.096857	2419.89982	2591.95824	2525.119064
SGGGGGRF	8	25.84618333	693.3187467	23.51	sp|P04264|K2C1_HUMAN Keratin, type II cytoskeletal 1 OS=Homo sapiens OX=9606 GN=KRT1 PE=1 SV=6	4.278031874	ESK1	MAGE-A4	0.260547978	-2.096947231	2519.059224	9619.051491	552.9503822	2430.895412	228.6065477	307.0633845	73.75
GTQGKIVDLVKELDRDT	17	53.40081667	1886.010517	42.14	sp|P01009|A1AT_HUMAN Alpha-1-antitrypsin OS=Homo sapiens OX=9606 GN=SERPINA1 PE=1 SV=3	2.169640675	ESK1	MAGE-A4	0.262030398	-1.11745613	51108.49849	31175.17703	11821.66602	1490.386706	7080.258139	34803.05414
FRVPTANVSVVD	12	50.98645	1302.693797	21.02	sp|P04406|G3P_HUMAN Glyceraldehyde-3-phosphate dehydrogenase OS=Homo sapiens OX=9606 GN=GAPDH PE=1 SV=3	1.397523226	MAGE-A4	ESK1	0.262685628	0.482872259	7124.042188	5641.250934	4890.102972	5302.234216	8690.478096	10681.11379	63.889
VDGEPLGRVSFE	12	51.03873333	1303.64081	29.44	sp|P62937|PPIA_HUMAN Peptidyl-prolyl cis-trans isomerase A OS=Homo sapiens OX=9606 GN=PPIA PE=1 SV=2	1.962197847	MAGE-A4	ESK1	0.264274156	0.972470515	246.9096216	7078.710204	1452.910493	9754.761507	3993.02451	3477.427277	87.5
TNVPRASVPDGFL	13	53.46341667	1371.715046	22.36	sp|P14174|MIF_HUMAN Macrophage migration inhibitory factor OS=Homo sapiens OX=9606 GN=MIF PE=1 SV=4	1.556136613	MAGE-A4	ESK1	0.26492136	0.63796872	1870.502751	812.0588934	4347.514785	2787.988577	4217.754756	3934.015994	70
SQVLANGLDNKL	12	46.64033333	1270.689198	21.52	sp|P62269|RS18_HUMAN 40S ribosomal protein S18 OS=Homo sapiens OX=9606 GN=RPS18 PE=1 SV=3	1.532464	MAGE-A4	ESK1	0.265741933	0.615853183	1712.214033	1093.888139	2193.427196	1512.065565	2709.79865	3439.734558	16.918
TVRADHGEPIGRGT	14	26.86443333	1464.743104	28.08	sp|P08238|HS90B_HUMAN Heat shock protein HSP 90-beta OS=Homo sapiens OX=9606 GN=HSP90AB1 PE=1 SV=4	1.173187464	ESK1	MAGE-A4	0.265931474	-0.229965299	135.5992938	6368.398088	723.92536	6160.927359	1	1	90
SFKLNKKAASGEAKPKVK	18	26.3835	1930.136502	38.25	sp|P16403|H12_HUMAN Histone H1.2 OS=Homo sapiens OX=9606 GN=H1-2 PE=1 SV=2	1.33609056	MAGE-A4	ESK1	0.268071147	0.418017796	2725.051689	2232.073544	2791.999046	2551.204233	3018.525688	4783.801874
SLYQSKYEELQIT	13	51.30671667	1600.799638	30.4	sp|P04264|K2C1_HUMAN Keratin, type II cytoskeletal 1 OS=Homo sapiens OX=9606 GN=KRT1 PE=1 SV=6	1.532872205	MAGE-A4	ESK1	0.268742494	0.616402937	433.6054739	9843.218855	1095.399489	17432.1658	1	1	6.234
YSLGWASFPRN	11	57.08365	1296.623571	35.35	sp|P24310|CX7A1_HUMAN Cytochrome c oxidase subunit 7A1, mitochondrial OS=Homo sapiens OX=9606 GN=COX7A1 PE=1 SV=2	1.288560327	ESK1	MAGE-A4	0.273504745	-0.365760082	41072.45563	27311.40496	46626.65421	26523.28035	35710.14454	27021.62389	78.75
SSLLEKGLDGAKKA	14	36.82806667	1415.795747	21.98	sp|P81605|DCD_HUMAN Dermcidin OS=Homo sapiens OX=9606 GN=DCD PE=1 SV=2	3.259776715	ESK1	MAGE-A4	0.273963373	-1.702710534	977.4803936	281.6985988	1019.242461	309.4575902	1	389.492569	61.111
LGIEAGVT	8	40.3248	758.4199522	21.7	sp|Q6ZNA4|RN111_HUMAN E3 ubiquitin-protein ligase Arkadia OS=Homo sapiens OX=9606 GN=RNF111 PE=1 SV=3	4.731038122	ESK1	MAGE-A4	0.274392034	-2.242156786	1490463.917	2075902.118	133322.0475	223641.1057	452200.2446	106162.0889	68.333
NLYIISVK	8	50.4935	948.564926	22.92	sp|P62829|RL23_HUMAN 60S ribosomal protein L23 OS=Homo sapiens OX=9606 GN=RPL23 PE=1 SV=1	1.564532723	MAGE-A4	ESK1	0.276696489	0.645731834	2334.529342	1023.309473	2360.691362	1881.255698	2772.543221	4293.028672	24.283
DSSAEELK	8	28.78253333	877.4024042	22.08	sp|P26373|RL13_HUMAN 60S ribosomal protein L13 OS=Homo sapiens OX=9606 GN=RPL13 PE=1 SV=4	2.953746189	MAGE-A4	ESK1	0.282354914	1.560831346	429.9486628	1	411.0101847	703.4074507	1345.47219	435.09935	85
KASHTPKKWPKKPKVPQST	19	26.49145	2172.253685	26.75	sp|O76021|RL1D1_HUMAN Ribosomal L1 domain-containing protein 1 OS=Homo sapiens OX=9606 GN=RSL1D1 PE=1 SV=3	1.409063721	ESK1	MAGE-A4	0.286069652	-0.494736855	16855.97538	11118.29192	10299.72134	5518.208587	6886.746427	14757.75456
GQHGSGLGESSGF	13	37.56311667	1218.526842	26.34	sp|Q86YZ3|HORN_HUMAN Hornerin OS=Homo sapiens OX=9606 GN=HRNR PE=1 SV=2	11.27931962	MAGE-A4	ESK1	0.292507375	3.49560814	1887.755033	174.1076992	802.9541512	30235.69233	956.0192905	1121.473664	43.857
LTPLPQPNRAL	11	46.53268333	1218.709083	20.41	sp|P10620|MGST1_HUMAN Microsomal glutathione S-transferase 1 OS=Homo sapiens OX=9606 GN=MGST1 PE=1 SV=1	1.023633149	MAGE-A4	ESK1	0.292583681	0.033430195	1	10742.21671	1	10104.95808	750.0098559	141.1211865	7.568
YKIIPLLTDPKNHGLSDEHVF	21	52.98326667	2435.284583	24.71	sp|P07099|HYEP_HUMAN Epoxide hydrolase 1 OS=Homo sapiens OX=9606 GN=EPHX1 PE=1 SV=1	1.840105498	ESK1	MAGE-A4	0.294373476	-0.879788482	51142.58669	34905.24656	12674.35638	1664.428707	6989.643757	44996.21537
VHKAVLDVFEEGTEASAA	18	49.66471667	1871.927436	23.78	sp|P01011|AACT_HUMAN Alpha-1-antichymotrypsin OS=Homo sapiens OX=9606 GN=SERPINA3 PE=1 SV=2	1.290811057	ESK1	MAGE-A4	0.295090934	-0.368277841	14436.03617	8285.263763	9369.012109	6739.408086	9286.922229	8834.250074
SAVTVKSAIRRLKELKDQ	18	40.3248	2041.20153	27.06	sp|P61513|RL37A_HUMAN 60S ribosomal protein L37a OS=Homo sapiens OX=9606 GN=RPL37A PE=1 SV=2	1.090985994	MAGE-A4	ESK1	0.296256821	0.125716935	8111.071804	2978.806128	4586.186052	231.8567838	1	16870.50947
GSAFATPFLVVRHQLLKT	18	56.05466667	1984.126771	21.98	sp|P15954|COX7C_HUMAN Cytochrome c oxidase subunit 7C, mitochondrial OS=Homo sapiens OX=9606 GN=COX7C PE=1 SV=1	3.0533049	ESK1	MAGE-A4	0.29638711	-1.610371663	10710.73119	5629.588543	1166.562275	410.7202625	1817.831794	3505.19632
SSAEELKLAT	10	40.7433	1047.545197	32.23	sp|P26373|RL13_HUMAN 60S ribosomal protein L13 OS=Homo sapiens OX=9606 GN=RPL13 PE=1 SV=4	1.496693103	ESK1	MAGE-A4	0.297846723	-0.581778427	35616.90955	17788.27289	40687.60905	15106.08066	19270.89182	28490.1519	26.108
AQAAAPASVPAQAPK	15	34.4457	1376.741138	35.77	sp|P47914|RL29_HUMAN 60S ribosomal protein L29 OS=Homo sapiens OX=9606 GN=RPL29 PE=1 SV=2	2.726857602	MAGE-A4	ESK1	0.300101756	1.447035996	4189.147731	1	2904.383589	4112.161738	8582.003089	6648.884976
IGFIKLD	7	54.66091667	804.4739585	24.72	sp|P62273|RS29_HUMAN 40S ribosomal protein S29 OS=Homo sapiens OX=9606 GN=RPS29 PE=1 SV=2	1.138670437	MAGE-A4	ESK1	0.307449871	0.187350251	42149.45918	33874.24059	49722.31922	51671.56372	47241.57595	44270.13475
SRSGGGGGGGLGSGGSIRSSYS	22	32.90871667	1898.885789	29.2	sp|P35527|K1C9_HUMAN Keratin, type I cytoskeletal 9 OS=Homo sapiens OX=9606 GN=KRT9 PE=1 SV=3	2.466527851	ESK1	MAGE-A4	0.308789288	-1.3019849	3489.1806	2251.677088	1422.406012	1764.327758	1139.861504	1
TGAGKHVPRAVF	12	31.09041667	1238.687814	33.06	sp|P68363|TBA1B_HUMAN Tubulin alpha-1B chain OS=Homo sapiens OX=9606 GN=TUBA1B PE=1 SV=1	1.488124707	ESK1	MAGE-A4	0.309573905	-0.573495431	22561.88394	12577.52369	8787.862545	10237.90977	9190.74898	10089.88225	77.5
FRAAVPSGASTGIY	14	47.44931667	1395.715596	30.97	sp|P06733|ENOA_HUMAN Alpha-enolase OS=Homo sapiens OX=9606 GN=ENO1 PE=1 SV=2;sp|P13929|ENOB_HUMAN Beta-enolase OS=Homo sapiens OX=9606 GN=ENO3 PE=1 SV=5	3.625217943	MAGE-A4	ESK1	0.3118662	1.857441059	1950.90173	350.7520827	1	3682.166543	4423.731726	238.098429	87.5
ANVDPTIGYKGITSF	15	57.38358333	1581.803807	44.14	sp|P45954|ACDSB_HUMAN Short/branched chain specific acyl-CoA dehydrogenase, mitochondrial OS=Homo sapiens OX=9606 GN=ACADSB PE=1 SV=1	1.3189272	MAGE-A4	ESK1	0.31191256	0.399364935	16881.13317	12590.5053	24859.75265	27796.08557	26854.11009	17008.95391
GHGKKVADAL	10	25.68475	994.5552341	21.12	sp|P69905|HBA_HUMAN Hemoglobin subunit alpha OS=Homo sapiens OX=9606 GN=HBA1 PE=1 SV=2	4.3614777	ESK1	MAGE-A4	0.314749508	-2.124817013	475.4547349	11118.332	724.3176983	2638.837474	73.69983553	111.7587841	52.647
SVNVDYSKLKKERPDF	16	40.06213333	1924.006268	22.17	sp|O00483|NDUA4_HUMAN Cytochrome c oxidase subunit NDUFA4 OS=Homo sapiens OX=9606 GN=NDUFA4 PE=1 SV=1	1.389935135	ESK1	MAGE-A4	0.315452081	-0.475017557	13187.35995	7557.054548	6469.378152	5154.838577	5799.942244	8624.400947
KEKARVITEEEKNFKAFASLR	21	40.42911667	2493.370578	21.67	sp|P26373|RL13_HUMAN 60S ribosomal protein L13 OS=Homo sapiens OX=9606 GN=RPL13 PE=1 SV=4	1.055708541	ESK1	MAGE-A4	0.315696935	-0.078211592	8691.11486	4822.704913	4649.808172	262.1758226	529.756244	16413.22186
FVLYKYKLLPRS	12	45.95093333	1525.902224	31.3	sp|P21397|AOFA_HUMAN Amine oxidase [flavin-containing] A OS=Homo sapiens OX=9606 GN=MAOA PE=1 SV=1	1.471043245	ESK1	MAGE-A4	0.316524494	-0.556839659	20729.22763	12877.75317	9893.783697	5491.409957	7381.350783	16698.60953	46.4
SGGGGGGGLGSGGSIRSSY	19	38.09216667	1568.720684	44.5	sp|P35527|K1C9_HUMAN Keratin, type I cytoskeletal 9 OS=Homo sapiens OX=9606 GN=KRT9 PE=1 SV=3	3.579445223	ESK1	MAGE-A4	0.317812117	-1.839736002	12953.0239	1282.691121	2214.067855	2110.271394	2142.724547	342.6276398
TNVPRASVPDGF	12	46.69551667	1258.630507	40.14	sp|P14174|MIF_HUMAN Macrophage migration inhibitory factor OS=Homo sapiens OX=9606 GN=MIF PE=1 SV=4	1.49764848	ESK1	MAGE-A4	0.320168458	-0.582699042	11580.18064	5139.348912	11960.92282	4664.998002	6654.069657	7831.255495	78.75
AKRTKKVGIVGKYGTRYGASLRK	23	28.90787222	2536.508208	22.03	sp|P61513|RL37A_HUMAN 60S ribosomal protein L37a OS=Homo sapiens OX=9606 GN=RPL37A PE=1 SV=2	1.365007074	ESK1	MAGE-A4	0.322456333	-0.448908428	94214.78122	73478.56027	75174.98341	29256.54527	22233.54225	126434.5032
GLPPVVF	7	36.5624333333333;41.27465	727.424910895795;727.425306788286	16.49;20.77	sp|Q63HN8|RN213_HUMAN E3 ubiquitin-protein ligase RNF213 OS=Homo sapiens OX=9606 GN=RNF213 PE=1 SV=3	2.53044928088824;3.00165776708937	ESK1	MAGE-A4	0.323151162	-1.445733806	133099.5145	281545.2509	39469.63886	41357.8603	44178.1779	81171.80629
VLKVTKAAGTKKQFQKF	17	30.50165	1921.151439	22.45	sp|P62280|RS11_HUMAN 40S ribosomal protein S11 OS=Homo sapiens OX=9606 GN=RPS11 PE=1 SV=3	1.223462788	MAGE-A4	ESK1	0.323227719	0.290970222	4616.423747	2881.006949	3448.030063	3657.377924	4212.779836	5521.206172
KQEYDESGPSIVHRK	15	28.78253333	1771.887274	40.95	sp|P60709|ACTB_HUMAN Actin, cytoplasmic 1 OS=Homo sapiens OX=9606 GN=ACTB PE=1 SV=1	1.188041177	ESK1	MAGE-A4	0.323597015	-0.248329384	1088.829987	5140.976184	479.095738	5566.312186	1	80.71591491
NNASTDYDLSDKSINPL	17	53.40081667	1865.865881	37.34	sp|P39023|RL3_HUMAN 60S ribosomal protein L3 OS=Homo sapiens OX=9606 GN=RPL3 PE=1 SV=2	2.274379072	MAGE-A4	ESK1	0.325300602	1.185198616	2246.044071	1	3016.5932	2151.340315	4892.675565	4925.216193
LVDEPLLKL	9	58.56293333	1038.631671	20.5	sp|Q3LXA3|TKFC_HUMAN Triokinase/FMN cyclase OS=Homo sapiens OX=9606 GN=TKFC PE=1 SV=2	1.301335114	MAGE-A4	ESK1	0.325944598	0.379992527	10796.49685	7445.711324	14073.6416	14972.32829	17034.67365	10046.74813	0.199	HLA-A*02:01
YYPTEDVPR	9	40.16771667	1138.530817	27.87	sp|Q02878|RL6_HUMAN 60S ribosomal protein L6 OS=Homo sapiens OX=9606 GN=RPL6 PE=1 SV=3	2.11350856	MAGE-A4	ESK1	0.327390489	1.079470817	4808.174848	1	3720.971913	5709.604383	6715.077706	5601.7426	40
ESVGKGAVHDVKDV	14	30.44955	1438.741358	32.64	sp|P81605|DCD_HUMAN Dermcidin OS=Homo sapiens OX=9606 GN=DCD PE=1 SV=2	15.10901361	ESK1	MAGE-A4	0.329792178	-3.917337572	20993.53621	379.4660685	506.3954154	423.7947331	61.18324929	963.1243394	87.5
VNVEINVAPGKD	12	44.29825	1253.662654	35.65	sp|P35527|K1C9_HUMAN Keratin, type I cytoskeletal 9 OS=Homo sapiens OX=9606 GN=KRT9 PE=1 SV=3	1.374245168	MAGE-A4	ESK1	0.331421591	0.458338557	552.3886077	1	4242.504393	2603.43732	1869.06125	2116.859969	95
GISTPEELGLDKV	13	53.8553	1356.713593	22.09	sp|P20674|COX5A_HUMAN Cytochrome c oxidase subunit 5A, mitochondrial OS=Homo sapiens OX=9606 GN=COX5A PE=1 SV=2	1.276416078	ESK1	MAGE-A4	0.333275903	-0.352098687	7632.167173	6878.091748	11599.74542	8849.547431	5334.003403	6272.164807	22.452
QLEDGRTL	8	35.24051667	930.4770782	23.98	sp|P62987|RL40_HUMAN Ubiquitin-60S ribosomal protein L40 OS=Homo sapiens OX=9606 GN=UBA52 PE=1 SV=2	1.095108985	ESK1	MAGE-A4	0.33355986	-0.131205692	1	10987.65173	4.741692397	8845.137912	1061.439657	131.13884	9.578
SNNELVRTK	9	26.05928333	1059.567414	24.3	sp|P62241|RS8_HUMAN 40S ribosomal protein S8 OS=Homo sapiens OX=9606 GN=RPS8 PE=1 SV=2	12.62407434	MAGE-A4	ESK1	0.334647569	3.644190137	1	206.3514557	1	2411.81594	191.6433764	1.536799775	33.875
YENEVALRQ	9	36.35368333	1120.552855	35.45	sp|P13645|K1C10_HUMAN Keratin, type I cytoskeletal 10 OS=Homo sapiens OX=9606 GN=KRT10 PE=1 SV=6	2.093981584	MAGE-A4	ESK1	0.337704426	1.066248754	1995.015142	5023.311256	365.0117318	10156.95959	2144.505917	3159.108563	28.429
IVYKIRAADKRSKALK	16	27.77038333	1859.147253	26.31	sp|P56378|ATP68_HUMAN ATP synthase subunit ATP5MPL, mitochondrial OS=Homo sapiens OX=9606 GN=ATP5MPL PE=1 SV=1	1.430716483	ESK1	MAGE-A4	0.337882005	-0.51673781	10636.30951	6630.648076	4600.888564	3920.936283	4111.667279	7251.938417
APRPGMKS	8	53.65328333	842.4411352	21.9	sp|Q70EL1|UBP54_HUMAN Inactive ubiquitin carboxyl-terminal hydrolase 54 OS=Homo sapiens OX=9606 GN=USP54 PE=1 SV=4	2.952532069	ESK1	MAGE-A4	0.341647016	-1.561952729	9462.877935	28338.32978	2769.21697	465.8554152	7185.312991	6089.72373	76.25
AALRPLVKPKIVKKRTK	17	27.23703333	1945.303298	44.75	sp|P62910|RL32_HUMAN 60S ribosomal protein L32 OS=Homo sapiens OX=9606 GN=RPL32 PE=1 SV=2	1.357147937	MAGE-A4	ESK1	0.341969148	0.440577992	51474.6214	35682.4562	33475.97594	42600.47469	41073.1958	80043.2293
IKKIGYNPDTVA	12	35.29276667	1317.728999	31.04	sp|P68104|EF1A1_HUMAN Elongation factor 1-alpha 1 OS=Homo sapiens OX=9606 GN=EEF1A1 PE=1 SV=1;sp|Q5VTE0|EF1A3_HUMAN Putative elongation factor 1-alpha-like 3 OS=Homo sapiens OX=9606 GN=EEF1A1P5 PE=5 SV=1	1.074913997	MAGE-A4	ESK1	0.343589114	0.104221235	24627.66972	20524.32634	19591.80788	22738.99948	23954.1154	22900.90619	49
HQYHIRAY	8	29.10591667	1086.535324	27.35	sp|P15104|GLNA_HUMAN Glutamine synthetase OS=Homo sapiens OX=9606 GN=GLUL PE=1 SV=4	37.57599336	ESK1	MAGE-A4	0.343681874	-5.218163217	6220.479817	1621.418932	1	208.694383	1	1	19.33
RSGGGGGGGLGSGGSIR	17	27.93181667	1387.69156	34.3	sp|P35527|K1C9_HUMAN Keratin, type I cytoskeletal 9 OS=Homo sapiens OX=9606 GN=KRT9 PE=1 SV=3	1.48927071	ESK1	MAGE-A4	0.346895557	-0.574606021	7005.552167	4153.120354	3016.99235	6779.536171	1899.432088	839.5596881
KENAGEDPGLA	11	31.19798333	1099.51473	21.2	sp|P81605|DCD_HUMAN Dermcidin OS=Homo sapiens OX=9606 GN=DCD PE=1 SV=2	1.361089596	ESK1	MAGE-A4	0.347129866	-0.444762038	4487.077445	2282.804488	915.2494898	5224.897488	329.7372497	91.67351857	54.118
GTQGKIVDLVKELDR	15	49.92938333	1669.93701	30.96	sp|P01009|A1AT_HUMAN Alpha-1-antitrypsin OS=Homo sapiens OX=9606 GN=SERPINA1 PE=1 SV=3	1.865682407	ESK1	MAGE-A4	0.347569636	-0.899703419	30586.28384	15032.99221	6613.086654	2273.241638	5754.653054	19968.49018
YSQISSVPIGYSHPALLKL	19	56.552	2072.129264	27.83	sp|P80404|GABT_HUMAN 4-aminobutyrate aminotransferase, mitochondrial OS=Homo sapiens OX=9606 GN=ABAT PE=1 SV=3	5.394117497	ESK1	MAGE-A4	0.34800454	-2.431386947	8353.938715	384.7111452	1188.636785	665.3687523	367.1116625	807.9108354
PNETNEIANANSRQQI	16	38.73391667	1797.862159	57.64	sp|P84098|RL19_HUMAN 60S ribosomal protein L19 OS=Homo sapiens OX=9606 GN=RPL19 PE=1 SV=1	1.811184959	MAGE-A4	ESK1	0.348609471	0.856843374	5719.163817	1	10220.14186	6745.911847	10724.3462	11398.77265
LESVGKGAVHDVKDVLDS	18	43.35253333	1866.972091	25.6	sp|P81605|DCD_HUMAN Dermcidin OS=Homo sapiens OX=9606 GN=DCD PE=1 SV=2	34.91520414	ESK1	MAGE-A4	0.349381803	-5.125783503	37216.75648	184.8491548	967.3755558	239.083672	451.3019071	408.5334201
AIRVTNPNARLR	12	30.77125	1379.810619	20.45	sp|P62910|RL32_HUMAN 60S ribosomal protein L32 OS=Homo sapiens OX=9606 GN=RPL32 PE=1 SV=2	1.452857965	MAGE-A4	ESK1	0.352303751	0.538893668	3044.661554	6674.662419	2124.399472	8489.255722	4913.082074	3804.910143	50
NLSKEDDVR	9	21.6557	1074.530786	31.86	sp|P62753|RS6_HUMAN 40S ribosomal protein S6 OS=Homo sapiens OX=9606 GN=RPS6 PE=1 SV=1	37.88045534	MAGE-A4	ESK1	0.353259347	5.188810156	51.16858501	1	1	114.1875157	1	1824.101784	40
SFKLNKKAASGEAKPKA	17	26.49145	1774.010208	30.42	sp|P10412|H14_HUMAN Histone H1.4 OS=Homo sapiens OX=9606 GN=H1-4 PE=1 SV=2	1.171714458	MAGE-A4	ESK1	0.35525383	0.228621034	6472.939278	5993.620903	5108.481715	5601.561337	6467.605067	8523.764288
GGGEEASGSGGGYGGGSGKSSHS	23	24.13845	1924.778885	44.03	sp|P35527|K1C9_HUMAN Keratin, type I cytoskeletal 9 OS=Homo sapiens OX=9606 GN=KRT9 PE=1 SV=3	1.576104291	ESK1	MAGE-A4	0.356784411	-0.655651594	2394.448766	645.7736009	155.2409213	1937.553411	1	89.8906517
VQTKGTGASGSFK	13	21.6557;26.1674166666667	1266.65691207415;1266.65413041654	37.42;28.5	sp|P10412|H14_HUMAN Histone H1.4 OS=Homo sapiens OX=9606 GN=H1-4 PE=1 SV=2;sp|P16403|H12_HUMAN Histone H1.2 OS=Homo sapiens OX=9606 GN=H1-2 PE=1 SV=2;sp|P16402|H13_HUMAN Histone H1.3 OS=Homo sapiens OX=9606 GN=H1-3 PE=1 SV=2	264.468248911644;4.03428813889965	ESK1	MAGE-A4	0.364521024	-3.503061696	32397.98946	8437.342693	2688.179448	1036.609808	1577.850158	1224.355899	64.444
EEQLQQIR	8	34.6593	1042.539966	27.54	sp|P13645|K1C10_HUMAN Keratin, type I cytoskeletal 10 OS=Homo sapiens OX=9606 GN=KRT10 PE=1 SV=6	1.628190487	MAGE-A4	ESK1	0.366998022	0.703269495	2682.273277	5593.603273	656.293903	6670.263963	2303.808801	5569.202197	85
TGGVKKPH	8	21.00951667	822.4707209	33.57	sp|P68431|H31_HUMAN Histone H3.1 OS=Homo sapiens OX=9606 GN=H3C1 PE=1 SV=2	2.186170222	ESK1	MAGE-A4	0.367250936	-1.129937602	1	1882.581387	1	66.50023527	735.2312583	59.40062141	95
ILDKKVEKV	9	28.67458333	1070.669892	22.73	sp|P08238|HS90B_HUMAN Heat shock protein HSP 90-beta OS=Homo sapiens OX=9606 GN=HSP90AB1 PE=1 SV=4	3.656872096	ESK1	MAGE-A4	0.367446997	-1.871453757	3419.37088	1	1	501.2959649	46.01553614	387.7419518	0.024	HLA-A*02:01
ASGSFKLNKKAASGEAKPKAK	21	21.33005;25.2097833333333	2117.19444338153;2117.19579766786	31.85;32.66	sp|P10412|H14_HUMAN Histone H1.4 OS=Homo sapiens OX=9606 GN=H1-4 PE=1 SV=2	1.55971155723687;1.44071953674714	MAGE-A4	ESK1	0.368537675	0.626493923	10668.87329	292.7418387	7836.473495	8206.711558	9165.346806	11648.59299
KAVGGLGKLGKDAVEDLESVGK	22	48.48388333	2169.200644	44.42	sp|P81605|DCD_HUMAN Dermcidin OS=Homo sapiens OX=9606 GN=DCD PE=1 SV=2	38.35592353	ESK1	MAGE-A4	0.369711224	-5.261377494	237050.0166	2666.108568	1716.156556	1925.822558	2235.49751	2133.203946
SFKLNKKAASGEAKPKAK	18	21.27765	1902.105189	38.3	sp|P10412|H14_HUMAN Histone H1.4 OS=Homo sapiens OX=9606 GN=H1-4 PE=1 SV=2	1.54462048	MAGE-A4	ESK1	0.370242782	0.627026781	3742.619042	1	2651.114964	2576.698795	3925.64271	3373.550987
GAVHDVKDVLDSVL	14	61.08138333	1465.776842	22.45	sp|P81605|DCD_HUMAN Dermcidin OS=Homo sapiens OX=9606 GN=DCD PE=1 SV=2	25.45112514	ESK1	MAGE-A4	0.372787344	-4.669657531	129068.6115	3889.627132	836.462375	1747.237448	2495.054695	1014.634626	72.5
NSVKIVKVKKE	11	21.27765	1270.797203	42.88	sp|Q5VTU8|AT5EL_HUMAN ATP synthase subunit epsilon-like protein, mitochondrial OS=Homo sapiens OX=9606 GN=ATP5F1EP2 PE=1 SV=1	1.503429325	MAGE-A4	ESK1	0.373346023	0.588108473	4543.703233	1	5165.908538	4754.695414	4940.631322	4902.388338	82.5
SNVKIVKVKKE	11	21.27765;24.8899166666667	1270.79720340387;1270.79658366304	39.01;31.91	sp|P56381|ATP5E_HUMAN ATP synthase subunit epsilon, mitochondrial OS=Homo sapiens OX=9606 GN=ATP5F1E PE=1 SV=2	1.50342932529035;1.3800783252122	Condition 2;Condition 1	Condition 1;Condition 2	0.373346023	0.40097181	5904.577621	617.3237321	6170.541878	5278.900934	5707.081715	5773.081824	85
KFVGESVDDCGGGY	14	41.22243333	1431.601803	21.01	sp|O95714|HERC2_HUMAN E3 ubiquitin-protein ligase HERC2 OS=Homo sapiens OX=9606 GN=HERC2 PE=1 SV=2	Inf	MAGE-A4	ESK1	0.373900966	10.2081697	1	1	1	3546.840942	1	1	73.75
QEQMNEFRASFNHFDRDHSG	20	58.21623333	2451.037282	23.31	sp|P12814|ACTN1_HUMAN Alpha-actinin-1 OS=Homo sapiens OX=9606 GN=ACTN1 PE=1 SV=2	Inf	ESK1	MAGE-A4	0.373900966	-12.24919233	14602.79852	1	1	1	1	1
FFISEPLFKLSL	12	74.98246667	1439.806206	34.2	sp|O95969|SG1D2_HUMAN Secretoglobin family 1D member 2 OS=Homo sapiens OX=9606 GN=SCGB1D2 PE=2 SV=1	Inf	ESK1	MAGE-A4	0.373900966	-13.37576463	31886.02512	1	1	1	1	1	12.977
ESVGKGAVHDVKDVLDSVL	19	57.61996667	1966.037205	42.76	sp|P81605|DCD_HUMAN Dermcidin OS=Homo sapiens OX=9606 GN=DCD PE=1 SV=2	Inf	ESK1	MAGE-A4	0.373900966	-10.51122522	4376.399022	1	1	1	1	1
GGGSYGSGGGGGGHGSYGSGS	21	28.14426667	1657.6364	42.99	sp|P04264|K2C1_HUMAN Keratin, type II cytoskeletal 1 OS=Homo sapiens OX=9606 GN=KRT1 PE=1 SV=6	Inf	MAGE-A4	ESK1	0.373900966	10.81277976	1	1	1	5394.252937	1	1
SSGQHGSGLGESSGF	15	37.35413333	1392.590251	43.27	sp|Q86YZ3|HORN_HUMAN Hornerin OS=Homo sapiens OX=9606 GN=HRNR PE=1 SV=2	Inf	MAGE-A4	ESK1	0.373900966	12.04731833	1	1	1	12695.711	1	1
HEASAAQKENAGEDPGLAR	19	27.82381667	1949.922581	50.05	sp|P81605|DCD_HUMAN Dermcidin OS=Homo sapiens OX=9606 GN=DCD PE=1 SV=2	Inf	ESK1	MAGE-A4	0.373900966	-10.63244147	4760.171873	1	1	1	1	1
KVHGSLARAG	10	21.22248333	994.5667288	21.54	sp|P62861|RS30_HUMAN 40S ribosomal protein S30 OS=Homo sapiens OX=9606 GN=FAU PE=1 SV=1	2.527838169	MAGE-A4	ESK1	0.374336656	1.337904106	159.303402	4774.550728	103.4172994	761.5189603	11145.4986	826.3894237	40.375
TGGAASKLSKIRVVRKSI	18	32.586	1870.148199	38.45	sp|P42766|RL35_HUMAN 60S ribosomal protein L35 OS=Homo sapiens OX=9606 GN=RPL35 PE=1 SV=2	1.458688463	MAGE-A4	ESK1	0.376525925	0.544671795	7638.153647	1568.953003	2030.564547	4101.879034	3643.232296	8647.149996
TGASGSFKLNKKAASGEAKPKA	22	27.5575	2147.171572	35.78	sp|P10412|H14_HUMAN Histone H1.4 OS=Homo sapiens OX=9606 GN=H1-4 PE=1 SV=2	1.229689052	MAGE-A4	ESK1	0.376823144	0.298293551	12713.62871	7167.206664	10906.92728	10134.46686	11734.03476	15990.87305
AVGKNKRLTKGGKKGAKKKVVD	22	21.17045	2309.437504	26.51	sp|P61247|RS3A_HUMAN 40S ribosomal protein S3a OS=Homo sapiens OX=9606 GN=RPS3A PE=1 SV=2	6.053276719	ESK1	MAGE-A4	0.377040317	-2.597716304	17704.13714	253371.4788	8638.625616	1460.923359	14773.23026	29974.57837
VAKVTGGAASKLSKIRVVRKSIAR	24	32.586;32.6380166666667	2494.5601928317;2494.55428805912	25.16;15.61	sp|P42766|RL35_HUMAN 60S ribosomal protein L35 OS=Homo sapiens OX=9606 GN=RPL35 PE=1 SV=2	1.50232508029507;1.75641070776478	ESK1	MAGE-A4	0.37742407	-0.699598996	10140.75171	2585.026456	5896.956355	1308.852657	1572.503732	8585.468213
FERSKRKNPAAYENDK	16	21.27765;21.7116833333333;24.9952	1951.98760751093;1951.98654506437;1951.98583046042	39.92;33.31;32.17	sp|O14949|QCR8_HUMAN Cytochrome b-c1 complex subunit 8 OS=Homo sapiens OX=9606 GN=UQCRQ PE=1 SV=4	1.46922259267003;209.193554820652;1.18859020302488	Condition 2;Condition 1	Condition 1;Condition 2	0.381076	-0.323963902	21516.78314	25411.7209	9503.526302	14885.02574	10051.18499	20145.75285
FGVKSLLT	8	55.20723333	863.5137957	24.81	sp|P49796|RGS3_HUMAN Regulator of G-protein signaling 3 OS=Homo sapiens OX=9606 GN=RGS3 PE=1 SV=2	3.251537422	ESK1	MAGE-A4	0.383403165	-1.701122028	14220.37522	44586.60984	3379.527828	8199.592545	7866.296944	3059.374907	61.667
LTDYSPQLQKPKF	13	43.97675	1563.827953	40	sp|P00480|OTC_HUMAN Ornithine carbamoyltransferase, mitochondrial OS=Homo sapiens OX=9606 GN=OTC PE=1 SV=3	1.374566382	ESK1	MAGE-A4	0.383717225	-0.45897658	16261.06446	10747.08262	24942.43123	9002.150325	13704.74507	15087.26209	55
GEGSSGGGGRGGGSF	15	27.93181667	1224.513418	29.28	sp|P13645|K1C10_HUMAN Keratin, type I cytoskeletal 10 OS=Homo sapiens OX=9606 GN=KRT10 PE=1 SV=6	1.392868395	ESK1	MAGE-A4	0.383917267	-0.477622246	688.4741734	3677.491217	234.8101404	3159.013484	1	144.0807266
IEKPAGPPGILAL	13	57.14463333	1274.757529	20.81	sp|P35579|MYH9_HUMAN Myosin-9 OS=Homo sapiens OX=9606 GN=MYH9 PE=1 SV=4	1.344455277	MAGE-A4	ESK1	0.39108883	0.427021765	39596.07511	8939.767898	22423.09186	35274.69025	37393.62577	22732.7984	29.808
SVVPSPKVSDTVVEPY	16	51.3621	1701.883877	35.16	sp|P07437|TBB5_HUMAN Tubulin beta chain OS=Homo sapiens OX=9606 GN=TUBB PE=1 SV=2	1.867624261	MAGE-A4	ESK1	0.391129472	0.901091364	1054.331196	11727.00564	1	19629.32171	3387.67692	853.7361331
LGLGGSPV	8	37.8792833333333;41.1673333333333	698.399125169842;698.398891086196	17.71;21.02	sp|Q7Z410|TMPS9_HUMAN Transmembrane protease serine 9 OS=Homo sapiens OX=9606 GN=TMPRSS9 PE=1 SV=2	1.93768642337778;2.7493052617669	ESK1	MAGE-A4	0.392215232	-1.425334736	5230861.787	11179466.33	1939964.98	1988423.257	2235397.288	2608598.52	32.667
AVGIVVNKQVKGKILAK	17	34.33851667	1764.134955	37.96	sp|P46778|RL21_HUMAN 60S ribosomal protein L21 OS=Homo sapiens OX=9606 GN=RPL21 PE=1 SV=2	1.240494161	MAGE-A4	ESK1	0.393314708	0.310914945	38685.41334	18183.54548	29629.56667	27589.9404	36533.66656	43177.30887
KNRKDIENQYETQ	13	27.34188333	1664.81208	21.6	sp|P35527|K1C9_HUMAN Keratin, type I cytoskeletal 9 OS=Homo sapiens OX=9606 GN=KRT9 PE=1 SV=3	1.282320181	MAGE-A4	ESK1	0.394200728	0.35892314	1976.112337	3394.304191	1381.967401	8092.927986	1	565.7901993	95
EDSPNKLYTLVTYVPVTTFK	20	64.67256667	2314.208621	32.2	sp|P62899|RL31_HUMAN 60S ribosomal protein L31 OS=Homo sapiens OX=9606 GN=RPL31 PE=1 SV=1	1.258500432	ESK1	MAGE-A4	0.394222837	-0.331705712	2460.769608	2180.882898	4979.564829	974.996497	321.7210327	6348.267794
FIGGTETVSTTLRYG	15	51.88946667	1600.8093	38.97	sp|P11509|CP2A6_HUMAN Cytochrome P450 2A6 OS=Homo sapiens OX=9606 GN=CYP2A6 PE=1 SV=4	1.280238835	ESK1	MAGE-A4	0.394329048	-0.356412977	4739.870576	4096.808733	7935.470616	3505.756435	4794.914483	4800.126739
GGGGGGGLGSGGSIRSS	17	31.5153	1318.62296	41.99	sp|P35527|K1C9_HUMAN Keratin, type I cytoskeletal 9 OS=Homo sapiens OX=9606 GN=KRT9 PE=1 SV=3	1.173467027	ESK1	MAGE-A4	0.396010288	-0.23059324	6054.732306	2206.108425	936.2051033	7022.421073	815.0772334	1
SRSGGGGGGGL	11	21.43811667	860.4092001	20.53	sp|P35527|K1C9_HUMAN Keratin, type I cytoskeletal 9 OS=Homo sapiens OX=9606 GN=KRT9 PE=1 SV=3	2.159593272	MAGE-A4	ESK1	0.398338686	1.109668584	677.1976988	1	644.6099206	2179.929009	293.8593716	380.7784612	62.222
SPNKLYTLVTYVPVTTFK	18	60.26573333	2070.140713	41.08	sp|P62899|RL31_HUMAN 60S ribosomal protein L31 OS=Homo sapiens OX=9606 GN=RPL31 PE=1 SV=1	1.50181498	ESK1	MAGE-A4	0.401447887	-0.586707087	34242.51779	32711.3375	12589.83785	3348.506667	13776.30044	35840.23466
VTKAAGTKKQFQKF	14	26.91656667	1580.904536	26.97	sp|P62280|RS11_HUMAN 40S ribosomal protein S11 OS=Homo sapiens OX=9606 GN=RPS11 PE=1 SV=3	1.444455854	ESK1	MAGE-A4	0.403672276	-0.530526113	3477.699798	2145.113121	674.7779496	1109.541559	0.985274585	3249.309328	82.5
NNEEQVGLAIR	11	42.23131667	1241.63721	23.12	sp|P17516|AK1C4_HUMAN Aldo-keto reductase family 1 member C4 OS=Homo sapiens OX=9606 GN=AKR1C4 PE=1 SV=3	1.477494617	MAGE-A4	ESK1	0.405366057	0.564673584	220.9195388	1052.204976	10.39767576	1896.397126	1	1	80
GGGYGSGGGKHSSGGGSRGG	20	33.06846667	1634.718714	23.95	sp|P35908|K22E_HUMAN Keratin, type II cytoskeletal 2 epidermal OS=Homo sapiens OX=9606 GN=KRT2 PE=1 SV=2	1.25201298	ESK1	MAGE-A4	0.40703809	-0.324249519	14240.1632	7806.007709	12461.25878	7882.567992	7693.21954	11985.77152
GPAGPQGPR	9	21.3856	835.4299244	26.89	sp|P02452|CO1A1_HUMAN Collagen alpha-1(I) chain OS=Homo sapiens OX=9606 GN=COL1A1 PE=1 SV=5	4.994727588	ESK1	MAGE-A4	0.410608983	-2.320405996	17444.33449	712.630562	19479.52442	4470.377681	1352.539592	1712.326403	32.944
KDIGFIKLD	9	48.82113333	1047.597003	33.5	sp|P62273|RS29_HUMAN 40S ribosomal protein S29 OS=Homo sapiens OX=9606 GN=RPS29 PE=1 SV=2	1.285235387	MAGE-A4	ESK1	0.413794158	0.362032609	8983.267074	3664.492156	9995.786209	7579.83245	9065.459644	12456.99379	87.5
KRVLTLRKSLLVQTK	15	32.80096667	1782.156851	28.09	sp|P39023|RL3_HUMAN 60S ribosomal protein L3 OS=Homo sapiens OX=9606 GN=RPL3 PE=1 SV=2	1.840970795	ESK1	MAGE-A4	0.414124899	-0.88046674	6230.030179	2017.711352	1427.212719	854.7718326	1702.611996	2697.970726
SSSSGSVGESSSKGP	15	21.33005	1338.592059	49.62	sp|P13645|K1C10_HUMAN Keratin, type I cytoskeletal 10 OS=Homo sapiens OX=9606 GN=KRT10 PE=1 SV=6	3.512461424	ESK1	MAGE-A4	0.41448241	-1.812482381	8847.410627	534.9132957	3182.09144	1359.703776	1474.632995	742.7602692
QKENAGEDPGLAR	13	27.71778333	1383.674739	35.29	sp|P81605|DCD_HUMAN Dermcidin OS=Homo sapiens OX=9606 GN=DCD PE=1 SV=2	1.845424686	ESK1	MAGE-A4	0.41463219	-0.88395286	23633.00986	6491.806017	2312.699379	15515.44159	897.2015913	1164.619934	68.333
GKGNPTKVVAV	11	30.18128333	1068.626459	22.57	sp|P31327|CPSM_HUMAN Carbamoyl-phosphate synthase [ammonia], mitochondrial OS=Homo sapiens OX=9606 GN=CPS1 PE=1 SV=2	1.168515878	ESK1	MAGE-A4	0.41602026	-0.224337682	952.1664605	3480.571748	529.9756333	3729.235335	1	517.7876935	32.667
AVQKSRKVDSK	11	20.71578333	1244.720329	28.58	sp|P31327|CPSM_HUMAN Carbamoyl-phosphate synthase [ammonia], mitochondrial OS=Homo sapiens OX=9606 GN=CPS1 PE=1 SV=2	1.384587103	MAGE-A4	ESK1	0.416144483	0.469455815	295.1389611	8341.385092	171.6578403	8779.146175	2596.916369	819.6325067	45
YVPVTTFKNLQTVNVDEN	18	55.20723333	2080.049571	40.53	sp|P62899|RL31_HUMAN 60S ribosomal protein L31 OS=Homo sapiens OX=9606 GN=RPL31 PE=1 SV=1	1.367921837	MAGE-A4	ESK1	0.416223291	0.451985797	5730.24765	452.7660044	6630.368109	4402.782055	6921.55696	6203.36571
GHQQLYWSHPRKF	13	33.7575	1682.842149	30.39	sp|P62273|RS29_HUMAN 40S ribosomal protein S29 OS=Homo sapiens OX=9606 GN=RPS29 PE=1 SV=2	1.538224745	MAGE-A4	ESK1	0.418223795	0.620977227	2715.290478	2274.869651	1	1199.122972	1177.957563	5298.907259	70
GTGASGSFKLNKKAASGEAKPKVK	24	27.50518333	2360.318859	34.48	sp|P16403|H12_HUMAN Histone H1.2 OS=Homo sapiens OX=9606 GN=H1-2 PE=1 SV=2	1.262617133	ESK1	MAGE-A4	0.421038716	-0.336417233	12307.57447	7409.120164	12444.33398	5379.304162	7901.216347	12191.19834
NAGEDPGLARQAPKPRKQ	18	27.60976667	1932.029508	20.99	sp|P81605|DCD_HUMAN Dermcidin OS=Homo sapiens OX=9606 GN=DCD PE=1 SV=2	3.362471902	ESK1	MAGE-A4	0.421065901	-1.749522212	15360.14677	1075.234956	1019.853626	4360.426462	211.6277716	619.1372047
DGTENKSKFGAN	12	21.4381166666667;25.6321833333333	1266.58484381816;1266.5853367195	45.37;38.17	sp|P06733|ENOA_HUMAN Alpha-enolase OS=Homo sapiens OX=9606 GN=ENO1 PE=1 SV=2;sp|P13929|ENOB_HUMAN Beta-enolase OS=Homo sapiens OX=9606 GN=ENO3 PE=1 SV=5	26.6427739516149;317.919294627388	Condition 2;Condition 1	Condition 1;Condition 2	0.421238134	-0.493239343	142.6569774	5185.149794	46.74697215	3695.940998	1	121.2932857	100
GPSVFPLAPSSK	12	49.76926667	1185.64103	26.67	sp|P01857|IGHG1_HUMAN Immunoglobulin heavy constant gamma 1 OS=Homo sapiens OX=9606 GN=IGHG1 PE=1 SV=1	1.291775951	MAGE-A4	ESK1	0.421524484	0.369808232	1773.334825	441.5075887	253.6422431	3071.27628	117.4528361	1	48.5
RFVNVVPTFGKKKGPNANS	19	35.61205	2059.132923	22.47	sp|P62861|RS30_HUMAN 40S ribosomal protein S30 OS=Homo sapiens OX=9606 GN=FAU PE=1 SV=1	1.291077439	MAGE-A4	ESK1	0.425224144	0.368575536	16839.89883	9899.211148	8038.267266	11393.27023	12143.08409	21363.93281
ILSGDKSENVQDL	13	43.0885	1416.708977	28.52	sp|P11142|HSP7C_HUMAN Heat shock cognate 71 kDa protein OS=Homo sapiens OX=9606 GN=HSPA8 PE=1 SV=1	1.104544784	ESK1	MAGE-A4	0.426950973	-0.143451914	12116.54181	10240.12884	9585.015271	8380.181384	9069.407806	11468.82714	10.71
VHLTPEEK	8	28.25171667	951.5031208	33.2	sp|P68871|HBB_HUMAN Hemoglobin subunit beta OS=Homo sapiens OX=9606 GN=HBB PE=1 SV=2;sp|P02042|HBD_HUMAN Hemoglobin subunit delta OS=Homo sapiens OX=9606 GN=HBD PE=1 SV=2	2.121818504	ESK1	MAGE-A4	0.427205154	-1.085210987	3721.603718	29792.20665	396.2018249	15097.61142	1	883.9685936	69.167
EDLVFPSEIVGKRIRVK	17	47.3971	1984.146883	26.72	sp|P62081|RS7_HUMAN 40S ribosomal protein S7 OS=Homo sapiens OX=9606 GN=RPS7 PE=1 SV=1	1.870429383	MAGE-A4	ESK1	0.427842442	0.903074338	4010.043335	877.2825737	1	356.4227098	1494.431112	7290.544163
GKVKVGVNGFGRIGRLVTR	19	38.62931667	2012.213747	28.6	sp|P04406|G3P_HUMAN Glyceraldehyde-3-phosphate dehydrogenase OS=Homo sapiens OX=9606 GN=GAPDH PE=1 SV=3	2.372907679	ESK1	MAGE-A4	0.428061814	-1.246655971	4925.039476	2063.722385	296.6854733	286.9901179	186.8118403	2596.459645
GGLGKLGKDAVEDLESVGK	19	50.54891667	1870.998956	41.19	sp|P81605|DCD_HUMAN Dermcidin OS=Homo sapiens OX=9606 GN=DCD PE=1 SV=2	258.9692499	ESK1	MAGE-A4	0.42922427	-7.993085945	15406.89089	1	266.2106198	45.4184723	1	15.1026186
VKVDPEIQ	8	36.93545	926.5073308	20.67	sp|P35908|K22E_HUMAN Keratin, type II cytoskeletal 2 epidermal OS=Homo sapiens OX=9606 GN=KRT2 PE=1 SV=2	1.304294183	MAGE-A4	ESK1	0.429967402	0.383455102	4170.793507	1625.588694	156.6133559	7647.89102	1	116.5664584	82.5
GHQQLYWSHPR	11	31.62293333	1407.681491	45.72	sp|P62273|RS29_HUMAN 40S ribosomal protein S29 OS=Homo sapiens OX=9606 GN=RPS29 PE=1 SV=2	1.272847317	MAGE-A4	ESK1	0.434209276	0.348059373	2225.344771	5261.519985	456.2952805	2885.840714	2818.357282	4406.231946	48.25
FRSGKYDLD	9	34.23133333	1099.530157	21.05	sp|P06733|ENOA_HUMAN Alpha-enolase OS=Homo sapiens OX=9606 GN=ENO1 PE=1 SV=2	1.24376006	ESK1	MAGE-A4	0.438342634	-0.314708194	13400.71028	7231.943455	12409.10079	6934.197598	8989.297575	10642.52475	77.5
QSLLQPLNVEIDPEIQ	16	73.8545	1834.967877	39.04	sp|P04264|K2C1_HUMAN Keratin, type II cytoskeletal 1 OS=Homo sapiens OX=9606 GN=KRT1 PE=1 SV=6	6.615328145	MAGE-A4	ESK1	0.438599889	2.725561519	1176.251285	4566.41263	1	36906.06452	376.8445963	706.6971054
KGSEMVVAGKLQDRGPD	17	34.4457	1785.90391	30.48	sp|Q14624|ITIH4_HUMAN Inter-alpha-trypsin inhibitor heavy chain H4 OS=Homo sapiens OX=9606 GN=ITIH4 PE=1 SV=4	1.168344637	MAGE-A4	ESK1	0.443685828	0.224465901	9581.083644	5571.870413	8098.060401	7545.718526	8514.429261	11105.05025
PTLALLLGLPIP	12	81.04693333	1216.774017	26.02	sp|Q8TEQ8|PIGO_HUMAN GPI ethanolamine phosphate transferase 3 OS=Homo sapiens OX=9606 GN=PIGO PE=1 SV=3	1.198596025	ESK1	MAGE-A4	0.447120214	-0.261345494	4709.886319	4498.89911	7587.887938	4327.678337	4132.536636	5553.408482	80
GRHGDSVRNS	10	20.95361667	1083.515623	37.28	sp|P04264|K2C1_HUMAN Keratin, type II cytoskeletal 1 OS=Homo sapiens OX=9606 GN=KRT1 PE=1 SV=6	1.503307871	MAGE-A4	ESK1	0.448292357	0.586774554	589.7584781	465.9304439	1	1144.932459	234.8938514	207.1991564	82.5
SKERSGVSL	9	28.09186667	961.5196146	24.3	sp|P10412|H14_HUMAN Histone H1.4 OS=Homo sapiens OX=9606 GN=H1-4 PE=1 SV=2;sp|P16403|H12_HUMAN Histone H1.2 OS=Homo sapiens OX=9606 GN=H1-2 PE=1 SV=2;sp|P16402|H13_HUMAN Histone H1.3 OS=Homo sapiens OX=9606 GN=H1-3 PE=1 SV=2	1.441389117	ESK1	MAGE-A4	0.448348655	-0.527459857	3457.985807	13349.67965	2304.908789	11502.29349	1290.619086	466.9171474	24.087
SVKIKKNKDNVKFKV	15	27.77038333	1774.08335	23.38	sp|P63173|RL38_HUMAN 60S ribosomal protein L38 OS=Homo sapiens OX=9606 GN=RPL38 PE=1 SV=2	1.236519196	ESK1	MAGE-A4	0.452002585	-0.306284636	4918.100994	3271.613337	2813.861134	1961.910166	2534.525451	4402.395475
VYVATRPTITE	11	41.48681667	1248.672315	31.8	sp|Q9NRQ5|SMCO4_HUMAN Single-pass membrane and coiled-coil domain-containing protein 4 OS=Homo sapiens OX=9606 GN=SMCO4 PE=1 SV=1	1.015097467	MAGE-A4	ESK1	0.453920153	0.021389221	2499.931329	1	3798.520103	2320.934497	3108.81269	963.7949105	50.588
KTIDDLKNQ	9	28.94271667	1073.572082	32.23	sp|P13645|K1C10_HUMAN Keratin, type I cytoskeletal 10 OS=Homo sapiens OX=9606 GN=KRT10 PE=1 SV=6	1.419737415	ESK1	MAGE-A4	0.454630502	-0.505624123	1813.42483	5264.261134	2010.921283	4327.943417	298.553161	1775.114842	16.809
AAGYDVEKNNSRIKLGIK	18	36.51026667	1975.085996	20.39		1.173792819	ESK1	MAGE-A4	0.454927366	-0.231177787	4617.486757	4151.365019	2805.676233	3015.661029	3929.197368	2915.934597
AAGYDVEKNNSRIKLGLK	18	36.51026667	1975.085996	20.39	sp|P10412|H14_HUMAN Histone H1.4 OS=Homo sapiens OX=9606 GN=H1-4 PE=1 SV=2;sp|P16403|H12_HUMAN Histone H1.2 OS=Homo sapiens OX=9606 GN=H1-2 PE=1 SV=2;sp|P16402|H13_HUMAN Histone H1.3 OS=Homo sapiens OX=9606 GN=H1-3 PE=1 SV=2	1.173792819	ESK1	MAGE-A4	0.454927366	-0.231177787	4617.486757	4151.365019	2805.676233	3015.661029	3929.197368	2915.934597
QKENAGEDPGLARQAPKP	18	31.14576667	1904.970106	21.62	sp|P81605|DCD_HUMAN Dermcidin OS=Homo sapiens OX=9606 GN=DCD PE=1 SV=2	1.030505304	MAGE-A4	ESK1	0.455285159	0.043481499	9497.475852	654.1104105	652.8963734	10753.71636	1	380.3603042
VRLLLPGEL	9	58.84713333	1008.632349	23.52	sp|P23527|H2B1O_HUMAN Histone H2B type 1-O OS=Homo sapiens OX=9606 GN=HIST1H2BO PE=1 SV=3	2.613592232	MAGE-A4	ESK1	0.456025288	1.386034072	5587.48739	99742.89637	3941.476366	243613.0033	33162.63902	8816.442473	31.3
KEEIIKTLSKEEETKK	16	31.0382333333333;31.0904166666667	1932.07785252949;1932.07821658893	34.52;31.45	sp|P84098|RL19_HUMAN 60S ribosomal protein L19 OS=Homo sapiens OX=9606 GN=RPL19 PE=1 SV=1	1.18109282313391;1.28215230648011	MAGE-A4	ESK1	0.457825728	0.258005673	81754.10745	37683.62704	60679.86109	58524.46782	69316.37558	87548.19008
LTPLPQPNRALSF	13	56.27313333	1452.809688	29.88	sp|P10620|MGST1_HUMAN Microsomal glutathione S-transferase 1 OS=Homo sapiens OX=9606 GN=MGST1 PE=1 SV=1	1.451497311	MAGE-A4	ESK1	0.458709661	0.5375419	8008.024404	5635.544734	8957.937248	13226.98696	14456.20145	5122.837343	55
KAVGGLGKLGKDA	13	29.80656667	1212.718475	24.77	sp|P81605|DCD_HUMAN Dermcidin OS=Homo sapiens OX=9606 GN=DCD PE=1 SV=2	7.184319642	ESK1	MAGE-A4	0.461729094	-2.844851539	7348.451801	836.3868712	133.2472155	314.355595	230.9232999	612.532325	69.167
KAPIRPDIVNF	11	45.8437	1268.723794	28.95	sp|P36578|RL4_HUMAN 60S ribosomal protein L4 OS=Homo sapiens OX=9606 GN=RPL4 PE=1 SV=5	1.203474996	MAGE-A4	ESK1	0.462669426	0.267206168	5026.944438	5292.579177	3289.500409	7316.60537	4721.064372	4340.450396	12.419
VEKGIIDPTKVVRTA	15	42.096125	1624.952774	25.54	sp|P10809|CH60_HUMAN 60 kDa heat shock protein, mitochondrial OS=Homo sapiens OX=9606 GN=HSPD1 PE=1 SV=2	1.021239309	ESK1	MAGE-A4	0.470036751	-0.030320976	3298.0585	12333.89658	4707.929793	18075.77409	1213.035574	628.054773
TDHLVKTHTRVSVQRTQAPAVATT	24	32.04918333	2616.410342	30.3	sp|P15880|RS2_HUMAN 40S ribosomal protein S2 OS=Homo sapiens OX=9606 GN=RPS2 PE=1 SV=2	1.123928782	MAGE-A4	ESK1	0.471940004	0.168550622	72232.8562	60027.63618	52536.54829	59629.61487	63276.24495	84792.85298
VYEGERPLTK	10	30.12896667	1190.62843	24.69	sp|P11021|BIP_HUMAN Endoplasmic reticulum chaperone BiP OS=Homo sapiens OX=9606 GN=HSPA5 PE=1 SV=2	1.33507376	ESK1	MAGE-A4	0.473220431	-0.41691945	225.653612	1227.981017	173.2251182	1119.756559	49.08155709	49.71609109	33.312
LHLGYLPNQL	10	56.65256667	1166.645318	21.13	sp|Q92499|DDX1_HUMAN ATP-dependent RNA helicase DDX1 OS=Homo sapiens OX=9606 GN=DDX1 PE=1 SV=2	1.20404868	MAGE-A4	ESK1	0.473848354	0.267893722	12302.44877	6880.154831	17222.1517	16942.51678	15865.42993	11025.15087	5.469
SRSGGGGGGGLGSGGSIR	18	28.03643333	1474.723748	34.53	sp|P35527|K1C9_HUMAN Keratin, type I cytoskeletal 9 OS=Homo sapiens OX=9606 GN=KRT9 PE=1 SV=3	1.357529437	ESK1	MAGE-A4	0.475409704	-0.440983482	58262.89332	33727.1009	16415.69068	58880.6242	12699.36732	8275.134957
AALRPLVKPKIVKKRT	16	28.25171667	1817.206878	32.06	sp|P62910|RL32_HUMAN 60S ribosomal protein L32 OS=Homo sapiens OX=9606 GN=RPL32 PE=1 SV=2	1.117367319	ESK1	MAGE-A4	0.476946829	-0.159955188	3923.419723	6327.233036	615.7006535	2893.218649	1	6831.74218
PPQYPVVPVHLDRII	15	59.3714	1741.988435	38.51	sp|P10153|RNAS2_HUMAN Non-secretory ribonuclease OS=Homo sapiens OX=9606 GN=RNASE2 PE=1 SV=2	1.287018821	MAGE-A4	ESK1	0.477838633	0.364033152	22471.04466	13862.06758	8951.617536	15097.19414	14489.72091	28695.38448
NVIRYFPTQAL	11	55.80333333	1320.71931	31.4	sp|P05141|ADT2_HUMAN ADP/ATP translocase 2 OS=Homo sapiens OX=9606 GN=SLC25A5 PE=1 SV=7;sp|P12235|ADT1_HUMAN ADP/ATP translocase 1 OS=Homo sapiens OX=9606 GN=SLC25A4 PE=1 SV=4	1.468104161	MAGE-A4	ESK1	0.480529339	0.554135607	309.7023084	4244.671657	866.2410684	7639.479668	318.5478168	1	8.576
RNDEELNKLL	10	43.72165	1242.655763	22.69	sp|P04908|H2A1B_HUMAN Histone H2A type 1-B/E OS=Homo sapiens OX=9606 GN=H2AC4 PE=1 SV=2	1.309391648	ESK1	MAGE-A4	0.480860963	-0.38895964	1	22503.97719	410.5683916	15779.38323	1202.047251	518.7159576	18.062
FRVPTANVSVVDL	13	59.70511667	1415.777047	29.77	sp|P04406|G3P_HUMAN Glyceraldehyde-3-phosphate dehydrogenase OS=Homo sapiens OX=9606 GN=GAPDH PE=1 SV=3	1.277746115	MAGE-A4	ESK1	0.481559558	0.353601205	6916.789634	1007.003578	4758.023978	6601.211254	6101.941705	3500.989685	55.909
GTQGKIVDLVKELDRD	16	51.63598333	1784.963461	25.63	sp|P01009|A1AT_HUMAN Alpha-1-antitrypsin OS=Homo sapiens OX=9606 GN=SERPINA1 PE=1 SV=3	2.674129371	ESK1	MAGE-A4	0.481571581	-1.419069263	6854.647252	3038.678873	224.8968823	138.4904479	421.5733477	3223.680969
VILISRISSVGG	12	52.10746667	1199.724039	28.24	sp|P36980|FHR2_HUMAN Complement factor H-related protein 2 OS=Homo sapiens OX=9606 GN=CFHR2 PE=1 SV=1	1.223203298	ESK1	MAGE-A4	0.482696826	-0.290664202	33663.06825	20677.52108	40295.39808	21856.08685	31722.21309	23789.04166	53.235
NVTQHAVGIVVNKQVKGKILAK	22	36.56243333	2343.411748	26.41	sp|P46778|RL21_HUMAN 60S ribosomal protein L21 OS=Homo sapiens OX=9606 GN=RPL21 PE=1 SV=2	1.331390873	ESK1	MAGE-A4	0.484313038	-0.412934184	33052.44092	13227.76465	24941.16037	12733.87817	15641.22849	25118.8502
SGGGGGGGLGSGGSIR	16	31.5153	1231.59077	51	sp|P35527|K1C9_HUMAN Keratin, type I cytoskeletal 9 OS=Homo sapiens OX=9606 GN=KRT9 PE=1 SV=3	1.862964311	ESK1	MAGE-A4	0.48514333	-0.897600036	41359.43991	12111.80983	4313.408841	24760.39319	2892.93097	3364.263373
VANVSLLALYKGKKERPRS	19	36.61691667	2128.247995	46.06	sp|P62266|RS23_HUMAN 40S ribosomal protein S23 OS=Homo sapiens OX=9606 GN=RPS23 PE=1 SV=3	1.469815535	ESK1	MAGE-A4	0.486484102	-0.555635105	120205.335	60970.27258	32568.03993	23715.25921	30530.7036	91176.12756
NYQDTIGRLQ	10	44.08408333	1206.601373	24.93	sp|P08670|VIME_HUMAN Vimentin OS=Homo sapiens OX=9606 GN=VIM PE=1 SV=4	1.057028451	MAGE-A4	ESK1	0.488301498	0.080014209	895.9860439	21978.25117	19.17236704	20781.23764	1387.163604	2030.584034	57.727
SGLVNYQISVKGSN	14	46.96695	1464.757759	38.18	sp|P08236|BGLR_HUMAN Beta-glucuronidase OS=Homo sapiens OX=9606 GN=GUSB PE=1 SV=2	1.367627829	ESK1	MAGE-A4	0.488644416	-0.451675684	7173.619096	2965.913708	7480.073989	3452.376129	4784.782135	4646.176239	90
GIYVSEKGTVQQADE	15	39.79643333	1622.779994	49	sp|P32969|RL9_HUMAN 60S ribosomal protein L9 OS=Homo sapiens OX=9606 GN=RPL9 PE=1 SV=1	1.564779552	ESK1	MAGE-A4	0.488998778	-0.645990448	18372.23994	1	28128.18542	7307.726802	10855.46681	11553.7242
SGVSLAALKKALAAAG	16	55.98223333	1426.851324	29.91	sp|P10412|H14_HUMAN Histone H1.4 OS=Homo sapiens OX=9606 GN=H1-4 PE=1 SV=2;sp|P16403|H12_HUMAN Histone H1.2 OS=Homo sapiens OX=9606 GN=H1-2 PE=1 SV=2;sp|P16402|H13_HUMAN Histone H1.3 OS=Homo sapiens OX=9606 GN=H1-3 PE=1 SV=2	2.935835695	MAGE-A4	ESK1	0.489049837	1.553771229	2372.465952	2075.51016	1765.131014	752.641352	7766.47438	9721.545944
KAPTKAAPKQKIVKPVKV	18	26.67813333	1930.24491	38.48	sp|P83731|RL24_HUMAN 60S ribosomal protein L24 OS=Homo sapiens OX=9606 GN=RPL24 PE=1 SV=1	1.170834606	MAGE-A4	ESK1	0.489219534	0.227537292	22543.75927	13552.22944	13287.28111	15392.06849	17757.00675	24670.566
NRKDIENQYETQ	12	29.7512	1536.717214	20.01	sp|P35527|K1C9_HUMAN Keratin, type I cytoskeletal 9 OS=Homo sapiens OX=9606 GN=KRT9 PE=1 SV=3	1.581638857	MAGE-A4	ESK1	0.490434608	0.660811046	2224.857027	1	142.922127	3454.083437	131.379968	159.5081094	90
LQIDNARLAADDF	13	54.97493333	1460.727679	28.94	sp|P13645|K1C10_HUMAN Keratin, type I cytoskeletal 10 OS=Homo sapiens OX=9606 GN=KRT10 PE=1 SV=6;sp|P02533|K1C14_HUMAN Keratin, type I cytoskeletal 14 OS=Homo sapiens OX=9606 GN=KRT14 PE=1 SV=4;sp|P05783|K1C18_HUMAN Keratin, type I cytoskeletal 18 OS=Homo sapiens OX=9606 GN=KRT18 PE=1 SV=2	2.061038004	ESK1	MAGE-A4	0.493648986	-1.043371107	1783.224282	7245.729297	1025.657963	2868.534643	791.1518631	1218.734719	49.25
NKELDPIQKL	10	40.27263333	1196.676105	22.45	sp|P18859|ATP5J_HUMAN ATP synthase-coupling factor 6, mitochondrial OS=Homo sapiens OX=9606 GN=ATP5PF PE=1 SV=1	2.22196348	ESK1	MAGE-A4	0.495343812	-1.151835105	7309.192863	992.5103259	6922.626898	1562.527607	2454.524076	2834.694634	14.661
IDVDVSKPDLTAA	13	50.3654	1342.699597	32.42	sp|P08670|VIME_HUMAN Vimentin OS=Homo sapiens OX=9606 GN=VIM PE=1 SV=4	1.429767483	MAGE-A4	ESK1	0.496060556	0.515921805	351.6301976	5333.435021	1457.838229	9594.242352	618.4487311	1	41.375
AGRHGDSVRNS	11	21.0095166666667;21.17045	1154.55424704627;1154.55425757414	33.09;38.95	sp|P04264|K2C1_HUMAN Keratin, type II cytoskeletal 1 OS=Homo sapiens OX=9606 GN=KRT1 PE=1 SV=6	2.59416416290493;1.78156813501023	ESK1	MAGE-A4	0.496351997	-0.91722477	11072.02229	11601.13627	1040.508422	5273.717183	3045.495891	4237.805834	85
FLLGPRLVLA	10	64.06668333	1097.6965	23.53	sp|P49755|TMEDA_HUMAN Transmembrane emp24 domain-containing protein 10 OS=Homo sapiens OX=9606 GN=TMED10 PE=1 SV=2	1.060114503	ESK1	MAGE-A4	0.497266652	-0.084108945	1966.732188	1161.095135	10631.16802	1	4177.41624	8801.366058	0.383	HLA-A*02:01
SPRYPVVPVHLDTTI	15	52.92131667	1692.920197	40.51	sp|P12724|ECP_HUMAN Eosinophil cationic protein OS=Homo sapiens OX=9606 GN=RNASE3 PE=1 SV=2	1.150950339	MAGE-A4	ESK1	0.499622171	0.202825586	37962.2208	22696.36966	41465.22059	31028.21687	43785.01972	42726.19834
FKDKKALYPSSVGQPFQGAY	20	45.41978333	2230.142118	26.01	sp|O43795|MYO1B_HUMAN Unconventional myosin-Ib OS=Homo sapiens OX=9606 GN=MYO1B PE=1 SV=3	1.297894686	MAGE-A4	ESK1	0.501096901	0.376173325	20910.94314	6118.786964	6344.950457	9402.365337	11137.34517	22777.11005
EVKKPFSIE	9	37.61536667	1075.591375	24.24	sp|P00325|ADH1B_HUMAN All-trans-retinol dehydrogenase [NAD(+)] ADH1B OS=Homo sapiens OX=9606 GN=ADH1B PE=1 SV=2	1.20849639	MAGE-A4	ESK1	0.503113839	0.27309715	1	10502.36025	1932.698087	13107.47827	1124.449743	795.795096	47.6
ANPFGGASHAK	11	28.09186667	1055.514835	28.55	sp|P62266|RS23_HUMAN 40S ribosomal protein S23 OS=Homo sapiens OX=9606 GN=RPS23 PE=1 SV=3	1.21219069	ESK1	MAGE-A4	0.503371938	-0.277616667	5750.670831	2842.097778	5498.561412	5501.962007	329.7207952	5792.998149	53.824
VHLTPEEKSA	10	29.1581	1109.573361	35.82	sp|P68871|HBB_HUMAN Hemoglobin subunit beta OS=Homo sapiens OX=9606 GN=HBB PE=1 SV=2	1.081687936	MAGE-A4	ESK1	0.503688049	0.113284346	2727.371733	16836.30252	868.6785062	21718.81785	247.9165528	134.6950908	9.498
SLGGGFGGGSRGFGGAS	17	45.10105	1426.657598	32.77	sp|P35527|K1C9_HUMAN Keratin, type I cytoskeletal 9 OS=Homo sapiens OX=9606 GN=KRT9 PE=1 SV=3	1.111348017	MAGE-A4	ESK1	0.504332352	0.152190171	1436.906537	10535.749	1	11367.5534	1439.074097	499.1594772
SSSKGSLGGGFSSGGFSGGSF	21	52.63168333	1852.825031	37.48	sp|P13645|K1C10_HUMAN Keratin, type I cytoskeletal 10 OS=Homo sapiens OX=9606 GN=KRT10 PE=1 SV=6	1.72917352	ESK1	MAGE-A4	0.504490941	-0.790082648	14178.34904	24225.73166	3509.802023	15211.06701	7640.932223	1387.258568
GSGGGSYGSGGGGGGGRGSY	20	29.32115	1589.645666	51.61	sp|P04264|K2C1_HUMAN Keratin, type II cytoskeletal 1 OS=Homo sapiens OX=9606 GN=KRT1 PE=1 SV=6	1.636709187	MAGE-A4	ESK1	0.505963471	0.710736312	16061.85092	7323.017025	1	34430.65611	2401.947282	1441.624817
RVAQKKASFLRAQERAAES	19	28.19971667	2145.17772	29.93	sp|P46777|RL5_HUMAN 60S ribosomal protein L5 OS=Homo sapiens OX=9606 GN=RPL5 PE=1 SV=3	1.262729726	ESK1	MAGE-A4	0.509336266	-0.336545879	27456.54563	21666.23745	12442.28973	12675.34508	9691.982025	26388.21538
DNSRNLDLDSIIAEVK	16	62.62838333	1800.920741	32.59	sp|P35908|K22E_HUMAN Keratin, type II cytoskeletal 2 epidermal OS=Homo sapiens OX=9606 GN=KRT2 PE=1 SV=2	2.875642919	MAGE-A4	ESK1	0.512562123	1.523903685	6083.328446	19678.07757	444.9385913	74792.75698	567.3323271	1
SVIVVLRNPLIAGK	14	53.61235	1477.935742	39.43	sp|P62316|SMD2_HUMAN Small nuclear ribonucleoprotein Sm D2 OS=Homo sapiens OX=9606 GN=SNRPD2 PE=1 SV=1	1.183060997	ESK1	MAGE-A4	0.513950769	-0.242524459	4373.744838	3332.148593	2991.601867	1108.383222	3071.567715	4862.266937	52.059
KAVLTIDEKGTEAA	14	36.4056	1444.777092	46.62	sp|P01009|A1AT_HUMAN Alpha-1-antitrypsin OS=Homo sapiens OX=9606 GN=SERPINA1 PE=1 SV=3	1.616740918	ESK1	MAGE-A4	0.519333692	-0.693088506	17698.44981	4975.495727	20538.12023	6581.334043	10871.6621	9274.889133	77.5
WKPRPLSI	8	44.35331667	995.5929656	31.02	sp|P0DP42|T225B_HUMAN Transmembrane protein 225B OS=Homo sapiens OX=9606 GN=TMEM225B PE=2 SV=1	1.576099621	ESK1	MAGE-A4	0.520946518	-0.656358727	5981425.264	10819907.64	2495678.492	3330861.677	3074763.682	5837897.281	50.588
PGLARQAPKPRKQ	13	21.2224833333333;24.6198	1445.85663812902;1445.85799152342	22.24;29.19	sp|P81605|DCD_HUMAN Dermcidin OS=Homo sapiens OX=9606 GN=DCD PE=1 SV=2	2.63359762684131;3.79055742225734	ESK1	MAGE-A4	0.520955618	-1.53486722	16577.80747	14680.41608	1910.637531	4890.226843	4476.175627	2080.539643	95
SSGGGGGGGRF	11	26.33111667	894.3942975	32.17	sp|P35527|K1C9_HUMAN Keratin, type I cytoskeletal 9 OS=Homo sapiens OX=9606 GN=KRT9 PE=1 SV=3	1.045261473	ESK1	MAGE-A4	0.521502812	-0.063863879	1760.632258	2807.704939	496.0178305	4363.579636	313.4498207	168.0309982	67.5
ENGSLVEIR	9	41.06315	1015.53025	27.53	sp|P32969|RL9_HUMAN 60S ribosomal protein L9 OS=Homo sapiens OX=9606 GN=RPL9 PE=1 SV=1	1.662751239	MAGE-A4	ESK1	0.524057461	0.733572346	523.4492252	4273.817685	80.29004232	6693.325569	853.4240478	563.4142502	68.333
SGSAKVAFSAIRSTNH	16	33.6004	1631.836482	36	sp|P23435|CBLN1_HUMAN Cerebellin-1 OS=Homo sapiens OX=9606 GN=CBLN1 PE=1 SV=1	1.123513602	ESK1	MAGE-A4	0.524349455	-0.168017591	28446.55047	17821.66506	21445.27669	18359.0013	20636.61754	21273.78252
NVGTRPINLEPIFQ	14	58.54576667	1596.861465	30.66	sp|P35908|K22E_HUMAN Keratin, type II cytoskeletal 2 epidermal OS=Homo sapiens OX=9606 GN=KRT2 PE=1 SV=2	1.496026829	ESK1	MAGE-A4	0.52462848	-0.581136048	434.5679133	10438.08971	250.9646408	7298.382074	123.9537849	13.10717944	95
YTVFDRDNNRVGFAEAAR	18	43.0332	2100.013757	27.5	sp|P07339|CATD_HUMAN Cathepsin D OS=Homo sapiens OX=9606 GN=CTSD PE=1 SV=1	1.117423655	ESK1	MAGE-A4	0.534416704	-0.160176266	25435.62317	17701.04404	18229.2708	15196.74677	17390.31129	22330.28485
ALRYPMAVGLNKGHKVTK	18	32.90871667	1982.124251	23.19	sp|Q9Y3U8|RL36_HUMAN 60S ribosomal protein L36 OS=Homo sapiens OX=9606 GN=RPL36 PE=1 SV=3	1.21023089	ESK1	MAGE-A4	0.53446073	-0.275282314	5268.009197	3828.426709	2701.113256	1809.020906	2997.201187	4941.958408
ISGGGSRGGGGGGY	14	27.1291833333333;27.2370333333333	1137.51719794019;1137.51712090647	34.57;27.19	sp|P04264|K2C1_HUMAN Keratin, type II cytoskeletal 1 OS=Homo sapiens OX=9606 GN=KRT1 PE=1 SV=6	1.10854317821844;3.64116971254654	Condition 2;Condition 1	Condition 1;Condition 2	0.537659991	-0.971188	1590.521797	30416.2387	251.3069281	15488.72708	30.71523977	934.9415894	87.5
TGVLKPGMVVT	11	44.61568333	1100.626035	23.4	sp|P68104|EF1A1_HUMAN Elongation factor 1-alpha 1 OS=Homo sapiens OX=9606 GN=EEF1A1 PE=1 SV=1;sp|Q5VTE0|EF1A3_HUMAN Putative elongation factor 1-alpha-like 3 OS=Homo sapiens OX=9606 GN=EEF1A1P5 PE=5 SV=1	1.017182965	MAGE-A4	ESK1	0.53799821	0.024579206	711.3138885	7304.705699	848.7890567	8719.281468	150.3720537	147.4788147	11.653
DNNRSLDLDSIIAEVKAQ	18	65.5276	2000.01472	24.48	sp|P04264|K2C1_HUMAN Keratin, type II cytoskeletal 1 OS=Homo sapiens OX=9606 GN=KRT1 PE=1 SV=6	1.926100594	ESK1	MAGE-A4	0.540191966	-0.945498119	3767.498581	18480.58105	1	11550.83992	1	1
AKRTKKVGIVGKYGTRYGASLR	22	29.93248333	2408.413123	40.49	sp|P61513|RL37A_HUMAN 60S ribosomal protein L37a OS=Homo sapiens OX=9606 GN=RPL37A PE=1 SV=2	1.110928739	ESK1	MAGE-A4	0.541136155	-0.151766278	95509.93587	73062.53005	55166.89129	36651.10823	25849.85547	138897.5143
EEANNDLENKIQ	12	37.56311667	1415.653299	44.34	sp|P35527|K1C9_HUMAN Keratin, type I cytoskeletal 9 OS=Homo sapiens OX=9606 GN=KRT9 PE=1 SV=3	2.249951519	MAGE-A4	ESK1	0.542928604	1.169808811	4605.913783	12345.77087	1	35055.67068	2774.264281	310.5336761	87.5
GQVINETSQHHDDLE	15	33.3886	1720.767266	28.56	sp|P08670|VIME_HUMAN Vimentin OS=Homo sapiens OX=9606 GN=VIM PE=1 SV=4	1.143424701	MAGE-A4	ESK1	0.543902083	0.193361362	6217.222596	2057.506951	5853.977878	4745.764477	5665.309474	5744.039115
IEHIKHSKSRDSFLK	15	26.86443333	1824.001161	28.97	sp|P46778|RL21_HUMAN 60S ribosomal protein L21 OS=Homo sapiens OX=9606 GN=RPL21 PE=1 SV=2	1.123298172	ESK1	MAGE-A4	0.544207774	-0.167740932	6809.273032	3529.74526	1770.808985	99.73386479	4319.4927	6361.37255
GQHGTGSGQYSGF	13	35.34803333	1281.537715	23.22	sp|Q5D862|FILA2_HUMAN Filaggrin-2 OS=Homo sapiens OX=9606 GN=FLG2 PE=1 SV=1	3.457804056	MAGE-A4	ESK1	0.544416473	1.787636489	1110.825852	1	1	3616.23242	1	224.7857152	55
FEKRPKNFGIGQDIQPK	17	35.29276667	2001.078123	35.73	sp|P62424|RL7A_HUMAN 60S ribosomal protein L7a OS=Homo sapiens OX=9606 GN=RPL7A PE=1 SV=2	1.151146236	MAGE-A4	ESK1	0.548616631	0.203071118	18678.00751	13190.26063	8927.032818	12465.86382	14580.70441	19914.78892
AQGPKGGSGSGPTIEEVD	18	37.40608333	1684.791664	37.17	sp|P0DMV8|HS71A_HUMAN Heat shock 70 kDa protein 1A OS=Homo sapiens OX=9606 GN=HSPA1A PE=1 SV=1	2.17557399	ESK1	MAGE-A4	0.549384983	-1.121462737	13747.51203	1	7896.414471	2987.179612	3538.405745	3423.019745
KAVGGLGKLGK	11	28.14426667	1026.654572	22.98	sp|P81605|DCD_HUMAN Dermcidin OS=Homo sapiens OX=9606 GN=DCD PE=1 SV=2	39.86466925	ESK1	MAGE-A4	0.554962077	-5.311807097	9638.247915	1058.670161	1	213.5612387	1	54.76954842	37.636
TSRGSQQYRAL	11	29.05055	1265.644489	25.58	sp|P07437|TBB5_HUMAN Tubulin beta chain OS=Homo sapiens OX=9606 GN=TUBB PE=1 SV=2	1.255246276	ESK1	MAGE-A4	0.554999219	-0.327970445	2632.0816	4437.685903	1254.479043	4766.266257	825.8231521	1039.475015	37.636
DGDFKIK	7	32.10115	821.4281691	23.72	sp|P09382|LEG1_HUMAN Galectin-1 OS=Homo sapiens OX=9606 GN=LGALS1 PE=1 SV=2	1.240993779	MAGE-A4	ESK1	0.55685309	0.311105986	1	3152.723436	546.9651896	4076.477763	134.3637776	380.44903
VHLTPEEKSAVTA	13	34.41965833	1380.724048	32.79	sp|P68871|HBB_HUMAN Hemoglobin subunit beta OS=Homo sapiens OX=9606 GN=HBB PE=1 SV=2	1.661521363	MAGE-A4	ESK1	0.561243899	0.732504843	3807.145032	64143.8773	1671.634592	99726.30621	10126.83374	5826.391881	54.118
DNSRNLDLDSIIAE	14	63.00016667	1573.75812	27.64	sp|P35908|K22E_HUMAN Keratin, type II cytoskeletal 2 epidermal OS=Homo sapiens OX=9606 GN=KRT2 PE=1 SV=2	2.600012593	MAGE-A4	ESK1	0.565111829	1.378500551	4571.277132	75312.02849	1	203928.5461	3282.480179	486.5742798	90
FSETGAGKHVPRAVF	15	37.14495	1601.831073	35.11	sp|P68363|TBA1B_HUMAN Tubulin alpha-1B chain OS=Homo sapiens OX=9606 GN=TUBA1B PE=1 SV=1	1.125484482	MAGE-A4	ESK1	0.569604774	0.170546165	25991.97582	15302.37531	12599.4268	16792.83275	18862.56087	25001.21712
ITKAVAASKERSGVSL	16	31.41011667	1615.925931	37.77	sp|P10412|H14_HUMAN Histone H1.4 OS=Homo sapiens OX=9606 GN=H1-4 PE=1 SV=2;sp|P16403|H12_HUMAN Histone H1.2 OS=Homo sapiens OX=9606 GN=H1-2 PE=1 SV=2;sp|P16402|H13_HUMAN Histone H1.3 OS=Homo sapiens OX=9606 GN=H1-3 PE=1 SV=2	1.186704875	ESK1	MAGE-A4	0.569646726	-0.246961192	19934.01309	9814.389136	14176.72596	10704.47247	14445.02686	11864.86634
RNVSTGDVN	9	21.3856	960.4600568	26.61	sp|P13645|K1C10_HUMAN Keratin, type I cytoskeletal 10 OS=Homo sapiens OX=9606 GN=KRT10 PE=1 SV=6	1.169469942	ESK1	MAGE-A4	0.574303376	-0.225854782	2771.241153	1655.952586	310.1853386	3606.534464	189.5034005	254.8392954	95
GGGGGGGLGSGGSIR	15	31.35785	1144.558902	43.94	sp|P35527|K1C9_HUMAN Keratin, type I cytoskeletal 9 OS=Homo sapiens OX=9606 GN=KRT9 PE=1 SV=3	1.457723309	ESK1	MAGE-A4	0.580166642	-0.543716908	16108.71611	6874.000529	2971.179983	12282.51644	2749.596284	2772.29258
GQHGSGSGQSSGF	13	27.0769	1191.490673	34.32	sp|Q5D862|FILA2_HUMAN Filaggrin-2 OS=Homo sapiens OX=9606 GN=FLG2 PE=1 SV=1	1.565677118	MAGE-A4	ESK1	0.586320442	0.646786723	19603.11242	6545.143385	2510.182877	42423.1341	155.7944422	2290.93314	54.412
ALPHAILRL	9	46.26541667	1002.633202	23.97	sp|P60709|ACTB_HUMAN Actin, cytoplasmic 1 OS=Homo sapiens OX=9606 GN=ACTB PE=1 SV=1	1.879333902	ESK1	MAGE-A4	0.586360327	-0.910221414	1220.316156	13039.4475	1198.286459	7026.828483	592.2233818	606.2294932	0.226	HLA-A*02:01
SLYQSKYEEL	10	45.632	1258.608106	25.68	sp|P04264|K2C1_HUMAN Keratin, type II cytoskeletal 1 OS=Homo sapiens OX=9606 GN=KRT1 PE=1 SV=6	1.209972883	MAGE-A4	ESK1	0.586728703	0.274974715	2231.528819	8717.207736	1219.323769	13898.8869	352.6326427	471.5034831	0.91	HLA-A*02:01
AAAKAPTKAAPKQKIVKPVK	20	21.33005	2044.28978	36.87	sp|P83731|RL24_HUMAN 60S ribosomal protein L24 OS=Homo sapiens OX=9606 GN=RPL24 PE=1 SV=1	1.105517097	MAGE-A4	ESK1	0.588034187	0.144721337	1831.001143	1376.426409	1524.88004	1350.605599	2111.166885	1769.87447
SGGGGGGGRFSSS	13	21.3856	1068.459017	34.8	sp|P35527|K1C9_HUMAN Keratin, type I cytoskeletal 9 OS=Homo sapiens OX=9606 GN=KRT9 PE=1 SV=3	1.6482312	MAGE-A4	ESK1	0.588050206	0.720918626	4742.642808	639.1121597	697.6418225	9670.061775	26.9931784	323.196514	95
QIHQSVTDTNVIL	13	48.29738333	1466.773872	22.69	sp|P35908|K22E_HUMAN Keratin, type II cytoskeletal 2 epidermal OS=Homo sapiens OX=9606 GN=KRT2 PE=1 SV=2	4.446933994	ESK1	MAGE-A4	0.590268206	-2.150874321	1	5790.629125	84.85115657	1321.242971	1	1	20.333
TQGKIVDLVKELDR	14	48.76575	1612.916068	33.34	sp|P01009|A1AT_HUMAN Alpha-1-antitrypsin OS=Homo sapiens OX=9606 GN=SERPINA1 PE=1 SV=3	1.643736407	ESK1	MAGE-A4	0.591836934	-0.716978964	8908.669718	4515.433384	1399.10349	1388.007613	2495.946648	5134.040674	85
TGAGKHVPRAV	11	21.3856	1091.619178	21.31	sp|P68363|TBA1B_HUMAN Tubulin alpha-1B chain OS=Homo sapiens OX=9606 GN=TUBA1B PE=1 SV=1	23.9346131	ESK1	MAGE-A4	0.594071697	-4.570842212	2986.073003	1	250.3396349	96.43309287	1	38.78583145	35.154
EEQLQQIRAE	10	38.09216667	1242.621241	37.25	sp|P13645|K1C10_HUMAN Keratin, type I cytoskeletal 10 OS=Homo sapiens OX=9606 GN=KRT10 PE=1 SV=6	1.173463037	MAGE-A4	ESK1	0.597735271	0.2307724	2407.218843	27901.17519	599.0054875	28814.16611	3077.35373	4377.171073	65
VNLGGSKSISIS	12	42.9257	1160.640993	26.07	sp|P04264|K2C1_HUMAN Keratin, type II cytoskeletal 1 OS=Homo sapiens OX=9606 GN=KRT1 PE=1 SV=6	1.298300468	ESK1	MAGE-A4	0.597911634	-0.376624308	17539.89048	7846.427867	4542.831439	15114.75191	5524.95417	2412.854187	90
YREAPIDKKGNFNYIEF	17	48.03148333	2103.038343	28.06	sp|O14950|ML12B_HUMAN Myosin regulatory light chain 12B OS=Homo sapiens OX=9606 GN=MYL12B PE=1 SV=2	1.163151219	ESK1	MAGE-A4	0.598726928	-0.218038671	24427.89743	14785.82183	11239.85188	8146.041061	8918.353284	26312.22801
KKQEAKKVVNPLFEKRPK	18	27.66523333	2166.300658	27.32	sp|P62424|RL7A_HUMAN 60S ribosomal protein L7a OS=Homo sapiens OX=9606 GN=RPL7A PE=1 SV=2	1.271825358	ESK1	MAGE-A4	0.599571022	-0.34690058	4878.532776	1623.809853	3229.611665	1229.374394	2103.83509	4318.748569
ASGSFKLNKKAASGEAKPK	19	25.95118333	1918.063213	22.33	sp|P10412|H14_HUMAN Histone H1.4 OS=Homo sapiens OX=9606 GN=H1-4 PE=1 SV=2;sp|P16403|H12_HUMAN Histone H1.2 OS=Homo sapiens OX=9606 GN=H1-2 PE=1 SV=2	2.136362004	ESK1	MAGE-A4	0.600524359	-1.095156131	1675.998238	9074.321928	1225.528414	1593.158732	2049.318615	1963.243292
AVGGLGKLGKDAVEDLESVGK	21	53.74693333	2041.106498	36.24	sp|P81605|DCD_HUMAN Dermcidin OS=Homo sapiens OX=9606 GN=DCD PE=1 SV=2	17.12932387	ESK1	MAGE-A4	0.605523564	-4.098396301	198320.9788	1240.316703	3224.550819	3704.710641	5093.139768	3040.669774
KQVHPDTGIS	10	26.81216667	1080.557273	26.75	sp|P23527|H2B1O_HUMAN Histone H2B type 1-O OS=Homo sapiens OX=9606 GN=HIST1H2BO PE=1 SV=3	1.071433728	MAGE-A4	ESK1	0.606283257	0.099542617	1039.365645	17802.62528	0.840512723	18001.02343	2068.421328	119.4003756	39.111
EVDETYVPKEFNAE	14	50.81925	1668.753012	38.93	sp|P02768|ALBU_HUMAN Serum albumin OS=Homo sapiens OX=9606 GN=ALB PE=1 SV=2	1.481048786	MAGE-A4	ESK1	0.609963149	0.566619164	2523.611106	33121.37161	10.88371587	50023.77079	2016.295832	768.0110625	87.5
GHQQLYWSHPRKFGQ	15	34.0722	1867.921775	37	sp|P62273|RS29_HUMAN 40S ribosomal protein S29 OS=Homo sapiens OX=9606 GN=RPS29 PE=1 SV=2	1.186307184	MAGE-A4	ESK1	0.611321228	0.246477631	4019.313148	2577.152605	798.0179248	3101.082073	1643.375049	4027.671985
QIEHEVSSSGQEVQ	14	32.31918333	1555.712288	25.92	sp|P35527|K1C9_HUMAN Keratin, type I cytoskeletal 9 OS=Homo sapiens OX=9606 GN=KRT9 PE=1 SV=3	2.597947543	MAGE-A4	ESK1	0.611469103	1.376933842	5313.037431	1	1	13572.535	230.4575391	1	95
AHLPAEFTPAVHAS	14	42.9257	1446.727106	27.47	sp|P69905|HBA_HUMAN Hemoglobin subunit alpha OS=Homo sapiens OX=9606 GN=HBA1 PE=1 SV=2	1.327376189	MAGE-A4	ESK1	0.615931631	0.4085773	737.4932644	2878.2638	937.6251556	3658.774315	1389.259945	996.0168774	85
AVEKGIAEQTVVTLRNPNAVL	21	52.20063333	2221.242647	31.61	sp|Q13576|IQGA2_HUMAN Ras GTPase-activating-like protein IQGAP2 OS=Homo sapiens OX=9606 GN=IQGAP2 PE=1 SV=4	1.293342469	MAGE-A4	ESK1	0.618199027	0.371104342	7957.599094	4375.636969	6559.397973	4066.747758	8508.603245	11859.29495
AAHLPAEFTPA	11	46.4805	1123.566688	23.97	sp|P69905|HBA_HUMAN Hemoglobin subunit alpha OS=Homo sapiens OX=9606 GN=HBA1 PE=1 SV=2	1.08276578	MAGE-A4	ESK1	0.619730265	0.114721198	3573.027142	43205.73663	807.4214358	40646.91419	6944.817097	3932.961637	6.225
AKRTKKVGIVGKYGTRYG	18	27.66523333	1981.158118	55.13	sp|P61513|RL37A_HUMAN 60S ribosomal protein L37a OS=Homo sapiens OX=9606 GN=RPL37A PE=1 SV=2	1.325543568	MAGE-A4	ESK1	0.620863104	0.40658409	10525.51059	7969.694234	3023.476732	7457.758875	4816.017101	16250.17395
DALDKIRYE	9	42.01618333	1121.571373	20.8	sp|P07900|HS90A_HUMAN Heat shock protein HSP 90-alpha OS=Homo sapiens OX=9606 GN=HSP90AA1 PE=1 SV=5;sp|P08238|HS90B_HUMAN Heat shock protein HSP 90-beta OS=Homo sapiens OX=9606 GN=HSP90AB1 PE=1 SV=4	1.110970759	MAGE-A4	ESK1	0.626422105	0.151820845	440.4878522	4399.796619	1113.450231	6022.152987	523.6261723	68.64599859	39.778
HNLLEGGQEDFESS	14	48.76575	1560.668855	24.71	sp|P35527|K1C9_HUMAN Keratin, type I cytoskeletal 9 OS=Homo sapiens OX=9606 GN=KRT9 PE=1 SV=3	1.306238111	MAGE-A4	ESK1	0.62747906	0.385279373	2227.327854	8186.291569	1	12897.69626	303.7506368	401.2196655	95
GQKDSYVGDE	10	29.91408333	1096.467951	36.53	sp|P60709|ACTB_HUMAN Actin, cytoplasmic 1 OS=Homo sapiens OX=9606 GN=ACTB PE=1 SV=1	1.251480425	ESK1	MAGE-A4	0.627679459	-0.323635725	1499.8001	12113.95096	1251.498232	10045.99521	138.6907606	1693.445724	52.647
DSGDGVTHTVPIYEG	15	49.98168333	1545.696091	27.09	sp|P60709|ACTB_HUMAN Actin, cytoplasmic 1 OS=Homo sapiens OX=9606 GN=ACTB PE=1 SV=1	1.104344155	MAGE-A4	ESK1	0.629413671	0.14318984	14734.17394	6517.585673	14238.97169	11372.15614	11745.25443	16076.57109
MERKEKEHTNLMS	13	21.11521667	1631.770538	25.54	sp|Q15846|CLUL1_HUMAN Clusterin-like protein 1 OS=Homo sapiens OX=9606 GN=CLUL1 PE=2 SV=1	2.325711205	ESK1	MAGE-A4	0.629919731	-1.217842891	4864.390567	1	3575.383017	438.3746497	1112.61451	2077.910922	95
GFVKVVKNKAYFK	13	33.6004	1526.897109	46.29	sp|P46777|RL5_HUMAN 60S ribosomal protein L5 OS=Homo sapiens OX=9606 GN=RPL5 PE=1 SV=3	1.15011905	MAGE-A4	ESK1	0.630333108	0.201783203	20178.90996	11525.22672	8673.01643	11400.22568	13320.69818	21717.6091	72.5
SSSGSVGESSSKGP	14	21.33005	1251.55901	45.49	sp|P13645|K1C10_HUMAN Keratin, type I cytoskeletal 10 OS=Homo sapiens OX=9606 GN=KRT10 PE=1 SV=6	2.949162868	ESK1	MAGE-A4	0.631249188	-1.56037461	16881.24468	1	3992.923667	4537.943258	1849.188729	690.8658305	90
ESVGKGAVHDVKD	13	21.738125;26.3835	1339.67346903702;1339.6733920409	36.09;24.05	sp|P81605|DCD_HUMAN Dermcidin OS=Homo sapiens OX=9606 GN=DCD PE=1 SV=2	19.0729391147412;14.1491186851895	ESK1	MAGE-A4	0.632332434	-4.189132286	38741.68596	1690.554923	712.636931	613.025523	716.6184621	925.9519489	95
NLNDRLASYLDKVRAL	16	58.75175	1860.024177	40.9	sp|P13645|K1C10_HUMAN Keratin, type I cytoskeletal 10 OS=Homo sapiens OX=9606 GN=KRT10 PE=1 SV=6;sp|P02533|K1C14_HUMAN Keratin, type I cytoskeletal 14 OS=Homo sapiens OX=9606 GN=KRT14 PE=1 SV=4	1.712631588	ESK1	MAGE-A4	0.633443222	-0.776241595	12203.4493	41718.67825	1	7793.007905	479.5357924	23212.41077
TNVPRASVPDGFLSE	15	52.92131667	1587.787795	43.13	sp|P14174|MIF_HUMAN Macrophage migration inhibitory factor OS=Homo sapiens OX=9606 GN=MIF PE=1 SV=4	1.004319313	MAGE-A4	ESK1	0.634403559	0.006218032	4784.587224	560.9893615	5411.48261	3862.696201	3967.340804	2973.485292
RTVGVSKKK	9	21.11521667	1001.633774	25.08	sp|P62269|RS18_HUMAN 40S ribosomal protein S18 OS=Homo sapiens OX=9606 GN=RPS18 PE=1 SV=3	1.209018671	ESK1	MAGE-A4	0.63597806	-0.273836524	3365.701356	6596.683704	1758.820395	614.7527995	3446.225579	5633.830925	22.984
KNLQTVNVDEN	11	33.91485	1272.631836	32.75	sp|P62899|RL31_HUMAN 60S ribosomal protein L31 OS=Homo sapiens OX=9606 GN=RPL31 PE=1 SV=1	1.148003332	MAGE-A4	ESK1	0.638840602	0.199126829	2155.751491	1357.504858	3537.375393	3596.032053	2707.504994	1790.611683	95
VTGGAASKLSKIRVVRK	17	30.28865	1769.100246	22.21	sp|P42766|RL35_HUMAN 60S ribosomal protein L35 OS=Homo sapiens OX=9606 GN=RPL35 PE=1 SV=2	1.087217293	MAGE-A4	ESK1	0.641326091	0.120640308	7276.91092	4186.305575	3604.829307	4632.404258	5136.95694	6612.878766
GATPIAGRFTPGTF	14	53.12371667	1391.719643	24.94	sp|P08865|RSSA_HUMAN 40S ribosomal protein SA OS=Homo sapiens OX=9606 GN=RPSA PE=1 SV=4	1.389606002	MAGE-A4	ESK1	0.641329616	0.474591585	302.2304861	16809.94534	1	23173.54694	564.5379653	41.09732263	76.25
GAGGGFGSR	9	27.02161667	764.3565634	25.92	sp|P04264|K2C1_HUMAN Keratin, type II cytoskeletal 1 OS=Homo sapiens OX=9606 GN=KRT1 PE=1 SV=6	1.153729114	ESK1	MAGE-A4	0.641595647	-0.206304531	7636.552492	19107.29027	1977.254391	21534.33556	1128.990708	2230.816389	37.455
SSSGGGGGGGRFS	13	25.68475	1068.459146	25.63	sp|P35527|K1C9_HUMAN Keratin, type I cytoskeletal 9 OS=Homo sapiens OX=9606 GN=KRT9 PE=1 SV=3	1.427346996	MAGE-A4	ESK1	0.641921267	0.513994157	729.863602	148.5166781	1	1253.753454	1	1	87.5
SFKTSRSSKQRLKIPLVKV	19	37.35413333	2201.327558	25.7	sp|P46013|KI67_HUMAN Proliferation marker protein Ki-67 OS=Homo sapiens OX=9606 GN=MKI67 PE=1 SV=2	1.226193652	MAGE-A4	ESK1	0.644895668	0.294186841	63683.59446	36485.34657	36992.65236	37851.32411	41642.94936	88692.40168
SGYYKVLGKGKLPKQPVIVK	20	37.35413333	2201.327558	37.44	sp|P46776|RL27A_HUMAN 60S ribosomal protein L27a OS=Homo sapiens OX=9606 GN=RPL27A PE=1 SV=2	1.226193652	MAGE-A4	ESK1	0.644895668	0.294186841	63683.59446	36485.34657	36992.65236	37851.32411	41642.94936	88692.40168
IRLENEIQTY	10	47.60883333	1277.662022	24.77	sp|P13645|K1C10_HUMAN Keratin, type I cytoskeletal 10 OS=Homo sapiens OX=9606 GN=KRT10 PE=1 SV=6	1.109132449	ESK1	MAGE-A4	0.64592499	-0.149431657	1770.729826	12059.00308	1465.181348	12329.60862	369.6526839	1090.718675	12.645
EAPLNPKANREKMTQ	15	28.99811667	1725.881894	22.99	sp|P60709|ACTB_HUMAN Actin, cytoplasmic 1 OS=Homo sapiens OX=9606 GN=ACTB PE=1 SV=1	1.338689063	MAGE-A4	ESK1	0.647121728	0.420820905	1021.674407	6659.136624	900.8751476	10351.53636	41.91234945	1094.760722
SKPVTTPEEIAQ	12	37.09205	1298.673018	22.59	sp|P10809|CH60_HUMAN 60 kDa heat shock protein, mitochondrial OS=Homo sapiens OX=9606 GN=HSPD1 PE=1 SV=2	1.08352562	MAGE-A4	ESK1	0.647236863	0.115733267	1516.693145	21434.00375	544.6402108	20499.6928	2874.255921	2083.850982	76.25
VTYVPVTTFKNLQTVNVDEN	20	58.8634	2280.164878	48.01	sp|P62899|RL31_HUMAN 60S ribosomal protein L31 OS=Homo sapiens OX=9606 GN=RPL31 PE=1 SV=1	1.070692917	MAGE-A4	ESK1	0.64745507	0.098544763	31369.65723	30691.25846	24978.28748	35552.67229	32544.88767	25094.69836
FISEPLFKLSL	11	68.4362	1292.737913	31.06	sp|O95969|SG1D2_HUMAN Secretoglobin family 1D member 2 OS=Homo sapiens OX=9606 GN=SCGB1D2 PE=2 SV=1	3.73803005	ESK1	MAGE-A4	0.653420996	-1.902278167	39983.48977	7675.389968	452.5553053	10377.20142	1115.197472	1378.400539	0.795	HLA-A*02:01
SLVSKGTLVQTKGTGASGSFKLN	23	41.724825	2279.248718	51.72	sp|P10412|H14_HUMAN Histone H1.4 OS=Homo sapiens OX=9606 GN=H1-4 PE=1 SV=2;sp|P16403|H12_HUMAN Histone H1.2 OS=Homo sapiens OX=9606 GN=H1-2 PE=1 SV=2;sp|P16402|H13_HUMAN Histone H1.3 OS=Homo sapiens OX=9606 GN=H1-3 PE=1 SV=2	1.118966761	ESK1	MAGE-A4	0.653924853	-0.162167182	49034.03745	28237.36824	45249.53455	24563.19964	31471.35184	53460.15784
AKRTKKVGIVGKYGTRYGA	19	28.0364333333333;28.2517166666667	2052.19744741162;2052.19519578689	50.58;51.07	sp|P61513|RL37A_HUMAN 60S ribosomal protein L37a OS=Homo sapiens OX=9606 GN=RPL37A PE=1 SV=2	3.24084680755339;2.16219194490935	MAGE-A4	ESK1	0.656589044	1.139772248	26180.74777	24778.46543	10672.34791	32423.20306	25651.31028	77728.31132
ALAAAGYDVEKNNSRIKLGIK	21	41.06315	2230.244264	23.11		1.128725447	MAGE-A4	ESK1	0.657669463	0.174694605	4399.123531	2290.544391	1405.377212	2001.951954	2996.998063	4138.13342
ALAAAGYDVEKNNSRIKLGLK	21	41.06315	2230.244264	23.11	sp|P10412|H14_HUMAN Histone H1.4 OS=Homo sapiens OX=9606 GN=H1-4 PE=1 SV=2;sp|P16403|H12_HUMAN Histone H1.2 OS=Homo sapiens OX=9606 GN=H1-2 PE=1 SV=2;sp|P16402|H13_HUMAN Histone H1.3 OS=Homo sapiens OX=9606 GN=H1-3 PE=1 SV=2	1.128725447	MAGE-A4	ESK1	0.657669463	0.174694605	4399.123531	2290.544391	1405.377212	2001.951954	2996.998063	4138.13342
TGASGSFKLNKKAASGEAKPKAK	23	26.05928333	2275.264586	27.79	sp|P10412|H14_HUMAN Histone H1.4 OS=Homo sapiens OX=9606 GN=H1-4 PE=1 SV=2	2.103179581	ESK1	MAGE-A4	0.658648442	-1.072572041	1014.624867	7022.142394	992.6183469	1493.821177	1030.199226	1769.186743
EIFDSRGNPTVE	12	45.15313333	1362.640593	30.96	sp|P06733|ENOA_HUMAN Alpha-enolase OS=Homo sapiens OX=9606 GN=ENO1 PE=1 SV=2	1.457206766	MAGE-A4	ESK1	0.659354246	0.543319224	306.8387673	8168.475797	237.5773906	11686.35442	1010.130688	1	23.196
HFWGLRVRGQHTKTTG	16	31.25021667	1879.992215	22.26	sp|P62269|RS18_HUMAN 40S ribosomal protein S18 OS=Homo sapiens OX=9606 GN=RPS18 PE=1 SV=3	1.103953877	ESK1	MAGE-A4	0.664682476	-0.142679898	7442.425855	1531.330161	920.6655123	1218.878805	209.3649436	7534.469035
KGGSLPKVE	9	29.26586667	913.5223792	21.73	sp|P06748|NPM_HUMAN Nucleophosmin OS=Homo sapiens OX=9606 GN=NPM1 PE=1 SV=2	1.742239518	ESK1	MAGE-A4	0.66480478	-0.800942975	707.4557002	5004.723955	728.1553383	2558.83094	489.101121	648.6520924	80
GSGGGSYGSGGGGGGHGSYGSGS	23	28.35741667	1801.688949	51.04	sp|P04264|K2C1_HUMAN Keratin, type II cytoskeletal 1 OS=Homo sapiens OX=9606 GN=KRT1 PE=1 SV=6	3.319442923	MAGE-A4	ESK1	0.666611445	1.730913445	18486.39375	2214.837072	1	68716.55415	1	1
GGGGSGGGYGGGSGSRGGSGGSY	23	29.32115	1790.721052	47.22	sp|P35527|K1C9_HUMAN Keratin, type I cytoskeletal 9 OS=Homo sapiens OX=9606 GN=KRT9 PE=1 SV=3	1.29487749	ESK1	MAGE-A4	0.66775977	-0.372872646	7211.39247	18082.25489	1	17678.78244	333.8893224	1520.950195
YGSAGPPPTGEEDTAEKDEL	20	43.24808333	2061.902013	48.66	sp|P11021|BIP_HUMAN Endoplasmic reticulum chaperone BiP OS=Homo sapiens OX=9606 GN=HSPA5 PE=1 SV=2	1.297717532	ESK1	MAGE-A4	0.669316036	-0.375976393	26050.63399	9182.439953	26529.76349	11927.86967	19385.39755	16280.16965
EIIGKRGIIGYDV	13	48.36600833	1431.806512	33.72	sp|O75964|ATP5L_HUMAN ATP synthase subunit g, mitochondrial OS=Homo sapiens OX=9606 GN=ATP5MG PE=1 SV=3	1.062717955	MAGE-A4	ESK1	0.671006916	0.087758756	63637.56548	38213.06287	64707.71731	59883.29791	65099.14586	52022.10066	70
FEGQPVDFVDPNKQNLIA	18	60.72868333	2030.006054	35.26	sp|P31327|CPSM_HUMAN Carbamoyl-phosphate synthase [ammonia], mitochondrial OS=Homo sapiens OX=9606 GN=CPS1 PE=1 SV=2	3.062849123	MAGE-A4	ESK1	0.673065581	1.614716313	1	15280.76915	1	46693.10015	109.5902576	1
VIKAEQPDGLIL	12	53.40081667	1294.749472	29.42	sp|P31327|CPSM_HUMAN Carbamoyl-phosphate synthase [ammonia], mitochondrial OS=Homo sapiens OX=9606 GN=CPS1 PE=1 SV=2	1.545388977	MAGE-A4	ESK1	0.685644374	0.628022708	260.9231715	17252.59424	202.2193649	26680.98057	696.7237644	1	14.135
YKNVVGAR	8	26.75978333	905.5083343	24.06	sp|P63104|1433Z_HUMAN 14-3-3 protein zeta/delta OS=Homo sapiens OX=9606 GN=YWHAZ PE=1 SV=1;sp|P31946|1433B_HUMAN 14-3-3 protein beta/alpha OS=Homo sapiens OX=9606 GN=YWHAB PE=1 SV=3;sp|P61981|1433G_HUMAN 14-3-3 protein gamma OS=Homo sapiens OX=9606 GN=YWHAG PE=1 SV=2;sp|Q04917|1433F_HUMAN 14-3-3 protein eta OS=Homo sapiens OX=9606 GN=YWHAH PE=1 SV=4	1.042027177	ESK1	MAGE-A4	0.686182451	-0.059103608	308.5260087	4840.846904	46.58639269	4406.654021	1	579.7411691	69.167
LRVAPEEHPVLLT	13	45.10105	1472.834836	24.47	sp|P60709|ACTB_HUMAN Actin, cytoplasmic 1 OS=Homo sapiens OX=9606 GN=ACTB PE=1 SV=1	2.797125745	ESK1	MAGE-A4	0.686766452	-1.483781074	1	7008.227847	1	2185.49438	320.0160927	1	64.444
GIVVNKQVKGKILAKRI	17	33.17398333	1863.214568	39.94	sp|P46778|RL21_HUMAN 60S ribosomal protein L21 OS=Homo sapiens OX=9606 GN=RPL21 PE=1 SV=2	1.160324225	MAGE-A4	ESK1	0.688775953	0.214527989	23385.30366	12213.92615	7762.640373	11107.59666	13027.35597	26178.87578
DDGRPFPQVIKSK	13	37.56311667	1485.799009	37.99	sp|P04075|ALDOA_HUMAN Fructose-bisphosphate aldolase A OS=Homo sapiens OX=9606 GN=ALDOA PE=1 SV=2	1.401163291	MAGE-A4	ESK1	0.690196227	0.486625096	1240.896036	7248.608951	2228.967936	10560.01399	1977.265608	2481.051198	78.75
YEDIAQKSKAEAE	13	30.39441667	1480.704236	41.19	sp|P04264|K2C1_HUMAN Keratin, type II cytoskeletal 1 OS=Homo sapiens OX=9606 GN=KRT1 PE=1 SV=6	1.214760474	MAGE-A4	ESK1	0.692112689	0.280671871	14612.82937	42625.62211	1464.646045	68707.29873	945.2881024	1657.615726	87.5
ALALREPDLEKVVRYL	16	50.65083333	1884.08806	32.21	sp|Q92736|RYR2_HUMAN Ryanodine receptor 2 OS=Homo sapiens OX=9606 GN=RYR2 PE=1 SV=3	1.211287905	MAGE-A4	ESK1	0.693704549	0.276541813	30438.08619	32230.79618	2297.89377	14678.7322	10253.97164	53760.76634
VDGEPLGRVS	10	37.5102	1027.530146	29.85	sp|P62937|PPIA_HUMAN Peptidyl-prolyl cis-trans isomerase A OS=Homo sapiens OX=9606 GN=PPIA PE=1 SV=2	1.245096382	MAGE-A4	ESK1	0.69434393	0.316257425	761.0465037	19592.3563	2603.967413	22687.5563	3911.050485	1985.531813	68.333
GPKGRTVIIE	10	31.19798333	1068.630678	20.75	sp|P10809|CH60_HUMAN 60 kDa heat shock protein, mitochondrial OS=Homo sapiens OX=9606 GN=HSPD1 PE=1 SV=2	1.058609564	MAGE-A4	ESK1	0.695628697	0.082170593	29.32800932	5204.870647	90.45765626	5281.485051	143.5941867	211.6528608	78.75
KLTTPTYGDLN	11	42.98096667	1221.624973	34.21	sp|P07437|TBB5_HUMAN Tubulin beta chain OS=Homo sapiens OX=9606 GN=TUBB PE=1 SV=2	1.05661569	MAGE-A4	ESK1	0.698930626	0.079281723	222.7829959	8312.624391	1	8647.844833	351.2389131	19.56161927	20.057
VLSPADKTNVK	11	28.99811667	1170.660352	32.87	sp|P69905|HBA_HUMAN Hemoglobin subunit alpha OS=Homo sapiens OX=9606 GN=HBA1 PE=1 SV=2	1.794705825	MAGE-A4	ESK1	0.70198487	0.843747387	2999.831712	15999.99893	2640.48464	31729.38154	3450.680648	3657.937701	11.28
IALYMASQPKNK	12	37.24925	1362.732434	37.25	sp|O14548|COX7R_HUMAN Cytochrome c oxidase subunit 7A-related protein, mitochondrial OS=Homo sapiens OX=9606 GN=COX7A2L PE=1 SV=2	1.155901258	ESK1	MAGE-A4	0.706249813	-0.209018162	17422.52103	11473.43732	25598.91293	13118.7001	15447.65715	18578.56183	49
WGKVGAH	7	27.18458333	753.3919402	28.32	sp|P69905|HBA_HUMAN Hemoglobin subunit alpha OS=Homo sapiens OX=9606 GN=HBA1 PE=1 SV=2	1.243620843	MAGE-A4	ESK1	0.708435543	0.314859339	66.92509896	2738.404669	1	3488.766571	1	1
AAHLPAEFTPAVHAS	15	43.82651667	1517.761825	41.66	sp|P69905|HBA_HUMAN Hemoglobin subunit alpha OS=Homo sapiens OX=9606 GN=HBA1 PE=1 SV=2	1.31986461	MAGE-A4	ESK1	0.709126952	0.400389947	230.6099608	20201.21472	372.3333328	25792.14123	1109.828359	556.7023143
GSGGGSYGSGGGGGGHGSY	19	28.99811667	1513.583614	55.59	sp|P04264|K2C1_HUMAN Keratin, type II cytoskeletal 1 OS=Homo sapiens OX=9606 GN=KRT1 PE=1 SV=6	1.17188183	ESK1	MAGE-A4	0.712530551	-0.228827099	22675.28526	11758.37001	4724.786603	23816.35271	4574.584411	5024.071854
VNLGGSKS	8	26.75978333	760.4077075	21.49	sp|P04264|K2C1_HUMAN Keratin, type II cytoskeletal 1 OS=Homo sapiens OX=9606 GN=KRT1 PE=1 SV=6	3.095798172	MAGE-A4	ESK1	0.712998729	1.628603476	205.7302423	92.43834157	1	923.0697569	1	1	95
GHQQLYWSHPRKFG	14	33.86261667	1739.864672	38.7	sp|P62273|RS29_HUMAN 40S ribosomal protein S29 OS=Homo sapiens OX=9606 GN=RPS29 PE=1 SV=2	1.159280636	MAGE-A4	ESK1	0.715385538	0.213229853	7047.713841	7678.066791	3559.479672	5491.981131	4871.537259	10834.2298	95
AEQNRKDAEAW	11	29.7512	1316.610732	29.88	sp|P13645|K1C10_HUMAN Keratin, type I cytoskeletal 10 OS=Homo sapiens OX=9606 GN=KRT10 PE=1 SV=6	1.826460964	MAGE-A4	ESK1	0.717171122	0.86905092	3153.617753	3304.800291	395.7190265	10120.74024	881.7117904	1516.361772	72.5
YWTTGTIISSQRF	13	57.1945	1558.777284	37.97	sp|P07099|HYEP_HUMAN Epoxide hydrolase 1 OS=Homo sapiens OX=9606 GN=EPHX1 PE=1 SV=1	1.053235318	MAGE-A4	ESK1	0.717518651	0.074827806	48503.6934	27179.0727	71973.20377	42739.35017	61404.61318	51372.51909	67.5
KASGPPVSELITKAVAASKER	21	46.64033333	2138.206601	44.64	sp|P10412|H14_HUMAN Histone H1.4 OS=Homo sapiens OX=9606 GN=H1-4 PE=1 SV=2;sp|P16403|H12_HUMAN Histone H1.2 OS=Homo sapiens OX=9606 GN=H1-2 PE=1 SV=2;sp|P16402|H13_HUMAN Histone H1.3 OS=Homo sapiens OX=9606 GN=H1-3 PE=1 SV=2	1.263754549	MAGE-A4	ESK1	0.718602718	0.337716286	7496.185659	5740.203557	5948.844354	1653.392704	3473.47046	19118.56304
TDTERLIGDAA	11	42.4466	1160.567147	23.38	sp|P0DMV8|HS71A_HUMAN Heat shock 70 kDa protein 1A OS=Homo sapiens OX=9606 GN=HSPA1A PE=1 SV=1;sp|P11142|HSP7C_HUMAN Heat shock cognate 71 kDa protein OS=Homo sapiens OX=9606 GN=HSPA8 PE=1 SV=1	1.468975506	MAGE-A4	ESK1	0.718646867	0.554945477	283.637944	6910.101685	73.42235334	10011.17617	664.1067758	1	61.111
VSVILISRISSVGG	14	58.1138	1385.823423	44.04	sp|P36980|FHR2_HUMAN Complement factor H-related protein 2 OS=Homo sapiens OX=9606 GN=CFHR2 PE=1 SV=1	1.061777913	MAGE-A4	ESK1	0.720510448	0.086482036	29096.04031	23710.3435	35566.33971	35159.71023	33866.8304	24805.66532	85
PGRGAPLAKVVFRD	14	38.2517	1481.845938	43.74	sp|P62917|RL8_HUMAN 60S ribosomal protein L8 OS=Homo sapiens OX=9606 GN=RPL8 PE=1 SV=2	1.285712841	ESK1	MAGE-A4	0.724895391	-0.362568459	31709.87952	20722.43153	8727.860595	11607.28664	13633.41569	22328.3735	100
AVVVKKIETRDGKLVSESSDVLPK	24	38.89665	2596.480021	40.23	sp|P05787|K2C8_HUMAN Keratin, type II cytoskeletal 8 OS=Homo sapiens OX=9606 GN=KRT8 PE=1 SV=7	1.054318724	MAGE-A4	ESK1	0.725654226	0.076311065	6609.261732	5811.631817	6675.215219	6183.598629	5778.441475	8171.34493
VNLGGSK	7	26.70436667	673.3757914	25.49	sp|P04264|K2C1_HUMAN Keratin, type II cytoskeletal 1 OS=Homo sapiens OX=9606 GN=KRT1 PE=1 SV=6	1.338953479	MAGE-A4	ESK1	0.727116789	0.421105836	4174.672148	2834.195294	305.7942575	9218.133542	348.9893431	226.8688443
GQHGSGSGWSSSS	13	27.18458333	1219.485886	25.71	sp|Q86YZ3|HORN_HUMAN Hornerin OS=Homo sapiens OX=9606 GN=HRNR PE=1 SV=2	2.597198518	MAGE-A4	ESK1	0.72943274	1.37707308	4337.432302	37.59548034	381.0863416	12075.40177	1	277.1707826	78.75
GSGGGGGGGRGSYGSGGSSY	20	29.6435	1619.656766	52.8	sp|P04264|K2C1_HUMAN Keratin, type II cytoskeletal 1 OS=Homo sapiens OX=9606 GN=KRT1 PE=1 SV=6	1.081145509	MAGE-A4	ESK1	0.731613809	0.112560705	13255.6661	32214.27299	232.2721201	41401.67763	4501.669767	3507.39299
STGEKGFGYKGS	12	28.94271667	1216.573024	37.36	sp|P62937|PPIA_HUMAN Peptidyl-prolyl cis-trans isomerase A OS=Homo sapiens OX=9606 GN=PPIA PE=1 SV=2	1.619941297	MAGE-A4	ESK1	0.736844283	0.696078196	54.48554546	2421.140384	1	4010.36868	1	1	82.5
SEAVADREDD	10	21.3856;26.3835	1105.45325848911;1105.45269079685	28.58;16.62	sp|P00367|DHE3_HUMAN Glutamate dehydrogenase 1, mitochondrial OS=Homo sapiens OX=9606 GN=GLUD1 PE=1 SV=2	2.40814008769711;2.2310646567599	ESK1	MAGE-A4	0.738851763	-1.239234929	16926.64494	2634.840541	19143.54122	6657.222473	1845.658566	7892.461179	100
KKVGIVGKYGTRYGASLRK	19	30.44955	2080.227489	31.25	sp|P61513|RL37A_HUMAN 60S ribosomal protein L37a OS=Homo sapiens OX=9606 GN=RPL37A PE=1 SV=2	1.208157942	ESK1	MAGE-A4	0.743182103	-0.27280907	15895.86568	9914.115373	4934.433547	6600.223559	5755.047488	13092.07613
FYKGKKYKPLDLRPK	15	30.77125	1880.102932	30.29	sp|P42766|RL35_HUMAN 60S ribosomal protein L35 OS=Homo sapiens OX=9606 GN=RPL35 PE=1 SV=2	1.239926863	MAGE-A4	ESK1	0.744609885	0.310255026	8846.87483	5456.318669	2155.25972	5040.633252	3081.644544	12285.00048
RRQVDQLTNDKARVE	15	28.78253333	1826.971073	36.34	sp|P08670|VIME_HUMAN Vimentin OS=Homo sapiens OX=9606 GN=VIM PE=1 SV=4	1.164098386	MAGE-A4	ESK1	0.74463815	0.219212996	585.2973114	4217.283439	911.6163612	4538.927874	995.6476872	1117.312075
YEDIAQKSKAE	11	28.09186667	1280.625099	47.39	sp|P04264|K2C1_HUMAN Keratin, type II cytoskeletal 1 OS=Homo sapiens OX=9606 GN=KRT1 PE=1 SV=6	2.238083708	MAGE-A4	ESK1	0.746433331	1.162263996	3688.006913	3458.229398	674.7485477	16217.21682	1205.735592	81.06637573	59.545
LDKFLAS	7	41.69871667	792.4382206	25.2	sp|P69905|HBA_HUMAN Hemoglobin subunit alpha OS=Homo sapiens OX=9606 GN=HBA1 PE=1 SV=2	1.161018812	MAGE-A4	ESK1	0.749048627	0.215391348	959.5448692	19712.85674	176.1749531	21856.93827	1838.849439	509.8018715
IQILLTSCTEEN	12	77.57371667	1362.667389	20.96	sp|Q8IWV8|UBR2_HUMAN E3 ubiquitin-protein ligase UBR2 OS=Homo sapiens OX=9606 GN=UBR2 PE=1 SV=1	1.167858308	ESK1	MAGE-A4	0.749209079	-0.223865249	46208.37822	103557.0504	1529.610765	87486.34261	11851.74319	30211.05411	95
TEVLKTHGLLV	11	44.37925	1208.713531	35.7	sp|P40429|RL13A_HUMAN 60S ribosomal protein L13a OS=Homo sapiens OX=9606 GN=RPL13A PE=1 SV=2	1.12193451	ESK1	MAGE-A4	0.750936682	-0.165988464	48185.6072	23984.54372	45578.53564	26888.59446	33196.76471	44866.12021	11.763
KSAGAAKRKASGPPVSELITK	21	29.8588	2095.21196	27.74	sp|P10412|H14_HUMAN Histone H1.4 OS=Homo sapiens OX=9606 GN=H1-4 PE=1 SV=2	1.106458321	MAGE-A4	ESK1	0.754571127	0.145949107	7366.282392	3801.772367	3494.782975	3444.437002	5224.661725	7554.720087
FNEKSKEL	8	28.51473333	993.5125406	29.88	sp|P13645|K1C10_HUMAN Keratin, type I cytoskeletal 10 OS=Homo sapiens OX=9606 GN=KRT10 PE=1 SV=6	1.149270474	ESK1	MAGE-A4	0.758080825	-0.200718368	2420.6984	16055.58232	766.2818836	13511.31427	146.7071	3085.263207	40.5
IHPEIDNPEYSPD	13	44.46023333	1524.673734	24.02	sp|P27797|CALR_HUMAN Calreticulin OS=Homo sapiens OX=9606 GN=CALR PE=1 SV=1	1.026637204	MAGE-A4	ESK1	0.760009777	0.037926449	14905.43603	5957.33631	14120.71137	10602.46302	11844.95723	13467.92567	95
IIPVVLFLM	9	73.98976667	1043.641951	20.95	sp|Q5UCC4|EMC10_HUMAN ER membrane protein complex subunit 10 OS=Homo sapiens OX=9606 GN=EMC10 PE=1 SV=1	1.184876545	ESK1	MAGE-A4	0.76170273	-0.244736749	2285536.278	1124240.12	2997126.195	1489172.504	1932955.872	1985103.813	4.595
ESVGKGAVHDVK	12	21.33005;25.4736833333333	1224.64696038984;1224.6453294668	28.36;18.82	sp|P81605|DCD_HUMAN Dermcidin OS=Homo sapiens OX=9606 GN=DCD PE=1 SV=2	16.7691192571264;5.74274089382175	ESK1	MAGE-A4	0.763204247	-3.809793396	23777.98143	50.53821303	384.8507687	1202.273905	212.8785136	311.4532251	72.5
AANSKVAFSAVRSTN	15	33.3886	1521.793614	31.54	sp|Q9NTU7|CBLN4_HUMAN Cerebellin-4 OS=Homo sapiens OX=9606 GN=CBLN4 PE=1 SV=1	1.029967114	ESK1	MAGE-A4	0.763480426	-0.042598274	3325.131476	2898.933738	3135.35335	2260.811157	3080.232006	3746.061111
IGGGQTKTFAPEEISA	16	46.26541667	1604.804678	26.83	sp|P11021|BIP_HUMAN Endoplasmic reticulum chaperone BiP OS=Homo sapiens OX=9606 GN=HSPA5 PE=1 SV=2	1.068851042	MAGE-A4	ESK1	0.765486134	0.096060809	2289.048528	1097.743381	3972.88082	1941.446771	3936.281515	1988.665578
VKAENGKLVIN	11	34.02008333	1183.692597	24.1	sp|P04406|G3P_HUMAN Glyceraldehyde-3-phosphate dehydrogenase OS=Homo sapiens OX=9606 GN=GAPDH PE=1 SV=3	1.244103392	MAGE-A4	ESK1	0.765540084	0.315106387	406.6571078	8976.24202	972.3966426	12143.54592	651.6004031	87.91227341	87.5
GAGKIGLGGRGGSGGSY	17	32.6380166666667;32.6933333333333	1449.73275695846;1449.73363072685	23.02;30.85	sp|P35527|K1C9_HUMAN Keratin, type I cytoskeletal 9 OS=Homo sapiens OX=9606 GN=KRT9 PE=1 SV=3	1.29272068786546;3.27339051267206	Condition 1;Condition 2	Condition 2;Condition 1	0.765737341	-0.102019178	6818.451209	36502.2682	570.4483369	29980.18511	7932.428038	2982.018716
NVLKVTKAAGTKKQFQKF	18	32.10115	2035.193674	33.48	sp|P62280|RS11_HUMAN 40S ribosomal protein S11 OS=Homo sapiens OX=9606 GN=RPS11 PE=1 SV=3	1.103767483	MAGE-A4	ESK1	0.766555709	0.14243629	26777.07655	21433.4011	13412.90274	16722.994	18575.01608	32719.8734
IYKIGQGYLIKDGKLIK	17	42.60611667	1949.167865	39.5	sp|P39023|RL3_HUMAN 60S ribosomal protein L3 OS=Homo sapiens OX=9606 GN=RPL3 PE=1 SV=2	1.319438225	MAGE-A4	ESK1	0.766751544	0.399923806	16096.18754	9795.392696	6710.482149	6930.584979	8971.11159	27114.71075
LALYKGKKERPRS	13	21.6557	1544.913725	24.25	sp|P62266|RS23_HUMAN 40S ribosomal protein S23 OS=Homo sapiens OX=9606 GN=RPS23 PE=1 SV=3	13.16874783	ESK1	MAGE-A4	0.769585175	-3.719406398	3936.131899	1	69.39255615	42.07163546	0.255665366	261.8416684	87.5
AAVPGKTF	8	34.92645	789.4383975	20.52	sp|P07737|PROF1_HUMAN Profilin-1 OS=Homo sapiens OX=9606 GN=PFN1 PE=1 SV=2	1.097909853	MAGE-A4	ESK1	0.770620149	0.134759602	2139.698248	4936.007342	333.225054	7144.467952	818.8326633	171.0373383	31.4
KQEAKKVVNPLFEKRPK	17	28.99811667	2038.206606	37.95	sp|P62424|RL7A_HUMAN 60S ribosomal protein L7a OS=Homo sapiens OX=9606 GN=RPL7A PE=1 SV=2	1.099885576	ESK1	MAGE-A4	0.77177307	-0.137353444	18973.16371	9719.445915	9911.42669	8905.317423	8813.642722	17379.2693
FGAGTETTSTTLRYAL	16	53.453	1687.841161	42.43	sp|P11712|CP2C9_HUMAN Cytochrome P450 2C9 OS=Homo sapiens OX=9606 GN=CYP2C9 PE=1 SV=3	1.137751953	MAGE-A4	ESK1	0.773575836	0.186186062	3554.540513	1017.098391	4057.918873	1521.032333	3169.160923	5128.102956
ITQIEHEVSSS	11	35.34803333	1228.593755	22.99	sp|P35527|K1C9_HUMAN Keratin, type I cytoskeletal 9 OS=Homo sapiens OX=9606 GN=KRT9 PE=1 SV=3	1.353355317	MAGE-A4	ESK1	0.776177089	0.436540662	6633.857951	11481.81935	290.1496866	23954.80326	695.5614489	259.2591095	53.824
RRFVNVVPTFGKKKGPNANS	20	33.09521667	2215.233828	41.06	sp|P62861|RS30_HUMAN 40S ribosomal protein S30 OS=Homo sapiens OX=9606 GN=FAU PE=1 SV=1	1.169856463	ESK1	MAGE-A4	0.778572706	-0.226331528	186219.376	143641.5801	55015.56064	69073.295	73298.64787	186622.7064
LEKGLDGAKKAVGGLGK	17	33.83615833	1639.960022	40.15	sp|P81605|DCD_HUMAN Dermcidin OS=Homo sapiens OX=9606 GN=DCD PE=1 SV=2	12.03955071	ESK1	MAGE-A4	0.780133995	-3.589786199	18059.76563	1	786.3984777	525.2714461	298.6869035	741.3960856
LGKDAVEDLESVGK	14	45.8437	1458.755482	36.59	sp|P81605|DCD_HUMAN Dermcidin OS=Homo sapiens OX=9606 GN=DCD PE=1 SV=2	3.127343504	ESK1	MAGE-A4	0.782590981	-1.644937692	5281.416008	126.3089351	1003.849282	351.349584	725.5300712	973.2866333	72.5
DQGNRTTPSYVAF	13	51.68828333	1454.675985	29.49	sp|P0DMV8|HS71A_HUMAN Heat shock 70 kDa protein 1A OS=Homo sapiens OX=9606 GN=HSPA1A PE=1 SV=1;sp|P11142|HSP7C_HUMAN Heat shock cognate 71 kDa protein OS=Homo sapiens OX=9606 GN=HSPA8 PE=1 SV=1	1.024659727	ESK1	MAGE-A4	0.783485599	-0.035144894	15242.32836	39710.71858	4119.904624	48227.59752	3507.130871	5916.558174	73.75
APTLTLYVGKKQLVEIEK	18	48.43408333	2029.182108	29.14	sp|P00738|HPT_HUMAN Haptoglobin OS=Homo sapiens OX=9606 GN=HP PE=1 SV=1	28.99524872	ESK1	MAGE-A4	0.78703792	-4.848379869	8595.7113	1	1	1	1	296.4524078
ANSKVAFSAVRSTN	14	32.82711667	1450.753093	33.38	sp|Q9NTU7|CBLN4_HUMAN Cerebellin-4 OS=Homo sapiens OX=9606 GN=CBLN4 PE=1 SV=1	1.129802229	ESK1	MAGE-A4	0.788093542	-0.176070252	11422.32127	5601.498964	13463.12251	10834.2264	5590.87404	10559.21767	100
AKRTKKVGIVGKYGTRY	17	27.50518333	1924.137035	54.87	sp|P61513|RL37A_HUMAN 60S ribosomal protein L37a OS=Homo sapiens OX=9606 GN=RPL37A PE=1 SV=2	1.147725795	MAGE-A4	ESK1	0.789549628	0.198778007	40242.65467	29849.54585	11911.62564	22279.56892	18292.79773	53545.53994
ASTKGPSVFPLAPSSK	16	42.01618333	1572.852176	21.18	sp|P01857|IGHG1_HUMAN Immunoglobulin heavy constant gamma 1 OS=Homo sapiens OX=9606 GN=IGHG1 PE=1 SV=1	1.086818077	ESK1	MAGE-A4	0.789929868	-0.120110467	5098.234567	3170.862632	5790.39476	4002.844563	4721.792551	4211.743188
AQYEDIAQK	9	33.54821667	1064.513118	33.52	sp|P04264|K2C1_HUMAN Keratin, type II cytoskeletal 1 OS=Homo sapiens OX=9606 GN=KRT1 PE=1 SV=6	1.043513907	MAGE-A4	ESK1	0.790939667	0.061449828	2955.907748	390.1611611	773.0209169	3325.377121	119.9591766	852.9912218	3.419
SSHKTFRIKRF	11	27.98418333	1405.793854	25.09	sp|P62891|RL39_HUMAN 60S ribosomal protein L39 OS=Homo sapiens OX=9606 GN=RPL39 PE=1 SV=2	1.119310765	ESK1	MAGE-A4	0.791775874	-0.162610642	66870.80122	23498.89015	5183.481878	21854.17456	15458.54523	48055.14783	56.818
DSGDGVTHTVPIYEGY	16	55.86021667	1708.759092	38.71	sp|P60709|ACTB_HUMAN Actin, cytoplasmic 1 OS=Homo sapiens OX=9606 GN=ACTB PE=1 SV=1	2.39039964	MAGE-A4	ESK1	0.792186123	1.257251836	6903.990736	63185.43155	6361.160069	164598.0994	14533.8818	3615.463288
QIEHEVSSS	9	27.18458333	1014.462438	27.5	sp|P35527|K1C9_HUMAN Keratin, type I cytoskeletal 9 OS=Homo sapiens OX=9606 GN=KRT9 PE=1 SV=3	1.831279982	MAGE-A4	ESK1	0.793108156	0.87285238	11909.06057	3838.296439	1412.322509	29692.12378	641.0238295	1091.029999	43.571
EYDESGPSIVHRK	13	30.55685	1515.73337	30.15	sp|P60709|ACTB_HUMAN Actin, cytoplasmic 1 OS=Homo sapiens OX=9606 GN=ACTB PE=1 SV=1	1.182695095	MAGE-A4	ESK1	0.794792189	0.242078187	997.3348449	6433.079272	556.3128803	8670.471463	287.9095266	487.4818528	46
VAKVTGGAASKLSKIRVVRK	20	30.93081667	2067.300628	31.6	sp|P42766|RL35_HUMAN 60S ribosomal protein L35 OS=Homo sapiens OX=9606 GN=RPL35 PE=1 SV=2	1.037499189	MAGE-A4	ESK1	0.795953272	0.053110208	47056.95763	20541.40147	26157.35279	26613.9602	28579.68808	42077.82675
VAPGKDLTK	9	26.3835	927.538791	25.12	sp|P35527|K1C9_HUMAN Keratin, type I cytoskeletal 9 OS=Homo sapiens OX=9606 GN=KRT9 PE=1 SV=3	3.778602882	ESK1	MAGE-A4	0.797147704	-1.917852904	328.5554996	7033.776599	216.4175243	1168.24298	313.5507767	523.9077838	21
YSEVLGRPTTL	11	46.8026	1234.656304	38.29	sp|O75310|UDB11_HUMAN UDP-glucuronosyltransferase 2B11 OS=Homo sapiens OX=9606 GN=UGT2B11 PE=2 SV=1	1.038334819	ESK1	MAGE-A4	0.797821843	-0.054271726	12419.97914	3060.125836	10912.58778	7701.089765	9528.064031	8189.133526	2.179
DFNSDTHSS	9	28.51473333	1008.378327	34.06	sp|P04406|G3P_HUMAN Glyceraldehyde-3-phosphate dehydrogenase OS=Homo sapiens OX=9606 GN=GAPDH PE=1 SV=3	1.042623138	ESK1	MAGE-A4	0.798905018	-0.060217781	1574.886878	8150.508188	180.537583	8744.829705	100.8531714	655.288561	35.154
DVEVAPPKAY	10	44.61568333	1087.55523	26.34	sp|P00325|ADH1B_HUMAN All-trans-retinol dehydrogenase [NAD(+)] ADH1B OS=Homo sapiens OX=9606 GN=ADH1B PE=1 SV=2	1.22265903	MAGE-A4	ESK1	0.79986937	0.290022127	2235.433342	36374.41996	990.019633	42512.58651	4503.451683	1401.104036	48
TERGYSF	7	37.30146667	858.3870513	27.96	sp|P60709|ACTB_HUMAN Actin, cytoplasmic 1 OS=Homo sapiens OX=9606 GN=ACTB PE=1 SV=1	1.236752384	MAGE-A4	ESK1	0.806356133	0.306556681	6974.208892	55544.03064	5303.45133	66846.71388	10449.55701	6582.366995
DVEKNNSRIKLGIK	14	31.94196667	1612.926576	23.5		1.081494754	MAGE-A4	ESK1	0.810604068	0.113026667	2089.65022	6390.181027	2252.120866	8632.053241	1956.321123	1018.175543	95
DVEKNNSRIKLGLK	14	31.94196667	1612.926576	23.5	sp|P10412|H14_HUMAN Histone H1.4 OS=Homo sapiens OX=9606 GN=H1-4 PE=1 SV=2;sp|P16403|H12_HUMAN Histone H1.2 OS=Homo sapiens OX=9606 GN=H1-2 PE=1 SV=2;sp|P16402|H13_HUMAN Histone H1.3 OS=Homo sapiens OX=9606 GN=H1-3 PE=1 SV=2	1.081494754	MAGE-A4	ESK1	0.810604068	0.113026667	2089.65022	6390.181027	2252.120866	8632.053241	1956.321123	1018.175543	90
DVDIRKDLYAN	11	45.36768333	1320.666605	33.19	sp|P60709|ACTB_HUMAN Actin, cytoplasmic 1 OS=Homo sapiens OX=9606 GN=ACTB PE=1 SV=1	1.186319089	MAGE-A4	ESK1	0.81134438	0.246492109	4007.758771	52710.8822	442.1504605	59713.51489	7211.338147	886.0849609	82.5
TVEEAPRGIS	10	34.6593	1057.544544	25.75	sp|Q9BYV7|BCDO2_HUMAN Beta,beta-carotene 9',10'-oxygenase OS=Homo sapiens OX=9606 GN=BCO2 PE=1 SV=5	1.02426073	MAGE-A4	ESK1	0.811771573	0.034583007	429.7845439	5796.442645	185.3146126	5497.006696	764.1285414	305.9552505	52.353
AVGVIKAVDKKAAGAGKVTK	20	30.28865	1910.167331	34.25	sp|P68104|EF1A1_HUMAN Elongation factor 1-alpha 1 OS=Homo sapiens OX=9606 GN=EEF1A1 PE=1 SV=1;sp|Q5VTE0|EF1A3_HUMAN Putative elongation factor 1-alpha-like 3 OS=Homo sapiens OX=9606 GN=EEF1A1P5 PE=5 SV=1	1.016916809	ESK1	MAGE-A4	0.812184728	-0.024201662	9066.894024	2582.014077	6568.030687	5326.734575	5403.217341	7183.94096
GHQQLYWSHPRKFGQG	16	33.7575	1924.944513	45.67	sp|P62273|RS29_HUMAN 40S ribosomal protein S29 OS=Homo sapiens OX=9606 GN=RPS29 PE=1 SV=2	1.258224341	MAGE-A4	ESK1	0.814533731	0.331389177	10580.26663	7462.147249	2246.336858	5032.522693	3426.947307	17068.33002
RVPTANVS	8	29.26586667	842.460838	26.46	sp|P04406|G3P_HUMAN Glyceraldehyde-3-phosphate dehydrogenase OS=Homo sapiens OX=9606 GN=GAPDH PE=1 SV=3	1.145021699	ESK1	MAGE-A4	0.815318637	-0.195374938	4600.497642	14045.07052	1259.69079	13605.84826	2786.762787	991.565146	54.706
DLLHSGKSIRTVLTF	15	54.30675	1685.946594	25.2	sp|P00325|ADH1B_HUMAN All-trans-retinol dehydrogenase [NAD(+)] ADH1B OS=Homo sapiens OX=9606 GN=ADH1B PE=1 SV=2	1.051710952	ESK1	MAGE-A4	0.816649041	-0.072738254	16133.44045	11270.05818	6447.280765	5512.80715	8369.201215	18304.38214
ARIAKLEKAKAKELATKLG	19	32.90871667	2038.263483	27.05	sp|P62424|RL7A_HUMAN 60S ribosomal protein L7a OS=Homo sapiens OX=9606 GN=RPL7A PE=1 SV=2	1.271806977	MAGE-A4	ESK1	0.824119086	0.346879729	7971.175179	5082.683664	3946.345752	3856.044545	1534.08262	16230.85165
VVGDDLTVTNPKRIA	15	41.64338333	1596.885063	23.37	sp|P06733|ENOA_HUMAN Alpha-enolase OS=Homo sapiens OX=9606 GN=ENO1 PE=1 SV=2	1.586340583	MAGE-A4	ESK1	0.82582587	0.665702547	1002.38467	7979.87895	541.2855981	13354.5753	924.3465824	828.6707351
KLATQLTGPVMPVRNVYK	18	43.35253333	2014.138188	32.55	sp|P26373|RL13_HUMAN 60S ribosomal protein L13 OS=Homo sapiens OX=9606 GN=RPL13 PE=1 SV=4	1.215029103	ESK1	MAGE-A4	0.826549616	-0.28099087	4803.379887	472.0382663	2272.314142	1623.87368	2592.134911	1995.96796
IDVDVSKPDLTA	12	49.82166667	1271.661508	35.61	sp|P08670|VIME_HUMAN Vimentin OS=Homo sapiens OX=9606 GN=VIM PE=1 SV=4	1.246107907	MAGE-A4	ESK1	0.826865017	0.317429004	3100.120605	19627.06803	854.6742377	27374.29163	1609.875979	401.3781681	21.316
RVAPEEHPVLL	11	40.42911667	1258.703431	27.17	sp|P60709|ACTB_HUMAN Actin, cytoplasmic 1 OS=Homo sapiens OX=9606 GN=ACTB PE=1 SV=1	1.017366123	ESK1	MAGE-A4	0.82985022	-0.02483896	15418.85963	35923.49975	14101.56395	41320.80594	11969.84115	11036.16884	1.56	HLA-A*02:01
SSSGGGGGGGRFSSS	15	21.4381166666667;25.5269333333333;25.8986333333333	1242.5233461601;1242.522930673;1242.52244802507	40.78;28.68;36.76	sp|P35527|K1C9_HUMAN Keratin, type I cytoskeletal 9 OS=Homo sapiens OX=9606 GN=KRT9 PE=1 SV=3	1.81337041659525;137.895498110179;1.02164433713802	Condition 2;Condition 1	Condition 1;Condition 2	0.829976347	0.291489542	11301.3556	4558.729983	37.03289348	17806.33055	1	1649.204746
GTLVQTKGTGASGSFKLN	18	40.3248	1764.937309	26.2	sp|P10412|H14_HUMAN Histone H1.4 OS=Homo sapiens OX=9606 GN=H1-4 PE=1 SV=2;sp|P16403|H12_HUMAN Histone H1.2 OS=Homo sapiens OX=9606 GN=H1-2 PE=1 SV=2;sp|P16402|H13_HUMAN Histone H1.3 OS=Homo sapiens OX=9606 GN=H1-3 PE=1 SV=2	1.055840689	MAGE-A4	ESK1	0.831965952	0.078392169	5409.178778	4789.413872	6719.55364	4292.861597	6470.150493	7099.85514
GTGASGSFKLNKKAASGEAKPK	22	26.91656667	2133.155501	37.68	sp|P10412|H14_HUMAN Histone H1.4 OS=Homo sapiens OX=9606 GN=H1-4 PE=1 SV=2;sp|P16403|H12_HUMAN Histone H1.2 OS=Homo sapiens OX=9606 GN=H1-2 PE=1 SV=2	1.027824111	ESK1	MAGE-A4	0.832596313	-0.039593401	8892.614856	8968.185806	5687.821597	4705.712014	7239.960171	10965.46797
RIIAVDINKDKFAKAK	16	34.28648333	1829.087052	20.48	sp|P00325|ADH1B_HUMAN All-trans-retinol dehydrogenase [NAD(+)] ADH1B OS=Homo sapiens OX=9606 GN=ADH1B PE=1 SV=2	1.48909852	ESK1	MAGE-A4	0.834290844	-0.574439207	634.7991	6576.835861	562.0586199	4106.086669	733.7591872	380.5566059
SSSGGGGGGGRFSSSS	16	21.4939	1329.555615	42.42	sp|P35527|K1C9_HUMAN Keratin, type I cytoskeletal 9 OS=Homo sapiens OX=9606 GN=KRT9 PE=1 SV=3	1.992893187	MAGE-A4	ESK1	0.836783744	0.994671727	3678.650788	1	51.37910119	7104.330195	1	329.2209587
GSGSGWSSSRGPYESGSGHSS	21	32.10115	2011.825503	33.83	sp|Q86YZ3|HORN_HUMAN Hornerin OS=Homo sapiens OX=9606 GN=HRNR PE=1 SV=2	14.17315322	MAGE-A4	ESK1	0.838592324	3.821085305	668.787184	1	1	9478.823232	1	1
SAQEPARKKQD	11	20.48848333	1256.64777	34.22	sp|P25685|DNJB1_HUMAN DnaJ homolog subfamily B member 1 OS=Homo sapiens OX=9606 GN=DNAJB1 PE=1 SV=4	1.50875256	ESK1	MAGE-A4	0.843091208	-0.593356219	1591.680865	465.0471176	5011.946773	503.2997131	1919.265531	2262.546777	85
KIKIIAPPERKY	12	32.47871667	1454.896473	23.47	sp|P60709|ACTB_HUMAN Actin, cytoplasmic 1 OS=Homo sapiens OX=9606 GN=ACTB PE=1 SV=1	1.5828617	ESK1	MAGE-A4	0.843606583	-0.662535208	4744.656786	38467.80151	1619.792079	23411.32349	2793.649342	2118.569512	27.469
SSKGSLGGGF	10	36.03516667	895.4395982	25.9	sp|P13645|K1C10_HUMAN Keratin, type I cytoskeletal 10 OS=Homo sapiens OX=9606 GN=KRT10 PE=1 SV=6	1.044988513	MAGE-A4	ESK1	0.845451759	0.063487083	8161.64628	15673.00897	833.5507415	22342.86248	2642.863735	792.2656661	50
GGFGGGSFRGSYGSS	15	42.01618333	1378.591553	34.14	sp|P13645|K1C10_HUMAN Keratin, type I cytoskeletal 10 OS=Homo sapiens OX=9606 GN=KRT10 PE=1 SV=6	1.127692283	ESK1	MAGE-A4	0.851158201	-0.173373449	6358.689319	29487.20914	66.62848961	29366.71293	1390.964958	1088.356262
ALPGDNVGFNVK	12	47.28963333	1229.640923	20.82	sp|P68104|EF1A1_HUMAN Elongation factor 1-alpha 1 OS=Homo sapiens OX=9606 GN=EEF1A1 PE=1 SV=1	1.339780703	MAGE-A4	ESK1	0.856399653	0.421996878	2919.840689	39073.89168	668.8450937	50585.49944	5879.936853	693.0617459	21.421
SDGLAHLD	8	38.19668333	826.3821527	27.23	sp|P68871|HBB_HUMAN Hemoglobin subunit beta OS=Homo sapiens OX=9606 GN=HBB PE=1 SV=2;sp|P02042|HBD_HUMAN Hemoglobin subunit delta OS=Homo sapiens OX=9606 GN=HBD PE=1 SV=2	1.070092087	MAGE-A4	ESK1	0.857960699	0.097734954	6122.704221	81924.28007	1037.191799	86914.53209	5724.097436	2689.642421	100
SLLALYKGKKERPRS	15	31.03823333	1745.031601	27.51	sp|P62266|RS23_HUMAN 40S ribosomal protein S23 OS=Homo sapiens OX=9606 GN=RPS23 PE=1 SV=3	1.005433816	ESK1	MAGE-A4	0.864126402	-0.007818118	347671.8078	198646.5462	102346.4227	173711.7004	166359.2526	305088.1479
GLQFPVGR	8	46.53268333	872.4859449	22.01	sp|P04908|H2A1B_HUMAN Histone H2A type 1-B/E OS=Homo sapiens OX=9606 GN=H2AC4 PE=1 SV=2	1.345703124	ESK1	MAGE-A4	0.864441091	-0.428360172	405.0524486	8838.158158	247.2235429	5772.781389	926.8861965	352.7305109	24.435
SLGSALRPSTS	11	37.77213333	1074.567708	28.4	sp|P08670|VIME_HUMAN Vimentin OS=Homo sapiens OX=9606 GN=VIM PE=1 SV=4	1.312036291	MAGE-A4	ESK1	0.864776993	0.391807626	1557.209354	8678.64042	1457.992069	11866.32956	1181.723062	2294.692257	18.738
STKGPSVFPLAPSSKS	16	41.724825	1588.845849	27.24	sp|P01857|IGHG1_HUMAN Immunoglobulin heavy constant gamma 1 OS=Homo sapiens OX=9606 GN=IGHG1 PE=1 SV=1	1.070155752	ESK1	MAGE-A4	0.864881621	-0.097820784	9460.566151	5580.077763	10607.9699	6588.031812	8897.195354	8481.951219
EVDETYVPKEF	11	51.46648333	1354.630304	21.01	sp|P02768|ALBU_HUMAN Serum albumin OS=Homo sapiens OX=9606 GN=ALB PE=1 SV=2	1.123460314	MAGE-A4	ESK1	0.866599092	0.167661981	323.3145161	4699.826413	1	4937.665722	704.2477387	1.386023655	22.952
GHHESSSW	8	25.4211	925.368085	25.89	sp|Q86YZ3|HORN_HUMAN Hornerin OS=Homo sapiens OX=9606 GN=HRNR PE=1 SV=2	3.147629018	MAGE-A4	ESK1	0.868821258	1.654265514	8965.646531	560.361947	294.561228	30517.49908	43.25985244	350.7512473	71.25
SLGGGFGGGSRGFGGASGGGY	21	48.55363333	1760.788614	54.95	sp|P35527|K1C9_HUMAN Keratin, type I cytoskeletal 9 OS=Homo sapiens OX=9606 GN=KRT9 PE=1 SV=3	6.148268668	ESK1	MAGE-A4	0.870647436	-2.618862099	1	5625.80985	5.487325713	1	376.0799556	539.835968
RQYAKDIGFIKLD	13	45.04576667	1565.855568	25.71	sp|P62273|RS29_HUMAN 40S ribosomal protein S29 OS=Homo sapiens OX=9606 GN=RPS29 PE=1 SV=2	1.014936493	ESK1	MAGE-A4	0.871504279	-0.021389457	5239.971641	4669.489917	2637.224271	2616.205658	3067.298878	6678.535767	46.4
RKLFNLSKEDDVRQYV	16	43.4078	2009.06384	20.75	sp|P62753|RS6_HUMAN 40S ribosomal protein S6 OS=Homo sapiens OX=9606 GN=RPS6 PE=1 SV=1	1.096873337	MAGE-A4	ESK1	0.872990103	0.133396938	5559.203488	4628.900343	1958.079529	2029.30019	1946.739348	9346.785138
FTRILKHGAKDKDD	14	21.5467;21.6027333333333;25.6321833333333	1642.87825287054;1642.87989592359;1642.87917705985	19.1;17.72;35.65	sp|O14950|ML12B_HUMAN Myosin regulatory light chain 12B OS=Homo sapiens OX=9606 GN=MYL12B PE=1 SV=2	2.47056476227617;12.3816144738772;4.12656826775653	ESK1	MAGE-A4	0.873160726	-1.855008585	18522.97621	12915.56783	5353.766299	1796.567398	2296.209959	6077.758455	100
QDTIGRLQ	8	35.40018333	929.49343	21.73	sp|P08670|VIME_HUMAN Vimentin OS=Homo sapiens OX=9606 GN=VIM PE=1 SV=4	1.228755321	ESK1	MAGE-A4	0.873795204	-0.297197664	1800.786661	13342.72439	1669.646182	10532.74868	1926.795735	1223.535492	87.5
PRDSPRYPVVPVHLDTTI	18	49.76926667	2061.09993	29.72	sp|P12724|ECP_HUMAN Eosinophil cationic protein OS=Homo sapiens OX=9606 GN=RNASE3 PE=1 SV=2	1.092535395	ESK1	MAGE-A4	0.874737339	-0.127680019	42031.96875	33664.73925	15946.16571	17591.33793	27153.19007	39136.39171
AENGKLVIN	9	35.0312	956.5282394	24.08	sp|P04406|G3P_HUMAN Glyceraldehyde-3-phosphate dehydrogenase OS=Homo sapiens OX=9606 GN=GAPDH PE=1 SV=3	1.053642187	ESK1	MAGE-A4	0.878939672	-0.075385016	2956.691325	23465.94885	927.5553251	20770.07213	3654.714361	1532.977767	82.5
APLNPKAN	8	27.39736667	823.4551685	25.92	sp|P60709|ACTB_HUMAN Actin, cytoplasmic 1 OS=Homo sapiens OX=9606 GN=ACTB PE=1 SV=1	1.17888721	MAGE-A4	ESK1	0.882740249	0.237425695	192.9975205	1963.005642	87.64572965	2477.024899	64.65521121	103.3288727	85
SSGGGGGGGRFSSS	14	21.43811667	1155.490952	37.82	sp|P35527|K1C9_HUMAN Keratin, type I cytoskeletal 9 OS=Homo sapiens OX=9606 GN=KRT9 PE=1 SV=3	1.193998132	MAGE-A4	ESK1	0.884831954	0.255744283	4108.451654	1	54.36571391	4700.464809	1	269.9313527	90
YEQLAEQNRKDAEAW	15	40.3248	1849.860678	26.6	sp|P13645|K1C10_HUMAN Keratin, type I cytoskeletal 10 OS=Homo sapiens OX=9606 GN=KRT10 PE=1 SV=6	1.584550551	MAGE-A4	ESK1	0.886219849	0.664073686	1282.762788	15861.58485	173.1365428	26973.72819	172.2915252	294.4093933
GQKDSYVGDEAQSK	14	27.12918333	1510.691088	23.97	sp|P60709|ACTB_HUMAN Actin, cytoplasmic 1 OS=Homo sapiens OX=9606 GN=ACTB PE=1 SV=1	1.40006268	MAGE-A4	ESK1	0.887566381	0.486145772	110.3944485	1463.727614	0.27913919	2182.479811	1	21.78055488	47
QHGSGSDQSSGF	12	27.77038333	1192.474604	21.81	sp|Q5D862|FILA2_HUMAN Filaggrin-2 OS=Homo sapiens OX=9606 GN=FLG2 PE=1 SV=1	10.86931352	MAGE-A4	ESK1	0.888262849	3.439463668	401.7796813	29.6005325	1	4688.806788	1	1	63.889
ADDFRLKYENEVALRQ	16	44.83053333	1965.990436	41.91	sp|P13645|K1C10_HUMAN Keratin, type I cytoskeletal 10 OS=Homo sapiens OX=9606 GN=KRT10 PE=1 SV=6	1.569120616	MAGE-A4	ESK1	0.890910153	0.649956254	558.0086136	11179.97127	134.9079642	17958.89345	256.8289874	414.2706466
QIEHEVSSSGQEVQSS	16	32.47871667	1729.775481	26.47	sp|P35527|K1C9_HUMAN Keratin, type I cytoskeletal 9 OS=Homo sapiens OX=9606 GN=KRT9 PE=1 SV=3	5.629261231	MAGE-A4	ESK1	0.893114713	2.490642203	1028.962313	1	1	5792.297659	1	1
SEGPLKGILGYTE	13	57.1804	1362.702951	22.9	sp|P04406|G3P_HUMAN Glyceraldehyde-3-phosphate dehydrogenase OS=Homo sapiens OX=9606 GN=GAPDH PE=1 SV=3	8.039482341	MAGE-A4	ESK1	0.893405827	3.006608001	1	5106.926745	1	41057.04738	1	1	90
AENEFVTIK	9	42.7658	1049.539226	27.39	sp|P04264|K2C1_HUMAN Keratin, type II cytoskeletal 1 OS=Homo sapiens OX=9606 GN=KRT1 PE=1 SV=6	1.089571141	ESK1	MAGE-A4	0.896043311	-0.123760398	2536.11251	3600.727542	410.1289106	4494.700612	738.5849339	775.4721327	20.759
AENEFVTLK	9	42.7658	1049.539226	27.39		1.089571141	ESK1	MAGE-A4	0.896043311	-0.123760398	2536.11251	3600.727542	410.1289106	4494.700612	738.5849339	775.4721327	15.833
AALRPLVKPK	10	29.32115;29.4808166666667	1091.7175234687;1091.71724148096	18.64;36.23	sp|P62910|RL32_HUMAN 60S ribosomal protein L32 OS=Homo sapiens OX=9606 GN=RPL32 PE=1 SV=2	4.43937896184401;1.89574149710211	MAGE-A4	ESK1	0.897895501	0.945483957	18192.43527	11176.75143	13860.67485	25401.68091	28645.21617	29206.67498	29.731
LDGIYVSEKGTVQQADE	17	47.02218333	1850.890472	58.86	sp|P32969|RL9_HUMAN 60S ribosomal protein L9 OS=Homo sapiens OX=9606 GN=RPL9 PE=1 SV=1	1.056197321	ESK1	MAGE-A4	0.899108511	-0.078879387	38744.12044	20639.16475	37477.97131	23987.323	30129.34516	37590.87033
NDEELNKLL	9	51.58375	1086.55671	25.8	sp|P04908|H2A1B_HUMAN Histone H2A type 1-B/E OS=Homo sapiens OX=9606 GN=H2AC4 PE=1 SV=2	1.034778759	ESK1	MAGE-A4	0.901311811	-0.049322345	1282.631924	22797.52974	554.30735	21162.20524	1919.225611	725.0773593	36.333
GDSKNDPPMEAA	12	31.89	1230.518924	34.4	sp|P68104|EF1A1_HUMAN Elongation factor 1-alpha 1 OS=Homo sapiens OX=9606 GN=EEF1A1 PE=1 SV=1;sp|Q5VTE0|EF1A3_HUMAN Putative elongation factor 1-alpha-like 3 OS=Homo sapiens OX=9606 GN=EEF1A1P5 PE=5 SV=1	1.05236269	MAGE-A4	ESK1	0.902222318	0.073632006	1243.602696	10890.6098	1026.030324	12047.6562	608.406025	1193.286311	59.091
SLVSKGTLVQTKGTGASGSFKLNKK	25	34.7668	2535.439183	23.2	sp|P10412|H14_HUMAN Histone H1.4 OS=Homo sapiens OX=9606 GN=H1-4 PE=1 SV=2;sp|P16403|H12_HUMAN Histone H1.2 OS=Homo sapiens OX=9606 GN=H1-2 PE=1 SV=2;sp|P16402|H13_HUMAN Histone H1.3 OS=Homo sapiens OX=9606 GN=H1-3 PE=1 SV=2	1.035536266	ESK1	MAGE-A4	0.902381829	-0.05037808	30866.92172	18127.1422	25428.42558	20843.49436	21240.26971	29784.78555
LDKVRAL	7	31.30551667	813.5070378	21.18	sp|P13645|K1C10_HUMAN Keratin, type I cytoskeletal 10 OS=Homo sapiens OX=9606 GN=KRT10 PE=1 SV=6;sp|P02533|K1C14_HUMAN Keratin, type I cytoskeletal 14 OS=Homo sapiens OX=9606 GN=KRT14 PE=1 SV=4	1.071533934	ESK1	MAGE-A4	0.904346368	-0.099677539	1313.674789	10591.12023	345.0788907	9376.818134	1491.181563	564.0917435
FNEKSKELTTE	11	30.18128333	1324.65151	40.93	sp|P13645|K1C10_HUMAN Keratin, type I cytoskeletal 10 OS=Homo sapiens OX=9606 GN=KRT10 PE=1 SV=6	1.174422153	MAGE-A4	ESK1	0.904655436	0.231951087	1199.312965	14150.39714	701.9036698	16168.26236	586.1503806	2096.958065	78.75
KDLGEENFKAL	11	42.01618333	1262.651284	35.1	sp|P02768|ALBU_HUMAN Serum albumin OS=Homo sapiens OX=9606 GN=ALB PE=1 SV=2	1.101656884	MAGE-A4	ESK1	0.907763869	0.139674961	603.3498666	10896.36145	332.5047379	12405.4916	369.4531795	260.0974927	22.468
PKGKKAKGKKVAPAPAVVK	19	21.22248333	1901.234343	32.76	sp|P62424|RL7A_HUMAN 60S ribosomal protein L7a OS=Homo sapiens OX=9606 GN=RPL7A PE=1 SV=2	3.211454301	MAGE-A4	ESK1	0.912688208	1.683226767	6034.069999	2992.765453	1707.585869	837.3313329	31896.31493	1739.457249
SDLQLDRIS	9	45.15313333	1045.539686	26.41	sp|P07437|TBB5_HUMAN Tubulin beta chain OS=Homo sapiens OX=9606 GN=TUBB PE=1 SV=2	1.081527613	MAGE-A4	ESK1	0.91751417	0.113070499	108.4314485	3496.24062	815.1889945	3996.591227	574.8987043	208.7118531	76.25
GAVHDVKDVL	10	37.93135	1051.566218	31.88	sp|P81605|DCD_HUMAN Dermcidin OS=Homo sapiens OX=9606 GN=DCD PE=1 SV=2	7.311289862	ESK1	MAGE-A4	0.917942949	-2.87012595	10848.17852	531.345163	10.23083674	378.7649226	382.0599703	797.0061782	13.703
GFAGDDAPRAVFPS	14	51.68828333	1405.662736	36.49	sp|P60709|ACTB_HUMAN Actin, cytoplasmic 1 OS=Homo sapiens OX=9606 GN=ACTB PE=1 SV=1	1.545463151	MAGE-A4	ESK1	0.919283448	0.627980546	1	8462.969651	209.1329018	12879.74483	522.6701068	1	90
SLVSKGTLVQTKGTGASGSFKLNK	24	37.56311667	2407.344402	33	sp|P10412|H14_HUMAN Histone H1.4 OS=Homo sapiens OX=9606 GN=H1-4 PE=1 SV=2;sp|P16403|H12_HUMAN Histone H1.2 OS=Homo sapiens OX=9606 GN=H1-2 PE=1 SV=2;sp|P16402|H13_HUMAN Histone H1.3 OS=Homo sapiens OX=9606 GN=H1-3 PE=1 SV=2	1.008017245	MAGE-A4	ESK1	0.919427062	0.011520321	41638.59605	32224.37478	28611.51141	32808.21824	30774.54991	39713.27717
SSAEELK	7	25.47368333	762.3756701	24.51	sp|P26373|RL13_HUMAN 60S ribosomal protein L13 OS=Homo sapiens OX=9606 GN=RPL13 PE=1 SV=4	1.215900413	ESK1	MAGE-A4	0.926368207	-0.282025071	4272.468084	1468.273131	6918.802002	2494.8162	3159.745531	4757.099525
GVHTGDSVVVAPAQTL	16	47.66105	1549.81092	35.3	sp|P31327|CPSM_HUMAN Carbamoyl-phosphate synthase [ammonia], mitochondrial OS=Homo sapiens OX=9606 GN=CPS1 PE=1 SV=2	1.354904755	MAGE-A4	ESK1	0.926661205	0.438191439	83.63733529	12446.46368	329.6784345	16985.78043	319.9283437	118.0675615
RIINEPTAA	9	35.08326667	983.5402111	23.51	sp|P0DMV8|HS71A_HUMAN Heat shock 70 kDa protein 1A OS=Homo sapiens OX=9606 GN=HSPA1A PE=1 SV=1;sp|P11142|HSP7C_HUMAN Heat shock cognate 71 kDa protein OS=Homo sapiens OX=9606 GN=HSPA8 PE=1 SV=1;sp|P11021|BIP_HUMAN Endoplasmic reticulum chaperone BiP OS=Homo sapiens OX=9606 GN=HSPA5 PE=1 SV=2	1.067336668	MAGE-A4	ESK1	0.927624039	0.094015315	4857.622512	38087.80225	2940.311568	41463.18996	5979.593414	1532.745569	1.598	HLA-A*02:01
GIVVNKQVKGKILAKRINV	19	35.61205	2076.325399	33.72	sp|P46778|RL21_HUMAN 60S ribosomal protein L21 OS=Homo sapiens OX=9606 GN=RPL21 PE=1 SV=2	1.027332628	MAGE-A4	ESK1	0.928142732	0.03890337	44498.44858	20106.18765	15945.95474	17377.75798	20819.03792	44555.45438
LVTPLPVILGHEA	13	62.2778	1357.795697	32.33	sp|P00325|ADH1B_HUMAN All-trans-retinol dehydrogenase [NAD(+)] ADH1B OS=Homo sapiens OX=9606 GN=ADH1B PE=1 SV=2	3.410713621	MAGE-A4	ESK1	0.928366209	1.769987465	497.6369084	11336.75223	1	39859.67997	1	504.0322571	26.919
DNNRSLDLDSIIAE	14	62.21213333	1573.755829	30.63	sp|P04264|K2C1_HUMAN Keratin, type II cytoskeletal 1 OS=Homo sapiens OX=9606 GN=KRT1 PE=1 SV=6	4.111817849	MAGE-A4	ESK1	0.929756177	2.039562561	1	10212.5669	1	41992.21485	1	1	90
GGGGGSFGAGGGFGSR	16	38.89665	1283.564714	39.9	sp|P04264|K2C1_HUMAN Keratin, type II cytoskeletal 1 OS=Homo sapiens OX=9606 GN=KRT1 PE=1 SV=6	2.298965081	MAGE-A4	ESK1	0.929898729	1.201250406	1285.711061	1070.836508	3.714371856	4543.521485	882.6382968	1
WTTGTIISSQRF	12	53.50675	1395.714825	31.22	sp|P07099|HYEP_HUMAN Epoxide hydrolase 1 OS=Homo sapiens OX=9606 GN=EPHX1 PE=1 SV=1	1.081506799	ESK1	MAGE-A4	0.931627502	-0.113042735	124242.0357	82250.90064	191233.7421	117806.4387	113700.7943	136245.1278	47.8
VIILNHPGQISAG	13	46.4251	1317.741423	35.41	sp|P68104|EF1A1_HUMAN Elongation factor 1-alpha 1 OS=Homo sapiens OX=9606 GN=EEF1A1 PE=1 SV=1;sp|Q5VTE0|EF1A3_HUMAN Putative elongation factor 1-alpha-like 3 OS=Homo sapiens OX=9606 GN=EEF1A1P5 PE=5 SV=1	1.035114546	MAGE-A4	ESK1	0.933922665	0.049784617	617.4599027	7807.505523	1	8527.274411	193.5298511	1	50.588
YEDIAQKS	8	30.07681667	952.4502452	28.96	sp|P04264|K2C1_HUMAN Keratin, type II cytoskeletal 1 OS=Homo sapiens OX=9606 GN=KRT1 PE=1 SV=6	1.728234429	MAGE-A4	ESK1	0.934401024	0.789298928	2795.909886	9388.847254	309.3360951	19707.38994	1467.617019	417.7151305	76.25
EAPLNPKAN	9	29.7512	952.4978485	34.19	sp|P60709|ACTB_HUMAN Actin, cytoplasmic 1 OS=Homo sapiens OX=9606 GN=ACTB PE=1 SV=1	1.076733648	MAGE-A4	ESK1	0.938474934	0.106661414	4556.589547	35778.16675	725.4085377	38124.78549	5210.074153	876.0014234	87.5
RSLEPLPSSGPDFGGLGEEAE	21	57.74181667	2143.004938	68.64	sp|Q9Y512|SAM50_HUMAN Sorting and assembly machinery component 50 homolog OS=Homo sapiens OX=9606 GN=SAMM50 PE=1 SV=3	1.02935834	ESK1	MAGE-A4	0.943408088	-0.0417453	12587.51966	7966.507519	17509.77798	7615.222381	15689.44644	13673.51816
RTVSLGAGAKDELHIVEA	18	43.3003	1864.998594	25.83	sp|P06748|NPM_HUMAN Nucleophosmin OS=Homo sapiens OX=9606 GN=NPM1 PE=1 SV=2	1.159627497	ESK1	MAGE-A4	0.944311149	-0.213661448	7036.758591	2096.101666	2625.25187	2449.969781	3246.893477	4442.696352
YEDIAQK	7	29.7512	865.4181148	30.66	sp|P04264|K2C1_HUMAN Keratin, type II cytoskeletal 1 OS=Homo sapiens OX=9606 GN=KRT1 PE=1 SV=6	1.214267641	MAGE-A4	ESK1	0.945020067	0.280086447	5791.871331	6926.838969	178.4889193	13990.75011	249.7105315	1420.191038
GSALRPSTS	9	27.77038333	874.4516612	26.7	sp|P08670|VIME_HUMAN Vimentin OS=Homo sapiens OX=9606 GN=VIM PE=1 SV=4	1.315873038	ESK1	MAGE-A4	0.94562925	-0.396020298	218.9938981	6353.019567	340.7870168	4461.031922	515.8498867	276.5129191	41.25
AALRPLVKPKIVKKRTKK	18	26.27553333	2073.39871	27.32	sp|P62910|RL32_HUMAN 60S ribosomal protein L32 OS=Homo sapiens OX=9606 GN=RPL32 PE=1 SV=2	1.079994828	MAGE-A4	ESK1	0.949454305	0.111024404	19773.89426	11702.77356	14788.85255	14162.88754	9973.944056	25829.69112
RVDPVNFK	8	33.33325	973.5349657	25.68	sp|P69905|HBA_HUMAN Hemoglobin subunit alpha OS=Homo sapiens OX=9606 GN=HBA1 PE=1 SV=2	1.035346255	ESK1	MAGE-A4	0.953277633	-0.050113335	141.423015	3921.039831	83.91085616	3800.936816	62.57148796	141.3100662	25.825
SARLSAKPAPPKPEPKPK	18	26.547	1898.109477	39.83	sp|P05204|HMGN2_HUMAN Non-histone chromosomal protein HMG-17 OS=Homo sapiens OX=9606 GN=HMGN2 PE=1 SV=3	1.009991495	ESK1	MAGE-A4	0.956554742	-0.014343145	14835.86351	9188.422994	8041.43824	8594.781649	10338.33794	12815.39007
YVSNEELRGSTPEAA	15	38.62931667	1621.758549	38.89	sp|P26641|EF1G_HUMAN Elongation factor 1-gamma OS=Homo sapiens OX=9606 GN=EEF1G PE=1 SV=3	2.131552234	MAGE-A4	ESK1	0.956693674	1.091476529	1	3578.35027	1	7627.440512	1	1
GGGGGGGRFSSS	12	21.3856	981.426407	42.31	sp|P35527|K1C9_HUMAN Keratin, type I cytoskeletal 9 OS=Homo sapiens OX=9606 GN=KRT9 PE=1 SV=3	1.210525811	MAGE-A4	ESK1	0.957371503	0.275633841	3896.873873	216.9456679	1205.718093	5654.411866	482.3868126	302.6389314	95
KLRVDPVNF	9	43.0332	1086.619543	28.01	sp|P69905|HBA_HUMAN Hemoglobin subunit alpha OS=Homo sapiens OX=9606 GN=HBA1 PE=1 SV=2	1.062093583	ESK1	MAGE-A4	0.957892154	-0.08691089	315.6862634	5115.68635	532.5074185	4127.540459	198.8743378	1288.796636	5.828
EIELQSQLALKQ	12	50.74976667	1398.770556	41.42	sp|P13645|K1C10_HUMAN Keratin, type I cytoskeletal 10 OS=Homo sapiens OX=9606 GN=KRT10 PE=1 SV=6	1.102797729	MAGE-A4	ESK1	0.958342612	0.141154908	351.8408078	9763.662937	1	10502.01055	1	653.3440078	78.75
LLALYKGKKERPRS	14	28.25171667	1658.000285	21.04	sp|P62266|RS23_HUMAN 40S ribosomal protein S23 OS=Homo sapiens OX=9606 GN=RPS23 PE=1 SV=3	1.157787791	ESK1	MAGE-A4	0.959495627	-0.211370848	2276.569611	1478.666377	352.1124826	824.8846717	848.419541	1874.278948	90
RNKYEDEINKR	11	27.23703333	1463.747081	27.16	sp|P04264|K2C1_HUMAN Keratin, type II cytoskeletal 1 OS=Homo sapiens OX=9606 GN=KRT1 PE=1 SV=6	1.101609167	MAGE-A4	ESK1	0.960211958	0.139549695	245.2690042	1873.569482	1	1911.47322	1	422.6586795	44.5
QKENAGEDPGLARQAPKPRKQ	21	26.7597833333333;26.8121666666667	2317.22410220072;2317.22534200894	32.16;19.49	sp|P81605|DCD_HUMAN Dermcidin OS=Homo sapiens OX=9606 GN=DCD PE=1 SV=2	1.29996884552129;1.45171407789796	Condition 2;Condition 1	Condition 1;Condition 2	0.964398116	-0.49740178	126078.1163	20867.48806	17132.3417	88426.7746	10155.67664	17647.31252
DRMQKEITAL	10	40.48203333	1203.628714	20.42	sp|P60709|ACTB_HUMAN Actin, cytoplasmic 1 OS=Homo sapiens OX=9606 GN=ACTB PE=1 SV=1	1.225385604	MAGE-A4	ESK1	0.96456752	0.293235808	1066.277159	14704.68271	130.7421472	18904.39291	338.714377	242.6094513	10.445
ALEEQLQQIRAE	12	48.34843333	1426.739039	45.54	sp|P13645|K1C10_HUMAN Keratin, type I cytoskeletal 10 OS=Homo sapiens OX=9606 GN=KRT10 PE=1 SV=6	13.71403331	MAGE-A4	ESK1	0.966137778	3.777292643	1	4269.017062	3.529505347	58593.84597	1	1	34.071
RVAPEEHPVLLT	12	39.4524	1359.750468	34.93	sp|P60709|ACTB_HUMAN Actin, cytoplasmic 1 OS=Homo sapiens OX=9606 GN=ACTB PE=1 SV=1	1.035536337	ESK1	MAGE-A4	0.967293311	-0.050378179	13046.93709	128773.5192	10391.84946	124705.1432	13046.54949	9237.167408	13.263
GNDKLIKEGDIVK	13	34.33851667	1427.79786	24.18	sp|P25705|ATPA_HUMAN ATP synthase subunit alpha, mitochondrial OS=Homo sapiens OX=9606 GN=ATP5F1A PE=1 SV=1	1.086469282	ESK1	MAGE-A4	0.969430828	-0.119647386	6323.524777	1992.991238	4912.864672	3391.974025	3940.487403	4844.027041	56.818
GKEFTPPVQAA	11	40.48203333	1143.592742	20.45	sp|P68871|HBB_HUMAN Hemoglobin subunit beta OS=Homo sapiens OX=9606 GN=HBB PE=1 SV=2	1.077291397	ESK1	MAGE-A4	0.971152569	-0.107408538	15563.18133	73251.05856	7820.578367	67952.93344	10885.14716	10863.57165	21.684
YNTIDDLKDQIVDL	14	65.97705	1663.829436	33.47	sp|P35527|K1C9_HUMAN Keratin, type I cytoskeletal 9 OS=Homo sapiens OX=9606 GN=KRT9 PE=1 SV=3	1.659616713	MAGE-A4	ESK1	0.974093929	0.730850091	11192.35314	9671.935316	516.4145061	30435.97841	327.8697679	4719.92379	9.118
TEAPLNPKAN	10	31.35785	1053.546374	31.22	sp|P60709|ACTB_HUMAN Actin, cytoplasmic 1 OS=Homo sapiens OX=9606 GN=ACTB PE=1 SV=1	1.190311619	ESK1	MAGE-A4	0.976549754	-0.251339315	774.5867136	10418.87842	124.3214881	8582.328131	802.6440353	123.2830171	72.5
KKVGIVGKYGTRYGASLR	18	32.23773333	1952.131235	31.95	sp|P61513|RL37A_HUMAN 60S ribosomal protein L37a OS=Homo sapiens OX=9606 GN=RPL37A PE=1 SV=2	1.030470779	ESK1	MAGE-A4	0.977948986	-0.043303595	32655.95104	26631.24437	11497.97382	16801.97736	18369.39254	33520.69847
DEELNKLL	8	54.96236667	972.5134231	20.42	sp|P04908|H2A1B_HUMAN Histone H2A type 1-B/E OS=Homo sapiens OX=9606 GN=H2AC4 PE=1 SV=2	1.174747345	ESK1	MAGE-A4	0.978508712	-0.232350507	540.8055727	6976.966667	1130.889191	5059.609385	1788.276943	514.2596435	55.455
AKDIGFIKLD	10	48.13925	1118.631264	29.68	sp|P62273|RS29_HUMAN 40S ribosomal protein S29 OS=Homo sapiens OX=9606 GN=RPS29 PE=1 SV=2	1.864603228	ESK1	MAGE-A4	0.978592839	-0.898868669	14.73428877	3245.688198	23928.03146	40.82896172	3118.768972	11421.76369	60.556
TVKEAVLNGLVAT	13	51.51873333	1313.755893	30.77	sp|O75964|ATP5L_HUMAN ATP synthase subunit g, mitochondrial OS=Homo sapiens OX=9606 GN=ATP5MG PE=1 SV=3	1.078943872	ESK1	MAGE-A4	0.980046621	-0.109619816	4618.29524	1557.14987	4413.930635	2048.70075	4182.01255	3583.861882	33.5
DNNRSLDLD	9	40.06213333	1060.478823	21.53	sp|P04264|K2C1_HUMAN Keratin, type II cytoskeletal 1 OS=Homo sapiens OX=9606 GN=KRT1 PE=1 SV=6	1.044189158	MAGE-A4	ESK1	0.980428564	0.062383084	7355.693652	24926.61643	927.7781689	29614.513	2273.915289	2789.18581	100
SSVPGVR	7	29.91408333	700.3865261	24.68	sp|P08670|VIME_HUMAN Vimentin OS=Homo sapiens OX=9606 GN=VIM PE=1 SV=4	1.329388585	MAGE-A4	ESK1	0.981642438	0.410671387	206.5971545	3699.900913	1	4991.341493	201.9124465	1
IVHKSFVEVNEEGTEAAAA	19	39.79643333	1999.985815	37.51	sp|P30740|ILEU_HUMAN Leukocyte elastase inhibitor OS=Homo sapiens OX=9606 GN=SERPINB1 PE=1 SV=1	1.117781748	ESK1	MAGE-A4	0.981819234	-0.160638523	24207.60243	7368.527645	25844.64427	12976.65629	17791.10877	20602.52653
RHGVQEL	7	27.39736667	837.4454549	24.37	sp|P35527|K1C9_HUMAN Keratin, type I cytoskeletal 9 OS=Homo sapiens OX=9606 GN=KRT9 PE=1 SV=3	1.180155675	MAGE-A4	ESK1	0.985172057	0.238977178	4175.652551	4870.786217	1290.443461	8620.35611	1608.14625	1970.627861
DGPVVTDPKAPNVVVT	16	50.25766667	1606.858093	39.31	sp|P52566|GDIR2_HUMAN Rho GDP-dissociation inhibitor 2 OS=Homo sapiens OX=9606 GN=ARHGDIB PE=1 SV=3	1.149550604	MAGE-A4	ESK1	0.985613721	0.200680853	1	4188.457253	1	4814.736472	0.107092828	1
SLVNLGGSKSISIS	14	51.51873333	1360.758932	32.67	sp|P04264|K2C1_HUMAN Keratin, type II cytoskeletal 1 OS=Homo sapiens OX=9606 GN=KRT1 PE=1 SV=6	1.107093168	MAGE-A4	ESK1	0.985927159	0.146776638	23459.15119	16795.19071	6233.707332	34085.14466	9667.513456	7713.943572	59.091
DWYDKKGPAAIQ	12	43.4601	1390.688125	23.53	sp|P35527|K1C9_HUMAN Keratin, type I cytoskeletal 9 OS=Homo sapiens OX=9606 GN=KRT9 PE=1 SV=3	1.290233998	MAGE-A4	ESK1	0.986255626	0.36755348	1	8187.463226	1	10563.74341	1	1	77.5
AENGRLSNTQGVVSAF	16	47.5567	1648.817432	32.64	sp|P48047|ATPO_HUMAN ATP synthase subunit O, mitochondrial OS=Homo sapiens OX=9606 GN=ATP5PO PE=1 SV=1	1.036121913	ESK1	MAGE-A4	0.986392076	-0.051193764	6979.306318	3964.189199	8707.909389	5056.059895	5759.631065	8150.614711
TVVDENAVAK	10	32.85326667	1044.544857	29.54	sp|P00325|ADH1B_HUMAN All-trans-retinol dehydrogenase [NAD(+)] ADH1B OS=Homo sapiens OX=9606 GN=ADH1B PE=1 SV=2	1.252346152	MAGE-A4	ESK1	0.986453495	0.324633382	427.4510772	6057.856855	320.5654512	7716.826749	654.8871824	151.5954082	20.276
FNEKSKELTTEIDNNIEQIS	20	51.57403333	2351.150883	22.33	sp|P13645|K1C10_HUMAN Keratin, type I cytoskeletal 10 OS=Homo sapiens OX=9606 GN=KRT10 PE=1 SV=6	1.251163377	MAGE-A4	ESK1	0.988308638	0.323220219	1	11589.58644	1	14500.46611	1	1
TEELNREVATN	11	33.3886	1274.611525	36.81	sp|P02533|K1C14_HUMAN Keratin, type I cytoskeletal 14 OS=Homo sapiens OX=9606 GN=KRT14 PE=1 SV=4	2.282503114	MAGE-A4	ESK1	0.98965994	1.190367764	1034.13365	2219.837677	1	7044.334922	1	382.8647648	80
SPADKTNVKAA	11	31.09041667	1100.583532	40.84	sp|P69905|HBA_HUMAN Hemoglobin subunit alpha OS=Homo sapiens OX=9606 GN=HBA1 PE=1 SV=2	1.665705129	MAGE-A4	ESK1	0.991518872	0.73613303	526.4704167	2040.475978	175.8649673	4084.30631	122.4671129	361.9415295	38.1
YQKVVAG	7	28.56688333	763.4228599	21.54	sp|P68871|HBB_HUMAN Hemoglobin subunit beta OS=Homo sapiens OX=9606 GN=HBB PE=1 SV=2;sp|P02042|HBD_HUMAN Hemoglobin subunit delta OS=Homo sapiens OX=9606 GN=HBD PE=1 SV=2	1.143143657	MAGE-A4	ESK1	0.992569137	0.19299606	855.2612015	16095.80339	1	18732.32656	645.1754052	1
RRFVNVVPTFGKKKGP	16	33.49306667	1829.07744	37.47	sp|P62861|RS30_HUMAN 40S ribosomal protein S30 OS=Homo sapiens OX=9606 GN=FAU PE=1 SV=1	1.111215895	ESK1	MAGE-A4	0.993971983	-0.152139141	8946.602361	5947.90805	1617.190425	2740.657259	3857.202746	8261.269446
SSSSLEKSY	9	30.87863333	986.4545983	31.29	sp|P60709|ACTB_HUMAN Actin, cytoplasmic 1 OS=Homo sapiens OX=9606 GN=ACTB PE=1 SV=1	1.156009531	MAGE-A4	ESK1	0.996023993	0.209153293	321.0088382	11531.63523	338.9049192	12262.37925	1775.323669	55.84390977	25.125
GTSPLQIDRAEDRSIFSA	18	51.57403333	1961.979271	31.16	sp|P31327|CPSM_HUMAN Carbamoyl-phosphate synthase [ammonia], mitochondrial OS=Homo sapiens OX=9606 GN=CPS1 PE=1 SV=2	1.580425627	MAGE-A4	ESK1	0.996308227	0.659858577	1	2861.600595	311.6691497	4996.716864	9.631890428	8.768070226
RNVSTGDVNVE	11	33.28118333	1188.574546	26.56	sp|P13645|K1C10_HUMAN Keratin, type I cytoskeletal 10 OS=Homo sapiens OX=9606 GN=KRT10 PE=1 SV=6	1.151673729	MAGE-A4	ESK1	0.996666306	0.203732056	3037.623487	16725.07842	780.5209545	20772.72257	1818.883435	1067.484064	44.667
AFGGSGGRGSSSGGGY	16	31.72746667	1359.580914	50.59	sp|P35908|K22E_HUMAN Keratin, type II cytoskeletal 2 epidermal OS=Homo sapiens OX=9606 GN=KRT2 PE=1 SV=2	2.032430704	MAGE-A4	ESK1	0.997689577	1.022905644	1540.982424	896.9036793	1	4646.922705	1	307.9118652
AGKQLEDGRTL	11	30.39441667	1186.629233	28.11	sp|P62987|RL40_HUMAN Ubiquitin-60S ribosomal protein L40 OS=Homo sapiens OX=9606 GN=UBA52 PE=1 SV=2	1.005692275	MAGE-A4	ESK1	0.999676077	0.008185918	1	5415.590466	1	5446.417496	1	1	4.547
