# Supplementary material for: The physiological interactome of TCR-like antibody therapeutics in human tissues
Source: Nat Commun. 2024 Apr 16;15:3271. doi: 10.1038/s41467-024-47062-5 (PMC11021511; doi:10.1038/s41467-024-47062-5)
Supplement: Supplementary file 6 — Supplementary Data 3 [file 41467_2024_47062_MOESM6_ESM.csv]

Sequence	Length	Retention time (min)	Neutral mass	Score	Accession	Max fold change	Highest mean condition	Lowest mean condition	Anova	log2(MAGE/SPVL3)	LungTissue_MAGEA4_1	LungTissue_MAGEA4_2	LungTissue_MAGEA4_3	LungTissue_SPVL3_1	LungTissue_SPVL3_2	LungTissue_SPVL3_3	MinRank	MinRankAllele
EDLRSWTAADTAAQIT	16	63.91793333	1747.836146	32.01	sp|P01889|HLAB_HUMAN HLA class I histocompatibility antigen, B alpha chain OS=Homo sapiens OX=9606 GN=HLA-B PE=1 SV=3	Inf	SPVL3	MAGE-A4	3.81E-11	-18.65753201	1	1	1	397744.8823	428667.8041	414090.9282			0.0005	0.0005
AGYDVEKNNSRIK	13	29.16068333	1492.763779	24.63	sp|P10412|H14_HUMAN Histone H1.4 OS=Homo sapiens OX=9606 GN=H1-4 PE=1 SV=2;sp|P16403|H12_HUMAN Histone H1.2 OS=Homo sapiens OX=9606 GN=H1-2 PE=1 SV=2	Inf	MAGE-A4	SPVL3	9.76E-08	10.88633447	1633.806499	2238.969002	1805.735518	1	1	1	67.5		0.0089	0.0089
LTEAQKGFQDVEAQA	15	50.42438333	1633.795392	21.52	sp|Q10589|BST2_HUMAN Bone marrow stromal antigen 2 OS=Homo sapiens OX=9606 GN=BST2 PE=1 SV=1	Inf	SPVL3	MAGE-A4	2.23E-07	-14.89337434	1	1	1	35365.67099	33981.00718	21953.92945			0.0190	0.0190
ISAESAAYFDYKDESG	16	56.10721667	1751.753542	27.3	sp|Q9BT67|NFIP1_HUMAN NEDD4 family-interacting protein 1 OS=Homo sapiens OX=9606 GN=NDFIP1 PE=1 SV=1	Inf	SPVL3	MAGE-A4	2.34E-07	-13.81432502	1	1	1	14266.35605	18010.20917	10939.72233			0.0195	0.0195
LVVYPWTQRF	10	69.5517	1307.700973	28.42	sp|P68871|HBB_HUMAN Hemoglobin subunit beta OS=Homo sapiens OX=9606 GN=HBB PE=1 SV=2	11.04686709	MAGE-A4	SPVL3	6.14E-06	3.465565371	18359733.15	21519293.52	20806271.24	2015503.374	1641042.976	1836893.322	16.186		0.0024	0.0024
VHLTPEEKSAVTAL	14	48.42361667	1493.808399	27.69	sp|P68871|HBB_HUMAN Hemoglobin subunit beta OS=Homo sapiens OX=9606 GN=HBB PE=1 SV=2	8.738109197	MAGE-A4	SPVL3	8.75E-06	3.127321135	2190921.973	1805902.968	2130142.933	240003.0529	247747.3534	213427.3582	59.545		0.0041	0.0041
LASVSTVLTSKYR	13	48.42361667	1423.8026	29.19	sp|P69905|HBA_HUMAN Hemoglobin subunit alpha OS=Homo sapiens OX=9606 GN=HBA1 PE=1 SV=2	12.69125615	MAGE-A4	SPVL3	2.94E-05	3.665762966	2082251.039	1404831.672	1695436.454	133514.026	145889.4234	128950.074	77.5		0.0148	0.0148
EDLRSWTAADTAAQI	15	65.18421667	1646.786433	28.26	sp|P01889|HLAB_HUMAN HLA class I histocompatibility antigen, B alpha chain OS=Homo sapiens OX=9606 GN=HLA-B PE=1 SV=3	Inf	SPVL3	MAGE-A4	3.96E-05	-16.18272442	1	1	1	117701.2736	17517.76184	87936.01387			0.1293	0.1293
FGGPGTASRPS	11	32.30285	1032.499537	30.86	sp|P08670|VIME_HUMAN Vimentin OS=Homo sapiens OX=9606 GN=VIM PE=1 SV=4	2.660665765	MAGE-A4	SPVL3	4.54E-05	1.411787289	26639.9006	24653.79436	23262.62219	9418.170592	9833.641442	8769.865144	68.333		0.0020	0.0020
GVANALAHKYH	11	32.73496667	1179.61544	26.88	sp|P68871|HBB_HUMAN Hemoglobin subunit beta OS=Homo sapiens OX=9606 GN=HBB PE=1 SV=2	2.495143396	MAGE-A4	SPVL3	5.12E-05	1.31912273	7092.631577	7552.150282	6408.662915	2740.751506	2855.781851	2841.236113	34.286		0.0057	0.0057
IKTVETRDGQVINETSQHHDDLE	23	38.51129167	2663.278386	22.09	sp|P08670|VIME_HUMAN Vimentin OS=Homo sapiens OX=9606 GN=VIM PE=1 SV=4	3.732928498	MAGE-A4	SPVL3	6.58E-05	1.900307875	419673.9706	463544.0466	474591.776	127792.9366	130196.287	105749.2713			0.0005	0.0005
FIENEEQEYVQTVK	14	52.85573333	1754.831343	38.87	sp|P04083|ANXA1_HUMAN Annexin A1 OS=Homo sapiens OX=9606 GN=ANXA1 PE=1 SV=2	42.31427718	MAGE-A4	SPVL3	6.62E-05	5.403072617	111248.4443	97041.88543	138021.1195	3417.012549	2960.194015	1807.062963	46.4		0.0111	0.0111
VLSPADKTNVKAA	13	32.79103333	1312.735372	20.07	sp|P69905|HBA_HUMAN Hemoglobin subunit alpha OS=Homo sapiens OX=9606 GN=HBA1 PE=1 SV=2	2.593202572	MAGE-A4	SPVL3	6.88E-05	1.374734909	46330.98339	40217.90335	40564.28525	16246.85104	17282.00471	15488.97778	13.403		0.0037	0.0037
KLKPRPPP	8	31.65881667	931.5982448	21.15	sp|Q8WZ42|TITIN_HUMAN Titin OS=Homo sapiens OX=9606 GN=TTN PE=1 SV=4	2.691040911	SPVL3	MAGE-A4	7.14E-05	-1.428164324	6077.150997	6118.746516	5642.184236	15387.90084	17688.35969	14926.74722	33.312		0.0059	0.0059
SVSTVLTSKYR	11	40.014625	1239.682139	24.02	sp|P69905|HBA_HUMAN Hemoglobin subunit alpha OS=Homo sapiens OX=9606 GN=HBA1 PE=1 SV=2	6.95078471	MAGE-A4	SPVL3	7.54E-05	2.79717586	444259.9119	363380.4513	395812.5585	52861.58929	69769.70819	50507.84751	27.031		0.0029	0.0029
QVTQPTVGMNFKTPRGPV	18	51.92333333	1956.025498	25.55	sp|P08708|RS17_HUMAN 40S ribosomal protein S17 OS=Homo sapiens OX=9606 GN=RPS17 PE=1 SV=2	57.27008586	MAGE-A4	SPVL3	9.63E-05	5.839709861	252131.9777	164967.6526	182690.0307	5059.384237	2330.455773	3083.160894			0.0178	0.0178
KTETQEKNPLPSKETIEQEKQ	21	33.66503333	2484.27081	25.24	sp|P62328|TYB4_HUMAN Thymosin beta-4 OS=Homo sapiens OX=9606 GN=TMSB4X PE=1 SV=2	3.938086714	MAGE-A4	SPVL3	0.00011104	1.977494879	16323.5313	19917.23636	17145.6143	4395.714923	5110.153118	4050.558174			0.0040	0.0040
VVYPWTQRF	9	64.26441667	1194.61684	23.42	sp|P68871|HBB_HUMAN Hemoglobin subunit beta OS=Homo sapiens OX=9606 GN=HBB PE=1 SV=2	8.27564049	MAGE-A4	SPVL3	0.000122091	3.048870973	7432684.354	7259211.244	4876656.511	794837.6843	836122.4737	733636.5317	1.689	HLA-A*02:01	0.0199	0.0199
SKIDSEGGVSANHT	14	28.562	1400.653618	25.17	sp|P51659|DHB4_HUMAN Peroxisomal multifunctional enzyme type 2 OS=Homo sapiens OX=9606 GN=HSD17B4 PE=1 SV=3	9.044213891	MAGE-A4	SPVL3	0.000128783	3.176995112	1971.115258	1510.942505	1610.486126	230.2093041	185.529821	147.3329064	100		0.0071	0.0071
VLSPADKTNVKA	12	32.68216667	1241.698085	23.19	sp|P69905|HBA_HUMAN Hemoglobin subunit alpha OS=Homo sapiens OX=9606 GN=HBA1 PE=1 SV=2	2.45534085	MAGE-A4	SPVL3	0.000133387	1.295923313	41886.40827	37390.36228	36335.08904	16596.75482	16137.16996	14351.94502	4.95		0.0021	0.0021
NASNSTLPLTQTP	13	28.50913333	1342.673612	22.84	sp|Q9UPX0|TUTLB_HUMAN Protein turtle homolog B OS=Homo sapiens OX=9606 GN=IGSF9B PE=2 SV=2	3.379864569	MAGE-A4	SPVL3	0.000164428	1.756965439	47033.42841	42112.8152	41198.48158	11899.52649	14962.44801	11703.09891	63.889		0.0005	0.0005
VANALAHKYH	10	27.80731667	1122.592829	36.84	sp|P68871|HBB_HUMAN Hemoglobin subunit beta OS=Homo sapiens OX=9606 GN=HBB PE=1 SV=2	3.013414068	MAGE-A4	SPVL3	0.000171977	1.591398924	5117.160261	4615.48143	3997.972338	1421.157712	1512.641598	1622.698311	59.545		0.0093	0.0093
SSVEIENPETSDQ	13	48.55716667	1433.616403	31.61	sp|P02724|GLPA_HUMAN Glycophorin-A OS=Homo sapiens OX=9606 GN=GYPA PE=1 SV=2	9.733067094	MAGE-A4	SPVL3	0.000172277	3.2828945	246227.3972	154535.342	255339.6236	22036.37898	24186.54212	21186.69978	87.5		0.0258	0.0258
IKDDEKEAEEGEDDRDSANGEDDS	24	30.29406667	2667.05441	26.31	sp|P07910|HNRPC_HUMAN Heterogeneous nuclear ribonucleoproteins C1/C2 OS=Homo sapiens OX=9606 GN=HNRNPC PE=1 SV=4	10.82499739	MAGE-A4	SPVL3	0.000196482	3.436294772	6026.335309	4342.030295	3776.999094	413.2089279	535.1125321	358.4100054			0.0235	0.0235
VGGSGGGSFGDNLVTR	16	48.9474	1478.710998	42.43	sp|P02545|LMNA_HUMAN Prelamin-A/C OS=Homo sapiens OX=9606 GN=LMNA PE=1 SV=1	22.19119322	MAGE-A4	SPVL3	0.000205091	4.471915338	28308.03411	19130.0534	22662.41757	1538.526075	802.7775241	817.6299646			0.0135	0.0135
VPVTVTVHDFPGKK	14	41.67561667	1522.851414	28.11	sp|P01024|CO3_HUMAN Complement C3 OS=Homo sapiens OX=9606 GN=C3 PE=1 SV=2	Inf	SPVL3	MAGE-A4	0.000210446	-15.80551574	1	1	1	75725.46842	6157.391851	89929.96885	72.5		0.1574	0.1574
VLLPKKTESH	10	27.6413	1150.670529	20.68	sp|P04908|H2A1B_HUMAN Histone H2A type 1-B/E OS=Homo sapiens OX=9606 GN=H2AC4 PE=1 SV=2	6.900455001	MAGE-A4	SPVL3	0.000232352	2.786691493	1216.415021	952.6675581	881.2878017	132.8834903	184.1009431	125.0690806	13.678		0.0114	0.0114
VLSPADK	7	28.77533333	728.4069738	22.24	sp|P69905|HBA_HUMAN Hemoglobin subunit alpha OS=Homo sapiens OX=9606 GN=HBA1 PE=1 SV=2	5.140700213	MAGE-A4	SPVL3	0.000250886	2.361964882	19338.84883	17508.07807	17289.21821	2699.602962	3643.197753	4188.088632			0.0001	0.0001
GLKSLVSK	8	32.84693333	830.5225394	20.63	sp|P10412|H14_HUMAN Histone H1.4 OS=Homo sapiens OX=9606 GN=H1-4 PE=1 SV=2;sp|P16403|H12_HUMAN Histone H1.2 OS=Homo sapiens OX=9606 GN=H1-2 PE=1 SV=2;sp|P16401|H15_HUMAN Histone H1.5 OS=Homo sapiens OX=9606 GN=H1-5 PE=1 SV=3	2.680470775	MAGE-A4	SPVL3	0.000261492	1.422486406	2564.43986	2453.529399	1981.162808	861.5139885	890.5331519	859.1106201	24.413		0.0144	0.0144
KASGPPVSELITK	13	42.7618	1325.75566	36.57	sp|P10412|H14_HUMAN Histone H1.4 OS=Homo sapiens OX=9606 GN=H1-4 PE=1 SV=2;sp|P16403|H12_HUMAN Histone H1.2 OS=Homo sapiens OX=9606 GN=H1-2 PE=1 SV=2	5.735482622	MAGE-A4	SPVL3	0.000301107	2.519914889	312421.5622	241568.3442	271685.2342	41552.88233	61155.72384	41250.53295	33.688		0.0045	0.0045
AVASFPKKQE	10	29.8645	1103.598034	28.26	sp|P14406|CX7A2_HUMAN Cytochrome c oxidase subunit 7A2, mitochondrial OS=Homo sapiens OX=9606 GN=COX7A2 PE=1 SV=1	2.932984667	MAGE-A4	SPVL3	0.000313589	1.552369529	42570.85216	34755.97316	33843.46273	12010.98147	14116.29435	11776.19136	36.25		0.0089	0.0089
VLSPADKTNVKAAWGKVG	18	44.5529	1840.021087	28.31	sp|P69905|HBA_HUMAN Hemoglobin subunit alpha OS=Homo sapiens OX=9606 GN=HBA1 PE=1 SV=2	5.466599557	MAGE-A4	SPVL3	0.000338638	2.450643699	629689.1546	712678.122	585407.2652	107989.3489	150489.1632	94167.50141			0.0015	0.0015
RGAPAAATAPAPTAHK	16	26.8269	1486.800222	36.43	sp|Q92522|H1X_HUMAN Histone H1x OS=Homo sapiens OX=9606 GN=H1FX PE=1 SV=1	2.756672355	MAGE-A4	SPVL3	0.000374943	1.462927805	5871.086512	5712.603034	4936.403801	1845.419571	2303.882242	1843.464545			0.0016	0.0016
SLGSALRPST	10	41.34791667	987.5347529	20.7	sp|P08670|VIME_HUMAN Vimentin OS=Homo sapiens OX=9606 GN=VIM PE=1 SV=4	5.202968935	MAGE-A4	SPVL3	0.000450369	2.379335093	150628.3688	116329.8178	133469.626	21588.57414	33142.65607	22230.17733	5.074		0.0039	0.0039
SLHSPSNTSAPHSQGGIPPPTGI	23	45.27751667	2238.103246	22.59	sp|Q16563|SYPL1_HUMAN Synaptophysin-like protein 1 OS=Homo sapiens OX=9606 GN=SYPL1 PE=1 SV=1	16.30310585	MAGE-A4	SPVL3	0.000464922	4.027074928	51763.61333	34704.65478	55735.58765	3475.090161	3474.364346	1773.046414			0.0197	0.0197
SPADKTNVKAA	11	32.79103333	1100.582271	30.79	sp|P69905|HBA_HUMAN Hemoglobin subunit alpha OS=Homo sapiens OX=9606 GN=HBA1 PE=1 SV=2	3.617645901	MAGE-A4	SPVL3	0.000532984	1.855051202	2742.882331	2036.585427	2064.889359	601.0574476	732.7220318	558.1572398	38.1		0.0153	0.0153
SETAPAAPAAAPPAEK	16	37.77198333	1477.741788	34.9	sp|P16403|H12_HUMAN Histone H1.2 OS=Homo sapiens OX=9606 GN=H1-2 PE=1 SV=2	6.825229817	MAGE-A4	SPVL3	0.000549651	2.770877625	21873.14687	17737.63188	17511.13691	3456.952272	3005.162791	1907.114574			0.0041	0.0041
ADSGEGDFLAEGGGVR	16	53.15018333	1535.682858	44.4	sp|P02671|FIBA_HUMAN Fibrinogen alpha chain OS=Homo sapiens OX=9606 GN=FGA PE=1 SV=2	4.88849641	MAGE-A4	SPVL3	0.000550105	2.289390793	56621.35009	47313.45872	76977.39099	13474.981	10842.33924	12690.41888			0.0309	0.0309
VASFPKKQE	9	27.75086667	1032.559977	26.77	sp|P14406|CX7A2_HUMAN Cytochrome c oxidase subunit 7A2, mitochondrial OS=Homo sapiens OX=9606 GN=COX7A2 PE=1 SV=1	3.304966781	MAGE-A4	SPVL3	0.000566688	1.724635771	8686.3588	7122.842642	6985.75006	2024.005261	2766.097699	2107.077259	58.636		0.0043	0.0043
IKNRLYTNSH	10	26.88316667	1244.662513	25.1	sp|O43324|MCA3_HUMAN Eukaryotic translation elongation factor 1 epsilon-1 OS=Homo sapiens OX=9606 GN=EEF1E1 PE=1 SV=1	9.392066278	MAGE-A4	SPVL3	0.000642368	3.23144259	2023.211296	1735.655385	1579.203508	117.5478151	251.4057559	199.405939	87.5		0.0038	0.0038
RETNLDSLPLVDTHSK	16	46.87575	1823.934948	26.51	sp|P08670|VIME_HUMAN Vimentin OS=Homo sapiens OX=9606 GN=VIM PE=1 SV=4	2.655658402	MAGE-A4	SPVL3	0.00073666	1.409069584	91365.36688	73508.15077	82960.07539	30169.58863	36105.13202	27048.1227			0.0030	0.0030
YDVEKNNSRIK	11	27.6413	1364.704959	30.92	sp|P10412|H14_HUMAN Histone H1.4 OS=Homo sapiens OX=9606 GN=H1-4 PE=1 SV=2;sp|P16403|H12_HUMAN Histone H1.2 OS=Homo sapiens OX=9606 GN=H1-2 PE=1 SV=2;sp|P16401|H15_HUMAN Histone H1.5 OS=Homo sapiens OX=9606 GN=H1-5 PE=1 SV=3	2.709915836	MAGE-A4	SPVL3	0.000747871	1.438248045	27865.35037	23288.87945	21684.46924	8691.926462	10287.85764	7898.799397	56.364		0.0077	0.0077
VHLTPEEKSAVT	12	35.26925	1309.688032	24.7	sp|P68871|HBB_HUMAN Hemoglobin subunit beta OS=Homo sapiens OX=9606 GN=HBB PE=1 SV=2	4.143032457	MAGE-A4	SPVL3	0.000816336	2.050687123	31743.93996	48442.34402	47097.51706	10884.28985	8787.174375	11050.9118	68.333		0.0248	0.0248
KVAPAPAVVKK	11	26.22868333	1106.717111	45.36	sp|P62424|RL7A_HUMAN 60S ribosomal protein L7a OS=Homo sapiens OX=9606 GN=RPL7A PE=1 SV=2	3.050135007	MAGE-A4	SPVL3	0.000939129	1.608873101	6650.950759	5107.072397	5079.116025	1756.350246	2170.483378	1593.295533	14.926		0.0119	0.0119
YASGRTTGIVLDS	13	46.82608333	1338.674744	22.63	sp|P62736|ACTA_HUMAN Actin, aortic smooth muscle OS=Homo sapiens OX=9606 GN=ACTA2 PE=1 SV=1	6.387437846	MAGE-A4	SPVL3	0.000951322	2.675237348	138990.7948	85286.26245	145230.1563	17385.8475	24267.10202	16196.10082	90		0.0301	0.0301
VPADLSRPK	9	30.13363333	981.5602364	25.81	sp|P27816|MAP4_HUMAN Microtubule-associated protein 4 OS=Homo sapiens OX=9606 GN=MAP4 PE=1 SV=3	3.669935762	MAGE-A4	SPVL3	0.001069579	1.87575481	2755.241597	2341.631613	2298.019873	765.5695571	756.2248486	493.1981074	32.5		0.0012	0.0012
GTLVQTKGTGASGSFKLN	18	44.86249167	1764.937379	35.66	sp|P10412|H14_HUMAN Histone H1.4 OS=Homo sapiens OX=9606 GN=H1-4 PE=1 SV=2;sp|P16403|H12_HUMAN Histone H1.2 OS=Homo sapiens OX=9606 GN=H1-2 PE=1 SV=2;sp|P16401|H15_HUMAN Histone H1.5 OS=Homo sapiens OX=9606 GN=H1-5 PE=1 SV=3	5.432779656	MAGE-A4	SPVL3	0.001081566	2.441690535	688482.8174	459338.7754	604278.2446	99361.01219	141946.1148	81198.10029			0.0142	0.0142
TETQEKNPLPSKETIEQEKQAGES	24	38.2704	2700.30889	25.58	sp|P62328|TYB4_HUMAN Thymosin beta-4 OS=Homo sapiens OX=9606 GN=TMSB4X PE=1 SV=2	3.902210069	MAGE-A4	SPVL3	0.001103935	1.964291445	124707.2798	103361.7879	143110.7258	26488.56135	40565.20453	28066.63692			0.0081	0.0081
SGGGGGGGLGSGGSIR	16	33.23056667	1231.591153	33.89	sp|P35527|K1C9_HUMAN Keratin, type I cytoskeletal 9 OS=Homo sapiens OX=9606 GN=KRT9 PE=1 SV=3	2.574832573	SPVL3	MAGE-A4	0.00128504	-1.364478625	2620.997451	2193.550989	1844.085677	6260.700496	5794.956357	5089.21116			0.0019	0.0019
VPVTVTVHDFPG	12	57.13281667	1266.660574	23.25	sp|P01024|CO3_HUMAN Complement C3 OS=Homo sapiens OX=9606 GN=C3 PE=1 SV=2	2.993064033	SPVL3	MAGE-A4	0.001430551	-1.581623144	3457.17852	4545.910277	4208.775452	12081.4633	9876.936137	14592.49222	95		0.0222	0.0222
TYSLGSALRPST	12	52.01643333	1251.64637	28.4	sp|P08670|VIME_HUMAN Vimentin OS=Homo sapiens OX=9606 GN=VIM PE=1 SV=4	3.131497192	MAGE-A4	SPVL3	0.001691496	1.646852585	129564.9625	93641.20346	124411.9606	35499.17312	45017.42576	30490.4068	76.25		0.0114	0.0114
SLVSKGTLVQTK	12	36.80926667	1259.744477	27.55	sp|P10412|H14_HUMAN Histone H1.4 OS=Homo sapiens OX=9606 GN=H1-4 PE=1 SV=2;sp|P16403|H12_HUMAN Histone H1.2 OS=Homo sapiens OX=9606 GN=H1-2 PE=1 SV=2;sp|P16401|H15_HUMAN Histone H1.5 OS=Homo sapiens OX=9606 GN=H1-5 PE=1 SV=3	3.222527179	MAGE-A4	SPVL3	0.001704241	1.688192526	327554.724	361559.4072	487981.3826	111084.9546	107289.4942	146896.4856	20.839		0.0250	0.0250
TVETRDGQVINETSQ	15	37.7534	1675.801783	31.14	sp|P08670|VIME_HUMAN Vimentin OS=Homo sapiens OX=9606 GN=VIM PE=1 SV=4	12.70882865	MAGE-A4	SPVL3	0.001739334	3.667759161	27229.67971	22726.79179	20128.98669	942.1605956	3087.815024	1484.73074			0.0054	0.0054
VTYVPVTTFKNLQTVNVDEN	20	66.9165	2280.163054	40.96	sp|P62899|RL31_HUMAN 60S ribosomal protein L31 OS=Homo sapiens OX=9606 GN=RPL31 PE=1 SV=1	25.11636714	MAGE-A4	SPVL3	0.001852941	4.650555901	642843.0645	577229.8323	312572.9368	9389.038725	36427.28293	15205.47442			0.0390	0.0390
VHLTPEEKSAVTA	13	37.27671667	1380.724704	25.8	sp|P68871|HBB_HUMAN Hemoglobin subunit beta OS=Homo sapiens OX=9606 GN=HBB PE=1 SV=2	3.663206123	MAGE-A4	SPVL3	0.001910301	1.873106882	34634.68461	25748.45948	43547.32092	7915.250219	9701.825577	10754.37301	54.118		0.0363	0.0363
PAAPAAPAPAEKTPVKKKA	19	34.62843333	1842.073776	32.14	sp|P10412|H14_HUMAN Histone H1.4 OS=Homo sapiens OX=9606 GN=H1-4 PE=1 SV=2	4.21824174	MAGE-A4	SPVL3	0.002092103	2.076641776	12055.68671	11989.52704	13576.24874	4175.827883	2671.655401	2071.271215			0.0004	0.0004
KVAPAPAVVKKQEA	14	28.02636667	1434.856617	41.7	sp|P62424|RL7A_HUMAN 60S ribosomal protein L7a OS=Homo sapiens OX=9606 GN=RPL7A PE=1 SV=2	3.22104529	MAGE-A4	SPVL3	0.002325968	1.687528946	5990.99408	4668.558763	4444.088227	1610.827877	1910.593211	1167.628494	19.057		0.0092	0.0092
AAAGYDVEKNNSRIK	15	30.02686667	1634.837959	25.5	sp|P10412|H14_HUMAN Histone H1.4 OS=Homo sapiens OX=9606 GN=H1-4 PE=1 SV=2;sp|P16403|H12_HUMAN Histone H1.2 OS=Homo sapiens OX=9606 GN=H1-2 PE=1 SV=2	2.521465429	MAGE-A4	SPVL3	0.002351291	1.334262445	3291.600741	2946.773201	2669.15595	1268.086623	1352.411789	912.1813501			0.0018	0.0018
LNETGDEPFQYKN	13	48.14208333	1553.699137	31.59	sp|P15104|GLNA_HUMAN Glutamine synthetase OS=Homo sapiens OX=9606 GN=GLUL PE=1 SV=4	48.13786794	MAGE-A4	SPVL3	0.002457354	5.58910034	138753.369	84504.77293	131288.6919	2593.649299	4178.243679	593.3446003	95		0.0205	0.0205
ASVSTVLTSKYR	12	42.3007916666667;48.5033833333333	1310.71960030759;1310.71837018501	25.45;35.69	sp|P69905|HBA_HUMAN Hemoglobin subunit alpha OS=Homo sapiens OX=9606 GN=HBA1 PE=1 SV=2	8.20912509097285;210.925484368958	MAGE-A4	SPVL3	0.002462471	3.093548016	584426.8699	485913.6527	541652.7723	57906.48627	98549.32481	32392.23041	41.875		0.0004	0.0004
TGASGSFKLNKKAASGEAKPKA	22	28.18625	2147.170393	25.98	sp|P10412|H14_HUMAN Histone H1.4 OS=Homo sapiens OX=9606 GN=H1-4 PE=1 SV=2;sp|P16401|H15_HUMAN Histone H1.5 OS=Homo sapiens OX=9606 GN=H1-5 PE=1 SV=3	1.748951595	SPVL3	MAGE-A4	0.00250871	-0.806490361	1921.481415	1876.660286	1664.813512	2915.403677	3637.112011	3001.928546			0.0179	0.0179
NQGGYGGSSSSSSYGSGR	18	30.78613333	1693.694502	53.57	sp|P09651|ROA1_HUMAN Heterogeneous nuclear ribonucleoprotein A1 OS=Homo sapiens OX=9606 GN=HNRNPA1 PE=1 SV=5	3.4924424	MAGE-A4	SPVL3	0.002739368	1.804236322	5108.910394	4689.26373	4376.490425	1388.879872	1752.550804	917.2374204			0.0005	0.0005
AAHLPAEFTPAVHA	14	51.07258333	1430.730602	21.09	sp|P69905|HBA_HUMAN Hemoglobin subunit alpha OS=Homo sapiens OX=9606 GN=HBA1 PE=1 SV=2	2.166881369	MAGE-A4	SPVL3	0.002748282	1.115620172	194451.3637	135733.6772	158337.9962	69149.21286	82464.18087	73836.43664	36.667		0.0307	0.0307
VLSPADKTNVK	11	29.97041667	1170.660969	31.28	sp|P69905|HBA_HUMAN Hemoglobin subunit alpha OS=Homo sapiens OX=9606 GN=HBA1 PE=1 SV=2	1.600771414	MAGE-A4	SPVL3	0.002828745	0.678767309	60482.39113	51871.99302	49280.51764	33430.78148	35901.4901	31640.85952	11.28		0.0175	0.0175
AGPTGPI	7	43.07815	611.3289528	21.33	sp|P08123|CO1A2_HUMAN Collagen alpha-2(I) chain OS=Homo sapiens OX=9606 GN=COL1A2 PE=1 SV=7	5.754529739	MAGE-A4	SPVL3	0.002970688	2.524698036	43382.3236	30073.59973	31461.04588	3769.000053	9053.388519	5409.677984			0.0125	0.0125
RELISNASDA	10	36.59213333	1074.531795	24.07	sp|P08238|HS90B_HUMAN Heat shock protein HSP 90-beta OS=Homo sapiens OX=9606 GN=HSP90AB1 PE=1 SV=4	4.590419194	MAGE-A4	SPVL3	0.003407895	2.198625906	16987.94471	31791.83945	33199.1788	5378.146225	5241.759927	7238.803365	18.7		0.0521	0.0521
RVAPEEHPV	9	28.61505	1032.53585	21.81	sp|P60709|ACTB_HUMAN Actin, cytoplasmic 1 OS=Homo sapiens OX=9606 GN=ACTB PE=1 SV=1	1.376972118	MAGE-A4	SPVL3	0.00382128	0.461499347	3496.196097	3189.276338	3021.3418	2229.204912	2484.712604	2335.473034	0.505	HLA-A*02:01	0.0106	0.0106
SVGGSGGGSFGDNLVTR	17	49.951	1565.743775	47.15	sp|P02545|LMNA_HUMAN Prelamin-A/C OS=Homo sapiens OX=9606 GN=LMNA PE=1 SV=1	11.01154349	MAGE-A4	SPVL3	0.004284627	3.460944802	109497.872	67505.0968	105879.1144	3409.962174	12982.75924	9296.87272			0.0201	0.0201
VLSPADKTNVKAAWGKVGAHAGEYG	25	46.693425	2525.296961	20.31	sp|P69905|HBA_HUMAN Hemoglobin subunit alpha OS=Homo sapiens OX=9606 GN=HBA1 PE=1 SV=2	4.028204623	MAGE-A4	SPVL3	0.004316587	2.010136971	893769.553	1174403.55	541025.5872	206731.2997	206268.1238	234732.9869			0.0700	0.0700
KTVTPAKAVTTPGK	14	27.5351	1397.82483	26.09	sp|P19338|NUCL_HUMAN Nucleolin OS=Homo sapiens OX=9606 GN=NCL PE=1 SV=3	3.642335917	MAGE-A4	SPVL3	0.004516679	1.864863982	5522.861955	4118.396838	3839.103647	966.5955943	1766.959833	967.4657705	63.889		0.0116	0.0116
SPADKTNVK	9	29.97041667	958.5092733	27.29	sp|P69905|HBA_HUMAN Hemoglobin subunit alpha OS=Homo sapiens OX=9606 GN=HBA1 PE=1 SV=2	2.000672511	MAGE-A4	SPVL3	0.0049196	1.000485032	3151.811011	2516.466494	2464.047744	1424.036494	1526.488347	1114.270974	28.786		0.0113	0.0113
TVETRDGQVINETSQHHDDLE	21	38.81733333	2422.10008	44.79	sp|P08670|VIME_HUMAN Vimentin OS=Homo sapiens OX=9606 GN=VIM PE=1 SV=4	2.259883663	MAGE-A4	SPVL3	0.005141703	1.176248505	509217.3808	341945.7957	392992.4215	153553.6767	204403.6031	192582.3868			0.0335	0.0335
RDGQVINETSQ	11	31.71216667	1245.595884	26.17	sp|P08670|VIME_HUMAN Vimentin OS=Homo sapiens OX=9606 GN=VIM PE=1 SV=4	3.554586416	MAGE-A4	SPVL3	0.005761947	1.829681709	2018.401202	1750.667503	1490.978837	386.9790764	735.2717371	357.5409054	78.75		0.0035	0.0035
EAQKGFQDVEAQA	13	43.29423333	1419.664056	28.71	sp|Q10589|BST2_HUMAN Bone marrow stromal antigen 2 OS=Homo sapiens OX=9606 GN=BST2 PE=1 SV=1	1807.950197	SPVL3	MAGE-A4	0.005808271	-10.79927456	1	137.2931592	1	110699.3065	81594.67965	55925.20815	56.364		0.0347	0.0347
VSEKGTVQQADE	12	28.66898333	1289.609993	35.04	sp|P32969|RL9_HUMAN 60S ribosomal protein L9 OS=Homo sapiens OX=9606 GN=RPL9 PE=1 SV=1	4.125467667	MAGE-A4	SPVL3	0.005962228	2.044557674	6937.864863	5057.677844	5061.778084	1503.353455	792.1635639	1839.122291	85		0.0093	0.0093
DASTLQSQKAEGTGDAK	17	28.88118333	1705.812491	20.53	sp|O00479|HMGN4_HUMAN High mobility group nucleosome-binding domain-containing protein 4 OS=Homo sapiens OX=9606 GN=HMGN4 PE=1 SV=3	350.787834	MAGE-A4	SPVL3	0.006045783	8.378763779	3964.252133	4778.094416	4282.170902	1	37.12933057	1			0.0029	0.0029
EDSVSPKKSTVLQ	13	33.01225	1416.746122	25.03	sp|Q9Y490|TLN1_HUMAN Talin-1 OS=Homo sapiens OX=9606 GN=TLN1 PE=1 SV=3	5.574285327	MAGE-A4	SPVL3	0.006183707	2.47878685	3803.581842	3275.016322	2968.209144	761.7637088	762.1082688	278.4769728	90		0.0014	0.0014
VERADGYEPPVQESV	15	49.13095	1673.785966	23.34	sp|P61247|RS3A_HUMAN 40S ribosomal protein S3a OS=Homo sapiens OX=9606 GN=RPS3A PE=1 SV=2	3.761963023	MAGE-A4	SPVL3	0.00652249	1.911485668	31290.66815	23437.58522	27489.00987	8983.169256	8704.482058	4167.232091			0.0029	0.0029
KTETQEKNPLPSKETIEQEKQAGES	25	35.347975	2828.405026	29.1	sp|P62328|TYB4_HUMAN Thymosin beta-4 OS=Homo sapiens OX=9606 GN=TMSB4X PE=1 SV=2	3.863771726	MAGE-A4	SPVL3	0.006572594	1.950009861	182986.0725	350155.9486	399669.4254	91768.25667	73052.65299	76604.18288			0.0712	0.0712
AAGYDVEKNNSRIK	14	29.54168333	1563.799827	21.51	sp|P10412|H14_HUMAN Histone H1.4 OS=Homo sapiens OX=9606 GN=H1-4 PE=1 SV=2;sp|P16403|H12_HUMAN Histone H1.2 OS=Homo sapiens OX=9606 GN=H1-2 PE=1 SV=2	2.783862735	MAGE-A4	SPVL3	0.006751323	1.477088077	3127.427619	2805.586299	2407.605071	982.85933	1326.092935	687.1074489	90		0.0032	0.0032
AGYDVEKNNS	10	30.18708333	1095.483868	20.85	sp|P10412|H14_HUMAN Histone H1.4 OS=Homo sapiens OX=9606 GN=H1-4 PE=1 SV=2;sp|P16403|H12_HUMAN Histone H1.2 OS=Homo sapiens OX=9606 GN=H1-2 PE=1 SV=2	3.969579045	MAGE-A4	SPVL3	0.007313801	1.988986025	3313.977094	2499.407483	2318.810772	777.1705822	889.5384758	381.9200929	58.182		0.0101	0.0101
SYVTTSTRTYSLGSALRP	18	52.74386667	1959.005078	27	sp|P08670|VIME_HUMAN Vimentin OS=Homo sapiens OX=9606 GN=VIM PE=1 SV=4	2.234639333	MAGE-A4	SPVL3	0.007756642	1.160042002	320955.4727	255408.9122	193431.274	117152.3282	125551.3783	101779.4714			0.0568	0.0568
RETNLDSLPLVDT	13	62.32951667	1471.751999	22.65	sp|P08670|VIME_HUMAN Vimentin OS=Homo sapiens OX=9606 GN=VIM PE=1 SV=4	2.880560633	MAGE-A4	SPVL3	0.007830457	1.526349625	169615.9119	132662.3982	120999.2076	50942.06768	32651.91046	63348.77767	90		0.0098	0.0098
FTRILKHGAKDKDD	14	25.95556667	1642.878905	25.81	sp|O14950|ML12B_HUMAN Myosin regulatory light chain 12B OS=Homo sapiens OX=9606 GN=MYL12B PE=1 SV=2	4.761585649	MAGE-A4	SPVL3	0.007926021	2.251442083	22880.25241	34647.29045	14759.70263	6409.706251	3375.474065	5396.158597	100		0.0777	0.0777
TEAQKGFQDVEAQA	14	44.96483333	1520.711458	29.75	sp|Q10589|BST2_HUMAN Bone marrow stromal antigen 2 OS=Homo sapiens OX=9606 GN=BST2 PE=1 SV=1	1184.993516	SPVL3	MAGE-A4	0.008246503	-10.1986598	1	1	239.3774578	81354.3119	132812.0804	69494.34322	58.182		0.0398	0.0398
SYVTTSTRTYSLGSALRPSTS	21	51.88145	2234.118679	25.62	sp|P08670|VIME_HUMAN Vimentin OS=Homo sapiens OX=9606 GN=VIM PE=1 SV=4	2.162125027	MAGE-A4	SPVL3	0.009171371	1.112449951	213009.5578	134049.7716	133370.3883	69615.23239	75914.28129	76673.04704			0.0817	0.0817
ALAAAGYDVEKNNS	14	42.38153333	1421.679182	25.25	sp|P10412|H14_HUMAN Histone H1.4 OS=Homo sapiens OX=9606 GN=H1-4 PE=1 SV=2;sp|P16403|H12_HUMAN Histone H1.2 OS=Homo sapiens OX=9606 GN=H1-2 PE=1 SV=2	7.397138619	MAGE-A4	SPVL3	0.009622613	2.886967311	43294.87178	38679.14731	44646.12714	5829.290965	9360.097431	1928.061033	77.5		0.0002	0.0002
LVYVTSNDTTVL	12	65.54205	1323.696225	25.02	sp|Q86VI4|LAP4B_HUMAN Lysosomal-associated transmembrane protein 4B OS=Homo sapiens OX=9606 GN=LAPTM4B PE=1 SV=2	3.129999587	MAGE-A4	SPVL3	0.009707673	1.646162467	655460.7237	725781.0914	368640.8354	211144.7303	146926.8431	200996.4399	15.806		0.0637	0.0637
KTETQEKNPLPSKETIEQEKQAG	23	34.46493333	2612.330462	25.99	sp|P62328|TYB4_HUMAN Thymosin beta-4 OS=Homo sapiens OX=9606 GN=TMSB4X PE=1 SV=2	5.681488351	MAGE-A4	SPVL3	0.009792647	2.506268915	7087.806082	9463.842034	7175.569051	2147.830213	1454.075848	574.3265919			0.0043	0.0043
RDGQVINETSQHHDDLE	17	34.25036667	1991.893497	45.89	sp|P08670|VIME_HUMAN Vimentin OS=Homo sapiens OX=9606 GN=VIM PE=1 SV=4	1.451318897	MAGE-A4	SPVL3	0.010904104	0.537364556	82885.02071	79942.89854	72148.06776	54216.28602	60574.13567	47114.7168			0.0092	0.0092
YQKVVAGVANALAHKYH	17	45.859375	1868.005756	59.78	sp|P68871|HBB_HUMAN Hemoglobin subunit beta OS=Homo sapiens OX=9606 GN=HBB PE=1 SV=2	4.538391073	MAGE-A4	SPVL3	0.012026894	2.182180931	1063186.971	1680474.597	566750.6987	286009.5816	228234.9105	215179.7055			0.1156	0.1156
RIVDGKVVSETNDTK	15	30.45611667	1659.88077	20.08	sp|P05783|K1C18_HUMAN Keratin, type I cytoskeletal 18 OS=Homo sapiens OX=9606 GN=KRT18 PE=1 SV=2	3.683439901	MAGE-A4	SPVL3	0.01242317	1.881053704	1766.632525	1402.057343	1478.737739	298.8548207	708.3002445	254.553482			0.0043	0.0043
LSAKPAPPKPEPKPK	15	27.15581667	1583.940254	35.31	sp|P05204|HMGN2_HUMAN Non-histone chromosomal protein HMG-17 OS=Homo sapiens OX=9606 GN=HMGN2 PE=1 SV=3	1.844036091	MAGE-A4	SPVL3	0.014272431	0.882866892	17512.3762	25617.94522	18681.36221	13145.93834	9916.955252	10456.88617			0.0501	0.0501
YASGRTTGIVMDS	13	43.6141	1356.63429	21.77	sp|P60709|ACTB_HUMAN Actin, cytoplasmic 1 OS=Homo sapiens OX=9606 GN=ACTB PE=1 SV=1	176.3800182	MAGE-A4	SPVL3	0.014400979	7.443170156	9860.770139	9080.619824	7152.219412	1	147.9397136	1	90		0.0084	0.0084
RSGGGGGGGLGSGGSIR	17	28.562	1387.691641	25.26	sp|P35527|K1C9_HUMAN Keratin, type I cytoskeletal 9 OS=Homo sapiens OX=9606 GN=KRT9 PE=1 SV=3	1.951355245	SPVL3	MAGE-A4	0.015528878	-0.964476445	1058.424717	749.4993024	731.437212	1431.816465	2048.294205	1475.085187			0.0363	0.0363
SRSGGGGGGGLGSGGSIR	18	28.82826667	1474.723438	26.08	sp|P35527|K1C9_HUMAN Keratin, type I cytoskeletal 9 OS=Homo sapiens OX=9606 GN=KRT9 PE=1 SV=3	2.824017448	SPVL3	MAGE-A4	0.01806371	-1.497749002	4097.903448	2891.631541	2721.81932	10678.95885	11208.08834	5537.986823			0.0751	0.0751
AVVVKKIETRDGK	13	27.04618333	1441.862063	23.29	sp|P05787|K2C8_HUMAN Keratin, type II cytoskeletal 8 OS=Homo sapiens OX=9606 GN=KRT8 PE=1 SV=7	3.610049865	MAGE-A4	SPVL3	0.018936408	1.852018765	953.6701718	884.3427421	872.1150737	108.7325063	366.28301	275.7020886	60		0.0077	0.0077
ASFPKKQE	8	29.8645	933.4927529	28.09	sp|P14406|CX7A2_HUMAN Cytochrome c oxidase subunit 7A2, mitochondrial OS=Homo sapiens OX=9606 GN=COX7A2 PE=1 SV=1	6.380977308	MAGE-A4	SPVL3	0.019050235	2.673777404	3634.71453	2699.201885	2664.813138	187.628868	1032.675772	189.938512	55.909		0.0042	0.0042
SGVSLAALKKALAA	14	60.29665	1298.789794	25.42	sp|P10412|H14_HUMAN Histone H1.4 OS=Homo sapiens OX=9606 GN=H1-4 PE=1 SV=2;sp|P16403|H12_HUMAN Histone H1.2 OS=Homo sapiens OX=9606 GN=H1-2 PE=1 SV=2	4.474867163	MAGE-A4	SPVL3	0.020841054	2.161844856	82452.62545	135902.7877	49997.93903	23352.35722	10685.86385	25930.7886	75		0.1044	0.1044
GSGGGSYGSGGGGGGHGSY	19	30.13363333	1513.583204	43.38	sp|P04264|K2C1_HUMAN Keratin, type II cytoskeletal 1 OS=Homo sapiens OX=9606 GN=KRT1 PE=1 SV=6	2.249288538	SPVL3	MAGE-A4	0.024239566	-1.169468742	3143.313562	2007.612046	1606.088825	4509.222587	6435.757373	4253.495156			0.0338	0.0338
LSAKPAPPKPEPKPR	15	27.75086667	1611.94431	20.08	sp|Q15651|HMGN3_HUMAN High mobility group nucleosome-binding domain-containing protein 3 OS=Homo sapiens OX=9606 GN=HMGN3 PE=1 SV=2	2.028832472	MAGE-A4	SPVL3	0.024529734	1.020649742	3200.866327	4938.546021	3025.405928	2064.972249	2026.750301	1411.352952			0.0777	0.0777
GTGASGSFKLNKKAASGEAKPKA	23	28.40225	2204.191747	30.48	sp|P10412|H14_HUMAN Histone H1.4 OS=Homo sapiens OX=9606 GN=H1-4 PE=1 SV=2;sp|P16401|H15_HUMAN Histone H1.5 OS=Homo sapiens OX=9606 GN=H1-5 PE=1 SV=3	1.669509186	MAGE-A4	SPVL3	0.024662682	0.739424031	46367.47204	54000.93513	35823.97115	29029.15162	29488.49054	23058.65551			0.0594	0.0594
KASGPPVSELITKAVAASKER	21	53.34546667	2138.203131	51	sp|P10412|H14_HUMAN Histone H1.4 OS=Homo sapiens OX=9606 GN=H1-4 PE=1 SV=2;sp|P16403|H12_HUMAN Histone H1.2 OS=Homo sapiens OX=9606 GN=H1-2 PE=1 SV=2	3.818481235	MAGE-A4	SPVL3	0.026005151	1.932998934	758714.4026	1308798.779	400597.2916	259652.4297	178152.0576	208554.712			0.1472	0.1472
VHLTPEEKSA	10	30.0803	1109.572391	26.21	sp|P68871|HBB_HUMAN Hemoglobin subunit beta OS=Homo sapiens OX=9606 GN=HBB PE=1 SV=2	1.362366393	MAGE-A4	SPVL3	0.028952278	0.446114752	14345.12053	12105.35924	11576.91614	9425.120773	10283.34808	8204.283625	9.498		0.0368	0.0368
KVAPAPAVVK	10	29.75576667	978.6227716	31.71	sp|P62424|RL7A_HUMAN 60S ribosomal protein L7a OS=Homo sapiens OX=9606 GN=RPL7A PE=1 SV=2	2.275073244	MAGE-A4	SPVL3	0.030399413	1.185912992	9371.085338	6453.683668	6656.284452	2073.621643	3156.373591	4651.46837	9.781		0.0271	0.0271
EDLRSWTAADTAAQ	14	54.8243	1533.706124	25.76	sp|P01889|HLAB_HUMAN HLA class I histocompatibility antigen, B alpha chain OS=Homo sapiens OX=9606 GN=HLA-B PE=1 SV=3	297.4109132	SPVL3	MAGE-A4	0.030516606	-8.214960227	621.6421447	443.7185286	1	120593.8859	105093.0427	91162.96215	95		0.0064	0.0064
PDPAKSAPAPK	11	21.34245	1077.580921	37.13	sp|P23527|H2B1O_HUMAN Histone H2B type 1-O OS=Homo sapiens OX=9606 GN=HIST1H2BO PE=1 SV=3	6.618335112	MAGE-A4	SPVL3	0.034883381	2.726468343	3402.182786	3165.728327	3165.443143	192.8559494	1198.386728	79.42239062	80		0.0130	0.0130
YVTTSTRTYSLG	12	45.26121667	1347.667663	20.76	sp|P08670|VIME_HUMAN Vimentin OS=Homo sapiens OX=9606 GN=VIM PE=1 SV=4	4.722750778	MAGE-A4	SPVL3	0.039141697	2.239627406	32166.88723	19495.85219	34651.26014	4658.134961	11990.50946	1627.568664	72.5		0.0208	0.0208
GAPGDKGESGPSGPAGPT	18	31.92801667	1537.700807	25	sp|P02452|CO1A1_HUMAN Collagen alpha-1(I) chain OS=Homo sapiens OX=9606 GN=COL1A1 PE=1 SV=5	27.59917527	MAGE-A4	SPVL3	0.043526539	4.782453566	7348.364884	6599.911223	5448.646653	1	702.8080574	1			0.0030	0.0030
GTGASGSFKLNKKAASGEAKPK	22	27.5351	2133.154858	34.11	sp|P10412|H14_HUMAN Histone H1.4 OS=Homo sapiens OX=9606 GN=H1-4 PE=1 SV=2;sp|P16403|H12_HUMAN Histone H1.2 OS=Homo sapiens OX=9606 GN=H1-2 PE=1 SV=2;sp|P16401|H15_HUMAN Histone H1.5 OS=Homo sapiens OX=9606 GN=H1-5 PE=1 SV=3	1.523435244	MAGE-A4	SPVL3	0.045774989	0.607328177	32578.98871	39729.36818	25757.5455	22095.60337	23594.96697	18680.98913			0.0950	0.0950
ASGSFKLNKKAASGEAKPK	19	26.2818	1918.064032	29.7	sp|P10412|H14_HUMAN Histone H1.4 OS=Homo sapiens OX=9606 GN=H1-4 PE=1 SV=2;sp|P16403|H12_HUMAN Histone H1.2 OS=Homo sapiens OX=9606 GN=H1-2 PE=1 SV=2;sp|P16401|H15_HUMAN Histone H1.5 OS=Homo sapiens OX=9606 GN=H1-5 PE=1 SV=3	1.681422943	SPVL3	MAGE-A4	0.049966149	-0.749682664	3591.200263	4320.221292	2351.786296	6097.572086	6262.281131	4896.939933			0.0351	0.0351
ISKQEYDESGPSIVHRK	17	32.68216667	1972.001604	23.74	sp|P60709|ACTB_HUMAN Actin, cytoplasmic 1 OS=Homo sapiens OX=9606 GN=ACTB PE=1 SV=1	1.395283697	MAGE-A4	SPVL3	0.052398114	0.480558488	19474.52655	27905.85466	22424.33686	18626.15624	15711.51011	15691.38384			0.1018	0.1018
VIPVTSTT	8	48.14828333	816.4626133	20.27	sp|Q6UN15|FIP1_HUMAN Pre-mRNA 3'-end-processing factor FIP1 OS=Homo sapiens OX=9606 GN=FIP1L1 PE=1 SV=1	2.350189785	SPVL3	MAGE-A4	0.057122984	-1.232777264	5880.082001	3822.296228	7040.51906	11640.16382	19513.28546	8195.536908	35		0.1452	0.1452
TTTAAAVASTGPSSR	15	33.39568333	1376.689623	33.65	sp|P27816|MAP4_HUMAN Microtubule-associated protein 4 OS=Homo sapiens OX=9606 GN=MAP4 PE=1 SV=3	12.86033578	MAGE-A4	SPVL3	0.059544759	3.680397934	3037.819979	2670.308982	2601.841469	1	646.1705642	1			0.0013	0.0013
AAKPSVPKVPKGRK	14	26.22868333	1461.913629	22.77	sp|Q92522|H1X_HUMAN Histone H1x OS=Homo sapiens OX=9606 GN=H1FX PE=1 SV=1	1.620440704	SPVL3	MAGE-A4	0.060950345	-0.69638623	6890.600416	10373.55547	5258.952145	11769.79886	13133.02087	11594.54131	68.333		0.0791	0.0791
AAPKQKIVKPVKVSAPR	17	29.37771667	1816.1404	35.7	sp|P83731|RL24_HUMAN 60S ribosomal protein L24 OS=Homo sapiens OX=9606 GN=RPL24 PE=1 SV=1	6.39974945	SPVL3	MAGE-A4	0.062830706	-2.678015425	1576.183121	2323.370607	111.0505404	7968.143768	8667.839204	9030.879485			0.0025	0.0025
FLKAVPSQKRT	11	29.8645	1273.750148	22.57	sp|P31949|S10AB_HUMAN Protein S100-A11 OS=Homo sapiens OX=9606 GN=S100A11 PE=1 SV=2	1.334404494	SPVL3	MAGE-A4	0.063812595	-0.416196053	9895.255075	8980.657287	7268.313912	11637.95219	13021.90366	10227.11718	10.92		0.0594	0.0594
GPVGPSGPPGKD	12	32.68216667	1063.530057	26.09	sp|P02461|CO3A1_HUMAN Collagen alpha-1(III) chain OS=Homo sapiens OX=9606 GN=COL3A1 PE=1 SV=4	1.441995509	SPVL3	MAGE-A4	0.069341995	-0.528066671	3141.651014	2370.01718	1881.102225	3527.215248	3873.258387	3259.868105	90		0.0787	0.0787
RGAPAAATAPAPTAHKA	17	27.31771667	1557.837822	38.02	sp|Q92522|H1X_HUMAN Histone H1x OS=Homo sapiens OX=9606 GN=H1FX PE=1 SV=1	2.339413225	MAGE-A4	SPVL3	0.06957641	1.226146716	11953.01233	11002.89229	8956.582826	5308.43405	6461.815622	1870.986133			0.0272	0.0272
KAAKPSVPKVPKGR	14	26.77348333	1461.91366	34.07	sp|Q92522|H1X_HUMAN Histone H1x OS=Homo sapiens OX=9606 GN=H1FX PE=1 SV=1	1.699038372	SPVL3	MAGE-A4	0.08193745	-0.764718436	5269.668618	8749.239414	3885.657125	9809.518184	11766.37658	8844.648475	65.833		0.0827	0.0827
AVGVYSAKNA	10	33.66503333	978.5142462	23.97	sp|Q5T2N8|ATD3C_HUMAN ATPase family AAA domain-containing protein 3C OS=Homo sapiens OX=9606 GN=ATAD3C PE=2 SV=2	2.328864986	MAGE-A4	SPVL3	0.082555023	1.219627003	4930.843186	6660.699225	6837.902213	3039.272362	1012.95691	3861.258515	33.75		0.0327	0.0327
KVHPAVVIRQ	10	29.59496667	1145.702567	33.14	sp|P62829|RL23_HUMAN 60S ribosomal protein L23 OS=Homo sapiens OX=9606 GN=RPL23 PE=1 SV=1	2.177694745	MAGE-A4	SPVL3	0.105101422	1.122801741	2656.774379	2254.983677	1955.63259	714.5317047	2026.665175	412.3170185	26.27		0.1153	0.1153
ALAAAGYDVEKNN	13	42.45365	1334.64555	28.84	sp|P10412|H14_HUMAN Histone H1.4 OS=Homo sapiens OX=9606 GN=H1-4 PE=1 SV=2;sp|P16403|H12_HUMAN Histone H1.2 OS=Homo sapiens OX=9606 GN=H1-2 PE=1 SV=2	23.8229441	MAGE-A4	SPVL3	0.109454797	4.573709869	15943.5732	18378.94426	25968.69354	1076.698566	1454.105803	1	75		0.0219	0.0219
KPATSARKEVKLPGKGK	17	21.28625	1794.083855	24.41	sp|Q5SSJ5|HP1B3_HUMAN Heterochromatin protein 1-binding protein 3 OS=Homo sapiens OX=9606 GN=HP1BP3 PE=1 SV=1	1.924269699	SPVL3	MAGE-A4	0.113361633	-0.944311016	4089.456801	10801.19205	2815.80051	12623.74177	10306.089	11142.15321			0.1509	0.1509
SGNSQESVTEQDSKD	15	27.42616667	1609.671589	45.27	sp|P01834|IGKC_HUMAN Immunoglobulin kappa constant OS=Homo sapiens OX=9606 GN=IGKC PE=1 SV=2	Inf	SPVL3	MAGE-A4	0.116228496	-11.76375947	1	1	1	6017.726744	1	4413.22854			0.1930	0.1930
VHLTPEEKSAVTALWG	16	61.58528333	1736.910262	21.8	sp|P68871|HBB_HUMAN Hemoglobin subunit beta OS=Homo sapiens OX=9606 GN=HBB PE=1 SV=2	Inf	MAGE-A4	SPVL3	0.121582945	13.4931629	3081.91071	31508.48003	1	1	1	1			0.3692	0.3692
EGVVAAAEKTK	11	29.64841667	1101.603324	20.54	sp|P37840|SYUA_HUMAN Alpha-synuclein OS=Homo sapiens OX=9606 GN=SNCA PE=1 SV=1	9.296696785	MAGE-A4	SPVL3	0.127250889	3.215141685	3366.980442	2614.189365	2521.728512	156.7871032	757.8278956	1	60		0.0022	0.0022
KFLASVSTVLTSKYR	15	52.73033333	1698.964854	29.17	sp|P69905|HBA_HUMAN Hemoglobin subunit alpha OS=Homo sapiens OX=9606 GN=HBA1 PE=1 SV=2	12.32147511	MAGE-A4	SPVL3	0.138675766	3.623103079	22022.65259	127120.2516	8012.064939	3956.500902	109.3636846	8688.693427			0.3286	0.3286
LPKKTESHHKAKGK	14	19.9817	1587.920405	31.62	sp|P04908|H2A1B_HUMAN Histone H2A type 1-B/E OS=Homo sapiens OX=9606 GN=H2AC4 PE=1 SV=2	2.387640057	SPVL3	MAGE-A4	0.139665029	-1.255585363	86.69602039	8160.115525	63.60592331	7103.334276	4784.375858	7954.575507	90		0.2880	0.2880
RETNLDSLPLVDTHSKR	17	42.36516667	1980.038901	26.62	sp|P08670|VIME_HUMAN Vimentin OS=Homo sapiens OX=9606 GN=VIM PE=1 SV=4	1.469983284	MAGE-A4	SPVL3	0.149015047	0.55579975	61001.76658	82501.62569	49258.71552	36388.48019	58474.05493	36269.6416			0.1731	0.1731
ASGSFKLNKKAASGEAKPKA	20	27.21148333	1989.099388	21.08	sp|P10412|H14_HUMAN Histone H1.4 OS=Homo sapiens OX=9606 GN=H1-4 PE=1 SV=2;sp|P16401|H15_HUMAN Histone H1.5 OS=Homo sapiens OX=9606 GN=H1-5 PE=1 SV=3	1.581344722	SPVL3	MAGE-A4	0.150642418	-0.661151899	2689.504748	3882.790929	2107.533334	4767.05207	5851.401542	3107.348183			0.1639	0.1639
HDSFLKAVPSQKRT	14	33.66503333	1612.870588	21.48	sp|P31949|S10AB_HUMAN Protein S100-A11 OS=Homo sapiens OX=9606 GN=S100A11 PE=1 SV=2	1.327021137	SPVL3	MAGE-A4	0.159690901	-0.408191351	19202.53447	34175.64888	30205.74031	39965.14778	34914.11826	36038.36739	95		0.1697	0.1697
ASTKGPSVFPLAPSSKS	17	46.57713333	1659.88213	43.25	sp|P01857|IGHG1_HUMAN Immunoglobulin heavy constant gamma 1 OS=Homo sapiens OX=9606 GN=IGHG1 PE=1 SV=1	1.494938082	MAGE-A4	SPVL3	0.160518878	0.580085732	365807.2068	235878.7263	359486.6809	144674.1925	287314.9819	210962.2799			0.1469	0.1469
VLTSKYR	7	27.42616667	865.5022854	20.19	sp|P69905|HBA_HUMAN Hemoglobin subunit alpha OS=Homo sapiens OX=9606 GN=HBA1 PE=1 SV=2	1.238895354	MAGE-A4	SPVL3	0.162453621	0.309054333	15120.4568	13196.90277	11976.18437	9748.524489	13355.18765	9420.054935			0.1785	0.1785
VLLPKKTESHHKA	13	21.28625	1486.861465	24.04	sp|P04908|H2A1B_HUMAN Histone H2A type 1-B/E OS=Homo sapiens OX=9606 GN=H2AC4 PE=1 SV=2	1.524583299	MAGE-A4	SPVL3	0.164694884	0.608414978	49128.0205	33963.25711	32010.85555	15193.26415	31509.72469	28794.44919	7.821		0.1493	0.1493
ATAASSSSLEKS	12	28.07955	1137.552206	28.46	sp|P60709|ACTB_HUMAN Actin, cytoplasmic 1 OS=Homo sapiens OX=9606 GN=ACTB PE=1 SV=1;sp|P62736|ACTA_HUMAN Actin, aortic smooth muscle OS=Homo sapiens OX=9606 GN=ACTA2 PE=1 SV=1	1.177384515	MAGE-A4	SPVL3	0.169213182	0.235585559	11982.26161	9999.592453	9339.201371	9261.045919	9516.924928	7824.260645	68.333		0.1849	0.1849
LITKAVAASKER	12	28.45611667	1285.772069	21.46	sp|P10412|H14_HUMAN Histone H1.4 OS=Homo sapiens OX=9606 GN=H1-4 PE=1 SV=2;sp|P16403|H12_HUMAN Histone H1.2 OS=Homo sapiens OX=9606 GN=H1-2 PE=1 SV=2;sp|P16401|H15_HUMAN Histone H1.5 OS=Homo sapiens OX=9606 GN=H1-5 PE=1 SV=3	4.882787375	MAGE-A4	SPVL3	0.190073759	2.28449645	843.3632995	682.0011854	667.7255829	234.514217	214.63294	1	62.222		0.0044	0.0044
HPAVVIRQ	8	30.29406667	918.539873	23.72	sp|P62829|RL23_HUMAN 60S ribosomal protein L23 OS=Homo sapiens OX=9606 GN=RPL23 PE=1 SV=1	4.705223308	MAGE-A4	SPVL3	0.219683695	2.233500859	3398.017879	2715.284918	2788.835477	853.3743082	1038.59504	1	78.75		0.0056	0.0056
PEPAKSAPAPK	11	21.18191667	1091.598022	23.48	sp|O60814|H2B1K_HUMAN Histone H2B type 1-K OS=Homo sapiens OX=9606 GN=H2BC12 PE=1 SV=3	3.161175982	MAGE-A4	SPVL3	0.238190006	1.660461352	4782.3595	1585.503103	12073.32014	1918.521713	3148.098343	767.026299	78.75		0.3070	0.3070
NNSRIKLG	8	28.82826667	900.514121	24.66	sp|P10412|H14_HUMAN Histone H1.4 OS=Homo sapiens OX=9606 GN=H1-4 PE=1 SV=2;sp|P16403|H12_HUMAN Histone H1.2 OS=Homo sapiens OX=9606 GN=H1-2 PE=1 SV=2;sp|P16401|H15_HUMAN Histone H1.5 OS=Homo sapiens OX=9606 GN=H1-5 PE=1 SV=3	2.70082394	MAGE-A4	SPVL3	0.247347069	1.433150995	4895.689993	5491.932976	5284.505588	639.2427179	5163.478564	1	100		0.1789	0.1789
AQVKGHGKKV	10	21.14898333	1050.630557	37.47	sp|P69905|HBA_HUMAN Hemoglobin subunit alpha OS=Homo sapiens OX=9606 GN=HBA1 PE=1 SV=2	113.339131	MAGE-A4	SPVL3	0.257782694	6.821780833	151.2203748	224.1047661	59652.38829	386.2849365	1	143.3442647	10.258		0.4224	0.4224
AAHLPAEFTPAVHASLDKF	19	58.20696667	2021.034642	24.79	sp|P69905|HBA_HUMAN Hemoglobin subunit alpha OS=Homo sapiens OX=9606 GN=HBA1 PE=1 SV=2	2.738050449	MAGE-A4	SPVL3	0.275523578	1.453149029	214142.6214	496972.507	69781.22733	102918.322	77314.0785	104969.1946			0.3183	0.3183
PPAENSSAPEAEQGGAE	17	36.3005	1639.696686	42.23	sp|P67809|YBOX1_HUMAN Y-box-binding protein 1 OS=Homo sapiens OX=9606 GN=YBX1 PE=1 SV=3	1.249426551	SPVL3	MAGE-A4	0.305422459	-0.321266093	18799.52213	22885.30573	35370.33237	37719.71871	26699.66833	31855.37603			0.3495	0.3495
STVLTSKYR	9	31.76831667	1053.582063	20.15	sp|P69905|HBA_HUMAN Hemoglobin subunit alpha OS=Homo sapiens OX=9606 GN=HBA1 PE=1 SV=2	1.153319085	MAGE-A4	SPVL3	0.310374292	0.205791714	5547.575959	5166.19762	4378.447203	3651.052021	5282.975449	4151.874754	33.25		0.3285	0.3285
GTGASGSFKLNKKAASGEAKPKVK	24	28.18625	2360.318023	34.6	sp|P16403|H12_HUMAN Histone H1.2 OS=Homo sapiens OX=9606 GN=H1-2 PE=1 SV=2	1.35680845	SPVL3	MAGE-A4	0.313863469	-0.44021706	11250.9629	17861.52939	6004.988441	18566.60278	16504.25515	12576.83668			0.3582	0.3582
SAKPAPPKPEPKPK	14	21.18191667	1470.8588	37.69	sp|P05204|HMGN2_HUMAN Non-histone chromosomal protein HMG-17 OS=Homo sapiens OX=9606 GN=HMGN2 PE=1 SV=3	5.581243049	MAGE-A4	SPVL3	0.375949874	2.480586473	4098.829023	3326.692536	58069.29309	4065.215428	6023.067785	1646.52462	65		0.4270	0.4270
ILDKKVEKV	9	29.4853	1070.669481	22.83	sp|P08238|HS90B_HUMAN Heat shock protein HSP 90-beta OS=Homo sapiens OX=9606 GN=HSP90AB1 PE=1 SV=4	1.14617068	MAGE-A4	SPVL3	0.387020595	0.196821897	7785.154586	6354.541269	5496.610426	5681.052743	6673.258619	4777.78477	0.024	HLA-A*02:01	0.3903	0.3903
KATGPPVSELITKAVAASKER	21	53.4925	2152.220267	28.07	sp|P16401|H15_HUMAN Histone H1.5 OS=Homo sapiens OX=9606 GN=H1-5 PE=1 SV=3	38.1925275	MAGE-A4	SPVL3	0.406341207	5.246623376	364.0366539	12250.73232	1	1	1	330.2941649			0.4160	0.4160
AKPAPPKPEPKPK	13	21.18191667	1383.824812	20.61	sp|P05204|HMGN2_HUMAN Non-histone chromosomal protein HMG-17 OS=Homo sapiens OX=9606 GN=HMGN2 PE=1 SV=3	3.71319844	MAGE-A4	SPVL3	0.443374853	1.892662417	2806.141655	2825.319565	32827.45108	3439.107385	5692.07532	1226.171722	69.167		0.4484	0.4484
GPAGPAGPR	9	26.33825	778.4085713	22.58	sp|P08123|CO1A2_HUMAN Collagen alpha-2(I) chain OS=Homo sapiens OX=9606 GN=COL1A2 PE=1 SV=7	1.103100436	MAGE-A4	SPVL3	0.446705464	0.141564153	20171.86309	17102.74854	14324.42552	16027.17758	16376.66516	14372.52999	37.364		0.4482	0.4482
KKPAAAAGAKKAKSPK	16	21.28625	1550.961227	30.46	sp|P10412|H14_HUMAN Histone H1.4 OS=Homo sapiens OX=9606 GN=H1-4 PE=1 SV=2	8.515211866	SPVL3	MAGE-A4	0.458155857	-3.090042426	337.8143454	16.67528738	1881.782821	18244.14107	675.5152451	122.6774168			0.4461	0.4461
AKKPAGAAKKPK	12	19.95301667	1193.759785	21.36	sp|P10412|H14_HUMAN Histone H1.4 OS=Homo sapiens OX=9606 GN=H1-4 PE=1 SV=2	1.640212448	SPVL3	MAGE-A4	0.461825652	-0.713882692	497.2421667	3890.013623	1371.928815	4477.296026	971.7775057	3997.21275	72.5		0.4578	0.4578
SEKGTVQQADE	11	21.28625	1190.542389	23	sp|P32969|RL9_HUMAN 60S ribosomal protein L9 OS=Homo sapiens OX=9606 GN=RPL9 PE=1 SV=1	2.596876787	MAGE-A4	SPVL3	0.504213674	1.376194107	1309.820541	5053.495346	56.59217273	713.2491026	1	1758.915959	78.75		0.4795	0.4795
RLSAKPAPPKPEPKPK	16	26.17218333	1740.039661	27.66	sp|P05204|HMGN2_HUMAN Non-histone chromosomal protein HMG-17 OS=Homo sapiens OX=9606 GN=HMGN2 PE=1 SV=3	1.241446443	SPVL3	MAGE-A4	0.618533568	-0.312022024	2300.463569	4963.784794	122.3594921	4979.080268	640.8584639	3550.139316			0.7695	0.7695
LSAKPAPPKPEPRPKKASA	19	26.99266667	1969.147017	29.8	sp|O00479|HMGN4_HUMAN High mobility group nucleosome-binding domain-containing protein 4 OS=Homo sapiens OX=9606 GN=HMGN4 PE=1 SV=3	1.076133752	SPVL3	MAGE-A4	0.633654837	-0.105857401	1365.989027	2649.06044	1191.036946	1699.119474	1762.613204	2140.712627			0.8054	0.8054
KAAKPSVPKVPKGRK	15	21.34245;21.7871;25.25365	1590.0088990337;1590.00929118572;1590.00935505076	37.47;37.38;22.98	sp|Q92522|H1X_HUMAN Histone H1x OS=Homo sapiens OX=9606 GN=H1FX PE=1 SV=1	1.18709578183508;427.798613150107;2.19031795376034	MAGE-A4;SPVL3	SPVL3;MAGE-A4	0.636577876	-1.390983971	6975.356774	15622.28378	4816.954838	31753.25501	15941.82148	24201.75303			0.0639	0.0639
FEGFPDKQPRK	11	34.35761667	1347.693878	24.81	sp|P26447|S10A4_HUMAN Protein S100-A4 OS=Homo sapiens OX=9606 GN=S100A4 PE=1 SV=1	1.107306835	SPVL3	MAGE-A4	0.644244415	-0.147055048	12636.76912	20182.42452	21242.36058	22384.61525	14745.56354	22732.54969	27.438		0.6341	0.6341
VLLPKKTESHHKAKGK	16	21.18191667	1800.076252	20.91	sp|P04908|H2A1B_HUMAN Histone H2A type 1-B/E OS=Homo sapiens OX=9606 GN=H2AC4 PE=1 SV=2	6.014734325	MAGE-A4	SPVL3	0.651528792	2.588501014	1113.317287	927.0679586	33592.56425	2671.872244	971.695864	2280.708438			0.4581	0.4581
KSAGAAKRKASGPPVSELITK	21	31.76831667	2095.211654	23.07	sp|P10412|H14_HUMAN Histone H1.4 OS=Homo sapiens OX=9606 GN=H1-4 PE=1 SV=2	1.044744663	SPVL3	MAGE-A4	0.679713557	-0.063150389	9565.797811	16349.38694	5075.685344	11724.45442	10341.94096	10311.15075			0.9013	0.9013
KATGAATPKKSAKKTPK	17	21.28625	1712.030292	46.01	sp|P10412|H14_HUMAN Histone H1.4 OS=Homo sapiens OX=9606 GN=H1-4 PE=1 SV=2	2.201310891	SPVL3	MAGE-A4	0.682231508	-1.138362912	1739.282214	125.2961615	2892.468187	8624.485931	1556.277229	290.9752494			0.5451	0.5451
NLSKEDDVR	9	26.310025	1074.530247	24.06	sp|P62753|RS6_HUMAN 40S ribosomal protein S6 OS=Homo sapiens OX=9606 GN=RPS6 PE=1 SV=1	3.649944717	MAGE-A4	SPVL3	0.725785261	1.867874613	6877.77874	6461.797216	49.93639366	1692.465143	77.36184331	1898.588124	40		0.2777	0.2777
LSAKPAPPKPEPKPKKAPA	19	27.21148333	1951.160839	32.42	sp|P05204|HMGN2_HUMAN Non-histone chromosomal protein HMG-17 OS=Homo sapiens OX=9606 GN=HMGN2 PE=1 SV=3	1.290172208	MAGE-A4	SPVL3	0.741116531	0.367563644	776.3884799	2152.808125	534.4905961	1019.802877	371.4638688	1293.403704			0.6806	0.6806
VHLTPEEK	8	29.06343333	951.5032496	28.92	sp|P68871|HBB_HUMAN Hemoglobin subunit beta OS=Homo sapiens OX=9606 GN=HBB PE=1 SV=2	1.029886253	SPVL3	MAGE-A4	0.816816714	-0.042485007	25367.05675	18687.22786	23593.57528	19503.56617	24807.47609	25358.55871	69.167		0.8175	0.8175
SAKPAPPKPEPKPKKAPA	18	25.03573333	1838.077881	24.62	sp|P05204|HMGN2_HUMAN Non-histone chromosomal protein HMG-17 OS=Homo sapiens OX=9606 GN=HMGN2 PE=1 SV=3	1.018978088	MAGE-A4	SPVL3	0.826325443	0.027123028	570.7924992	1281.924757	530.719955	795.1026064	783.2388187	760.7051548			0.9572	0.9572
SARLSAKPAPPKPEPKPK	18	27.10246667	1898.109728	43.08	sp|P05204|HMGN2_HUMAN Non-histone chromosomal protein HMG-17 OS=Homo sapiens OX=9606 GN=HMGN2 PE=1 SV=3	1.11198799	MAGE-A4	SPVL3	0.887967366	0.153141206	16054.3794	28885.20272	12029.71633	17711.23627	17622.71587	15897.98469			0.7436	0.7436
KVVVSPTK	8	25.52688333	856.5381483	20.77	sp|P19338|NUCL_HUMAN Nucleolin OS=Homo sapiens OX=9606 GN=NCL PE=1 SV=3	3.588189891	MAGE-A4	SPVL3	0.950822383	1.843424518	4765.213358	3807.595411	1	1250.164423	3.059298232	1135.949938	39.333		0.2901	0.2901
GPAGPQGPR	9	21.23376667	835.4299178	25.11	sp|P02452|CO1A1_HUMAN Collagen alpha-1(I) chain OS=Homo sapiens OX=9606 GN=COL1A1 PE=1 SV=5	1.158328003	SPVL3	MAGE-A4	0.954806812	-0.212043838	493.9090414	335.9234851	27382.50525	355.5270924	32050.46943	273.1443558	32.944		0.9199	0.9199
