# Supplementary material for: The physiological interactome of TCR-like antibody therapeutics in human tissues
Source: Nat Commun. 2024 Apr 16;15:3271. doi: 10.1038/s41467-024-47062-5 (PMC11021511; doi:10.1038/s41467-024-47062-5)
Supplement: Supplementary file 7 — Supplementary Data 4 [file 41467_2024_47062_MOESM7_ESM.csv]

Sequence	Length	Retention time (min)	Neutral mass	Score	Accession	Max fold change	Highest mean condition	Lowest mean condition	Anova	log2(MAGE/SPVL3)	ColonTissue_MAGEA4_1	ColonTissue_MAGEA4_2	olonTissue_MAGEA4_3	ColonTissue_SPVL3_1	ColonTissue_SPVL3_2	ColonTissue_SPVL3_3	MinRank	MinRankAllele
PVRVVSIGVPVSELLDD	17	76.016	1792.989663	53.86	sp|P49588|SYAC_HUMAN Alanine--tRNA ligase, cytoplasmic OS=Homo sapiens OX=9606 GN=AARS PE=1 SV=2	Inf	SPVL3	MAGE-A4	9.96E-13	-18.1202586	1	1	1	288255.7579	280264.2463	286276.2746
NVTATDKSTGKANKITITND	20	33.03426667	2091.080313	22.23	sp|P0DMV8|HS71A_HUMAN Heat shock 70 kDa protein 1A OS=Homo sapiens OX=9606 GN=HSPA1A PE=1 SV=1	Inf	SPVL3	MAGE-A4	1.03E-12	-13.47629694	1	1	1	11275.95431	11383.14381	11530.25346
ILSGDKSENVQDLLL	15	68.27206667	1642.87647	22.46	sp|P11142|HSP7C_HUMAN Heat shock cognate 71 kDa protein OS=Homo sapiens OX=9606 GN=HSPA8 PE=1 SV=1	Inf	SPVL3	MAGE-A4	1.19E-12	-18.08102893	1	1	1	272430.876	280006.9243	279428.0881
GGVAAAISKTAVAPIERVKLL	21	60.3537	2063.245147	43.21	sp|P05141|ADT2_HUMAN ADP/ATP translocase 2 OS=Homo sapiens OX=9606 GN=SLC25A5 PE=1 SV=7	Inf	SPVL3	MAGE-A4	1.51E-12	-16.6619929	1	1	1	101924.0848	104804.0328	104358.1961
DQSNVTEETPEGEEHHPVAD	20	38.23026667	2218.925953	38.83	sp|Q8NC51|PAIRB_HUMAN Plasminogen activator inhibitor 1 RNA-binding protein OS=Homo sapiens OX=9606 GN=SERBP1 PE=1 SV=2	Inf	SPVL3	MAGE-A4	2.87E-11	-16.00641816	1	1	1	67909.42007	65634.49347	63940.69138
IVLKEPISVSSEQVL	15	64.02455	1639.93815	35.42	sp|P00918|CAH2_HUMAN Carbonic anhydrase 2 OS=Homo sapiens OX=9606 GN=CA2 PE=1 SV=2	Inf	SPVL3	MAGE-A4	3.26E-11	-16.05763037	1	1	1	69876.14934	68919.56956	65825.02347
PTTDKSSAALDVHIGSLSD	19	53.50723333	1912.935625	54.41	sp|P14735|IDE_HUMAN Insulin-degrading enzyme OS=Homo sapiens OX=9606 GN=IDE PE=1 SV=4	Inf	SPVL3	MAGE-A4	3.49E-11	-16.91437891	1	1	1	124068.6987	119161.477	127328.2254
VPSPYEVRGFPTIY	14	69.18153333	1623.82801	42.83	sp|P30101|PDIA3_HUMAN Protein disulfide-isomerase A3 OS=Homo sapiens OX=9606 GN=PDIA3 PE=1 SV=4	Inf	SPVL3	MAGE-A4	6.96E-11	-19.46846157	1	1	1	690669.1486	729955.7534	755641.9959	77.5
AAIAESGVERQVL	13	49.91278333	1341.725999	39.62	sp|P28072|PSB6_HUMAN Proteasome subunit beta type-6 OS=Homo sapiens OX=9606 GN=PSMB6 PE=1 SV=4	Inf	SPVL3	MAGE-A4	7.71E-11	-15.03652414	1	1	1	34099.87336	34498.69251	32225.92837	40.25
GDEDEEAESATGKRAAEDDED	21	33.88801667	2237.868367	30.91	sp|P06454|PTMA_HUMAN Prothymosin alpha OS=Homo sapiens OX=9606 GN=PTMA PE=1 SV=2	Inf	SPVL3	MAGE-A4	8.79E-11	-14.95656882	1	1	1	31919.46851	32917.49114	30551.77794
LEGKVLPGVDALSNI	15	69.01416667	1523.854382	39.69	sp|P00558|PGK1_HUMAN Phosphoglycerate kinase 1 OS=Homo sapiens OX=9606 GN=PGK1 PE=1 SV=3	Inf	SPVL3	MAGE-A4	1.40E-10	-18.36376516	1	1	1	335365.3533	355496.7016	321102.7349
SVVPSPKVSDTVVEPYNATL	20	63.7648	2101.093923	33.19	sp|P07437|TBB5_HUMAN Tubulin beta chain OS=Homo sapiens OX=9606 GN=TUBB PE=1 SV=2	Inf	SPVL3	MAGE-A4	1.58E-10	-17.28357405	1	1	1	163457.6402	164626.7148	150540.7501
AVIAELKKQSKPVTTPEEIAQ	21	45.3599	2279.273903	34.11	sp|P10809|CH60_HUMAN 60 kDa heat shock protein, mitochondrial OS=Homo sapiens OX=9606 GN=HSPD1 PE=1 SV=2	Inf	SPVL3	MAGE-A4	1.84E-10	-17.66066609	1	1	1	219279.0753	204582.2115	197739.4084
GPLDQLEKGGETAQSADPQ	19	56.07763333	1939.913843	47.91	sp|P05546|HEP2_HUMAN Heparin cofactor 2 OS=Homo sapiens OX=9606 GN=SERPIND1 PE=1 SV=3	Inf	SPVL3	MAGE-A4	2.37E-10	-15.28202903	1	1	1	41129.1417	40769.89664	37629.16358
DIGGGQTKTFAPEEIS	16	55.97476667	1648.793132	23.63	sp|P11021|BIP_HUMAN Endoplasmic reticulum chaperone BiP OS=Homo sapiens OX=9606 GN=HSPA5 PE=1 SV=2	Inf	SPVL3	MAGE-A4	3.19E-10	-13.7614154	1	1	1	13590.741	14656.78122	13412.55533
TVHAITATQKTVD	13	32.446	1383.735766	38.04	sp|P04406|G3P_HUMAN Glyceraldehyde-3-phosphate dehydrogenase OS=Homo sapiens OX=9606 GN=GAPDH PE=1 SV=3	Inf	SPVL3	MAGE-A4	3.48E-10	-15.49924055	1	1	1	45883.46097	49051.40939	44014.8163	82.5
AIKKQDEPIDL	11	41.06038333	1268.698089	24.73	sp|P40227|TCPZ_HUMAN T-complex protein 1 subunit zeta OS=Homo sapiens OX=9606 GN=CCT6A PE=1 SV=3	Inf	SPVL3	MAGE-A4	3.57E-10	-15.36016378	1	1	1	43848.59364	39514.08511	42817.54468	6.243
PNAPKRPPSAFF	12	45.16183333	1327.703352	25.89	sp|B2RPK0|HGB1A_HUMAN Putative high mobility group protein B1-like 1 OS=Homo sapiens OX=9606 GN=HMGB1P1 PE=5 SV=1	Inf	SPVL3	MAGE-A4	4.75E-10	-14.82148968	1	1	1	30109.18867	29644.48727	27109.20469	77.5
SETGENIRQAASSLQQA	17	49.75331667	1788.860992	39.81	sp|P38646|GRP75_HUMAN Stress-70 protein, mitochondrial OS=Homo sapiens OX=9606 GN=HSPA9 PE=1 SV=2	Inf	SPVL3	MAGE-A4	5.17E-10	-14.5124661	1	1	1	21873.70924	23978.15201	24262.80363
PILYRPVAVAL	11	65.31513333	1210.741252	24.23	sp|P14618|KPYM_HUMAN Pyruvate kinase PKM OS=Homo sapiens OX=9606 GN=PKM PE=1 SV=4	Inf	SPVL3	MAGE-A4	5.71E-10	-18.13233272	1	1	1	266646.3688	307758.8041	287575.0367	7.988
IVNTNVPRASVPDGFLSEL	19	73.2404	2027.065652	53.93	sp|P14174|MIF_HUMAN Macrophage migration inhibitory factor OS=Homo sapiens OX=9606 GN=MIF PE=1 SV=4	Inf	SPVL3	MAGE-A4	5.88E-10	-18.16107133	1	1	1	270715.8341	296219.8809	312387.3772
TSSEITTKDLKEKKEVVEEAENGRD	25	39.67503333	2834.416108	51.83	sp|P06454|PTMA_HUMAN Prothymosin alpha OS=Homo sapiens OX=9606 GN=PTMA PE=1 SV=2	Inf	SPVL3	MAGE-A4	6.03E-10	-18.5599141	1	1	1	419796.8554	365192.8984	374353.7011
RIPIEDGSGEVVLSRK	16	43.56011667	1753.969473	36.23	sp|P01024|CO3_HUMAN Complement C3 OS=Homo sapiens OX=9606 GN=C3 PE=1 SV=2	Inf	SPVL3	MAGE-A4	6.30E-10	-14.28730716	1	1	1	19268.65467	19342.52336	21371.97162
VVIIGAGKPAAVVL	14	63.51186667	1305.837216	30.87	sp|Q14697|GANAB_HUMAN Neutral alpha-glucosidase AB OS=Homo sapiens OX=9606 GN=GANAB PE=1 SV=3	Inf	SPVL3	MAGE-A4	1.05E-09	-16.73881099	1	1	1	118636.8443	107664.2259	101798.3429	31.75
VTPVLRGQPIY	11	52.87246667	1241.715011	22.53	sp|P26599|PTBP1_HUMAN Polypyrimidine tract-binding protein 1 OS=Homo sapiens OX=9606 GN=PTBP1 PE=1 SV=1	Inf	SPVL3	MAGE-A4	1.08E-09	-16.63495301	1	1	1	108019.1599	104190.1885	93100.69334	42.857
AKVAVLGASGGIGQPLS	17	56.54001667	1523.866921	30.89	sp|P40926|MDHM_HUMAN Malate dehydrogenase, mitochondrial OS=Homo sapiens OX=9606 GN=MDH2 PE=1 SV=3	Inf	SPVL3	MAGE-A4	1.09E-09	-17.51747921	1	1	1	201996.6937	171747.6145	189125.489
PDAKVEEEPEEEPEETAED	19	43.06753333	2170.892411	69.78	sp|P14625|ENPL_HUMAN Endoplasmin OS=Homo sapiens OX=9606 GN=HSP90B1 PE=1 SV=1	Inf	SPVL3	MAGE-A4	1.12E-09	-15.69476092	1	1	1	57436.107	51976.27714	49704.06052
VVTNAAGGLNPKFEVG	16	54.96681667	1571.830398	32.79	sp|P00491|PNPH_HUMAN Purine nucleoside phosphorylase OS=Homo sapiens OX=9606 GN=PNP PE=1 SV=2	Inf	SPVL3	MAGE-A4	1.13E-09	-15.21384203	1	1	1	39567.6388	39535.13797	34907.51478
AEINANRADAEEEAATRIPA	20	47.16606667	2111.023133	28.69	sp|Q13409|DC1I2_HUMAN Cytoplasmic dynein 1 intermediate chain 2 OS=Homo sapiens OX=9606 GN=DYNC1I2 PE=1 SV=3	Inf	SPVL3	MAGE-A4	1.22E-09	-14.22249451	1	1	1	20444.56438	17810.70579	19092.78785
EVVVTEIPKEEKD	13	42.54873333	1513.788005	34.02	sp|P10809|CH60_HUMAN 60 kDa heat shock protein, mitochondrial OS=Homo sapiens OX=9606 GN=HSPD1 PE=1 SV=2	Inf	SPVL3	MAGE-A4	1.23E-09	-14.59909643	1	1	1	26716.89425	24522.3248	23214.63624	95
IKRNTTIPTKQTQTFTTYSD	20	39.6337666666667;39.6750333333333	2343.20986527422;2343.20861469418	20.27;29.37	sp|P11142|HSP7C_HUMAN Heat shock cognate 71 kDa protein OS=Homo sapiens OX=9606 GN=HSPA8 PE=1 SV=1;sp|P54652|HSP72_HUMAN Heat shock-related 70 kDa protein 2 OS=Homo sapiens OX=9606 GN=HSPA2 PE=1 SV=1	Inf	SPVL3	MAGE-A4	1.25E-09	-16.80669271	1	1	1	120111.8508	117343.2426	106451.0147
SPTIKPSPAASKEYFQKVNQ	20	41.91888333	2219.16209	52.89	sp|P30048|PRDX3_HUMAN Thioredoxin-dependent peroxide reductase, mitochondrial OS=Homo sapiens OX=9606 GN=PRDX3 PE=1 SV=3	Inf	SPVL3	MAGE-A4	1.29E-09	-15.79992418	1	1	1	62080.6553	55563.11165	53504.44335
AAAKAQQEQEL	11	30.23316667	1185.600172	36.19	sp|P14314|GLU2B_HUMAN Glucosidase 2 subunit beta OS=Homo sapiens OX=9606 GN=PRKCSH PE=1 SV=2	Inf	SPVL3	MAGE-A4	1.30E-09	-14.36073743	1	1	1	22780.43207	20014.08415	20320.68627	23.25
PSDLESGGLLHE	12	53.12936667	1252.593791	20.53	sp|O00264|PGRC1_HUMAN Membrane-associated progesterone receptor component 1 OS=Homo sapiens OX=9606 GN=PGRMC1 PE=1 SV=3	Inf	SPVL3	MAGE-A4	1.31E-09	-14.52024712	1	1	1	21628.68572	24768.28755	24096.86874	90
DSIAKARGGNIGD	13	32.1277	1272.643642	30.16	sp|P55072|TERA_HUMAN Transitional endoplasmic reticulum ATPase OS=Homo sapiens OX=9606 GN=VCP PE=1 SV=4	Inf	SPVL3	MAGE-A4	1.60E-09	-12.93732291	1	1	1	7491.312727	8465.586986	7574.269823	100
PGGFGAQGPKGGSGSGPTIEEVD	23	50.7057	2099.978014	64.38	sp|P0DMV8|HS71A_HUMAN Heat shock 70 kDa protein 1A OS=Homo sapiens OX=9606 GN=HSPA1A PE=1 SV=1	Inf	SPVL3	MAGE-A4	1.88E-09	-14.87214719	1	1	1	28765.47282	32814.76889	28386.84558
PDAKVEEEPEEEPEETAEDTTED	23	46.79963333	2617.062842	59.9	sp|P14625|ENPL_HUMAN Endoplasmin OS=Homo sapiens OX=9606 GN=HSP90B1 PE=1 SV=1	Inf	SPVL3	MAGE-A4	2.01E-09	-14.32805856	1	1	1	19221.60064	22396.30347	20083.7291
FRVFDKDGNGYISA	14	53.50723333	1587.766131	34.68	sp|P0DP23|CALM1_HUMAN Calmodulin-1 OS=Homo sapiens OX=9606 GN=CALM1 PE=1 SV=1	Inf	SPVL3	MAGE-A4	2.20E-09	-16.46768499	1	1	1	100299.4815	84381.41745	87206.07216	41.25
LRAKSTPSGFTLD	13	44.06685	1391.741606	26.41	sp|P12277|KCRB_HUMAN Creatine kinase B-type OS=Homo sapiens OX=9606 GN=CKB PE=1 SV=1	Inf	SPVL3	MAGE-A4	2.35E-09	-17.3665762	1	1	1	187055.0539	165890.316	154023.8728	90
GAHLQGGAKRVIISAPSAD	19	38.18225	1847.002688	25.9	sp|P04406|G3P_HUMAN Glyceraldehyde-3-phosphate dehydrogenase OS=Homo sapiens OX=9606 GN=GAPDH PE=1 SV=3	Inf	SPVL3	MAGE-A4	2.45E-09	-15.51161032	1	1	1	51490.96238	45245.43526	43409.77511
YDNEFGYSNRVVDL	14	64.1816	1689.761719	40.22	sp|P04406|G3P_HUMAN Glyceraldehyde-3-phosphate dehydrogenase OS=Homo sapiens OX=9606 GN=GAPDH PE=1 SV=3	Inf	SPVL3	MAGE-A4	2.50E-09	-17.03347219	1	1	1	121000.8951	147131.2043	134313.6223	80
LISNASDAL	9	54.21885	902.4723721	34.32	sp|P08238|HS90B_HUMAN Heat shock protein HSP 90-beta OS=Homo sapiens OX=9606 GN=HSP90AB1 PE=1 SV=4;sp|P14625|ENPL_HUMAN Endoplasmin OS=Homo sapiens OX=9606 GN=HSP90B1 PE=1 SV=1	Inf	SPVL3	MAGE-A4	2.56E-09	-15.80643383	1	1	1	53343.82142	63410.07446	55168.30456	7.314
PEPEPEQEPVSEIQEEKPEPVL	22	61.24888333	2528.215968	54.01	sp|Q13283|G3BP1_HUMAN Ras GTPase-activating protein-binding protein 1 OS=Homo sapiens OX=9606 GN=G3BP1 PE=1 SV=1	Inf	SPVL3	MAGE-A4	2.86E-09	-15.58279417	1	1	1	46332.46968	54479.62464	46422.4494
VTGGAASKLSKIRVVR	16	35.42296667	1641.004954	23.89	sp|P42766|RL35_HUMAN 60S ribosomal protein L35 OS=Homo sapiens OX=9606 GN=RPL35 PE=1 SV=2	Inf	SPVL3	MAGE-A4	2.98E-09	-13.43873574	1	1	1	10975.4507	10260.53197	12074.72164
RTVSLGAGAKD	11	28.96966667	1073.583709	32.91	sp|P06748|NPM_HUMAN Nucleophosmin OS=Homo sapiens OX=9606 GN=NPM1 PE=1 SV=2	Inf	SPVL3	MAGE-A4	3.00E-09	-16.1299724	1	1	1	72857.06838	77940.9059	64344.80639	77.5
AKVAVLGASGGIGQPLSL	18	66.63015	1636.949803	32.94	sp|P40926|MDHM_HUMAN Malate dehydrogenase, mitochondrial OS=Homo sapiens OX=9606 GN=MDH2 PE=1 SV=3	Inf	SPVL3	MAGE-A4	3.26E-09	-19.59111952	1	1	1	695251.0612	882299.0285	791836.2448
GKHVPRAVF	9	31.21336667	1009.581358	20.8	sp|P68363|TBA1B_HUMAN Tubulin alpha-1B chain OS=Homo sapiens OX=9606 GN=TUBA1B PE=1 SV=1	Inf	SPVL3	MAGE-A4	3.39E-09	-13.69685359	1	1	1	14220.18377	13578.13386	12038.53606	53.824
LRHIVKEF	8	34.21306667	1040.612751	24.3	sp|P38646|GRP75_HUMAN Stress-70 protein, mitochondrial OS=Homo sapiens OX=9606 GN=HSPA9 PE=1 SV=2	Inf	SPVL3	MAGE-A4	3.68E-09	-13.08304686	1	1	1	9327.481001	8802.093049	7902.621284	58.182
DIVTELVQSKVETVESF	17	48.42221667	1921.983445	21.24	sp|Q9C0G6|DYH6_HUMAN Dynein heavy chain 6, axonemal OS=Homo sapiens OX=9606 GN=DNAH6 PE=2 SV=3	Inf	SPVL3	MAGE-A4	3.73E-09	-14.71788074	1	1	1	28118.72036	24111.01352	28613.71468
GDEDEEAESATGKRAAEDD	19	32.23298333	1993.798988	47.49	sp|P06454|PTMA_HUMAN Prothymosin alpha OS=Homo sapiens OX=9606 GN=PTMA PE=1 SV=2	Inf	SPVL3	MAGE-A4	3.82E-09	-14.70489782	1	1	1	25902.27893	29585.09371	24631.8232
ASGPPVSELITKAVAASKER	20	58.8929166666667;59.0612333333333	2010.11096604081;2010.10828927612	33.94;26.45	sp|P10412|H14_HUMAN Histone H1.4 OS=Homo sapiens OX=9606 GN=H1-4 PE=1 SV=2;sp|P16403|H12_HUMAN Histone H1.2 OS=Homo sapiens OX=9606 GN=H1-2 PE=1 SV=2;sp|P16402|H13_HUMAN Histone H1.3 OS=Homo sapiens OX=9606 GN=H1-3 PE=1 SV=2	Inf;1299.85443275613	SPVL3	MAGE-A4	4.34E-09	-10.49102308	274.9141843	1	1	142373.0891	113594.3718	142559.617
IGDAAKNQLTSNPENTVF	18	57.37623333	1917.943416	44.83	sp|P11021|BIP_HUMAN Endoplasmic reticulum chaperone BiP OS=Homo sapiens OX=9606 GN=HSPA5 PE=1 SV=2	Inf	SPVL3	MAGE-A4	4.39E-09	-16.65528357	1	1	1	103185.8683	114551.9557	91905.12443
IGDAAKNQVALNPQNTVF	18	60.17456667	1898.982837	29.12	sp|P0DMV8|HS71A_HUMAN Heat shock 70 kDa protein 1A OS=Homo sapiens OX=9606 GN=HSPA1A PE=1 SV=1	Inf	SPVL3	MAGE-A4	4.96E-09	-18.03969243	1	1	1	282215.6677	233147.7872	293005.8008
IKRNSTIPTKQTQIFTT	17	39.86303333	1976.107207	29.81	sp|P0DMV8|HS71A_HUMAN Heat shock 70 kDa protein 1A OS=Homo sapiens OX=9606 GN=HSPA1A PE=1 SV=1;sp|P34931|HS71L_HUMAN Heat shock 70 kDa protein 1-like OS=Homo sapiens OX=9606 GN=HSPA1L PE=1 SV=2	Inf	SPVL3	MAGE-A4	5.17E-09	-17.560486	1	1	1	204901.9309	207609.1647	167390.4692
RIINEPTAAAIAYGL	15	66.41953333	1571.866032	43.05	sp|P0DMV8|HS71A_HUMAN Heat shock 70 kDa protein 1A OS=Homo sapiens OX=9606 GN=HSPA1A PE=1 SV=1;sp|P11142|HSP7C_HUMAN Heat shock cognate 71 kDa protein OS=Homo sapiens OX=9606 GN=HSPA8 PE=1 SV=1;sp|P11021|BIP_HUMAN Endoplasmic reticulum chaperone BiP OS=Homo sapiens OX=9606 GN=HSPA5 PE=1 SV=2;sp|P34931|HS71L_HUMAN Heat shock 70 kDa protein 1-like OS=Homo sapiens OX=9606 GN=HSPA1L PE=1 SV=2;sp|P170…	Inf	SPVL3	MAGE-A4	5.28E-09	-20.14968643	1	1	1	996817.7383	1310621.709	1182205.749
LHTDGDKAFVDF	12	53.17091667	1363.640393	24.89	sp|Q07021|C1QBP_HUMAN Complement component 1 Q subcomponent-binding protein, mitochondrial OS=Homo sapiens OX=9606 GN=C1QBP PE=1 SV=1	Inf	SPVL3	MAGE-A4	5.32E-09	-16.73440279	1	1	1	123940.9383	99890.04955	103267.4383	71.25
SGVSLAALKKALAAA	15	63.95578333	1369.828232	25.39	sp|P10412|H14_HUMAN Histone H1.4 OS=Homo sapiens OX=9606 GN=H1-4 PE=1 SV=2;sp|P16403|H12_HUMAN Histone H1.2 OS=Homo sapiens OX=9606 GN=H1-2 PE=1 SV=2;sp|P16402|H13_HUMAN Histone H1.3 OS=Homo sapiens OX=9606 GN=H1-3 PE=1 SV=2	Inf	SPVL3	MAGE-A4	5.51E-09	-16.6735034	1	1	1	118927.4714	95852.2375	98798.52535
LTTTPRPVIVEPLEQL	16	69.01416667	1805.027057	35.37	sp|P23246|SFPQ_HUMAN Splicing factor, proline- and glutamine-rich OS=Homo sapiens OX=9606 GN=SFPQ PE=1 SV=2	Inf	SPVL3	MAGE-A4	5.69E-09	-17.33106376	1	1	1	168991.8875	182171.0429	143479.426
IGGGQTKTFAPEEISA	16	51.38535	1604.807217	38.31	sp|P11021|BIP_HUMAN Endoplasmic reticulum chaperone BiP OS=Homo sapiens OX=9606 GN=HSPA5 PE=1 SV=2	6321581.532	SPVL3	MAGE-A4	5.72E-09	-18.36755819	1	0.113049842	1	254141.6067	250759.7412	209752.4451
DEYKPQDATTNPSLIL	16	67.1223	1803.887176	33.03	sp|P37837|TALDO_HUMAN Transaldolase OS=Homo sapiens OX=9606 GN=TALDO1 PE=1 SV=2	Inf	SPVL3	MAGE-A4	5.72E-09	-16.53119201	1	1	1	95421.13821	83411.39965	105290.1503
VKANKHQIKQAVKKL	15	26.80435	1732.083893	35.59	sp|P62750|RL23A_HUMAN 60S ribosomal protein L23a OS=Homo sapiens OX=9606 GN=RPL23A PE=1 SV=1	Inf	SPVL3	MAGE-A4	5.91E-09	-17.46475378	1	1	1	203389.8289	158688.5499	180591.867
LTSRSNAQRQEISAA	15	29.47501667	1630.839516	22.35	sp|P08758|ANXA5_HUMAN Annexin A5 OS=Homo sapiens OX=9606 GN=ANXA5 PE=1 SV=2	Inf	SPVL3	MAGE-A4	5.98E-09	-14.72883601	1	1	1	29690.63279	27666.4513	24102.59492
HVHEFGD	7	28.20488333	839.3562602	24.13	sp|P00441|SODC_HUMAN Superoxide dismutase [Cu-Zn] OS=Homo sapiens OX=9606 GN=SOD1 PE=1 SV=2	305829.4853	SPVL3	MAGE-A4	6.93E-09	-14.1264876	0.12422763	1	1	13543.5141	11718.4417	12730.51633
IESKTAFQEALDAAGD	16	62.93216667	1664.786019	42.05	sp|P10599|THIO_HUMAN Thioredoxin OS=Homo sapiens OX=9606 GN=TXN PE=1 SV=3	Inf	SPVL3	MAGE-A4	7.74E-09	-15.93486748	1	1	1	60305.34464	71333.02047	56290.86856
LRDAKLDKAQIHD	13	30.28903333	1521.825418	44.57	sp|P0DMV8|HS71A_HUMAN Heat shock 70 kDa protein 1A OS=Homo sapiens OX=9606 GN=HSPA1A PE=1 SV=1;sp|P17066|HSP76_HUMAN Heat shock 70 kDa protein 6 OS=Homo sapiens OX=9606 GN=HSPA6 PE=1 SV=2	Inf	SPVL3	MAGE-A4	8.14E-09	-13.87214248	1	1	1	16862.63997	14428.2346	13692.52193	95
GYTQTLKPGIKLTL	14	56.31871667	1531.898647	45.23	sp|P21796|VDAC1_HUMAN Voltage-dependent anion-selective channel protein 1 OS=Homo sapiens OX=9606 GN=VDAC1 PE=1 SV=2	Inf	SPVL3	MAGE-A4	9.59E-09	-13.83393196	1	1	1	13377.26086	16526.53002	13903.83647	56.818
FVKGLSEDTTEETL	14	53.64285	1567.761177	39.4	sp|P19338|NUCL_HUMAN Nucleolin OS=Homo sapiens OX=9606 GN=NCL PE=1 SV=3	Inf	SPVL3	MAGE-A4	1.14E-08	-17.16272023	1	1	1	153950.4351	162414.2322	123799.6681	24.348
VRLVPGRHD	9	28.3651	1047.593215	33.61	sp|P08579|RU2B_HUMAN U2 small nuclear ribonucleoprotein B'' OS=Homo sapiens OX=9606 GN=SNRPB2 PE=1 SV=1	Inf	SPVL3	MAGE-A4	1.16E-08	-14.24481215	1	1	1	20652.25957	20794.08358	16795.75284	95
LEPDNVGVVVFGNDK	15	63.74605	1600.805592	25.76	sp|P25705|ATPA_HUMAN ATP synthase subunit alpha, mitochondrial OS=Homo sapiens OX=9606 GN=ATP5F1A PE=1 SV=1	Inf	SPVL3	MAGE-A4	1.19E-08	-14.19867029	1	1	1	16303.57265	19564.3943	20540.8393
VGVDSVEGEGEEEGEEY	17	57.81641667	1811.723504	33.07	sp|P68363|TBA1B_HUMAN Tubulin alpha-1B chain OS=Homo sapiens OX=9606 GN=TUBA1B PE=1 SV=1	Inf	SPVL3	MAGE-A4	1.21E-08	-15.26943634	1	1	1	45481.26104	37622.3103	35385.85816
FNSDTHSSTFDAGAGIALNDHF	22	61.95231667	2323.008379	49.91	sp|P04406|G3P_HUMAN Glyceraldehyde-3-phosphate dehydrogenase OS=Homo sapiens OX=9606 GN=GAPDH PE=1 SV=3	Inf	SPVL3	MAGE-A4	1.22E-08	-15.34393979	1	1	1	36650.81227	47587.07225	40531.31332
YSVAEASKNETGGGEGIEVL	20	58.62883333	2008.957877	50.73	sp|P48739|PIPNB_HUMAN Phosphatidylinositol transfer protein beta isoform OS=Homo sapiens OX=9606 GN=PITPNB PE=1 SV=2	Inf	SPVL3	MAGE-A4	1.26E-08	-16.06898281	1	1	1	58708.7367	77095.12793	70433.37237
LNKSINPDEAVAYGAAVQAA	20	58.08683333	2001.017067	33.46	sp|P0DMV8|HS71A_HUMAN Heat shock 70 kDa protein 1A OS=Homo sapiens OX=9606 GN=HSPA1A PE=1 SV=1;sp|P11142|HSP7C_HUMAN Heat shock cognate 71 kDa protein OS=Homo sapiens OX=9606 GN=HSPA8 PE=1 SV=1;sp|P34931|HS71L_HUMAN Heat shock 70 kDa protein 1-like OS=Homo sapiens OX=9606 GN=HSPA1L PE=1 SV=2;sp|P17066|HSP76_HUMAN Heat shock 70 kDa protein 6 OS=Homo sapiens OX=9606 GN=HSPA6 PE=1 SV=2;sp|P54652|HSP…	Inf	SPVL3	MAGE-A4	1.34E-08	-15.3048018	1	1	1	45184.64012	41520.15306	34725.11677
LRAKSTPSGFTLDDVIQTGVD	21	63.39568333	2219.140903	21.45	sp|P12277|KCRB_HUMAN Creatine kinase B-type OS=Homo sapiens OX=9606 GN=CKB PE=1 SV=1	Inf	SPVL3	MAGE-A4	1.36E-08	-15.69775225	1	1	1	56348.30646	45067.74243	58030.65486
IKRNSTIPTKQTQIFTTY	18	44.67505	2139.16714	33.07	sp|P0DMV8|HS71A_HUMAN Heat shock 70 kDa protein 1A OS=Homo sapiens OX=9606 GN=HSPA1A PE=1 SV=1;sp|P34931|HS71L_HUMAN Heat shock 70 kDa protein 1-like OS=Homo sapiens OX=9606 GN=HSPA1L PE=1 SV=2	Inf	SPVL3	MAGE-A4	1.36E-08	-14.67911407	1	1	1	25075.18491	30155.03706	23469.80826
PSLKPLSVSYDQATSL	16	62.32106667	1704.89318	46.78	sp|P00918|CAH2_HUMAN Carbonic anhydrase 2 OS=Homo sapiens OX=9606 GN=CA2 PE=1 SV=2	Inf	SPVL3	MAGE-A4	1.38E-08	-17.10037327	1	1	1	147783.8372	117594.4295	156169.2607
NKSINPDEAVAYGAAVQAA	19	55.76703333	1887.936993	39.7	sp|P0DMV8|HS71A_HUMAN Heat shock 70 kDa protein 1A OS=Homo sapiens OX=9606 GN=HSPA1A PE=1 SV=1;sp|P11142|HSP7C_HUMAN Heat shock cognate 71 kDa protein OS=Homo sapiens OX=9606 GN=HSPA8 PE=1 SV=1;sp|P34931|HS71L_HUMAN Heat shock 70 kDa protein 1-like OS=Homo sapiens OX=9606 GN=HSPA1L PE=1 SV=2;sp|P17066|HSP76_HUMAN Heat shock 70 kDa protein 6 OS=Homo sapiens OX=9606 GN=HSPA6 PE=1 SV=2;sp|P54652|HSP…	Inf	SPVL3	MAGE-A4	1.44E-08	-16.86161413	1	1	1	137782.8508	117394.8692	102072.8104
KIGGIGTVPVGRVETGVLKPG	21	50.9001	2033.201722	24.55	sp|P68104|EF1A1_HUMAN Elongation factor 1-alpha 1 OS=Homo sapiens OX=9606 GN=EEF1A1 PE=1 SV=1	Inf	SPVL3	MAGE-A4	1.46E-08	-15.11322955	1	1	1	31106.78032	40714.08914	34509.34302
SKVNQKAAESLAD	13	30.44766667	1359.700022	22.72	sp|P35606|COPB2_HUMAN Coatomer subunit beta' OS=Homo sapiens OX=9606 GN=COPB2 PE=1 SV=2	279994.0388	SPVL3	MAGE-A4	1.60E-08	-13.70053114	1	0.099840887	1	9560.273298	10154.84241	8239.737574	100
PAPATTFAHLDATTVL	16	67.79361667	1624.843874	20.09	sp|P06576|ATPB_HUMAN ATP synthase subunit beta, mitochondrial OS=Homo sapiens OX=9606 GN=ATP5F1B PE=1 SV=3	Inf	SPVL3	MAGE-A4	1.70E-08	-16.32914209	1	1	1	95908.60209	80150.69754	70932.66588
YGSAGPPPTGEEDTAEKD	18	37.52361667	1819.775156	48.23	sp|P11021|BIP_HUMAN Endoplasmic reticulum chaperone BiP OS=Homo sapiens OX=9606 GN=HSPA5 PE=1 SV=2	Inf	SPVL3	MAGE-A4	1.74E-08	-16.36360597	1	1	1	82946.46259	97896.13109	72120.68896
KAVAASKERSGVSL	14	28.91785	1401.795442	20.52	sp|P10412|H14_HUMAN Histone H1.4 OS=Homo sapiens OX=9606 GN=H1-4 PE=1 SV=2;sp|P16403|H12_HUMAN Histone H1.2 OS=Homo sapiens OX=9606 GN=H1-2 PE=1 SV=2;sp|P16402|H13_HUMAN Histone H1.3 OS=Homo sapiens OX=9606 GN=H1-3 PE=1 SV=2	Inf	SPVL3	MAGE-A4	1.79E-08	-13.88018327	1	1	1	17296.3606	14604.70017	13333.74849	53.529
TTTPRPVIVEPLEQL	15	66.7606	1691.944587	27.62	sp|P23246|SFPQ_HUMAN Splicing factor, proline- and glutamine-rich OS=Homo sapiens OX=9606 GN=SFPQ PE=1 SV=2	Inf	SPVL3	MAGE-A4	1.85E-08	-16.2977549	1	1	1	74799.02188	95340.12351	71537.30867
SQRQATKDAGQISGLNVL	18	49.95308333	1885.00048	22.25	sp|P38646|GRP75_HUMAN Stress-70 protein, mitochondrial OS=Homo sapiens OX=9606 GN=HSPA9 PE=1 SV=2	Inf	SPVL3	MAGE-A4	1.93E-08	-14.68556225	1	1	1	24519.47763	30792.00699	23741.08585
VNHPQVSALLGEE	13	54.65	1391.705042	24.97	sp|Q01105|SET_HUMAN Protein SET OS=Homo sapiens OX=9606 GN=SET PE=1 SV=3	Inf	SPVL3	MAGE-A4	2.03E-08	-15.50549378	1	1	1	50656.98578	50107.20672	38789.06583	90
TTPRNHGVDDDGDDD	15	25.63845	1627.635477	36.86	sp|Q14515|SPRL1_HUMAN SPARC-like protein 1 OS=Homo sapiens OX=9606 GN=SPARCL1 PE=1 SV=2	Inf	SPVL3	MAGE-A4	2.06E-08	-13.50672216	1	1	1	11190.38975	13399.21233	10328.43062
PVEKALRDAKLDKSQIHD	18	35.49476111	2062.117019	33.65	sp|P11142|HSP7C_HUMAN Heat shock cognate 71 kDa protein OS=Homo sapiens OX=9606 GN=HSPA8 PE=1 SV=1	706.0276364	SPVL3	MAGE-A4	2.07E-08	-9.463580846	879.3746571	923.5931403	911.6053752	691086.1505	585162.0078	640315.5224
SVDIPLDKTVVNKDVFRD	18	56.74743333	2059.093507	28.8	sp|P61353|RL27_HUMAN 60S ribosomal protein L27 OS=Homo sapiens OX=9606 GN=RPL27 PE=1 SV=2	Inf	SPVL3	MAGE-A4	2.12E-08	-16.26326987	1	1	1	93478.3731	73272.45935	69217.27701
PFGAPAGAPGGPALGNGVAGAGEED	25	65.86311667	2134.986017	62.16	sp|P09496|CLCA_HUMAN Clathrin light chain A OS=Homo sapiens OX=9606 GN=CLTA PE=1 SV=1	Inf	SPVL3	MAGE-A4	2.35E-08	-18.42967489	1	1	1	362368.395	411047.2011	285853.2682
AQGPKGGSGSGPTIEEVD	18	40.767	1684.792644	43.05	sp|P0DMV8|HS71A_HUMAN Heat shock 70 kDa protein 1A OS=Homo sapiens OX=9606 GN=HSPA1A PE=1 SV=1	538.0687043	SPVL3	MAGE-A4	2.60E-08	-9.071646587	433.7115016	393.314715	440.8380432	236069.7806	235023.981	211104.3179
ASGGGVPTDEEQATGLERE	19	45.60583333	1901.861783	35.34	sp|P10606|COX5B_HUMAN Cytochrome c oxidase subunit 5B, mitochondrial OS=Homo sapiens OX=9606 GN=COX5B PE=1 SV=2	Inf	SPVL3	MAGE-A4	2.83E-08	-15.91553011	1	1	1	64318.56305	70323.60445	50784.93601
GRVFSGLVSTGL	12	61.70555	1191.65824	22.39	sp|P13639|EF2_HUMAN Elongation factor 2 OS=Homo sapiens OX=9606 GN=EEF2 PE=1 SV=4	Inf	SPVL3	MAGE-A4	3.02E-08	-17.01790616	1	1	1	106816.8222	150727.9773	140582.0551	15.141
PSPVSSTVPAPSPLSAA	17	63.3737	1563.812617	26.6	sp|Q9NQC3|RTN4_HUMAN Reticulon-4 OS=Homo sapiens OX=9606 GN=RTN4 PE=1 SV=2	Inf	SPVL3	MAGE-A4	3.15E-08	-15.71106281	1	1	1	52357.99171	63436.68839	45129.91523
RTVGTPIASVPGSTNTGTVPGSEKD	25	45.71558333	2427.224372	31.27	sp|Q99460|PSMD1_HUMAN 26S proteasome non-ATPase regulatory subunit 1 OS=Homo sapiens OX=9606 GN=PSMD1 PE=1 SV=2	39430314.1	SPVL3	MAGE-A4	3.16E-08	-14.81414338	0.00146224	1	1	16156.70088	19498.21274	22001.67175
RAIKQVYEEE	10	32.01948333	1263.645853	35.72	sp|P08758|ANXA5_HUMAN Annexin A5 OS=Homo sapiens OX=9606 GN=ANXA5 PE=1 SV=2	Inf	SPVL3	MAGE-A4	3.21E-08	-14.48553366	1	1	1	26226.60974	23426.00454	19165.28174	49.75
YKIGGIGTVPVGRVETGVLKPG	22	55.20306667	2196.265165	33.07	sp|P68104|EF1A1_HUMAN Elongation factor 1-alpha 1 OS=Homo sapiens OX=9606 GN=EEF1A1 PE=1 SV=1	Inf	SPVL3	MAGE-A4	3.22E-08	-14.52440653	1	1	1	27164.6413	19773.05105	23759.68254
PNAPKRPPSAF	11	34.68828333	1180.63547	36.92	sp|B2RPK0|HGB1A_HUMAN Putative high mobility group protein B1-like 1 OS=Homo sapiens OX=9606 GN=HMGB1P1 PE=5 SV=1	518.7392578	SPVL3	MAGE-A4	3.23E-08	-9.018865746	1166.34813	1210.186757	1334.833238	678176.5058	646466.8631	600588.9775	50.588
IGIPPAPRGVPQIE	14	59.9126	1442.823531	24.41	sp|P38646|GRP75_HUMAN Stress-70 protein, mitochondrial OS=Homo sapiens OX=9606 GN=HSPA9 PE=1 SV=2	Inf	SPVL3	MAGE-A4	3.58E-08	-15.16343939	1	1	1	44219.87283	33262.14668	32613.93163	78.75
KTAIGKAGYTD	11	28.79003333	1123.586965	25.86	sp|P06733|ENOA_HUMAN Alpha-enolase OS=Homo sapiens OX=9606 GN=ENO1 PE=1 SV=2	Inf	SPVL3	MAGE-A4	3.74E-08	-13.62265865	1	1	1	13543.46734	13838.86291	10457.58264	82.5
AQGPKGGSGSGPTIE	15	31.912	1341.652991	24.68	sp|P0DMV8|HS71A_HUMAN Heat shock 70 kDa protein 1A OS=Homo sapiens OX=9606 GN=HSPA1A PE=1 SV=1	Inf	SPVL3	MAGE-A4	4.39E-08	-14.00135461	1	1	1	17516.61922	18251.18882	13430.36445
FEAQGALANIAVDK	14	58.03965	1445.750329	43.87	sp|P01903|DRA_HUMAN HLA class II histocompatibility antigen, DR alpha chain OS=Homo sapiens OX=9606 GN=HLA-DRA PE=1 SV=1	Inf	SPVL3	MAGE-A4	4.45E-08	-16.34561042	1	1	1	95199.0553	88523.79825	66104.67284	67.5
IVNTNVPRASVPDGFLSE	18	62.90526667	1913.982471	48.68	sp|P14174|MIF_HUMAN Macrophage migration inhibitory factor OS=Homo sapiens OX=9606 GN=MIF PE=1 SV=4	Inf	SPVL3	MAGE-A4	4.73E-08	-18.32773129	1	1	1	296013.8733	415093.1629	275895.1715
PKGKAYRVV	9	26.31198333	1016.612477	35.53	sp|Q96GE9|DMAC1_HUMAN Distal membrane-arm assembly complex protein 1 OS=Homo sapiens OX=9606 GN=DMAC1 PE=1 SV=1	75.57921271	SPVL3	MAGE-A4	4.94E-08	-6.239917585	146.7248729	142.8377081	155.9709624	11538.96559	10520.1327	11613.97616	90
ASFEAQGALANIAVDK	16	60.18076667	1603.816669	46.71	sp|P01903|DRA_HUMAN HLA class II histocompatibility antigen, DR alpha chain OS=Homo sapiens OX=9606 GN=HLA-DRA PE=1 SV=1	Inf	SPVL3	MAGE-A4	5.12E-08	-16.31845269	1	1	1	82875.88565	97024.39489	65268.40441
AEVSKSDIGEVIL	13	59.97443333	1358.725542	21.89	sp|P38646|GRP75_HUMAN Stress-70 protein, mitochondrial OS=Homo sapiens OX=9606 GN=HSPA9 PE=1 SV=2	Inf	SPVL3	MAGE-A4	5.51E-08	-15.46907964	1	1	1	36031.31053	52075.59722	47968.05776	51.176
SQRQATKDAGVIAGL	15	42.92321667	1513.821501	35.12	sp|P0DMV8|HS71A_HUMAN Heat shock 70 kDa protein 1A OS=Homo sapiens OX=9606 GN=HSPA1A PE=1 SV=1;sp|P34931|HS71L_HUMAN Heat shock 70 kDa protein 1-like OS=Homo sapiens OX=9606 GN=HSPA1L PE=1 SV=2	Inf	SPVL3	MAGE-A4	5.57E-08	-14.97711635	1	1	1	38952.89108	26827.43245	30976.70536
IKRNSTIPTKQTQIF	15	39.24168333	1774.010138	21.52	sp|P0DMV8|HS71A_HUMAN Heat shock 70 kDa protein 1A OS=Homo sapiens OX=9606 GN=HSPA1A PE=1 SV=1;sp|P34931|HS71L_HUMAN Heat shock 70 kDa protein 1-like OS=Homo sapiens OX=9606 GN=HSPA1L PE=1 SV=2	798.0159138	SPVL3	MAGE-A4	5.70E-08	-9.640273706	915.678637	1087.371377	927.9838499	835900.5352	760860.1164	742251.0159
FNGRDLNKSINPDEAVAYGAAVQA	24	58.49125	2519.238153	31.35	sp|P0DMV8|HS71A_HUMAN Heat shock 70 kDa protein 1A OS=Homo sapiens OX=9606 GN=HSPA1A PE=1 SV=1;sp|P34931|HS71L_HUMAN Heat shock 70 kDa protein 1-like OS=Homo sapiens OX=9606 GN=HSPA1L PE=1 SV=2	Inf	SPVL3	MAGE-A4	5.70E-08	-14.91406065	1	1	1	30458.95631	36869.3318	25290.87819
SQANVSRAKAVRALKNNSNDIVNA	24	38.32181667	2539.358913	21.27	sp|E9PAV3|NACAM_HUMAN Nascent polypeptide-associated complex subunit alpha, muscle-specific form OS=Homo sapiens OX=9606 GN=NACA PE=1 SV=1	Inf	SPVL3	MAGE-A4	6.10E-08	-15.21474219	1	1	1	42804.36479	41264.59013	30012.49482
GKVKVGVNGFGRIGRL	16	43.06125	1655.993426	21.98	sp|P04406|G3P_HUMAN Glyceraldehyde-3-phosphate dehydrogenase OS=Homo sapiens OX=9606 GN=GAPDH PE=1 SV=3	Inf	SPVL3	MAGE-A4	6.40E-08	-13.69644915	1	1	1	15310.43806	10787.31576	13727.93383
SGKELKIDIIPNPQERTLTL	20	60.88461667	2264.27226	31.96	sp|P08238|HS90B_HUMAN Heat shock protein HSP 90-beta OS=Homo sapiens OX=9606 GN=HSP90AB1 PE=1 SV=4	Inf	SPVL3	MAGE-A4	6.52E-08	-15.73329699	1	1	1	62246.72241	58647.30208	42529.87837
GVTVAKSIDLKD	12	41.85175	1244.698522	25.53	sp|P10809|CH60_HUMAN 60 kDa heat shock protein, mitochondrial OS=Homo sapiens OX=9606 GN=HSPD1 PE=1 SV=2	Inf	SPVL3	MAGE-A4	6.88E-08	-13.60434762	1	1	1	15125.05477	10736.42976	11501.19026	90
VPAAYRGVGDDQLGE	15	48.55466667	1545.742986	22.54	sp|P20645|MPRD_HUMAN Cation-dependent mannose-6-phosphate receptor OS=Homo sapiens OX=9606 GN=M6PR PE=1 SV=1	Inf	SPVL3	MAGE-A4	7.28E-08	-12.74820085	1	1	1	6706.885363	5776.091965	8157.137169
AVIAELKKQSKPVTTPEE	18	39.53873333	1967.095347	26.15	sp|P10809|CH60_HUMAN 60 kDa heat shock protein, mitochondrial OS=Homo sapiens OX=9606 GN=HSPD1 PE=1 SV=2	Inf	SPVL3	MAGE-A4	7.46E-08	-15.46549368	1	1	1	51733.7225	48849.59981	35153.83557
YIKKIGYNPDTVA	13	41.29543333	1480.791728	35.35	sp|P68104|EF1A1_HUMAN Elongation factor 1-alpha 1 OS=Homo sapiens OX=9606 GN=EEF1A1 PE=1 SV=1	Inf	SPVL3	MAGE-A4	8.10E-08	-15.12214265	1	1	1	39392.00386	27653.38044	39943.77875	14.939
SLGSVQAPSYGARPVSSAASV	21	52.84478333	1990.01447	21.78	sp|P05783|K1C18_HUMAN Keratin, type I cytoskeletal 18 OS=Homo sapiens OX=9606 GN=KRT18 PE=1 SV=2	Inf	SPVL3	MAGE-A4	8.37E-08	-13.57942014	1	1	1	12914.90555	14040.51822	9767.228445
LASQKTDAEATDTEATET	18	34.83176667	1880.850223	24.35	sp|Q9Y3D3|RT16_HUMAN 28S ribosomal protein S16, mitochondrial OS=Homo sapiens OX=9606 GN=MRPS16 PE=1 SV=1	Inf	SPVL3	MAGE-A4	8.56E-08	-13.89544602	1	1	1	12925.26484	18747.46177	14043.17731
LGLLPHSFTPTTQL	14	69.21975	1523.831933	22.09	sp|P00846|ATP6_HUMAN ATP synthase subunit a OS=Homo sapiens OX=9606 GN=MT-ATP6 PE=1 SV=1	Inf	SPVL3	MAGE-A4	9.40E-08	-16.07162285	1	1	1	65289.83028	86426.87737	54898.27506	17.261
LPHAILRL	8	59.24886667	931.5962329	20.6	sp|P60709|ACTB_HUMAN Actin, cytoplasmic 1 OS=Homo sapiens OX=9606 GN=ACTB PE=1 SV=1;sp|Q562R1|ACTBL_HUMAN Beta-actin-like protein 2 OS=Homo sapiens OX=9606 GN=ACTBL2 PE=1 SV=2	Inf	SPVL3	MAGE-A4	9.45E-08	-14.13688434	1	1	1	21985.15328	17396.61331	14662.2337	13.081
VSKHRAQVIYTRNTKGGDAPAAGED	25	28.91785	2640.333348	25.98	sp|P62851|RS25_HUMAN 40S ribosomal protein S25 OS=Homo sapiens OX=9606 GN=RPS25 PE=1 SV=1	Inf	SPVL3	MAGE-A4	9.46E-08	-15.35906064	1	1	1	48981.43957	44830.38951	32271.9482
YTSVTPVLRGQPIY	14	59.55323333	1592.855464	22.98	sp|P26599|PTBP1_HUMAN Polypyrimidine tract-binding protein 1 OS=Homo sapiens OX=9606 GN=PTBP1 PE=1 SV=1	Inf	SPVL3	MAGE-A4	9.65E-08	-14.61420505	1	1	1	21346.00259	31451.56907	22440.09814	66.667
AEDKENYKKF	10	27.666	1270.619464	47.14	sp|P08238|HS90B_HUMAN Heat shock protein HSP 90-beta OS=Homo sapiens OX=9606 GN=HSP90AB1 PE=1 SV=4;sp|P07900|HS90A_HUMAN Heat shock protein HSP 90-alpha OS=Homo sapiens OX=9606 GN=HSP90AA1 PE=1 SV=5	142.2737435	SPVL3	MAGE-A4	1.08E-07	-7.152525628	1090.549446	1024.275482	944.2385258	155948.4309	143028.5778	136247.4007	37.636
VAKVTGGAASKLSKIRVVRK	20	32.76756667	2067.299519	22.15	sp|P42766|RL35_HUMAN 60S ribosomal protein L35 OS=Homo sapiens OX=9606 GN=RPL35 PE=1 SV=2	Inf	SPVL3	MAGE-A4	1.20E-07	-15.26558727	1	1	1	48081.775	30309.76167	39782.18805
DKPEHIPD	8	29.8526	949.4511192	22.53	sp|P27797|CALR_HUMAN Calreticulin OS=Homo sapiens OX=9606 GN=CALR PE=1 SV=1	23.07636234	SPVL3	MAGE-A4	1.28E-07	-4.528343916	3764.821591	3551.311642	3703.905582	88955.85073	85953.48021	79393.07774	90
SDLKKSDIDE	10	28.91785	1148.555692	35.8	sp|P11021|BIP_HUMAN Endoplasmic reticulum chaperone BiP OS=Homo sapiens OX=9606 GN=HSPA5 PE=1 SV=2	Inf	SPVL3	MAGE-A4	1.29E-07	-14.95972436	1	1	1	27391.02234	40864.34763	27342.23532	57.273
GDEDEEAESATGKRAAEDDEDD	22	34.58328333	2352.894745	32.96	sp|P06454|PTMA_HUMAN Prothymosin alpha OS=Homo sapiens OX=9606 GN=PTMA PE=1 SV=2	Inf	SPVL3	MAGE-A4	1.50E-07	-14.84712524	1	1	1	33889.16735	32545.89453	21985.09913
AVAASKERSGVSL	13	32.82145	1273.69789613816;1273.69889027863	21.49;26.98	sp|P10412|H14_HUMAN Histone H1.4 OS=Homo sapiens OX=9606 GN=H1-4 PE=1 SV=2;sp|P16403|H12_HUMAN Histone H1.2 OS=Homo sapiens OX=9606 GN=H1-2 PE=1 SV=2;sp|P16402|H13_HUMAN Histone H1.3 OS=Homo sapiens OX=9606 GN=H1-3 PE=1 SV=2	31.5851418308175;Inf	SPVL3	MAGE-A4	1.58E-07	-5.993121413	319.2892366	289.4515724	278.8467879	20548.99981	19651.03969	16335.36941	16.536
LGKSREGSRTDDEVVQREEEA	21	30.77646667	2389.146915	32.61	sp|P14625|ENPL_HUMAN Endoplasmin OS=Homo sapiens OX=9606 GN=HSP90B1 PE=1 SV=1	140049.5006	SPVL3	MAGE-A4	1.58E-07	-14.45260411	1	0.381230067	1	19312.04246	17512.52568	16566.5123
SETLTRAKFEEL	12	47.12285	1422.735224	21.79	sp|P11021|BIP_HUMAN Endoplasmic reticulum chaperone BiP OS=Homo sapiens OX=9606 GN=HSPA5 PE=1 SV=2	Inf	SPVL3	MAGE-A4	1.63E-07	-14.47705006	1	1	1	25998.3321	25397.7392	17018.33621	53.824
ATGGKYVPRAIL	12	44.36961667	1244.723891	32.62	sp|P07437|TBB5_HUMAN Tubulin beta chain OS=Homo sapiens OX=9606 GN=TUBB PE=1 SV=2	Inf	SPVL3	MAGE-A4	1.74E-07	-14.11393171	1	1	1	20547.30481	13283.24518	19360.43783	33
LNSATTSLNSKVVSQYSSL	19	58.72588333	1998.026344	48.4	sp|P50991|TCPD_HUMAN T-complex protein 1 subunit delta OS=Homo sapiens OX=9606 GN=CCT4 PE=1 SV=4	Inf	SPVL3	MAGE-A4	1.89E-07	-13.34789792	1	1	1	12716.2739	8058.832189	10502.88895
FTDKKTHL	8	25.87861667	988.53401	39.29	sp|P27824|CALX_HUMAN Calnexin OS=Homo sapiens OX=9606 GN=CANX PE=1 SV=2	212.7786405	SPVL3	MAGE-A4	1.92E-07	-7.733209525	260.7327235	217.0884873	267.1162472	55915.77936	51867.1177	50723.88251	3.085
FGQPPFKNVIVNG	13	59.1648	1415.755268	20.49	sp|P41252|SYIC_HUMAN Isoleucine--tRNA ligase, cytoplasmic OS=Homo sapiens OX=9606 GN=IARS PE=1 SV=2	Inf	SPVL3	MAGE-A4	1.93E-07	-14.36570909	1	1	1	15582.11239	24217.19697	23533.76931	90
SNFKSPVKTIR	11	32.2882	1275.729236	24.34	sp|P67870|CSK2B_HUMAN Casein kinase II subunit beta OS=Homo sapiens OX=9606 GN=CSNK2B PE=1 SV=1	54831.83237	SPVL3	MAGE-A4	2.00E-07	-15.74272607	0.152571412	0.439289147	0.044438058	13254.40278	11063.241	10571.7753	42.286
RGVSCLQVLLLLVLGAAGTQ	20	30.88618333	2010.174136	25.25	sp|Q8NF86|PRS33_HUMAN Serine protease 33 OS=Homo sapiens OX=9606 GN=PRSS33 PE=1 SV=3	Inf	SPVL3	MAGE-A4	2.05E-07	-14.30917509	1	1	1	25672.76468	15594.7684	19631.74849
ANGILNVSAVDKSTGKENKITITND	25	49.77216667	2601.362574	23.56	sp|P11142|HSP7C_HUMAN Heat shock cognate 71 kDa protein OS=Homo sapiens OX=9606 GN=HSPA8 PE=1 SV=1	Inf	SPVL3	MAGE-A4	2.05E-07	-14.42312119	1	1	1	26039.38703	16191.19218	23673.66207
PTIPEEEAKKLFPKGVF	17	62.95024167	1929.058116	25.78	sp|P30041|PRDX6_HUMAN Peroxiredoxin-6 OS=Homo sapiens OX=9606 GN=PRDX6 PE=1 SV=3	13.41854389	SPVL3	MAGE-A4	2.07E-07	-3.746156221	193868.6743	192272.8444	186051.8286	2730600.5	2459762.985	2487638.058
KSENVQDL	8	33.83575	931.4610188	21.8	sp|P0DMV8|HS71A_HUMAN Heat shock 70 kDa protein 1A OS=Homo sapiens OX=9606 GN=HSPA1A PE=1 SV=1;sp|P11142|HSP7C_HUMAN Heat shock cognate 71 kDa protein OS=Homo sapiens OX=9606 GN=HSPA8 PE=1 SV=1;sp|P54652|HSP72_HUMAN Heat shock-related 70 kDa protein 2 OS=Homo sapiens OX=9606 GN=HSPA2 PE=1 SV=1	83.89333323	SPVL3	MAGE-A4	2.18E-07	-6.390484263	746.3046595	825.1555421	789.8085958	70928.06754	67861.02145	59305.62106	38.4
FSETGAGKHVPRAVF	15	41.0108333333333;41.0463	1601.83249979419;1601.83142088768	44.36;25.78	sp|P68363|TBA1B_HUMAN Tubulin alpha-1B chain OS=Homo sapiens OX=9606 GN=TUBA1B PE=1 SV=1	Inf;19.1703879641533	SPVL3	MAGE-A4	2.21E-07	-4.299775609	76368.30807	67656.28955	59987.4529	1466390.749	1324169.61	1227507.379
PVVLSPSHTVGDVL	14	61.0733	1418.776049	27.34	sp|P20839|IMDH1_HUMAN Inosine-5'-monophosphate dehydrogenase 1 OS=Homo sapiens OX=9606 GN=IMPDH1 PE=1 SV=2	Inf	SPVL3	MAGE-A4	2.31E-07	-14.55883143	1	1	1	17485.56872	28037.23387	26881.80709	59.091
ATGKPPQY	8	29.42183333	860.4396007	22.13	sp|P14174|MIF_HUMAN Macrophage migration inhibitory factor OS=Homo sapiens OX=9606 GN=MIF PE=1 SV=4	237.8566275	SPVL3	MAGE-A4	2.32E-07	-7.893948414	647.4532809	527.835474	571.0735608	148990.1802	140205.2805	126188.3901	29.346
LHTKGALPLDTVTF	14	58.70963333	1511.833995	25	sp|P30040|ERP29_HUMAN Endoplasmic reticulum resident protein 29 OS=Homo sapiens OX=9606 GN=ERP29 PE=1 SV=4	Inf	SPVL3	MAGE-A4	2.39E-07	-13.42605996	1	1	1	8174.658901	12904.12975	11940.52386	46.6
LVESGGGVVQPGRS	14	38.33811667	1340.705256	39.27	sp|P01768|HV330_HUMAN Immunoglobulin heavy variable 3-30 OS=Homo sapiens OX=9606 GN=IGHV3-30 PE=1 SV=2	Inf	SPVL3	MAGE-A4	2.40E-07	-13.62151451	1	1	1	15870.54393	12269.62387	9669.747788	95
VQTKGTGASGSFK	13	26.42280833	1266.657094	44.29	sp|P10412|H14_HUMAN Histone H1.4 OS=Homo sapiens OX=9606 GN=H1-4 PE=1 SV=2;sp|P16403|H12_HUMAN Histone H1.2 OS=Homo sapiens OX=9606 GN=H1-2 PE=1 SV=2;sp|P16402|H13_HUMAN Histone H1.3 OS=Homo sapiens OX=9606 GN=H1-3 PE=1 SV=2;sp|P16401|H15_HUMAN Histone H1.5 OS=Homo sapiens OX=9606 GN=H1-5 PE=1 SV=3	338.3363324	SPVL3	MAGE-A4	2.45E-07	-8.4023143	266.7218673	228.9582666	217.1861399	89336.59202	74457.20609	77394.76242	64.444
PFADGGKTPD	10	33.7835	1003.461147	31.06	sp|O75533|SF3B1_HUMAN Splicing factor 3B subunit 1 OS=Homo sapiens OX=9606 GN=SF3B1 PE=1 SV=3	87.45589357	SPVL3	MAGE-A4	2.45E-07	-6.450483704	485.5724266	515.9591848	502.7830372	47739.27395	44959.38444	38862.52341	100
IKLGLGIDED	10	60.21576667	1071.579613	22.89	sp|P08238|HS90B_HUMAN Heat shock protein HSP 90-beta OS=Homo sapiens OX=9606 GN=HSP90AB1 PE=1 SV=4;sp|P07900|HS90A_HUMAN Heat shock protein HSP 90-alpha OS=Homo sapiens OX=9606 GN=HSP90AA1 PE=1 SV=5	38.41405302	SPVL3	MAGE-A4	2.61E-07	-5.263562284	17786.73013	17853.20503	20458.1119	738947.81	681934.0496	734071.4945	90
SSPSVSSTLAAKDD	14	39.96895	1363.644244	28.2	sp|Q13428|TCOF_HUMAN Treacle protein OS=Homo sapiens OX=9606 GN=TCOF1 PE=1 SV=3	Inf	SPVL3	MAGE-A4	2.68E-07	-13.82697869	1	1	1	11695.17705	19036.25999	12865.56137	90
LGRIPSAVGYQPT	13	50.75763333	1357.736549	23.5	sp|P06576|ATPB_HUMAN ATP synthase subunit beta, mitochondrial OS=Homo sapiens OX=9606 GN=ATP5F1B PE=1 SV=3	Inf	SPVL3	MAGE-A4	2.84E-07	-14.16229128	1	1	1	20513.90059	21327.32526	13162.9594	95
GKDEAAGGAAAAAAE	15	30.833	1258.579374	26.5	sp|P29966|MARCS_HUMAN Myristoylated alanine-rich C-kinase substrate OS=Homo sapiens OX=9606 GN=MARCKS PE=1 SV=4	Inf	SPVL3	MAGE-A4	3.00E-07	-13.72214873	1	1	1	16733.68055	9940.112163	13867.68998
IPIEDGSGEVVLSR	14	55.29321667	1469.772969	21.1	sp|P01024|CO3_HUMAN Complement C3 OS=Homo sapiens OX=9606 GN=C3 PE=1 SV=2	Inf	SPVL3	MAGE-A4	3.03E-07	-14.07537244	1	1	1	21471.00571	17736.71556	12580.44807	61.667
TLIRPDGEKKAYVRLAPDYDAL	22	53.0866	2503.344988	21.54	sp|P62750|RL23A_HUMAN 60S ribosomal protein L23a OS=Homo sapiens OX=9606 GN=RPL23A PE=1 SV=1	Inf	SPVL3	MAGE-A4	3.09E-07	-15.86947121	1	1	1	82262.9948	47400.42778	49937.30967
AGGVAAAISKTAVAPIERVKL	21	56.8899	2021.200156	29.36	sp|P05141|ADT2_HUMAN ADP/ATP translocase 2 OS=Homo sapiens OX=9606 GN=SLC25A5 PE=1 SV=7	Inf	SPVL3	MAGE-A4	3.29E-07	-14.77271912	1	1	1	19621.34807	30588.6638	33765.53259
TAVRHVL	7	29.20303333	794.4755094	28.56	sp|P23396|RS3_HUMAN 40S ribosomal protein S3 OS=Homo sapiens OX=9606 GN=RPS3 PE=1 SV=2	Inf	SPVL3	MAGE-A4	3.29E-07	-12.46739944	1	1	1	7292.387327	4513.681348	5183.5039
AQATGKPPQYIA	12	38.97606667	1243.655146	32.93	sp|P14174|MIF_HUMAN Macrophage migration inhibitory factor OS=Homo sapiens OX=9606 GN=MIF PE=1 SV=4	Inf	SPVL3	MAGE-A4	3.54E-07	-13.30346031	1	1	1	8746.807779	13392.5922	8189.862722	13.188
TNVPRASVPDGFL	13	60.21576667	1371.71279	32.34	sp|P14174|MIF_HUMAN Macrophage migration inhibitory factor OS=Homo sapiens OX=9606 GN=MIF PE=1 SV=4	292.3256671	SPVL3	MAGE-A4	3.57E-07	-8.191432698	1752.975404	2138.770328	2370.639069	617081.5032	604055.362	609518.9496	70
YKTEGDEEAEEEQEENL	17	44.82068333	2040.829307	52.84	sp|P12956|XRCC6_HUMAN X-ray repair cross-complementing protein 6 OS=Homo sapiens OX=9606 GN=XRCC6 PE=1 SV=2	Inf	SPVL3	MAGE-A4	3.58E-07	-14.99147179	1	1	1	23486.86655	42732.66666	31505.07631
FSETGAGKHVPRA	13	29.58186667	1355.693989	24.31	sp|P68363|TBA1B_HUMAN Tubulin alpha-1B chain OS=Homo sapiens OX=9606 GN=TUBA1B PE=1 SV=1	Inf	SPVL3	MAGE-A4	3.60E-07	-13.3885539	1	1	1	7901.46679	13531.95367	10738.54383	60
LSSGRDASL	9	33.35306667	904.4611108	22.56	sp|P78371|TCPB_HUMAN T-complex protein 1 subunit beta OS=Homo sapiens OX=9606 GN=CCT2 PE=1 SV=4	761.8286605	SPVL3	MAGE-A4	3.66E-07	-9.573322754	199.2345407	202.5327003	157.8615747	159516.6126	139999.9664	126824.6922	13.748
DDEVDVDGTVEEDLGKSREGSRTD	24	51.26093333	2622.154339	38.45	sp|P14625|ENPL_HUMAN Endoplasmin OS=Homo sapiens OX=9606 GN=HSP90B1 PE=1 SV=1	Inf	SPVL3	MAGE-A4	3.67E-07	-14.55035961	1	1	1	16656.42882	27422.34626	27901.90489
VIAQGIGKLASVPAGGA	17	56.16388333	1507.872939	34.42	sp|P05387|RLA2_HUMAN 60S acidic ribosomal protein P2 OS=Homo sapiens OX=9606 GN=RPLP2 PE=1 SV=1	Inf	SPVL3	MAGE-A4	5.13E-07	-14.01479254	1	1	1	12424.24252	22550.54785	14683.77779
RVSAKNALES	10	28.0998	1073.583808	28.06	sp|P0DMV8|HS71A_HUMAN Heat shock 70 kDa protein 1A OS=Homo sapiens OX=9606 GN=HSPA1A PE=1 SV=1	47.25402958	SPVL3	MAGE-A4	5.25E-07	-5.562365455	1065.885305	1331.217219	1148.870943	57208.29556	55359.23082	54994.0087	38.6
YAGEVKDLGLSESGEDVNA	19	55.66296667	1951.905405	46.18	sp|P13667|PDIA4_HUMAN Protein disulfide-isomerase A4 OS=Homo sapiens OX=9606 GN=PDIA4 PE=1 SV=2	Inf	SPVL3	MAGE-A4	5.36E-07	-14.06056523	1	1	1	12787.66977	23380.28608	15091.40002
ANGILNVTATDKSTGKANKITITND	25	46.53188333	2559.350295	36.9	sp|P0DMV8|HS71A_HUMAN Heat shock 70 kDa protein 1A OS=Homo sapiens OX=9606 GN=HSPA1A PE=1 SV=1	Inf	SPVL3	MAGE-A4	5.46E-07	-14.76087188	1	1	1	35125.32307	29532.78469	18630.66334
FRPEYSASQLKG	12	40.51151667	1381.700383	21.34	sp|P09874|PARP1_HUMAN Poly [ADP-ribose] polymerase 1 OS=Homo sapiens OX=9606 GN=PARP1 PE=1 SV=4	Inf	SPVL3	MAGE-A4	5.48E-07	-14.02963023	1	1	1	19707.79168	19156.82604	11307.30943	76.25
VIILNHPGQISAGYAPVLD	19	68.02673333	1976.069759	45.52	sp|P68104|EF1A1_HUMAN Elongation factor 1-alpha 1 OS=Homo sapiens OX=9606 GN=EEF1A1 PE=1 SV=1	Inf	SPVL3	MAGE-A4	5.57E-07	-17.7145772	1	1	1	284425.9587	227838.8034	133003.5691
DSRGNPTVEVDL	12	56.3464	1300.626151	28.99	sp|P06733|ENOA_HUMAN Alpha-enolase OS=Homo sapiens OX=9606 GN=ENO1 PE=1 SV=2;sp|P09104|ENOG_HUMAN Gamma-enolase OS=Homo sapiens OX=9606 GN=ENO2 PE=1 SV=3	122.1793199	SPVL3	MAGE-A4	5.70E-07	-6.932856305	3972.818231	4673.277042	5220.422416	597763.3382	552439.4348	543998.9282	73.75
PTGTYHGDSDLQL	13	49.46345	1402.636022	20.24	sp|P07437|TBB5_HUMAN Tubulin beta chain OS=Homo sapiens OX=9606 GN=TUBB PE=1 SV=2	70.492794	SPVL3	MAGE-A4	6.19E-07	-6.139403883	2852.032929	3334.733628	3399.291137	229930.1098	242529.4789	203288.4016	60.556
DPSRYISPDQLADL	14	70.84921667	1588.771237	32.47	sp|P06733|ENOA_HUMAN Alpha-enolase OS=Homo sapiens OX=9606 GN=ENO1 PE=1 SV=2	Inf	SPVL3	MAGE-A4	6.27E-07	-15.10494231	1	1	1	39743.15861	22818.24636	43159.7683	75
FYTRAASTARHLYL	14	44.82068333	1668.873196	21.04	sp|P39019|RS19_HUMAN 40S ribosomal protein S19 OS=Homo sapiens OX=9606 GN=RPS19 PE=1 SV=2	522.1260528	SPVL3	MAGE-A4	6.75E-07	-9.028254337	186.4723724	228.6021112	258.3203792	128643.5955	103359.8766	119593.5295	75
VNITPAEVGVLVGKDRSSF	19	64.95751667	1987.068014	30.44	sp|P07737|PROF1_HUMAN Profilin-1 OS=Homo sapiens OX=9606 GN=PFN1 PE=1 SV=2	Inf	SPVL3	MAGE-A4	7.01E-07	-13.06478905	1	1	1	8868.374638	10918.21879	5918.231266
LPAGDAL	7	50.38828333	655.3543314	26.22	sp|P13639|EF2_HUMAN Elongation factor 2 OS=Homo sapiens OX=9606 GN=EEF2 PE=1 SV=4	Inf	SPVL3	MAGE-A4	7.27E-07	-14.94072197	1	1	1	34982.46076	39211.04167	20153.20005
LTKQISRDYGVL	12	44.72561667	1391.777383	25.1	sp|P30048|PRDX3_HUMAN Thioredoxin-dependent peroxide reductase, mitochondrial OS=Homo sapiens OX=9606 GN=PRDX3 PE=1 SV=3	Inf	SPVL3	MAGE-A4	7.41E-07	-14.05208984	1	1	1	19361.95157	20482.32374	11114.83029	65.833
KSSASAPDVDD	11	29.09368333	1090.477797	32.87	sp|Q8NC51|PAIRB_HUMAN Plasminogen activator inhibitor 1 RNA-binding protein OS=Homo sapiens OX=9606 GN=SERBP1 PE=1 SV=2	143.5482367	SPVL3	MAGE-A4	8.01E-07	-7.165391799	544.3625908	446.8435895	457.7769486	76955.78224	70787.92878	60255.26215	100
SVIVVLRNPLIAGK	14	60.54986667	1477.934801	48.46	sp|P62316|SMD2_HUMAN Small nuclear ribonucleoprotein Sm D2 OS=Homo sapiens OX=9606 GN=SNRPD2 PE=1 SV=1	Inf	SPVL3	MAGE-A4	8.42E-07	-14.38863226	1	1	1	13666.86876	25424.18598	25256.36882	52.059
IGRKFGD	7	27.666	791.4289772	24.77	sp|P0DMV8|HS71A_HUMAN Heat shock 70 kDa protein 1A OS=Homo sapiens OX=9606 GN=HSPA1A PE=1 SV=1	475.6592451	SPVL3	MAGE-A4	8.48E-07	-8.893784609	480.6682992	336.3241053	443.4314244	218394.2406	198392.3603	182745.646
YKIIPLLTD	9	68.85736667	1074.630967	21.79	sp|P07099|HYEP_HUMAN Epoxide hydrolase 1 OS=Homo sapiens OX=9606 GN=EPHX1 PE=1 SV=1	Inf	SPVL3	MAGE-A4	8.49E-07	-13.86051428	1	1	1	20289.63728	10181.53811	14151.10986	75
DDEEAEEKAPVKKSIRD	17	29.7439166666667;30.8861833333333	1957.9605050919;1957.96016293929	52.26;51.4	sp|P06748|NPM_HUMAN Nucleophosmin OS=Homo sapiens OX=9606 GN=NPM1 PE=1 SV=2	2656.69330387083;584.312604987379	SPVL3	MAGE-A4	8.61E-07	-10.49207455	274.6865595	269.1945328	263.3865562	415551.9459	387410.2114	359681.7117
IRVISKLSK	9	31.16056667	1042.685243	27.75	sp|O14974|MYPT1_HUMAN Protein phosphatase 1 regulatory subunit 12A OS=Homo sapiens OX=9606 GN=PPP1R12A PE=1 SV=1	238.4696397	SPVL3	MAGE-A4	8.73E-07	-7.897661794	66.76456724	67.24863561	51.42586803	16480.16203	14321.4255	13420.0009	49.5
LGSGGNIK	8	33.40603333	744.4126472	20.51	sp|Q9HCD6|TANC2_HUMAN Protein TANC2 OS=Homo sapiens OX=9606 GN=TANC2 PE=1 SV=3	41442.39098	SPVL3	MAGE-A4	8.81E-07	-12.6823026	0.376996415	1	1	6038.807887	5615.670205	3969.154734	76.25
TNVPRASVPD	10	37.9311	1054.541178	23.04	sp|P14174|MIF_HUMAN Macrophage migration inhibitory factor OS=Homo sapiens OX=9606 GN=MIF PE=1 SV=4	39.88257904	SPVL3	MAGE-A4	8.85E-07	-5.317686801	12177.78912	14020.01005	15002.33368	578933.1998	555568.4642	508665.8908	90
LGKVTIAQGGVLPNIQ	16	61.86351667	1606.937387	25.4	sp|P0C0S8|H2A1_HUMAN Histone H2A type 1 OS=Homo sapiens OX=9606 GN=H2AC11 PE=1 SV=2	Inf	SPVL3	MAGE-A4	9.00E-07	-14.67246143	1	1	1	37995.70449	19267.10368	21075.15129
PRKVNELRA	9	26.03945	1081.635531	33.55	sp|P50502|F10A1_HUMAN Hsc70-interacting protein OS=Homo sapiens OX=9606 GN=ST13 PE=1 SV=2	1204.488035	SPVL3	MAGE-A4	9.03E-07	-10.23420435	114.8189859	72.18228653	93.92995993	121275.7359	111242.2192	105860.3529	95
IKDYPVVSIED	11	55.5212	1276.655993	25.98	sp|P06733|ENOA_HUMAN Alpha-enolase OS=Homo sapiens OX=9606 GN=ENO1 PE=1 SV=2	45.2708201	SPVL3	MAGE-A4	9.21E-07	-5.500509537	9957.959945	10563.24531	12049.39413	523878.8806	506393.0807	444225.7838	90
SSQELGLKDQEDSDG	15	39.47406667	1606.69519	39.09	sp|Q14515|SPRL1_HUMAN SPARC-like protein 1 OS=Homo sapiens OX=9606 GN=SPARCL1 PE=1 SV=2	Inf	SPVL3	MAGE-A4	9.90E-07	-13.39708825	1	1	1	8469.025347	15437.68298	8456.135096
IVLKEPISVSSE	12	53.79388333	1299.730246	23.47	sp|P00918|CAH2_HUMAN Carbonic anhydrase 2 OS=Homo sapiens OX=9606 GN=CA2 PE=1 SV=2	Inf	SPVL3	MAGE-A4	1.01E-06	-13.18339589	1	1	1	6312.794485	9038.535091	12556.03741	41.375
FTRHNGTGGKSIYGEKF	17	33.94038333	1897.943602	23.69	sp|P62937|PPIA_HUMAN Peptidyl-prolyl cis-trans isomerase A OS=Homo sapiens OX=9606 GN=PPIA PE=1 SV=2	226.5307835	SPVL3	MAGE-A4	1.03E-06	-7.823563303	150.9831455	162.1503448	163.1778217	43959.38135	32810.2382	31129.55515
FRVPTANVSVVDL	13	67.78633333	1415.775072	27.04	sp|P04406|G3P_HUMAN Glyceraldehyde-3-phosphate dehydrogenase OS=Homo sapiens OX=9606 GN=GAPDH PE=1 SV=3	668.1645676	SPVL3	MAGE-A4	1.14E-06	-9.384059669	3779.274398	2376.289376	3149.336807	1997222.188	2112577.13	2107405.555	55.909
VVTVPAYFNDSQRQATKD	18	49.46345	2038.012502	36.55	sp|P11142|HSP7C_HUMAN Heat shock cognate 71 kDa protein OS=Homo sapiens OX=9606 GN=HSPA8 PE=1 SV=1	13.22058987	SPVL3	MAGE-A4	1.18E-06	-3.724714643	5557.232845	5362.029696	4868.418647	70979.13095	73149.32143	64594.00563
GPKFLKSGD	9	30.94226667	947.507615	41.59	sp|P68104|EF1A1_HUMAN Elongation factor 1-alpha 1 OS=Homo sapiens OX=9606 GN=EEF1A1 PE=1 SV=1	36.06279451	SPVL3	MAGE-A4	1.20E-06	-5.17243929	9588.084301	8355.104179	9046.258754	360456.5124	324458.6485	288399.7285	100
VTGGAASKLSKIRVVRK	17	31.7004	1769.099874	24.13	sp|P42766|RL35_HUMAN 60S ribosomal protein L35 OS=Homo sapiens OX=9606 GN=RPL35 PE=1 SV=2	136.2350498	SPVL3	MAGE-A4	1.24E-06	-7.089954109	239.9168663	241.6213571	306.6291523	40725.87501	33050.4139	33599.73273
IESKTAFQEALD	12	51.15838333	1350.666362	20.48	sp|P10599|THIO_HUMAN Thioredoxin OS=Homo sapiens OX=9606 GN=TXN PE=1 SV=3	10.388119	SPVL3	MAGE-A4	1.29E-06	-3.376862541	6034.297328	5553.772445	6398.91097	65738.60386	61638.21559	59474.077	95
PKRTIAQDY	9	29.90891667	1090.577432	27.16	sp|Q06830|PRDX1_HUMAN Peroxiredoxin-1 OS=Homo sapiens OX=9606 GN=PRDX1 PE=1 SV=1	440.0471378	SPVL3	MAGE-A4	1.31E-06	-8.781514263	135.8432603	153.1842381	99.93823583	60606.71214	57019.79564	53536.75029	95
SGVSLAALKKALAAAG	16	63.78395	1426.849799	28.62	sp|P10412|H14_HUMAN Histone H1.4 OS=Homo sapiens OX=9606 GN=H1-4 PE=1 SV=2;sp|P16403|H12_HUMAN Histone H1.2 OS=Homo sapiens OX=9606 GN=H1-2 PE=1 SV=2;sp|P16402|H13_HUMAN Histone H1.3 OS=Homo sapiens OX=9606 GN=H1-3 PE=1 SV=2	285.761575	SPVL3	MAGE-A4	1.37E-06	-8.158668127	379.9386201	452.2814792	579.3784456	137079.1994	129173.4225	137128.0015
LSAKPAPPKPEPKPR	15	27.88461667	1611.945267	28.21	sp|Q15651|HMGN3_HUMAN High mobility group nucleosome-binding domain-containing protein 3 OS=Homo sapiens OX=9606 GN=HMGN3 PE=1 SV=2	10.46235117	SPVL3	MAGE-A4	1.49E-06	-3.387135195	2169.326908	1998.095154	2337.384053	23674.04913	21601.62414	22779.89259
DKIRYESLTD	10	42.06705	1238.615742	23.43	sp|P08238|HS90B_HUMAN Heat shock protein HSP 90-beta OS=Homo sapiens OX=9606 GN=HSP90AB1 PE=1 SV=4;sp|P07900|HS90A_HUMAN Heat shock protein HSP 90-alpha OS=Homo sapiens OX=9606 GN=HSP90AA1 PE=1 SV=5	126.584386	SPVL3	MAGE-A4	1.50E-06	-6.983955651	4404.793275	4617.758515	3398.615637	563048.6374	535971.3088	473305.9055	95
RVAPEEHPVLLT	12	43.1782	1359.753474	26.02	sp|P60709|ACTB_HUMAN Actin, cytoplasmic 1 OS=Homo sapiens OX=9606 GN=ACTB PE=1 SV=1	Inf	SPVL3	MAGE-A4	1.54E-06	-14.36329564	1	1	1	26353.78311	24432.06807	12441.36783	13.263
AGRYSGRKAVIVKNIDD	17	32.099875	1861.017361	38	sp|P61353|RL27_HUMAN 60S ribosomal protein L27 OS=Homo sapiens OX=9606 GN=RPL27 PE=1 SV=2	63.23270542	SPVL3	MAGE-A4	1.55E-06	-5.982599042	1220.802239	1407.277921	1604.899559	97393.40078	81854.82219	88414.53665
YTSGPGSRISS	11	31.75278333	1110.530748	24.47	sp|P05787|K2C8_HUMAN Keratin, type II cytoskeletal 8 OS=Homo sapiens OX=9606 GN=KRT8 PE=1 SV=7	9.449838441	SPVL3	MAGE-A4	1.59E-06	-3.240289665	1258.258299	1268.209057	1392.633183	13228.39933	12252.42562	11554.04198	27.781
DIRKPGESEE	10	28.1534	1158.552331	36.36	sp|P48643|TCPE_HUMAN T-complex protein 1 subunit epsilon OS=Homo sapiens OX=9606 GN=CCT5 PE=1 SV=1	121.9021746	SPVL3	MAGE-A4	1.61E-06	-6.929580052	1820.886615	1291.044448	1638.688692	208801.8951	187569.8031	182739.1807	66.667
YEKEKLNERL	10	31.80718333	1320.703607	38.31	sp|P10809|CH60_HUMAN 60 kDa heat shock protein, mitochondrial OS=Homo sapiens OX=9606 GN=HSPD1 PE=1 SV=2	680.7920849	SPVL3	MAGE-A4	1.69E-06	-9.411070454	203.2872283	121.8632346	156.0519669	115769.8697	107309.3875	104519.5483	19.802
FNGRDLNKSINPDEAVAYGAAVQ	23	57.0406	2448.202327	21.92	sp|P0DMV8|HS71A_HUMAN Heat shock 70 kDa protein 1A OS=Homo sapiens OX=9606 GN=HSPA1A PE=1 SV=1;sp|P34931|HS71L_HUMAN Heat shock 70 kDa protein 1-like OS=Homo sapiens OX=9606 GN=HSPA1L PE=1 SV=2	Inf	SPVL3	MAGE-A4	1.70E-06	-14.62969729	1	1	1	33663.70372	27643.93957	14742.31265
AKIKARDLRGKKKEELLK	18	27.23595	2123.328932	23.47	sp|P42766|RL35_HUMAN 60S ribosomal protein L35 OS=Homo sapiens OX=9606 GN=RPL35 PE=1 SV=2	Inf	SPVL3	MAGE-A4	1.71E-06	-13.02580572	1	1	1	11935.37851	5524.121163	7560.050266
KETGKPKGDATVSYED	16	27.88461667	1723.828141	22.43	sp|Q01844|EWS_HUMAN RNA-binding protein EWS OS=Homo sapiens OX=9606 GN=EWSR1 PE=1 SV=1	306.690265	SPVL3	MAGE-A4	1.72E-06	-8.260638563	53.4406615	50.22763551	42.69176894	16175.50013	16936.03043	11775.67684
AVVVKKIETRDGK	13	27.12776667	1441.861746	30.06	sp|P05787|K2C8_HUMAN Keratin, type II cytoskeletal 8 OS=Homo sapiens OX=9606 GN=KRT8 PE=1 SV=7	30.22557546	SPVL3	MAGE-A4	1.73E-06	-4.917697902	516.5124745	510.7047831	636.3517912	17590.56254	15691.56261	17000.20667	60
PATATSVDLRD	11	40.1719	1144.573584	24.55	sp|P50991|TCPD_HUMAN T-complex protein 1 subunit delta OS=Homo sapiens OX=9606 GN=CCT4 PE=1 SV=4	8.267329286	SPVL3	MAGE-A4	1.74E-06	-3.04742135	3034.594297	3060.589856	2750.34343	25487.81295	24916.53963	22724.53665	95
VHAITATQKTVD	12	30.94226667	1282.687794	55.98	sp|P04406|G3P_HUMAN Glyceraldehyde-3-phosphate dehydrogenase OS=Homo sapiens OX=9606 GN=GAPDH PE=1 SV=3	255.00071	SPVL3	MAGE-A4	1.78E-06	-7.994357454	697.3933473	483.5026897	669.7090113	172630.2197	158017.9455	141257.4361	90
DSARATKGRIL	11	28.84275	1186.677857	24.42	sp|P29401|TKT_HUMAN Transketolase OS=Homo sapiens OX=9606 GN=TKT PE=1 SV=3	28.00226303	SPVL3	MAGE-A4	1.78E-06	-4.80747152	648.8642031	683.1786228	530.9460619	17580.93092	17651.78494	16935.189	67.5
PSKLDSGKEL	10	30.61358333	1072.576046	41.06	sp|P08238|HS90B_HUMAN Heat shock protein HSP 90-beta OS=Homo sapiens OX=9606 GN=HSP90AB1 PE=1 SV=4;sp|P07900|HS90A_HUMAN Heat shock protein HSP 90-alpha OS=Homo sapiens OX=9606 GN=HSP90AA1 PE=1 SV=5	505.5980941	SPVL3	MAGE-A4	1.85E-06	-8.981847215	609.5977474	779.4298422	982.2257201	429791.7547	408595.465	360513.9344	43
VGGASLKPE	9	32.6612	856.4650789	21.06	sp|P60174|TPIS_HUMAN Triosephosphate isomerase OS=Homo sapiens OX=9606 GN=TPI1 PE=1 SV=3	245.5218321	SPVL3	MAGE-A4	1.86E-06	-7.939707506	84.25466257	65.160382	94.27608075	22602.33291	19507.6101	17721.54855	77.5
KIRYESLTD	9	37.67316667	1123.587623	22.38	sp|P08238|HS90B_HUMAN Heat shock protein HSP 90-beta OS=Homo sapiens OX=9606 GN=HSP90AB1 PE=1 SV=4;sp|P07900|HS90A_HUMAN Heat shock protein HSP 90-alpha OS=Homo sapiens OX=9606 GN=HSP90AA1 PE=1 SV=5	12.76084375	SPVL3	MAGE-A4	1.89E-06	-3.673651818	38854.31168	42213.48098	41993.92892	577742.4973	512234.7822	480394.1211	62.778
PSRYISPDQLADL	13	62.7214	1473.743698	32.69	sp|P06733|ENOA_HUMAN Alpha-enolase OS=Homo sapiens OX=9606 GN=ENO1 PE=1 SV=2	3266.444756	SPVL3	MAGE-A4	1.94E-06	-11.67350553	524.150547	1010.654146	815.5713352	2486586.983	2554626.605	2636159.865	71.25
PIIEDRHGG	9	28.5247	992.5029122	22.34	sp|P12277|KCRB_HUMAN Creatine kinase B-type OS=Homo sapiens OX=9606 GN=CKB PE=1 SV=1	29.96195543	SPVL3	MAGE-A4	1.99E-06	-4.905059877	228.6572578	182.8609011	193.7608528	5696.389185	6618.029438	5820.924147	80
DVTTSEYEKEKLNERL	16	44.13458333	1952.969247	32.49	sp|P10809|CH60_HUMAN 60 kDa heat shock protein, mitochondrial OS=Homo sapiens OX=9606 GN=HSPD1 PE=1 SV=2	54.97737767	SPVL3	MAGE-A4	1.99E-06	-5.780766189	2029.883593	2509.867856	1918.117091	129687.326	116452.8644	108896.4872
YHYVAVNNPKKQE	13	29.5279	1588.800521	31.95	sp|P0C6T2|OST4_HUMAN Dolichyl-diphosphooligosaccharide--protein glycosyltransferase subunit 4 OS=Homo sapiens OX=9606 GN=OST4 PE=1 SV=1	1461.112997	SPVL3	MAGE-A4	2.02E-06	-10.51285204	7.065254087	4.050274236	6.505424629	9329.390244	8000.355699	8416.457439	78.75
PQTHANRIY	9	28.68436667	1098.556995	41.29	sp|P07900|HS90A_HUMAN Heat shock protein HSP 90-alpha OS=Homo sapiens OX=9606 GN=HSP90AA1 PE=1 SV=5	151.3647666	SPVL3	MAGE-A4	2.02E-06	-7.241885616	445.5943935	342.2804413	302.1487293	58912.61964	54810.82966	51267.71304	71.25
DEEAEEKAPVKKSIRD	16	28.63063333	1842.932917	44.56	sp|P06748|NPM_HUMAN Nucleophosmin OS=Homo sapiens OX=9606 GN=NPM1 PE=1 SV=2	71.49452793	SPVL3	MAGE-A4	2.06E-06	-6.15976092	1189.666724	1068.096365	1381.813578	93277.75237	92133.8706	74798.1927
KKAEAGAGSATEF	13	30.23316667	1265.624883	37.86	sp|P46783|RS10_HUMAN 40S ribosomal protein S10 OS=Homo sapiens OX=9606 GN=RPS10 PE=1 SV=1	317.5310828	SPVL3	MAGE-A4	2.11E-06	-8.310754013	199.268355	135.6196915	205.4073193	62330.79887	54904.11671	54325.65694	72.5
EEDEEDKEEDEEEDVPGQAKDEL	23	48.71536667	2705.084369	64.67	sp|P27797|CALR_HUMAN Calreticulin OS=Homo sapiens OX=9606 GN=CALR PE=1 SV=1	Inf	SPVL3	MAGE-A4	2.12E-06	-14.51261437	1	1	1	30726.46503	26254.06168	13141.34416
ILSGDKSENVQDLL	14	61.03143333	1529.792528	29.78	sp|P11142|HSP7C_HUMAN Heat shock cognate 71 kDa protein OS=Homo sapiens OX=9606 GN=HSPA8 PE=1 SV=1	4126.095978	SPVL3	MAGE-A4	2.22E-06	-12.01056167	59.10976425	32.81491095	59.4730451	190394.2452	233261.8947	201025.3849	15.225
PGRGAPLAKVVFRD	14	42.24838333	1481.847314	41.31	sp|P62917|RL8_HUMAN 60S ribosomal protein L8 OS=Homo sapiens OX=9606 GN=RPL8 PE=1 SV=2	33.35138711	SPVL3	MAGE-A4	2.25E-06	-5.05967486	33635.5558	31597.80965	26207.44051	1105968.932	986678.2617	957030.5238	100
PSRYISPDQLAD	12	48.61276667	1360.662429	29.61	sp|P06733|ENOA_HUMAN Alpha-enolase OS=Homo sapiens OX=9606 GN=ENO1 PE=1 SV=2	207.6531594	SPVL3	MAGE-A4	2.25E-06	-7.698032012	452.8682429	678.509565	652.0934242	131041.0804	121729.1045	117573.2511	95
FSETGAGKHVPRAV	14	33.03426667	1454.762057	20.99	sp|P68363|TBA1B_HUMAN Tubulin alpha-1B chain OS=Homo sapiens OX=9606 GN=TUBA1B PE=1 SV=1	16.85755264	SPVL3	MAGE-A4	2.35E-06	-4.075323197	2304.605974	2158.406682	2208.519874	42729.59076	35166.3519	34569.76813	70
ATVPNNKITVVGVGQVG	17	54.86038333	1651.926665	21.37	sp|P07195|LDHB_HUMAN L-lactate dehydrogenase B chain OS=Homo sapiens OX=9606 GN=LDHB PE=1 SV=2	Inf	SPVL3	MAGE-A4	2.41E-06	-14.11818823	1	1	1	20173.82275	23228.22388	9946.107273
AIKKKDELERVAKSNR	16	26.82195556	1884.089994	22.91	sp|P46782|RS5_HUMAN 40S ribosomal protein S5 OS=Homo sapiens OX=9606 GN=RPS5 PE=1 SV=4	414.2351063	SPVL3	MAGE-A4	2.62E-06	-8.694306017	189.9199152	296.49659	280.7223788	119631.5741	95164.00294	102980.2801
FVITKPDVYKSPASDTY	17	53.40916667	1929.969345	32.49	sp|E9PAV3|NACAM_HUMAN Nascent polypeptide-associated complex subunit alpha, muscle-specific form OS=Homo sapiens OX=9606 GN=NACA PE=1 SV=1	4.874219407	SPVL3	MAGE-A4	2.68E-06	-2.285171194	47010.84618	44965.46748	48933.25773	215704.6991	229379.6962	241739.7722
KVPKTAENF	9	31.43065	1032.560882	21.26	sp|P62937|PPIA_HUMAN Peptidyl-prolyl cis-trans isomerase A OS=Homo sapiens OX=9606 GN=PPIA PE=1 SV=2	265.4127002	SPVL3	MAGE-A4	2.69E-06	-8.052093596	1253.768658	852.7756994	1288.850703	325362.013	307173.273	268645.6854	9.83
VITGGASGLGLATAERL	17	61.95231667	1584.879108	47.21	sp|Q99714|HCD2_HUMAN 3-hydroxyacyl-CoA dehydrogenase type-2 OS=Homo sapiens OX=9606 GN=HSD17B10 PE=1 SV=3	92.32046961	SPVL3	MAGE-A4	2.74E-06	-6.528578657	648.5082734	674.9191571	622.6643261	73879.69348	55426.52129	50357.89009
EERHVGDLGNVTADKD	16	35.22728333	1753.822674	35.17	sp|P00441|SODC_HUMAN Superoxide dismutase [Cu-Zn] OS=Homo sapiens OX=9606 GN=SOD1 PE=1 SV=2	26.89794098	SPVL3	MAGE-A4	2.78E-06	-4.749423834	1559.794862	1307.606744	1525.520802	42248.78573	41505.11265	34406.66923
RNPLIAGK	8	29.58186667	867.5289095	26.74	sp|P62316|SMD2_HUMAN Small nuclear ribonucleoprotein Sm D2 OS=Homo sapiens OX=9606 GN=SNRPD2 PE=1 SV=1	47.16745287	SPVL3	MAGE-A4	2.80E-06	-5.55971979	1627.027446	1490.52359	1512.153228	60068.94082	83541.36371	74761.05313	63.889
FVNHPQVSALLGEE	14	59.72605	1538.774061	29.76	sp|Q01105|SET_HUMAN Protein SET OS=Homo sapiens OX=9606 GN=SET PE=1 SV=3	137.8894503	SPVL3	MAGE-A4	2.84E-06	-7.107368272	740.3857401	536.8700091	493.2637329	81046.06483	87075.90056	76013.99273	62.778
PTVKPVDVGGD	11	39.8199	1082.561884	37.88	sp|P49321|NASP_HUMAN Nuclear autoantigenic sperm protein OS=Homo sapiens OX=9606 GN=NASP PE=1 SV=2	10.92351903	SPVL3	MAGE-A4	2.89E-06	-3.449365792	6228.640137	5586.458616	6599.677012	68510.37875	70706.51243	61937.26229	100
VHHGEEEVETF	11	36.99525	1311.571947	33.43	sp|P08238|HS90B_HUMAN Heat shock protein HSP 90-beta OS=Homo sapiens OX=9606 GN=HSP90AB1 PE=1 SV=4	11.72504533	SPVL3	MAGE-A4	2.91E-06	-3.551521595	38217.65293	45339.75979	41914.09528	515921.6093	505043.0844	450194.4248	32.556
SIKNIQKITK	10	28.79003333	1171.728171	21.14	sp|P36542|ATPG_HUMAN ATP synthase subunit gamma, mitochondrial OS=Homo sapiens OX=9606 GN=ATP5F1C PE=1 SV=1	6.67164984	SPVL3	MAGE-A4	2.99E-06	-2.738043571	1225.574621	1069.969267	1072.930922	7769.213208	7533.408903	7170.662313	25.825
PVIQERHNGYD	11	31.75278333	1326.631985	25.27	sp|P12532|KCRU_HUMAN Creatine kinase U-type, mitochondrial OS=Homo sapiens OX=9606 GN=CKMT1A PE=1 SV=1	24.75563655	SPVL3	MAGE-A4	3.11E-06	-4.629685141	2050.509195	1556.511934	1777.986942	46971.00037	44502.23394	41836.06831	90
PTIYSGKVIRPLRSVD	16	45.05034167	1800.024258	40.58	sp|O75534|CSDE1_HUMAN Cold shock domain-containing protein E1 OS=Homo sapiens OX=9606 GN=CSDE1 PE=1 SV=2	22.52378105	SPVL3	MAGE-A4	3.14E-06	-4.493377127	18002.39405	16887.34392	14629.05855	413099.7225	362075.5595	340175.249
PILYRPVAVALD	12	64.47528333	1325.76774	25.01	sp|P14618|KPYM_HUMAN Pyruvate kinase PKM OS=Homo sapiens OX=9606 GN=PKM PE=1 SV=4	377.4023335	SPVL3	MAGE-A4	3.19E-06	-8.559959533	2290.580547	1341.150791	1827.422817	636195.9284	685334.543	738767.0454	63.333
AKLDKSQIHD	10	27.28978333	1153.608546	40.06	sp|P11142|HSP7C_HUMAN Heat shock cognate 71 kDa protein OS=Homo sapiens OX=9606 GN=HSPA8 PE=1 SV=1	119.4486305	SPVL3	MAGE-A4	3.26E-06	-6.900246502	533.390527	657.8682985	825.72271	83250.06174	82579.47006	75096.15025	53.824
TIAEERDKRLAAKQSSG	17	27.55995	1858.986266	22.17	sp|P62701|RS4X_HUMAN 40S ribosomal protein S4, X isoform OS=Homo sapiens OX=9606 GN=RPS4X PE=1 SV=2	21.30614351	SPVL3	MAGE-A4	3.34E-06	-4.413197578	1424.315322	1145.907382	1338.493976	29292.02123	29093.62758	24894.02969
YQKLESD	7	29.09368333	881.413134	20.68	sp|P31948|STIP1_HUMAN Stress-induced-phosphoprotein 1 OS=Homo sapiens OX=9606 GN=STIP1 PE=1 SV=1	942.3832637	SPVL3	MAGE-A4	3.37E-06	-9.880170108	123.5576668	83.62231118	65.92017827	92931.88278	84908.71346	79524.4203
TGAGKHVPRAVF	12	32.92936667	1238.687923	40.74	sp|P68363|TBA1B_HUMAN Tubulin alpha-1B chain OS=Homo sapiens OX=9606 GN=TUBA1B PE=1 SV=1	409.9106514	SPVL3	MAGE-A4	3.39E-06	-8.679165668	1509.705711	1165.829597	2036.46735	691765.4006	634770.0263	604964.6517	77.5
LISNASDALDKIRYESLTD	19	63.34756667	2123.07246754282;2123.07294418503	45.41;20.25	sp|P08238|HS90B_HUMAN Heat shock protein HSP 90-beta OS=Homo sapiens OX=9606 GN=HSP90AB1 PE=1 SV=4	Inf;901.346623158184	SPVL3	MAGE-A4	3.42E-06	-9.840823233	632.1148844	1210.980264	1130.073992	996192.3047	870216.8668	860072.5562
FAKPRNQGGYGGSSSSSSYGSGRRF	25	33.94038333	2596.216758	31.9	sp|P09651|ROA1_HUMAN Heterogeneous nuclear ribonucleoprotein A1 OS=Homo sapiens OX=9606 GN=HNRNPA1 PE=1 SV=5	150.114837	SPVL3	MAGE-A4	3.48E-06	-7.229922766	6541.255717	9266.545554	9122.674992	1424365.091	1081264.871	1236804.418
YTRAASTARHL	11	26.6955	1245.658671	42.94	sp|P39019|RS19_HUMAN 40S ribosomal protein S19 OS=Homo sapiens OX=9606 GN=RPS19 PE=1 SV=2	50.6014358	SPVL3	MAGE-A4	3.50E-06	-5.661106416	513.595095	738.3317223	638.5967567	33473.61115	31692.90814	30496.68796	21
VRTGTYRQL	9	31.24120833	1092.603772	32.44	sp|P68363|TBA1B_HUMAN Tubulin alpha-1B chain OS=Homo sapiens OX=9606 GN=TUBA1B PE=1 SV=1	237.63034	SPVL3	MAGE-A4	3.52E-06	-7.892575237	542.1416413	386.3575999	629.3912934	124693.3523	132843.603	112665.1022	29.192
RISPDRVY	8	34.27161667	1004.540499	32.89	sp|P14174|MIF_HUMAN Macrophage migration inhibitory factor OS=Homo sapiens OX=9606 GN=MIF PE=1 SV=4	55.63238351	SPVL3	MAGE-A4	3.56E-06	-5.797853013	8601.355757	11595.06511	12053.23041	636147.0136	592462.4889	565515.4656	35.692
SRIHPVST	8	27.02185	895.487199	28.8	sp|P07195|LDHB_HUMAN L-lactate dehydrogenase B chain OS=Homo sapiens OX=9606 GN=LDHB PE=1 SV=2	145.6170173	SPVL3	MAGE-A4	3.60E-06	-7.186035154	457.0161965	589.9296889	721.0808573	93212.38982	84082.28156	80160.10949	60.556
NKVISELNGKNIED	14	41.65521667	1571.816848	44.76	sp|P05387|RLA2_HUMAN 60S acidic ribosomal protein P2 OS=Homo sapiens OX=9606 GN=RPLP2 PE=1 SV=1	325.3243066	SPVL3	MAGE-A4	3.63E-06	-8.345734807	1486.996327	1287.70144	878.6124982	417717.3551	405249.7412	365543.5326	100
RSVPTSTVFYPSDGVATEKA	20	49.50001667	2111.049017	21.56	sp|P29401|TKT_HUMAN Transketolase OS=Homo sapiens OX=9606 GN=TKT PE=1 SV=3	Inf	SPVL3	MAGE-A4	3.63E-06	-13.64365063	1	1	1	17876.54525	13586.13695	6931.846844
KATLPSPD	8	34.67853333	827.4383985	20.69	sp|P22314|UBA1_HUMAN Ubiquitin-like modifier-activating enzyme 1 OS=Homo sapiens OX=9606 GN=UBA1 PE=1 SV=3	Inf	SPVL3	MAGE-A4	3.71E-06	-12.42330065	1	1	1	8555.609269	4182.458799	3740.041808	87.5
GEKKAYVRLAPDYDAL	16	48.42221667	1807.947826	20.45	sp|P62750|RL23A_HUMAN 60S ribosomal protein L23a OS=Homo sapiens OX=9606 GN=RPL23A PE=1 SV=1	7.168771384	SPVL3	MAGE-A4	3.87E-06	-2.841725885	25326.2196	25729.20026	23178.95633	189904.1081	179676.8938	162588.2698
PRTPTAPAVNLAGARTPAALAAL	23	61.4066	2199.245879	20.49	sp|Q9UQ35|SRRM2_HUMAN Serine/arginine repetitive matrix protein 2 OS=Homo sapiens OX=9606 GN=SRRM2 PE=1 SV=2	Inf	SPVL3	MAGE-A4	4.16E-06	-14.00722585	1	1	1	20574.78717	8382.043026	20441.96883
STFDAGAGIALNDH	14	56.49008333	1387.636477	52.81	sp|P04406|G3P_HUMAN Glyceraldehyde-3-phosphate dehydrogenase OS=Homo sapiens OX=9606 GN=GAPDH PE=1 SV=3	296.728942	SPVL3	MAGE-A4	4.18E-06	-8.213001839	7390.037282	4184.070413	5867.93331	1757980.805	1704355.197	1713222.371	62.778
YKIGGIGTVPVGRVETG	17	52.41025	1701.941559	24.2	sp|P68104|EF1A1_HUMAN Elongation factor 1-alpha 1 OS=Homo sapiens OX=9606 GN=EEF1A1 PE=1 SV=1	36.32668376	SPVL3	MAGE-A4	4.46E-06	-5.182957764	9218.53053	6633.403454	7396.798479	303277.3278	279858.5602	261413.464
PTVKPVD	7	29.8526	754.4223223	23.58	sp|P49321|NASP_HUMAN Nuclear autoantigenic sperm protein OS=Homo sapiens OX=9606 GN=NASP PE=1 SV=2	27.80568263	SPVL3	MAGE-A4	4.50E-06	-4.79730785	711.886349	634.7066504	575.6050771	20430.92233	17277.32296	15739.78437
IKADHVSTYAAFVQTHRPT	19	44.9005	2141.102951	41.01	sp|P20036|DPA1_HUMAN HLA class II histocompatibility antigen, DP alpha 1 chain OS=Homo sapiens OX=9606 GN=HLA-DPA1 PE=1 SV=1	11.875626	SPVL3	MAGE-A4	4.57E-06	-3.569931659	22232.66959	23596.62728	20455.95972	294487.972	250381.0332	242309.9115
PAAPAAPAPAEKTPVKKKA	19	34.44018333	1842.073904	47.68	sp|P10412|H14_HUMAN Histone H1.4 OS=Homo sapiens OX=9606 GN=H1-4 PE=1 SV=2	30.86718689	SPVL3	MAGE-A4	4.62E-06	-4.948002102	980.924328	827.365567	763.0346676	30086.57145	25512.20804	23770.77633
PRGLLPESLDY	11	62.74106667	1258.65395	35.42	sp|P00918|CAH2_HUMAN Carbonic anhydrase 2 OS=Homo sapiens OX=9606 GN=CA2 PE=1 SV=2	13.18286428	SPVL3	MAGE-A4	4.64E-06	-3.720591958	23736.64664	20060.46619	18615.79319	259697.5435	281414.1035	281669.2226	45.8
DDRLNKVISELNGKNIED	18	60.27311667	2071.05632	34.34	sp|P05387|RLA2_HUMAN 60S acidic ribosomal protein P2 OS=Homo sapiens OX=9606 GN=RPLP2 PE=1 SV=1	193.8315084	SPVL3	MAGE-A4	4.77E-06	-7.598659298	1133.820922	1446.384336	879.6999712	250066.5584	199046.0467	221526.0443
EAQGALANIAVDK	13	48.99241667	1298.681929	41.12	sp|P01903|DRA_HUMAN HLA class II histocompatibility antigen, DR alpha chain OS=Homo sapiens OX=9606 GN=HLA-DRA PE=1 SV=1	8.424831284	SPVL3	MAGE-A4	5.10E-06	-3.074647795	11530.23778	12583.77516	12656.1785	105668.9299	111881.2375	92232.49178	73.75
PTGKIGPKKPLPDH	14	27.666	1483.849676	20.41	sp|P23396|RS3_HUMAN 40S ribosomal protein S3 OS=Homo sapiens OX=9606 GN=RPS3 PE=1 SV=2	28.91476483	SPVL3	MAGE-A4	5.30E-06	-4.853734464	255.5945232	241.2036936	333.4912495	8371.809045	8034.778164	7601.037454	95
PTPSHTPAGAATPGRGD	17	29.04093333	1588.759535	39.14	sp|O75533|SF3B1_HUMAN Splicing factor 3B subunit 1 OS=Homo sapiens OX=9606 GN=SF3B1 PE=1 SV=3	37.73463682	SPVL3	MAGE-A4	5.36E-06	-5.237817484	2355.867935	1832.440882	1625.709946	73598.25822	76019.34406	69772.28419
DIRPDIKDDIYD	12	54.03591667	1476.710842	43.93	sp|O00767|ACOD_HUMAN Acyl-CoA desaturase OS=Homo sapiens OX=9606 GN=SCD PE=1 SV=2	Inf	SPVL3	MAGE-A4	5.40E-06	-13.71165601	1	1	1	15565.03966	18050.06202	6632.592578	90
LLTTTPRPVIVEPLEQL	17	72.82996667	1918.111639	46.59	sp|P23246|SFPQ_HUMAN Splicing factor, proline- and glutamine-rich OS=Homo sapiens OX=9606 GN=SFPQ PE=1 SV=2	Inf	SPVL3	MAGE-A4	5.43E-06	-15.66971051	1	1	1	24082.23045	80851.51556	51443.70923
KTILPAAAQDVY	12	54.70188333	1288.702955	37.42	sp|P04843|RPN1_HUMAN Dolichyl-diphosphooligosaccharide--protein glycosyltransferase subunit 1 OS=Homo sapiens OX=9606 GN=RPN1 PE=1 SV=1	361.2116744	SPVL3	MAGE-A4	5.46E-06	-8.496700711	125.6839474	91.11975209	71.59057626	36108.69576	38693.70738	29368.9761	50.882
YALPHAILRL	10	59.260975	1165.696311	38.71	sp|P60709|ACTB_HUMAN Actin, cytoplasmic 1 OS=Homo sapiens OX=9606 GN=ACTB PE=1 SV=1;sp|Q562R1|ACTBL_HUMAN Beta-actin-like protein 2 OS=Homo sapiens OX=9606 GN=ACTBL2 PE=1 SV=2	9.928718333	SPVL3	MAGE-A4	5.49E-06	-3.311607497	255649.9141	225713.6851	284973.7047	2519509.013	2645827.067	2443411.159	1.058	HLA-A*02:01
VTEIPKEEKD	10	29.47501667	1186.608599	26.83	sp|P10809|CH60_HUMAN 60 kDa heat shock protein, mitochondrial OS=Homo sapiens OX=9606 GN=HSPD1 PE=1 SV=2	374.3181661	SPVL3	MAGE-A4	5.57E-06	-8.548121255	191.4674772	108.2791368	131.8526041	59153.25072	56607.16382	45795.01324	80
VIKDIERED	9	31.53611667	1115.581637	21.4	sp|P50991|TCPD_HUMAN T-complex protein 1 subunit delta OS=Homo sapiens OX=9606 GN=CCT4 PE=1 SV=4	277.8316018	SPVL3	MAGE-A4	5.59E-06	-8.118066897	45.5055588	31.58162553	53.31545036	13873.20656	11930.63435	10426.13196	62.222
GNKVTLD	7	30.72308333	745.3964572	22.02	sp|P19338|NUCL_HUMAN Nucleolin OS=Homo sapiens OX=9606 GN=NCL PE=1 SV=3	145.9930948	SPVL3	MAGE-A4	5.68E-06	-7.189756323	316.9141017	201.8593124	204.5397045	38498.29248	34641.37719	32459.051
LSISGKRSAPGG	12	30.1246	1128.624831	29.62	sp|P06748|NPM_HUMAN Nucleophosmin OS=Homo sapiens OX=9606 GN=NPM1 PE=1 SV=2	69.22535599	SPVL3	MAGE-A4	5.71E-06	-6.113228662	896.9712179	824.0376891	603.2458974	59157.35057	52940.07599	48799.93967	95
IGGLNTETNEKAL	13	46.32135	1358.704803	43.69	sp|P38159|RBMX_HUMAN RNA-binding motif protein, X chromosome OS=Homo sapiens OX=9606 GN=RBMX PE=1 SV=3	47.9005296	SPVL3	MAGE-A4	5.77E-06	-5.581969702	1141.919098	1366.76257	934.1755508	59460.91082	55721.14833	49732.62495	73.75
PSDLESGGLLHEI	13	63.96823333	1365.676512	23.23	sp|O00264|PGRC1_HUMAN Membrane-associated progesterone receptor component 1 OS=Homo sapiens OX=9606 GN=PGRMC1 PE=1 SV=3	29.83455105	SPVL3	MAGE-A4	5.80E-06	-4.898912162	5487.33845	7743.889458	5918.676041	189271.8668	198550.8158	183506.1044	85
DLAGRDLTDYL	11	71.9961	1250.61246	21.5	sp|P60709|ACTB_HUMAN Actin, cytoplasmic 1 OS=Homo sapiens OX=9606 GN=ACTB PE=1 SV=1;sp|Q562R1|ACTBL_HUMAN Beta-actin-like protein 2 OS=Homo sapiens OX=9606 GN=ACTBL2 PE=1 SV=2	42.95314623	SPVL3	MAGE-A4	5.82E-06	-5.424691904	17934.55932	15564.88781	22612.69961	865099.3418	809116.4039	735977.4981	7.415
PVEKALRDAKLD	12	35.50495	1353.76097	22.62	sp|P0DMV8|HS71A_HUMAN Heat shock 70 kDa protein 1A OS=Homo sapiens OX=9606 GN=HSPA1A PE=1 SV=1;sp|P11142|HSP7C_HUMAN Heat shock cognate 71 kDa protein OS=Homo sapiens OX=9606 GN=HSPA8 PE=1 SV=1;sp|P17066|HSP76_HUMAN Heat shock 70 kDa protein 6 OS=Homo sapiens OX=9606 GN=HSPA6 PE=1 SV=2;sp|P54652|HSP72_HUMAN Heat shock-related 70 kDa protein 2 OS=Homo sapiens OX=9606 GN=HSPA2 PE=1 SV=1	47.68426567	SPVL3	MAGE-A4	5.83E-06	-5.575441395	1953.392046	2701.468719	2665.294746	129789.0196	105724.3409	113542.8796	100
VQKSKEYFSKQ	11	26.14623333	1370.719128	28.5	sp|Q06830|PRDX1_HUMAN Peroxiredoxin-1 OS=Homo sapiens OX=9606 GN=PRDX1 PE=1 SV=1	311.0839454	SPVL3	MAGE-A4	5.85E-06	-8.281160131	116.5102343	65.49449842	82.27158356	25270.78113	31342.44143	25598.89658	66.667
VSEKGTVQQADE	12	28.84275	1289.610346	43.26	sp|P32969|RL9_HUMAN 60S ribosomal protein L9 OS=Homo sapiens OX=9606 GN=RPL9 PE=1 SV=1	45.59951947	SPVL3	MAGE-A4	6.12E-06	-5.510946716	1524.165678	1703.115879	1165.617596	67957.91436	71416.42624	60939.74982	85
SSTFDAGAGIALNDH	15	56.3464	1474.668934	46.29	sp|P04406|G3P_HUMAN Glyceraldehyde-3-phosphate dehydrogenase OS=Homo sapiens OX=9606 GN=GAPDH PE=1 SV=3	53.36988859	SPVL3	MAGE-A4	6.17E-06	-5.737954095	517.8041946	584.1871849	388.165425	28598.39649	25487.89911	25443.20704
RNKPSDLGTKLQD	13	30.28903333	1470.77894723544;1470.77936938234	29.91;36.91	sp|P31948|STIP1_HUMAN Stress-induced-phosphoprotein 1 OS=Homo sapiens OX=9606 GN=STIP1 PE=1 SV=1	909.916023787604;Inf	SPVL3	MAGE-A4	6.18E-06	-9.943912031	308.57137	242.1435779	151.9652281	264015.2313	218182.8336	209909.342	87.5
ISNSSDALDKIRYESLTD	18	56.69265833	2025.984423	56.46	sp|P07900|HS90A_HUMAN Heat shock protein HSP 90-alpha OS=Homo sapiens OX=9606 GN=HSP90AA1 PE=1 SV=5	18.50105339	SPVL3	MAGE-A4	6.21E-06	-4.20953551	27195.37504	26721.90818	20596.0153	479230.3666	438643.8622	460700.2857
PHYHSFD	7	29.63503333	901.3719889	30.21	sp|Q9Y6R7|FCGBP_HUMAN IgGFc-binding protein OS=Homo sapiens OX=9606 GN=FCGBP PE=1 SV=3	16.50244304	SPVL3	MAGE-A4	6.22E-06	-4.044607713	9292.038883	7037.179841	8183.712874	145547.5194	131532.7738	127442.9642
TEIPKEEKD	9	27.45108333	1087.539556	30.31	sp|P10809|CH60_HUMAN 60 kDa heat shock protein, mitochondrial OS=Homo sapiens OX=9606 GN=HSPD1 PE=1 SV=2	166.3567267	SPVL3	MAGE-A4	6.26E-06	-7.378136393	1745.881763	1536.399231	1228.250205	313208.3349	233741.1245	203407.7463	85
PEPAKSAPAPK	11	24.80026667	1091.597735	20.88	sp|P62807|H2B1C_HUMAN Histone H2B type 1-C/E/F/G/I OS=Homo sapiens OX=9606 GN=H2BC4 PE=1 SV=4	5.288138549	SPVL3	MAGE-A4	6.42E-06	-2.402759976	324.0061305	287.6506456	343.1776218	1721.879128	1685.028315	1642.389144	78.75
RALPAVQQNNLDEDL	15	55.20306667	1694.861042	53.37	sp|P22314|UBA1_HUMAN Ubiquitin-like modifier-activating enzyme 1 OS=Homo sapiens OX=9606 GN=UBA1 PE=1 SV=3	Inf	SPVL3	MAGE-A4	6.44E-06	-13.6586772	1	1	1	6164.784684	15951.99146	16679.74581
IESKHKSDFGKF	12	29.96355	1421.73038	24.25	sp|P27797|CALR_HUMAN Calreticulin OS=Homo sapiens OX=9606 GN=CALR PE=1 SV=1	698.62969	SPVL3	MAGE-A4	6.45E-06	-9.448384145	107.6036264	141.5163495	190.9625755	128264.6001	81582.7239	97607.41255	85
VGVKPVGSD	9	31.912	856.4655131	33.61	sp|O43396|TXNL1_HUMAN Thioredoxin-like protein 1 OS=Homo sapiens OX=9606 GN=TXNL1 PE=1 SV=3	25.36522824	SPVL3	MAGE-A4	6.55E-06	-4.664780237	1709.511936	1533.624047	1369.957607	42889.44565	41241.74173	32880.98445	85
PKVAFGSLAANGPTTL	16	61.42455	1542.839746	47.42	sp|Q9UKX7|NUP50_HUMAN Nuclear pore complex protein Nup50 OS=Homo sapiens OX=9606 GN=NUP50 PE=1 SV=2	Inf	SPVL3	MAGE-A4	6.66E-06	-14.52759397	1	1	1	33423.11659	10755.3186	26675.30886
PSRYISPDQL	10	48.80655	1174.596871	30.83	sp|P06733|ENOA_HUMAN Alpha-enolase OS=Homo sapiens OX=9606 GN=ENO1 PE=1 SV=2	2.678865499	SPVL3	MAGE-A4	6.82E-06	-1.421622148	138583.6134	136375.6438	135881.5445	385321.3661	369599.06	345666.8229	52.059
IKKIGYNPDTVA	12	38.15155833	1317.729624	37.74	sp|P68104|EF1A1_HUMAN Elongation factor 1-alpha 1 OS=Homo sapiens OX=9606 GN=EEF1A1 PE=1 SV=1	22.47681997	SPVL3	MAGE-A4	7.13E-06	-4.490366032	39872.29868	54785.22537	47014.74153	1146965.737	1063129.445	974246.8258	49
FNQFPGFKE	9	55.61553333	1112.529395	24.77	sp|P08579|RU2B_HUMAN U2 small nuclear ribonucleoprotein B'' OS=Homo sapiens OX=9606 GN=SNRPB2 PE=1 SV=1	4.654654055	SPVL3	MAGE-A4	7.25E-06	-2.218673947	27707.76188	28467.24398	30318.80792	145674.6747	131002.7796	125921.3269	61.667
ALPHAILRL	9	59.30233333	1002.632588	23.35	sp|P60709|ACTB_HUMAN Actin, cytoplasmic 1 OS=Homo sapiens OX=9606 GN=ACTB PE=1 SV=1;sp|Q562R1|ACTBL_HUMAN Beta-actin-like protein 2 OS=Homo sapiens OX=9606 GN=ACTBL2 PE=1 SV=2	7.90771769	SPVL3	MAGE-A4	7.25E-06	-2.983261367	11811.34434	9353.891729	10663.50083	81998.38257	85909.83313	83784.45015	0.226	HLA-A*02:01
IIGATNRPDIID	12	51.73231667	1296.703506	22.27	sp|O14939|PLD2_HUMAN Phospholipase D2 OS=Homo sapiens OX=9606 GN=PLD2 PE=1 SV=2	229.1506994	SPVL3	MAGE-A4	7.47E-06	-7.840152879	618.5820622	706.0660217	1094.960196	198104.2621	192902.0993	163448.5682	18.592
IIGATNRPDIID	12	51.73231667	1296.703506	29.24	sp|P55072|TERA_HUMAN Transitional endoplasmic reticulum ATPase OS=Homo sapiens OX=9606 GN=VCP PE=1 SV=4	229.1506994	SPVL3	MAGE-A4	7.47E-06	-7.840152879	618.5820622	706.0660217	1094.960196	198104.2621	192902.0993	163448.5682	95
VTRNPQTARQAHLYR	15	28.0998	1809.97038	44.52	sp|P14618|KPYM_HUMAN Pyruvate kinase PKM OS=Homo sapiens OX=9606 GN=PKM PE=1 SV=4	522.9199339	SPVL3	MAGE-A4	7.48E-06	-9.030446257	30.15146461	60.712491	50.23181346	24463.77839	23445.92591	25872.08593
PAEGDGAQPEETPRD	15	31.912	1567.676041	57.61	sp|Q14697|GANAB_HUMAN Neutral alpha-glucosidase AB OS=Homo sapiens OX=9606 GN=GANAB PE=1 SV=3	34.34891086	SPVL3	MAGE-A4	7.61E-06	-5.102192449	1102.265941	1566.597051	1337.471731	49381.68124	47815.51591	40416.0371
LVSKGTLVQTK	11	31.64493333	1172.712268	44.39	sp|P10412|H14_HUMAN Histone H1.4 OS=Homo sapiens OX=9606 GN=H1-4 PE=1 SV=2;sp|P16403|H12_HUMAN Histone H1.2 OS=Homo sapiens OX=9606 GN=H1-2 PE=1 SV=2;sp|P16402|H13_HUMAN Histone H1.3 OS=Homo sapiens OX=9606 GN=H1-3 PE=1 SV=2;sp|P16401|H15_HUMAN Histone H1.5 OS=Homo sapiens OX=9606 GN=H1-5 PE=1 SV=3	7.260678044	SPVL3	MAGE-A4	7.63E-06	-2.860104282	2887.481899	2484.457837	2780.130316	21466.56843	19611.02305	18111.96455	30.273
SETAPAAPAAPAPAEKTPVKKKA	23	30.66666667	2230.232863	40.9	sp|P10412|H14_HUMAN Histone H1.4 OS=Homo sapiens OX=9606 GN=H1-4 PE=1 SV=2	28.83966317	SPVL3	MAGE-A4	7.67E-06	-4.84998241	738.2992654	606.8069919	654.1291514	22553.43818	19016.3034	16087.53421
YTRAASTARHLY	12	30.61358333	1408.721138	28.63	sp|P39019|RS19_HUMAN 40S ribosomal protein S19 OS=Homo sapiens OX=9606 GN=RPS19 PE=1 SV=2	198.2089439	SPVL3	MAGE-A4	7.79E-06	-7.630878254	225.1811921	176.3909443	320.4335232	51447.25165	48079.23665	43581.49102	55.909
ARTIRYPD	8	31.67266667	990.5243833	32.21	sp|P62701|RS4X_HUMAN 40S ribosomal protein S4, X isoform OS=Homo sapiens OX=9606 GN=RPS4X PE=1 SV=2	35.37826532	SPVL3	MAGE-A4	7.80E-06	-5.144791406	5974.86015	4588.355559	6634.327757	217982.5071	206916.1821	183520.5664	100
PQTHSNRIY	9	27.83158333	1114.552001	30.31	sp|P08238|HS90B_HUMAN Heat shock protein HSP 90-beta OS=Homo sapiens OX=9606 GN=HSP90AB1 PE=1 SV=4	129.8649199	SPVL3	MAGE-A4	7.86E-06	-7.020867961	248.0654721	243.3995005	387.3990158	42989.8841	36738.75663	34404.96073	72.5
AAIRDKY	7	27.666	835.4552354	21.64	sp|P14314|GLU2B_HUMAN Glucosidase 2 subunit beta OS=Homo sapiens OX=9606 GN=PRKCSH PE=1 SV=2	34.60321106	SPVL3	MAGE-A4	7.88E-06	-5.112834016	604.9400536	604.0137735	842.8963528	25959.06004	22639.38512	22402.15969
FGVSRALGVL	10	61.72408333	1017.594916	20.82	sp|O75390|CISY_HUMAN Citrate synthase, mitochondrial OS=Homo sapiens OX=9606 GN=CS PE=1 SV=2	35.88008019	SPVL3	MAGE-A4	8.03E-06	-5.165111209	5835.227194	6805.350018	7487.009949	198978.5025	278460.9682	244739.9706	24.065
ISKLSAKFGGQA	12	36.9313	1205.676045	23.76	sp|P50502|F10A1_HUMAN Hsc70-interacting protein OS=Homo sapiens OX=9606 GN=ST13 PE=1 SV=2	78.8373527	SPVL3	MAGE-A4	8.19E-06	-6.300807427	1735.937339	1534.156541	1099.292714	122975.9966	120471.8541	101023.0213	72.5
TRNPDDITQEE	11	36.44745	1316.584661	32.84	sp|P08238|HS90B_HUMAN Heat shock protein HSP 90-beta OS=Homo sapiens OX=9606 GN=HSP90AB1 PE=1 SV=4	13.09073367	SPVL3	MAGE-A4	8.19E-06	-3.71047405	3338.078618	3567.476207	3633.978083	46669.17732	52191.40294	39109.63806	54.412
FDENPYFENKVL	12	64.31455	1513.707153	36.24	sp|Q01105|SET_HUMAN Protein SET OS=Homo sapiens OX=9606 GN=SET PE=1 SV=3	24.92043993	SPVL3	MAGE-A4	8.71E-06	-4.639257632	6888.504906	5282.957985	6059.299758	131070.9355	173762.9012	149484.7887	56.364
YAAPGGLIGVGTKID	15	61.03143333	1430.778006	28.98	sp|P41091|IF2G_HUMAN Eukaryotic translation initiation factor 2 subunit 3 OS=Homo sapiens OX=9606 GN=EIF2S3 PE=1 SV=3	60.61904764	SPVL3	MAGE-A4	8.89E-06	-5.921699282	434.4096636	476.7589364	646.8430596	28608.92637	36608.00827	29228.24838
DLKTKSENGLE	11	32.01948333	1232.624561	25.39	sp|P21796|VDAC1_HUMAN Voltage-dependent anion-selective channel protein 1 OS=Homo sapiens OX=9606 GN=VDAC1 PE=1 SV=2	72.78991692	SPVL3	MAGE-A4	9.02E-06	-6.185666713	327.7086357	228.6293195	205.7778792	20463.68515	17978.32817	17032.33494	73.75
DKTVVNKDVFRD	12	37.18843333	1434.74814	28.02	sp|P61353|RL27_HUMAN 60S ribosomal protein L27 OS=Homo sapiens OX=9606 GN=RPL27 PE=1 SV=2	38.26507144	SPVL3	MAGE-A4	9.11E-06	-5.257956188	3213.099337	3362.615373	2302.108266	120346.5016	116463.5895	102900.4393	95
EDVQPHDLGKVGEVIVTKD	19	50.68273333	2077.069263	37.53	sp|P10809|CH60_HUMAN 60 kDa heat shock protein, mitochondrial OS=Homo sapiens OX=9606 GN=HSPD1 PE=1 SV=2	Inf	SPVL3	MAGE-A4	9.20E-06	-13.6178701	1	1	1	15458.57574	16682.70896	5573.239292
IKLGLGIDEDD	11	61.48835	1186.605896	38.68	sp|P07900|HS90A_HUMAN Heat shock protein HSP 90-alpha OS=Homo sapiens OX=9606 GN=HSP90AA1 PE=1 SV=5	30.63303245	SPVL3	MAGE-A4	9.25E-06	-4.937016285	32026.94857	29873.17031	28657.35431	749236.6561	905444.6196	1119368.74	100
YSNRVVD	7	30.44766667	851.4137255	26.5	sp|P04406|G3P_HUMAN Glyceraldehyde-3-phosphate dehydrogenase OS=Homo sapiens OX=9606 GN=GAPDH PE=1 SV=3	131.555601	SPVL3	MAGE-A4	9.56E-06	-7.039528862	280.6126744	216.4545371	156.2900224	30293.35191	29361.53671	26297.91494
LGLGGSPV	8	44.8683	698.398831	20	sp|Q7Z410|TMPS9_HUMAN Transmembrane protease serine 9 OS=Homo sapiens OX=9606 GN=TMPRSS9 PE=1 SV=2	3.576495223	MAGE-A4	SPVL3	9.75E-06	1.838546514	8549125.252	9163294.022	9432703.484	2710094.065	2431992.358	2447780.49	32.667
TIKPDVQKSKEYFSKQK	17	33.08985	2053.120104	27.43	sp|Q06830|PRDX1_HUMAN Peroxiredoxin-1 OS=Homo sapiens OX=9606 GN=PRDX1 PE=1 SV=1	34.70136907	SPVL3	MAGE-A4	9.80E-06	-5.116920677	2092.059216	2168.374366	2957.513536	93636.12052	75070.97538	81765.55094
LHTDGDKAFVD	11	37.12681667	1216.572345	31.31	sp|Q07021|C1QBP_HUMAN Complement component 1 Q subcomponent-binding protein, mitochondrial OS=Homo sapiens OX=9606 GN=C1QBP PE=1 SV=1	48.08507862	SPVL3	MAGE-A4	9.86E-06	-5.587517373	1752.990906	2754.466193	1997.798457	110632.2431	105151.458	97022.02373	73.75
RLQKRGTGGVDTAAVGGVF	19	43.31098333	1888.026635	35.28	sp|P12277|KCRB_HUMAN Creatine kinase B-type OS=Homo sapiens OX=9606 GN=CKB PE=1 SV=1	8.740436535	SPVL3	MAGE-A4	9.88E-06	-3.127705336	39812.29321	37165.08331	31377.66102	334362.2365	314182.4506	298525.6418
RVAPEEHPV	9	28.63063333	1032.535395	20.98	sp|P60709|ACTB_HUMAN Actin, cytoplasmic 1 OS=Homo sapiens OX=9606 GN=ACTB PE=1 SV=1	208.2555679	SPVL3	MAGE-A4	9.91E-06	-7.702211258	2716.01722	1504.755161	1623.198334	441492.0069	408105.9898	367441.4437	0.505	HLA-A*02:01
PNGVIKHL	8	32.18038333	876.5175338	22.86	sp|P30048|PRDX3_HUMAN Thioredoxin-dependent peroxide reductase, mitochondrial OS=Homo sapiens OX=9606 GN=PRDX3 PE=1 SV=3	25.32725897	SPVL3	MAGE-A4	9.92E-06	-4.662619045	340.3196048	435.4408923	381.0850679	11599.8467	8618.974639	9080.905881	63.889
DSIKTKGKSADFTNFD	16	40.56968333	1772.860365	27.5	sp|P00918|CAH2_HUMAN Carbonic anhydrase 2 OS=Homo sapiens OX=9606 GN=CA2 PE=1 SV=2	4.919393104	SPVL3	MAGE-A4	9.92E-06	-2.298480344	66131.95342	65417.74029	69196.63474	350686.268	342273.4795	294590.3565
AALKKALAAAGYDVEKNNS	19	43.531125	1933.026196	46.01	sp|P10412|H14_HUMAN Histone H1.4 OS=Homo sapiens OX=9606 GN=H1-4 PE=1 SV=2;sp|P16403|H12_HUMAN Histone H1.2 OS=Homo sapiens OX=9606 GN=H1-2 PE=1 SV=2;sp|P16402|H13_HUMAN Histone H1.3 OS=Homo sapiens OX=9606 GN=H1-3 PE=1 SV=2	15.4293417	SPVL3	MAGE-A4	1.01E-05	-3.947604605	15296.20205	14117.46645	14729.32515	267232.9627	221864.9806	191999.3895
TDSEEEIREA	10	35.81643333	1177.510604	22.03	sp|P0DP23|CALM1_HUMAN Calmodulin-1 OS=Homo sapiens OX=9606 GN=CALM1 PE=1 SV=1	36.65819118	SPVL3	MAGE-A4	1.02E-05	-5.196063696	1655.803638	1093.743492	1572.186567	51752.28077	54028.70273	52645.95662	35.538
FVNHPQVSALLGEEDE	16	60.43108333	1782.843046	50.5	sp|Q01105|SET_HUMAN Protein SET OS=Homo sapiens OX=9606 GN=SET PE=1 SV=3	13.93082676	SPVL3	MAGE-A4	1.05E-05	-3.800208975	6714.457771	5226.360467	6706.497866	85162.31382	94451.55594	80158.66037
NASNSTLPLTQTP	13	28.63063333	1342.673462	20.7	sp|Q9UPX0|TUTLB_HUMAN Protein turtle homolog B OS=Homo sapiens OX=9606 GN=IGSF9B PE=2 SV=2	17.66756121	SPVL3	MAGE-A4	1.07E-05	-4.143031002	2997.365722	3301.784628	4082.779379	63005.17157	65424.37186	54993.83549	63.889
FPIAKGERQSPVDIDTHTAKYD	22	44.018	2487.239747	27.78	sp|P00918|CAH2_HUMAN Carbonic anhydrase 2 OS=Homo sapiens OX=9606 GN=CA2 PE=1 SV=2	175.2311279	SPVL3	MAGE-A4	1.09E-05	-7.453115267	637.1199878	850.0012453	1163.001371	178752.3418	136520.7192	149110.912
VSKHRAQVIYT	11	28.25793333	1300.72482	29.88	sp|P62851|RS25_HUMAN 40S ribosomal protein S25 OS=Homo sapiens OX=9606 GN=RPS25 PE=1 SV=1	310.155434	SPVL3	MAGE-A4	1.11E-05	-8.276847591	65.53323253	36.16354551	34.76228409	15816.54105	12939.28647	13567.69212	63.333
TSRSIIRNVKGPVREG	16	31.32191667	1768.006707	23.61	sp|P62857|RS28_HUMAN 40S ribosomal protein S28 OS=Homo sapiens OX=9606 GN=RPS28 PE=1 SV=1	163.6241592	SPVL3	MAGE-A4	1.12E-05	-7.354241968	202.5588636	122.4444301	204.0378215	32707.43917	29462.21049	24394.25798
GKVKVGVNGFGRIGRLVTRAA	21	46.56788333	2154.285221	23.51	sp|P04406|G3P_HUMAN Glyceraldehyde-3-phosphate dehydrogenase OS=Homo sapiens OX=9606 GN=GAPDH PE=1 SV=3	Inf	SPVL3	MAGE-A4	1.13E-05	-14.99496645	1	1	1	46700.26917	12676.86398	38584.48274
KGKKYKPLDLRPKKT	15	26.25886667	1799.114197	30.18	sp|P42766|RL35_HUMAN 60S ribosomal protein L35 OS=Homo sapiens OX=9606 GN=RPL35 PE=1 SV=2	176.5562161	SPVL3	MAGE-A4	1.18E-05	-7.463983805	131.7001809	124.3804104	81.79797981	22869.28095	15357.13072	21428.15034
FVNHPQVSAL	10	46.94201667	1110.581629	23.61	sp|Q01105|SET_HUMAN Protein SET OS=Homo sapiens OX=9606 GN=SET PE=1 SV=3	14.6493009	SPVL3	MAGE-A4	1.18E-05	-3.872759912	8769.08645	10060.01491	8689.404834	147674.7709	143719.2323	111732.8744	2.697
AKDVKFGAD	9	29.14981667	949.4872283	32.43	sp|P10809|CH60_HUMAN 60 kDa heat shock protein, mitochondrial OS=Homo sapiens OX=9606 GN=HSPD1 PE=1 SV=2	7.532294995	SPVL3	MAGE-A4	1.21E-05	-2.913089503	6950.971862	6257.783175	5378.927813	47993.2851	46861.87631	45152.7491	100
PAEGDGAQPEETPRDGD	17	32.6612	1739.72477	60.49	sp|Q14697|GANAB_HUMAN Neutral alpha-glucosidase AB OS=Homo sapiens OX=9606 GN=GANAB PE=1 SV=3	58.39466449	SPVL3	MAGE-A4	1.21E-05	-5.867764651	326.5013356	520.8826136	344.0958478	21546.43568	25166.20585	22863.42146
GTGASGSFKLNKKAASGEAKPKA	23	28.47188333	2204.192199	38.59	sp|P10412|H14_HUMAN Histone H1.4 OS=Homo sapiens OX=9606 GN=H1-4 PE=1 SV=2;sp|P16401|H15_HUMAN Histone H1.5 OS=Homo sapiens OX=9606 GN=H1-5 PE=1 SV=3	16.39288591	SPVL3	MAGE-A4	1.24E-05	-4.034997953	4147.00701	3066.244787	3049.451484	57725.1028	57987.41724	52522.80394
PVGAANFREA	10	39.38285	1030.519984	32.31	sp|P06733|ENOA_HUMAN Alpha-enolase OS=Homo sapiens OX=9606 GN=ENO1 PE=1 SV=2	81.4118236	SPVL3	MAGE-A4	1.25E-05	-6.34716643	2463.462955	2856.391188	1664.892576	202073.6555	195014.4639	171552.8484	62.778
AAPGGLIGVGTKID	14	56.20681667	1267.714076	28.36	sp|P41091|IF2G_HUMAN Eukaryotic translation initiation factor 2 subunit 3 OS=Homo sapiens OX=9606 GN=EIF2S3 PE=1 SV=3	45.6908934	SPVL3	MAGE-A4	1.27E-05	-5.513834747	1131.369478	927.8372102	1537.582098	54616.77564	55072.46073	54651.25664	72.5
PALAAQYEHDL	11	52.7619	1226.594747	28.79	sp|P62826|RAN_HUMAN GTP-binding nuclear protein Ran OS=Homo sapiens OX=9606 GN=RAN PE=1 SV=3	12.94225587	SPVL3	MAGE-A4	1.31E-05	-3.6940172	19062.36344	19591.60937	14860.33473	246668.4069	234476.5661	211450.8878	36.833
PVEKALRD	8	27.0747	926.5187529	27.34	sp|P0DMV8|HS71A_HUMAN Heat shock 70 kDa protein 1A OS=Homo sapiens OX=9606 GN=HSPA1A PE=1 SV=1;sp|P11142|HSP7C_HUMAN Heat shock cognate 71 kDa protein OS=Homo sapiens OX=9606 GN=HSPA8 PE=1 SV=1;sp|P34931|HS71L_HUMAN Heat shock 70 kDa protein 1-like OS=Homo sapiens OX=9606 GN=HSPA1L PE=1 SV=2;sp|P17066|HSP76_HUMAN Heat shock 70 kDa protein 6 OS=Homo sapiens OX=9606 GN=HSPA6 PE=1 SV=2;sp|P54652|HSP…	52.76598283	SPVL3	MAGE-A4	1.32E-05	-5.721536248	1257.243085	1487.986917	903.7719035	69483.66945	63969.95405	59089.54836	100
KTIGGGDDSFNTF	13	53.9608	1357.616177	29.51	sp|P68363|TBA1B_HUMAN Tubulin alpha-1B chain OS=Homo sapiens OX=9606 GN=TUBA1B PE=1 SV=1	20.40581112	SPVL3	MAGE-A4	1.32E-05	-4.350908153	7774.885867	6969.889377	5378.160209	142874.9979	141884.7828	125865.0392	21.868
LSISGKRSAPGGGSKVPQKKVK	22	27.2097	2208.306961	24.26	sp|P06748|NPM_HUMAN Nucleophosmin OS=Homo sapiens OX=9606 GN=NPM1 PE=1 SV=2	518.0806235	SPVL3	MAGE-A4	1.33E-05	-9.017032817	135.1302509	73.66168062	163.9039026	69185.01893	62998.96014	60902.51102
GIYVSEKGTVQQADE	15	43.45448333	1622.780275	51.95	sp|P32969|RL9_HUMAN 60S ribosomal protein L9 OS=Homo sapiens OX=9606 GN=RPL9 PE=1 SV=1	3.881363423	MAGE-A4	SPVL3	1.38E-05	1.956563523	187505.397	185086.1738	186860.8325	48367.505	52244.20931	43526.3996
LRDAKLDKSQIHD	13	29.90891667	1537.825101	45.49	sp|P11142|HSP7C_HUMAN Heat shock cognate 71 kDa protein OS=Homo sapiens OX=9606 GN=HSPA8 PE=1 SV=1	73.98252414	SPVL3	MAGE-A4	1.38E-05	-6.209112618	449.445645	276.3466904	269.2099215	25869.03424	24357.67686	23386.06738	90
IKLGLKSLVSKGTLVQTK	18	48.15183333	1912.2057	29.91	sp|P10412|H14_HUMAN Histone H1.4 OS=Homo sapiens OX=9606 GN=H1-4 PE=1 SV=2;sp|P16403|H12_HUMAN Histone H1.2 OS=Homo sapiens OX=9606 GN=H1-2 PE=1 SV=2;sp|P16402|H13_HUMAN Histone H1.3 OS=Homo sapiens OX=9606 GN=H1-3 PE=1 SV=2;sp|P16401|H15_HUMAN Histone H1.5 OS=Homo sapiens OX=9606 GN=H1-5 PE=1 SV=3	11.01942761	SPVL3	MAGE-A4	1.41E-05	-3.461977381	18602.06487	21082.66071	18822.50085	247154.8407	184111.9348	213449.3706
KPGSDTIKPDVQKSKEY	17	30.39446667	1919.000141	33.39	sp|Q06830|PRDX1_HUMAN Peroxiredoxin-1 OS=Homo sapiens OX=9606 GN=PRDX1 PE=1 SV=1	222.4926654	SPVL3	MAGE-A4	1.43E-05	-7.797613967	97.23471969	123.865803	197.3329932	33470.85658	31759.76273	27867.76892
ILSGDKSENVQDL	13	47.46565	1416.709187	29.58	sp|P11142|HSP7C_HUMAN Heat shock cognate 71 kDa protein OS=Homo sapiens OX=9606 GN=HSPA8 PE=1 SV=1	181.929807	SPVL3	MAGE-A4	1.45E-05	-7.50723812	3232.818241	1951.346496	3850.348776	576624.4522	557614.1774	509408.6702	10.71
TKELPSGKKYL	11	32.60888333	1262.723349	26.77	sp|P30041|PRDX6_HUMAN Peroxiredoxin-6 OS=Homo sapiens OX=9606 GN=PRDX6 PE=1 SV=3	105.5308715	SPVL3	MAGE-A4	1.46E-05	-6.721521289	754.0332024	555.2455429	1023.055401	91603.22272	75787.69521	78742.33718	12.937
HATKLSRTKEEL	12	26.6955	1411.777946	22.57	sp|P13667|PDIA4_HUMAN Protein disulfide-isomerase A4 OS=Homo sapiens OX=9606 GN=PDIA4 PE=1 SV=2	90.45204908	SPVL3	MAGE-A4	1.46E-05	-6.499081281	499.0249232	353.0224545	430.8815463	50734.3816	32286.95996	33022.20846	25.925
RVVPGYGHAV	10	34.53678333	1053.571978	21.38	sp|O75390|CISY_HUMAN Citrate synthase, mitochondrial OS=Homo sapiens OX=9606 GN=CS PE=1 SV=2	39.16243486	SPVL3	MAGE-A4	1.47E-05	-5.29139856	816.7418044	1304.207398	1084.869499	46392.6574	39856.90713	39298.10156	2.242
ALTNGIYPHKLVF	13	57.61735833	1471.81876	29.01	sp|Q02878|RL6_HUMAN 60S ribosomal protein L6 OS=Homo sapiens OX=9606 GN=RPL6 PE=1 SV=3	4.310288274	SPVL3	MAGE-A4	1.54E-05	-2.107784361	120177.7159	130088.8793	113547.1553	566661.4619	512118.0785	489362.6023	11.94
AEADKNDKAVKDL	13	28.47188333	1415.725855	20.82	sp|P08238|HS90B_HUMAN Heat shock protein HSP 90-beta OS=Homo sapiens OX=9606 GN=HSP90AB1 PE=1 SV=4	90.43019207	SPVL3	MAGE-A4	1.55E-05	-6.498732623	610.3836779	327.7383664	458.9397449	43937.05429	42754.21511	39645.29652	62.222
VVIVDDRGRSTGKGIVEF	18	50.07694167	1946.056723	23.49	sp|P23246|SFPQ_HUMAN Splicing factor, proline- and glutamine-rich OS=Homo sapiens OX=9606 GN=SFPQ PE=1 SV=2	308.9302897	SPVL3	MAGE-A4	1.58E-05	-8.27113752	330.6646512	148.9476392	244.7955007	77188.32596	75246.07162	71357.11119
FSETGAGKHVPR	12	28.25793333	1284.658093	27.52	sp|P68363|TBA1B_HUMAN Tubulin alpha-1B chain OS=Homo sapiens OX=9606 GN=TUBA1B PE=1 SV=1	76.65415328	SPVL3	MAGE-A4	1.59E-05	-6.260292057	190.1584003	118.8793075	109.9668893	9786.918727	11111.04931	11220.47458	59.545
PRKLKPGEID	10	27.83158333	1151.66615	23.57	sp|Q99459|CDC5L_HUMAN Cell division cycle 5-like protein OS=Homo sapiens OX=9606 GN=CDC5L PE=1 SV=2	19.53609161	SPVL3	MAGE-A4	1.61E-05	-4.288069965	3356.205115	2328.20656	2496.208426	57104.15651	53903.53547	48809.6517	100
IAVDGEPLGRVSFEL	15	73.32003333	1600.842672	29.56	sp|P62937|PPIA_HUMAN Peptidyl-prolyl cis-trans isomerase A OS=Homo sapiens OX=9606 GN=PPIA PE=1 SV=2	Inf	SPVL3	MAGE-A4	1.61E-05	-14.80200349	1	1	1	55070.68697	17351.31048	13275.53175
VVNKDVFRD	9	34.53678333	1090.576509	34.2	sp|P61353|RL27_HUMAN 60S ribosomal protein L27 OS=Homo sapiens OX=9606 GN=RPL27 PE=1 SV=2	23.4086777	SPVL3	MAGE-A4	1.64E-05	-4.548971537	3237.858351	3930.387685	4944.744845	96902.36975	99639.81402	87006.91574	57.727
RGVDNTF	7	35.60326667	807.3874009	20.11	sp|Q07021|C1QBP_HUMAN Complement component 1 Q subcomponent-binding protein, mitochondrial OS=Homo sapiens OX=9606 GN=C1QBP PE=1 SV=1	11.7212459	SPVL3	MAGE-A4	1.66E-05	-3.551054023	2963.223139	3856.10045	4021.765661	43467.55792	43962.66332	39640.8517
TQQLAQATGKPPQY	14	41.56986667	1529.784201	40.85	sp|P14174|MIF_HUMAN Macrophage migration inhibitory factor OS=Homo sapiens OX=9606 GN=MIF PE=1 SV=4	38.83734872	SPVL3	MAGE-A4	1.68E-05	-5.279372812	841.4593795	541.7001152	542.7807674	23743.70144	24280.46157	26774.25056	61.111
SVRSGPFGQIFRPDNF	16	63.6017	1822.909661	41.03	sp|P07437|TBB5_HUMAN Tubulin beta chain OS=Homo sapiens OX=9606 GN=TUBB PE=1 SV=2	260.1173841	SPVL3	MAGE-A4	1.70E-05	-8.02301901	2021.794476	1381.860484	930.5127998	418593.8976	356590.4865	352207.9962
VITKPDVYKSPASDTY	16	44.26185	1782.903131	21.42	sp|E9PAV3|NACAM_HUMAN Nascent polypeptide-associated complex subunit alpha, muscle-specific form OS=Homo sapiens OX=9606 GN=NACA PE=1 SV=1	69.31889665	SPVL3	MAGE-A4	1.74E-05	-6.115176786	1990.813313	3533.255981	2252.535434	180688.6418	187900.7241	170476.2935
KHSLPDLPYDYG	12	52.6721	1403.67181	31	sp|P04179|SODM_HUMAN Superoxide dismutase [Mn], mitochondrial OS=Homo sapiens OX=9606 GN=SOD2 PE=1 SV=3	39.6311666	SPVL3	MAGE-A4	1.78E-05	-5.308563531	690.665452	442.437953	701.4824885	22826.32876	24897.02325	24983.42718	65.833
KIKIIAPPERK	11	30.61358333	1291.833191	28.19	sp|P60709|ACTB_HUMAN Actin, cytoplasmic 1 OS=Homo sapiens OX=9606 GN=ACTB PE=1 SV=1;sp|Q562R1|ACTBL_HUMAN Beta-actin-like protein 2 OS=Homo sapiens OX=9606 GN=ACTBL2 PE=1 SV=2	26046.81654	SPVL3	MAGE-A4	1.78E-05	-13.44207821	1	1	1.492117007	15263.9266	11484.79937	12116.17195	29.038
AATNRPNSID	10	28.68436667	1057.517804	32.68	sp|P55072|TERA_HUMAN Transitional endoplasmic reticulum ATPase OS=Homo sapiens OX=9606 GN=VCP PE=1 SV=4	622.7417555	SPVL3	MAGE-A4	1.79E-05	-9.282490206	200.2175904	107.5454359	266.7144186	126402.4776	120951.5674	110397.0475	76.25
PRKVNELRAF	10	34.88783333	1228.702988	33.94	sp|P50502|F10A1_HUMAN Hsc70-interacting protein OS=Homo sapiens OX=9606 GN=ST13 PE=1 SV=2	50.24715973	SPVL3	MAGE-A4	1.81E-05	-5.650970144	445.9547709	325.8283533	559.1643864	24570.54212	21500.35191	20805.43812	90
VLSPADKTNVK	11	29.90891667	1170.659906	26.62	sp|P69905|HBA_HUMAN Hemoglobin subunit alpha OS=Homo sapiens OX=9606 GN=HBA1 PE=1 SV=2	2.869435953	SPVL3	MAGE-A4	1.86E-05	-1.520767173	2158.792379	1960.109583	1969.866694	5957.425748	6046.271361	5467.634584	11.28
AGNREDQINRL	11	33.72815	1284.652982	27.61	sp|P18124|RL7_HUMAN 60S ribosomal protein L7 OS=Homo sapiens OX=9606 GN=RPL7 PE=1 SV=1	50.54195437	SPVL3	MAGE-A4	1.87E-05	-5.659409547	1076.34517	1039.301716	1709.419596	70030.19388	63052.15829	60243.98345	27.219
AAVPGKTF	8	37.2414	789.4383005	31.48	sp|P07737|PROF1_HUMAN Profilin-1 OS=Homo sapiens OX=9606 GN=PFN1 PE=1 SV=2	9.590511663	SPVL3	MAGE-A4	1.88E-05	-3.261607787	4372.869963	5246.6909	3896.73545	43122.7925	46291.35096	40214.05399	31.4
DSGAPIKIPVGPETL	15	70.1379;70.2621333333333	1492.81220876534;1492.81125775486	30.2;37.73	sp|P06576|ATPB_HUMAN ATP synthase subunit beta, mitochondrial OS=Homo sapiens OX=9606 GN=ATP5F1B PE=1 SV=3	Inf	SPVL3	MAGE-A4	1.89E-05	-16.56058127	1	1	1	106089.487	93663.66101	90216.78055
TDHLVKTHTRVSVQRTQAP	19	30.39446667	2173.171346	31.79	sp|P15880|RS2_HUMAN 40S ribosomal protein S2 OS=Homo sapiens OX=9606 GN=RPS2 PE=1 SV=2	493.229902	SPVL3	MAGE-A4	1.90E-05	-8.946116455	104.9035216	82.74651806	45.39055406	45270.71698	34251.15402	35420.71819
AKERPPNPIEF	11	44.99416667	1296.683644	25.91	sp|Q9C005|DPY30_HUMAN Protein dpy-30 homolog OS=Homo sapiens OX=9606 GN=DPY30 PE=1 SV=1	45.44216629	SPVL3	MAGE-A4	1.90E-05	-5.505959706	901.4732656	1139.226841	719.9946744	38923.75139	49772.90571	36755.29419	31.4
YTEHQVVSSD	10	32.3929	1163.510618	27.64	sp|P04406|G3P_HUMAN Glyceraldehyde-3-phosphate dehydrogenase OS=Homo sapiens OX=9606 GN=GAPDH PE=1 SV=3	89.33059905	SPVL3	MAGE-A4	1.98E-05	-6.481082531	784.4187618	427.5017018	467.5862401	52910.61044	51043.02651	46077.703	70
DAGRPKVQVEYKGETKSFYPEEVSS	25	46.65708333	2829.383384	26.61	sp|P11142|HSP7C_HUMAN Heat shock cognate 71 kDa protein OS=Homo sapiens OX=9606 GN=HSPA8 PE=1 SV=1	107.7349388	SPVL3	MAGE-A4	2.01E-05	-6.751342387	2290.540047	1563.997161	1176.067713	202888.1168	171594.7132	167489.0833
VGGSTRIPKIQKLLQD	16	47.8798	1752.02145	26.54	sp|P11142|HSP7C_HUMAN Heat shock cognate 71 kDa protein OS=Homo sapiens OX=9606 GN=HSPA8 PE=1 SV=1;sp|P54652|HSP72_HUMAN Heat shock-related 70 kDa protein 2 OS=Homo sapiens OX=9606 GN=HSPA2 PE=1 SV=1	29.57504284	SPVL3	MAGE-A4	2.02E-05	-4.886308353	8575.082688	12054.00043	13762.69336	359074.3372	343781.029	314282.8963
HPAVVIRQ	8	30.18038333	918.5394348	25.12	sp|P62829|RL23_HUMAN 60S ribosomal protein L23 OS=Homo sapiens OX=9606 GN=RPL23 PE=1 SV=1	6.403392709	SPVL3	MAGE-A4	2.07E-05	-2.678836491	3051.638385	2508.690832	2744.160489	19737.30898	16338.13613	17101.46372	78.75
PTGTYHGDSDLQLD	14	47.5622	1517.663866	30.9	sp|P07437|TBB5_HUMAN Tubulin beta chain OS=Homo sapiens OX=9606 GN=TUBB PE=1 SV=2	132.8721963	SPVL3	MAGE-A4	2.09E-05	-7.05389544	388.0673149	429.0871696	735.1005663	73402.53949	74456.54459	58392.45379	100
SDTHSSTFDAGAGIALNDH	19	50.45926667	1914.836627	37.51	sp|P04406|G3P_HUMAN Glyceraldehyde-3-phosphate dehydrogenase OS=Homo sapiens OX=9606 GN=GAPDH PE=1 SV=3	7.161378382	SPVL3	MAGE-A4	2.11E-05	-2.840237296	5190.415118	4674.749032	5650.267585	36296.97671	41607.63711	33207.26359
PRADHQPLTEAS	12	29.2591	1320.64204022331;1320.6424886169	27.01;33.74	sp|P08865|RSSA_HUMAN 40S ribosomal protein SA OS=Homo sapiens OX=9606 GN=RPSA PE=1 SV=4	154.315209049156;Inf	SPVL3	MAGE-A4	2.15E-05	-7.715251305	102.2446362	159.2759113	211.8003886	28638.81034	38631.71017	32196.19598	95
EKAGAHLQGGAKRVIISAPSAD	22	36.99525	2175.175943	30.18	sp|P04406|G3P_HUMAN Glyceraldehyde-3-phosphate dehydrogenase OS=Homo sapiens OX=9606 GN=GAPDH PE=1 SV=3	58.87648514	SPVL3	MAGE-A4	2.16E-05	-5.879619642	20042.01552	12288.55943	11603.13064	937558.4338	847980.3075	801123.423
IVRPDNTY	8	36.88503333	976.4971364	31.16	sp|P27797|CALR_HUMAN Calreticulin OS=Homo sapiens OX=9606 GN=CALR PE=1 SV=1	5.306335227	SPVL3	MAGE-A4	2.21E-05	-2.40771582	29829.68246	32416.56257	30431.3526	179530.5796	169440.8866	142806.9348	35.615
PEKEVEPALEL	11	55.81828333	1252.655493	23.02	sp|P31150|GDIA_HUMAN Rab GDP dissociation inhibitor alpha OS=Homo sapiens OX=9606 GN=GDI1 PE=1 SV=2	2.699392358	SPVL3	MAGE-A4	2.27E-05	-1.432634688	25865.48902	25374.57804	23859.61652	72598.82052	65174.18907	64950.50234	47
SSPSAKDIKKILD	13	42.046125	1400.788767	20.93	sp|P05387|RLA2_HUMAN 60S acidic ribosomal protein P2 OS=Homo sapiens OX=9606 GN=RPLP2 PE=1 SV=1	65.66209793	SPVL3	MAGE-A4	2.28E-05	-6.03698894	6404.04703	5198.712423	3553.555783	375878.8971	325020.1387	294296.4195	90
LSISGKRSAPGGG	13	30.07138333	1185.645867	35.47	sp|P06748|NPM_HUMAN Nucleophosmin OS=Homo sapiens OX=9606 GN=NPM1 PE=1 SV=2	664.4713036	SPVL3	MAGE-A4	2.31E-05	-9.376063085	128.0387144	105.0577958	49.5297508	65445.57178	64707.36458	57644.10369	100
ESRAQLGGPEAAKSDETAAK	20	29.88075833	2014.992974	54.56	sp|P04792|HSPB1_HUMAN Heat shock protein beta-1 OS=Homo sapiens OX=9606 GN=HSPB1 PE=1 SV=2	14.33388822	SPVL3	MAGE-A4	2.33E-05	-3.841358104	4637.139778	3432.949573	3163.092348	54908.44433	55196.22631	50910.50019
PGVTVKD	7	29.14981667	714.3908834	27.68	sp|P39019|RS19_HUMAN 40S ribosomal protein S19 OS=Homo sapiens OX=9606 GN=RPS19 PE=1 SV=2	3.242347505	SPVL3	MAGE-A4	2.41E-05	-1.697038723	10800.10031	11615.48061	12575.21183	38400.77534	39362.36354	35689.17067
VKTLTGKTITL	11	44.6913	1173.73225	20.97	sp|P0CG48|UBC_HUMAN Polyubiquitin-C OS=Homo sapiens OX=9606 GN=UBC PE=1 SV=3	41.9019009	SPVL3	MAGE-A4	2.43E-05	-5.388943789	3862.272941	2988.372101	2205.554819	129890.3869	134869.8699	114711.7323	1.828	HLA-A*02:01
VVVTGITPTPLGEGKSTTTIGL	22	68.20123333	2140.196119	34.17	sp|P11586|C1TC_HUMAN C-1-tetrahydrofolate synthase, cytoplasmic OS=Homo sapiens OX=9606 GN=MTHFD1 PE=1 SV=3	Inf	SPVL3	MAGE-A4	2.43E-05	-14.79670043	1	1	1	40091.69358	36341.32774	8950.079002
PSVLHTEE	8	34.50236667	910.439396	26.92	sp|P50502|F10A1_HUMAN Hsc70-interacting protein OS=Homo sapiens OX=9606 GN=ST13 PE=1 SV=2	20.21585528	SPVL3	MAGE-A4	2.47E-05	-4.337415336	5742.752024	8156.831498	8811.641105	160784.0715	155755.6757	142587.083	90
GSPIKVTL	8	50.10255	813.4951797	20.4	sp|P06748|NPM_HUMAN Nucleophosmin OS=Homo sapiens OX=9606 GN=NPM1 PE=1 SV=2	3.800462551	SPVL3	MAGE-A4	2.53E-05	-1.926175018	27010.43209	26059.3453	25450.07567	108844.429	100442.1191	89125.21297	18.823
FNDSQRQATKDAGTIAGL	18	47.42671667	1891.938647	22.69	sp|P11142|HSP7C_HUMAN Heat shock cognate 71 kDa protein OS=Homo sapiens OX=9606 GN=HSPA8 PE=1 SV=1	10.05823815	SPVL3	MAGE-A4	2.57E-05	-3.330305713	6926.821998	4923.306301	6092.54492	59492.59971	56787.29695	64191.78369
TRVKLPSGSK	10	27.18345	1071.639617	28.5	sp|P62917|RL8_HUMAN 60S ribosomal protein L8 OS=Homo sapiens OX=9606 GN=RPL8 PE=1 SV=2	4.579715736	SPVL3	MAGE-A4	2.61E-05	-2.195258053	1605.232546	1459.10022	1459.541184	6991.703871	6135.774523	7590.578322	41.375
IHPEIDNPEYSPD	13	49.2209	1524.670876	36.86	sp|P27797|CALR_HUMAN Calreticulin OS=Homo sapiens OX=9606 GN=CALR PE=1 SV=1	94.2018791	SPVL3	MAGE-A4	2.61E-05	-6.557683933	6518.306628	8923.483245	13385.51754	945108.2935	915545.4431	854932.7911	95
GEAGAQGPMGPSGPAGAR	18	33.45846667	1566.720429	38.76	sp|P02458|CO2A1_HUMAN Collagen alpha-1(II) chain OS=Homo sapiens OX=9606 GN=COL2A1 PE=1 SV=3	26.55653311	SPVL3	MAGE-A4	2.65E-05	-4.730994913	678.2764929	922.3119927	841.8406677	21641.83036	26028.56629	17192.05402
SVDRPIID	8	41.6042	913.486923	28	sp|Q8NC51|PAIRB_HUMAN Plasminogen activator inhibitor 1 RNA-binding protein OS=Homo sapiens OX=9606 GN=SERBP1 PE=1 SV=2	45.62238193	SPVL3	MAGE-A4	2.67E-05	-5.511669866	1238.655275	1337.64171	768.665802	53805.63818	51517.12904	47282.40255	52.353
IENPADVSVISSRNTGQRAVLKF	23	55.5762	2500.341068	27.42	sp|P08865|RSSA_HUMAN 40S ribosomal protein SA OS=Homo sapiens OX=9606 GN=RPSA PE=1 SV=4	42.88434346	SPVL3	MAGE-A4	2.69E-05	-5.422379129	677.3153872	432.6847982	760.595285	27892.02028	25117.72635	27209.51199
DSGFGGGAGVETGGKLL	17	60.81475	1520.74646	29.57	sp|Q86V81|THOC4_HUMAN THO complex subunit 4 OS=Homo sapiens OX=9606 GN=ALYREF PE=1 SV=3	11.48569394	SPVL3	MAGE-A4	2.77E-05	-3.521766119	1660.286796	1205.902451	1618.312208	17003.5645	15782.93851	18721.10819
DAGAGIALNDH	11	45.21345	1052.488635	39.7	sp|P04406|G3P_HUMAN Glyceraldehyde-3-phosphate dehydrogenase OS=Homo sapiens OX=9606 GN=GAPDH PE=1 SV=3	27.56035111	SPVL3	MAGE-A4	2.78E-05	-4.784522363	2462.583839	2533.017357	3941.629737	86443.59769	82275.52538	77594.09943	87.5
VEKGIID	7	35.64215	772.4329434	22.2	sp|P10809|CH60_HUMAN 60 kDa heat shock protein, mitochondrial OS=Homo sapiens OX=9606 GN=HSPD1 PE=1 SV=2	7.608496832	SPVL3	MAGE-A4	2.79E-05	-2.927611457	24649.20862	29192.94476	33080.32784	230224.2709	228565.8951	202559.257
TIKPDVQKSKEY	12	29.74391667	1434.773335	29.77	sp|Q06830|PRDX1_HUMAN Peroxiredoxin-1 OS=Homo sapiens OX=9606 GN=PRDX1 PE=1 SV=1	46.61723386	SPVL3	MAGE-A4	2.81E-05	-5.542791496	1414.524944	900.1005643	792.3076602	50772.91075	49736.65847	44327.0609	33
SRGNPTVEVDL	11	49.1862	1185.597164	25.24	sp|P06733|ENOA_HUMAN Alpha-enolase OS=Homo sapiens OX=9606 GN=ENO1 PE=1 SV=2;sp|P09104|ENOG_HUMAN Gamma-enolase OS=Homo sapiens OX=9606 GN=ENO2 PE=1 SV=3	4.326141895	SPVL3	MAGE-A4	2.88E-05	-2.113080986	106261.1913	105906.3432	86330.62541	436185.2538	427330.8896	427829.252	38.2
PTGKIGPKKPLPD	13	30.07139167	1346.79107	33.37	sp|P23396|RS3_HUMAN 40S ribosomal protein S3 OS=Homo sapiens OX=9606 GN=RPS3 PE=1 SV=2	25.26213106	SPVL3	MAGE-A4	2.90E-05	-4.658904442	3734.590766	2249.932947	3167.770826	81321.67723	77430.31583	72454.47108	100
IKRNTTIPTKQTQTF	15	33.88801667	1775.989636	26.68	sp|P11142|HSP7C_HUMAN Heat shock cognate 71 kDa protein OS=Homo sapiens OX=9606 GN=HSPA8 PE=1 SV=1;sp|P54652|HSP72_HUMAN Heat shock-related 70 kDa protein 2 OS=Homo sapiens OX=9606 GN=HSPA2 PE=1 SV=1	269.3499699	SPVL3	MAGE-A4	2.91E-05	-8.073338094	515.0795187	294.2793814	209.5643499	99080.64401	91640.67483	83725.62783
TVTPAKAVTTPGKK	14	27.61301667	1397.824169	25.48	sp|P19338|NUCL_HUMAN Nucleolin OS=Homo sapiens OX=9606 GN=NCL PE=1 SV=3	9.601729318	SPVL3	MAGE-A4	2.95E-05	-3.263294266	877.8023028	916.4244064	1094.131467	7984.812696	10634.93475	9113.485932	70
STFDAGAGIALNDHF	15	66.94581667	1534.703827	45.05	sp|P04406|G3P_HUMAN Glyceraldehyde-3-phosphate dehydrogenase OS=Homo sapiens OX=9606 GN=GAPDH PE=1 SV=3	224.5028861	SPVL3	MAGE-A4	2.99E-05	-7.810590181	1268.397302	2017.493451	831.7979496	283300.1062	330786.7571	310346.1343
RDAKLDKAQIHD	12	27.45108333	1408.742271	38.32	sp|P0DMV8|HS71A_HUMAN Heat shock 70 kDa protein 1A OS=Homo sapiens OX=9606 GN=HSPA1A PE=1 SV=1;sp|P17066|HSP76_HUMAN Heat shock 70 kDa protein 6 OS=Homo sapiens OX=9606 GN=HSPA6 PE=1 SV=2	Inf	SPVL3	MAGE-A4	3.07E-05	-12.79438674	1	1	1	2454.233736	9562.279872	9295.056164	87.5
PIIEDRHGGYKPSD	14	33.32685	1582.773244	28.96	sp|P12277|KCRB_HUMAN Creatine kinase B-type OS=Homo sapiens OX=9606 GN=CKB PE=1 SV=1	468.814381	SPVL3	MAGE-A4	3.12E-05	-8.872873015	362.8887347	133.1785622	263.8637053	124419.1011	122516.8892	109330.5921	100
KTVVNKDVFRD	11	33.03426667	1319.719125	36.22	sp|P61353|RL27_HUMAN 60S ribosomal protein L27 OS=Homo sapiens OX=9606 GN=RPL27 PE=1 SV=2	230.668785	SPVL3	MAGE-A4	3.14E-05	-7.849678976	436.1980698	176.4915435	253.6769628	69859.51025	66853.73169	63130.48357	71.25
KVLLPEYGGTKVVL	14	57.1602	1514.907235	30.86	sp|P61604|CH10_HUMAN 10 kDa heat shock protein, mitochondrial OS=Homo sapiens OX=9606 GN=HSPE1 PE=1 SV=2	5.09326473	SPVL3	MAGE-A4	3.16E-05	-2.348590705	19521.52826	16777.66223	15212.81447	90879.61528	89115.69524	82368.96751	22.871
IRTNYNDRY	9	32.34046667	1213.583574	23.75	sp|P62424|RL7A_HUMAN 60S ribosomal protein L7a OS=Homo sapiens OX=9606 GN=RPL7A PE=1 SV=2	7.145985016	SPVL3	MAGE-A4	3.20E-05	-2.837132889	759.679727	621.2176685	853.9564646	5107.290961	5466.472209	5396.469028	65.833
DKHLIPAANTGESKVF	16	45.71558333	1725.908131	28.94	sp|P62258|1433E_HUMAN 14-3-3 protein epsilon OS=Homo sapiens OX=9606 GN=YWHAE PE=1 SV=1	2.327549086	SPVL3	MAGE-A4	3.24E-05	-1.218811593	69474.49359	72159.19794	64666.24339	168253.2365	155966.8252	155953.1631
FTSKGLFRAAVPSGASTGIY	20	58.84859167	2029.063993	38.23	sp|P06733|ENOA_HUMAN Alpha-enolase OS=Homo sapiens OX=9606 GN=ENO1 PE=1 SV=2	239.4059239	SPVL3	MAGE-A4	3.28E-05	-7.903315041	6229.111615	2791.748712	6228.874443	1284233.285	1189873.315	1176770.242
EVISLGLPFGKVTNL	15	78.75703333	1585.90594	38.79	sp|P26599|PTBP1_HUMAN Polypyrimidine tract-binding protein 1 OS=Homo sapiens OX=9606 GN=PTBP1 PE=1 SV=1	261.348504	SPVL3	MAGE-A4	3.28E-05	-8.029831091	762.555395	1242.581229	1138.848957	388344.4689	179717.1765	253614.2827
VSKGTLVQTKGTGASGSFK	19	32.446	1852.006644	24	sp|P10412|H14_HUMAN Histone H1.4 OS=Homo sapiens OX=9606 GN=H1-4 PE=1 SV=2;sp|P16403|H12_HUMAN Histone H1.2 OS=Homo sapiens OX=9606 GN=H1-2 PE=1 SV=2;sp|P16402|H13_HUMAN Histone H1.3 OS=Homo sapiens OX=9606 GN=H1-3 PE=1 SV=2;sp|P16401|H15_HUMAN Histone H1.5 OS=Homo sapiens OX=9606 GN=H1-5 PE=1 SV=3	53.87438291	SPVL3	MAGE-A4	3.31E-05	-5.751527534	197.0414674	288.8232137	381.8005581	16771.06517	14755.11941	15218.74476
LGNVTADKD	9	29.8526	931.4615226	33.9	sp|P00441|SODC_HUMAN Superoxide dismutase [Cu-Zn] OS=Homo sapiens OX=9606 GN=SOD1 PE=1 SV=2	42.18245076	SPVL3	MAGE-A4	3.44E-05	-5.398571012	448.4928371	397.5285415	665.9279277	17290.24838	23594.79387	22892.68492	100
IKNDTSGEYKKTL	13	29.47501667	1495.78876	29.75	sp|P08133|ANXA6_HUMAN Annexin A6 OS=Homo sapiens OX=9606 GN=ANXA6 PE=1 SV=3	283.6074781	SPVL3	MAGE-A4	3.50E-05	-8.147751764	36.84825753	93.37288431	45.63521004	17628.02135	16182.55089	16063.60422	73.75
GTGASGSFKLNKKAASGEAKPK	22	27.5864833333333;27.6130166666667	2133.15445633547;2133.15459322526	42.93;45.23	sp|P10412|H14_HUMAN Histone H1.4 OS=Homo sapiens OX=9606 GN=H1-4 PE=1 SV=2;sp|P16403|H12_HUMAN Histone H1.2 OS=Homo sapiens OX=9606 GN=H1-2 PE=1 SV=2;sp|P16401|H15_HUMAN Histone H1.5 OS=Homo sapiens OX=9606 GN=H1-5 PE=1 SV=3	8.38418942338072;10.5714242866618	SPVL3	MAGE-A4	3.51E-05	-3.102902774	33762.57595	26927.00022	24024.65873	267678.7889	236381.186	223758.711
DEEGAKIVKDL	11	47.22411667	1215.635324	22.52	sp|P00558|PGK1_HUMAN Phosphoglycerate kinase 1 OS=Homo sapiens OX=9606 GN=PGK1 PE=1 SV=3	18.0153787	SPVL3	MAGE-A4	3.54E-05	-4.171157074	1337.917931	2052.441488	1925.628971	34746.33245	32177.5687	28845.64288	55.909
DSEDKDKEGKPLLK	14	27.02185	1600.83101	21.84	sp|P13639|EF2_HUMAN Elongation factor 2 OS=Homo sapiens OX=9606 GN=EEF2 PE=1 SV=4	23.69663565	SPVL3	MAGE-A4	3.58E-05	-4.566610341	502.9768191	657.2856809	817.1442223	17187.67349	16156.87213	13513.34102	85
LRTPKIVSGKD	11	31.96398333	1212.718133	22.87	sp|P00338|LDHA_HUMAN L-lactate dehydrogenase A chain OS=Homo sapiens OX=9606 GN=LDHA PE=1 SV=2	14.52180204	SPVL3	MAGE-A4	3.59E-05	-3.860148586	1507.525588	1461.704056	2164.228482	27032.11531	24214.53515	23300.41221	80
TPPVNPSREIED	12	41.33856667	1352.657636	34.57	sp|P27824|CALX_HUMAN Calnexin OS=Homo sapiens OX=9606 GN=CANX PE=1 SV=2	11.06583038	SPVL3	MAGE-A4	3.80E-05	-3.468039809	12486.54624	9990.475398	9097.765576	129127.9174	120406.6102	99866.71182	82.5
YREAPIDKKGNF	12	32.87383333	1436.740326	30.05	sp|O14950|ML12B_HUMAN Myosin regulatory light chain 12B OS=Homo sapiens OX=9606 GN=MYL12B PE=1 SV=2	65.28727243	SPVL3	MAGE-A4	3.80E-05	-6.028729865	669.691334	927.190143	1337.958807	72842.56247	57254.31952	61510.83518	64.444
IRGVVDSEDLPLNISRE	17	58.63503333	1911.004772	30.67	sp|P08238|HS90B_HUMAN Heat shock protein HSP 90-beta OS=Homo sapiens OX=9606 GN=HSP90AB1 PE=1 SV=4;sp|P07900|HS90A_HUMAN Heat shock protein HSP 90-alpha OS=Homo sapiens OX=9606 GN=HSP90AA1 PE=1 SV=5	96.46273451	SPVL3	MAGE-A4	3.84E-05	-6.591899803	461.9463807	941.0094692	509.8249054	53403.86696	67099.62933	64008.56588
TNVPRASVPDGF	12	51.9487	1258.63233	38.2	sp|P14174|MIF_HUMAN Macrophage migration inhibitory factor OS=Homo sapiens OX=9606 GN=MIF PE=1 SV=4	3.919993981	SPVL3	MAGE-A4	3.87E-05	-1.970851439	110356.6623	122510.7655	106783.1156	483506.7538	448173.5945	399747.7373	78.75
AEADKNDKSVKDL	13	27.93766667	1431.720573	26.23	sp|P07900|HS90A_HUMAN Heat shock protein HSP 90-alpha OS=Homo sapiens OX=9606 GN=HSP90AA1 PE=1 SV=5	280.7382727	SPVL3	MAGE-A4	3.96E-05	-8.133081948	112.9832918	233.0015841	88.9372276	38327.93732	42986.54909	40784.79368	61.667
PTKVVRTAL	9	31.912	983.6126564	28.66	sp|P10809|CH60_HUMAN 60 kDa heat shock protein, mitochondrial OS=Homo sapiens OX=9606 GN=HSPD1 PE=1 SV=2	598.0475333	SPVL3	MAGE-A4	4.00E-05	-9.224116345	808.5955008	315.9355475	856.6906	437015.1502	403348.1557	344501.4138	42.429
REATKAAREAL	11	26.85716667	1214.672278	28.23	sp|P78371|TCPB_HUMAN T-complex protein 1 subunit beta OS=Homo sapiens OX=9606 GN=CCT2 PE=1 SV=4	16.89282858	SPVL3	MAGE-A4	4.04E-05	-4.078339012	1147.786371	970.2645891	1474.868389	23540.44663	18628.04867	18526.07539	33.75
AGRPKVQVEYKGETKSFYPEEVSS	24	43.8588	2714.355822	29.47	sp|P11142|HSP7C_HUMAN Heat shock cognate 71 kDa protein OS=Homo sapiens OX=9606 GN=HSPA8 PE=1 SV=1	303.5610074	SPVL3	MAGE-A4	4.04E-05	-8.245842677	1716.077813	1012.841879	632.5897369	387824.4521	310448.0533	322150.6829
VNEEDHL	7	32.92936667	854.376679	23.01	sp|P12277|KCRB_HUMAN Creatine kinase B-type OS=Homo sapiens OX=9606 GN=CKB PE=1 SV=1	16.47896158	SPVL3	MAGE-A4	4.05E-05	-4.042553429	520.149087	530.6788842	601.0460625	10002.63564	10409.24918	6809.283926
FLVGGASLKPEF	12	66.1353	1263.684565	28.73	sp|P60174|TPIS_HUMAN Triosephosphate isomerase OS=Homo sapiens OX=9606 GN=TPI1 PE=1 SV=3	115.2006209	SPVL3	MAGE-A4	4.07E-05	-6.848004683	1968.024302	3814.877842	3937.556294	434833.9318	372024.5597	312944.3561	7.793
VSSGEGKAKDAGQRTTIYKRD	21	27.10123333	2266.165477	31.14	sp|Q9UQ80|PA2G4_HUMAN Proliferation-associated protein 2G4 OS=Homo sapiens OX=9606 GN=PA2G4 PE=1 SV=3	504.7665491	SPVL3	MAGE-A4	4.14E-05	-8.979472496	86.88447817	118.2462668	40.01024567	38217.40591	44224.41476	41297.15122
YEGSPIKVTL	10	56.99063333	1105.601564	30.25	sp|P06748|NPM_HUMAN Nucleophosmin OS=Homo sapiens OX=9606 GN=NPM1 PE=1 SV=2	7.543309807	SPVL3	MAGE-A4	4.17E-05	-2.915197679	8714.785583	9372.582738	7698.51248	71582.74099	68727.00219	54201.14435	9.407
IKVEGKVGGRLED	13	33.72815	1398.782405	20.32	sp|P48643|TCPE_HUMAN T-complex protein 1 subunit epsilon OS=Homo sapiens OX=9606 GN=CCT5 PE=1 SV=1	25.28103134	SPVL3	MAGE-A4	4.19E-05	-4.659983414	743.5701998	621.7698247	1081.030782	21917.41417	19051.29515	20878.06772	100
TEIIASRTPEEL	12	51.50651667	1357.709908	35.7	sp|P08758|ANXA5_HUMAN Annexin A5 OS=Homo sapiens OX=9606 GN=ANXA5 PE=1 SV=2	28.80000248	SPVL3	MAGE-A4	4.36E-05	-4.847997031	2918.738082	4446.953221	2808.467217	112808.152	99218.44971	80989.18899	51.765
SEKGESSGKNVTL	13	29.04093333	1334.66819	28.84	sp|P36578|RL4_HUMAN 60S ribosomal protein L4 OS=Homo sapiens OX=9606 GN=RPL4 PE=1 SV=5	Inf	SPVL3	MAGE-A4	4.38E-05	-13.18189161	1	1	1	2827.326074	14900.28897	10150.66836	31.6
VPGFGPTAGAAIASHEDV	18	59.19798333	1694.824411	62.95	sp|P05091|ALDH2_HUMAN Aldehyde dehydrogenase, mitochondrial OS=Homo sapiens OX=9606 GN=ALDH2 PE=1 SV=2	74.91387418	SPVL3	MAGE-A4	4.44E-05	-6.227161028	1504.608219	1612.305662	794.1408505	97813.65901	91235.50881	103943.0943
YKSLTND	7	30.07138333	839.4025815	24.65	sp|P08238|HS90B_HUMAN Heat shock protein HSP 90-beta OS=Homo sapiens OX=9606 GN=HSP90AB1 PE=1 SV=4;sp|P07900|HS90A_HUMAN Heat shock protein HSP 90-alpha OS=Homo sapiens OX=9606 GN=HSP90AA1 PE=1 SV=5	2294.484516	SPVL3	MAGE-A4	4.45E-05	-11.16395436	184.8219357	44.87424926	90.38204647	273723.8735	242880.7236	217809.9488
GPKFLKSGDAAIVD	14	45.231025	1416.76056	37.25	sp|P68104|EF1A1_HUMAN Elongation factor 1-alpha 1 OS=Homo sapiens OX=9606 GN=EEF1A1 PE=1 SV=1	3.771061518	SPVL3	MAGE-A4	4.48E-05	-1.914970686	53571.35273	48432.13288	49962.40768	211266.604	191783.4857	170022.6426	100
IATGGDINAAIERL	14	63.70438333	1412.760496	44.56	sp|Q9UMX0|UBQL1_HUMAN Ubiquilin-1 OS=Homo sapiens OX=9606 GN=UBQLN1 PE=1 SV=2	205.7053389	SPVL3	MAGE-A4	4.52E-05	-7.684435428	666.4725425	386.2463384	250.727292	84971.30113	88775.63629	94378.89939	49
PSKLDSGKELKIDIIPNPQERTLTL	25	60.03000833	2804.558334	44.05	sp|P08238|HS90B_HUMAN Heat shock protein HSP 90-beta OS=Homo sapiens OX=9606 GN=HSP90AB1 PE=1 SV=4	8.426592675	SPVL3	MAGE-A4	4.58E-05	-3.07494939	72313.34511	70068.96668	62862.80411	652314.3632	465167.5959	612035.0312
YNNDKSRDYTRPD	13	27.39803333	1642.733635	25.74	sp|P26599|PTBP1_HUMAN Polypyrimidine tract-binding protein 1 OS=Homo sapiens OX=9606 GN=PTBP1 PE=1 SV=1	929.0419088	SPVL3	MAGE-A4	4.59E-05	-9.859599867	33.44211555	11.18926046	12.21724876	19264.20631	19572.47029	13978.07827	100
AAVTEDKY	8	31.53611667	895.4291293	27.74	sp|Q12906|ILF3_HUMAN Interleukin enhancer-binding factor 3 OS=Homo sapiens OX=9606 GN=ILF3 PE=1 SV=3	408.9896972	SPVL3	MAGE-A4	4.66E-05	-8.675920691	57.68564746	65.38586518	24.10373218	22804.77847	19986.38331	17401.99705	62.778
LSTQPGREEGSPLEL	15	55.00173333	1611.810601	26.95	sp|P08195|4F2_HUMAN 4F2 cell-surface antigen heavy chain OS=Homo sapiens OX=9606 GN=SLC3A2 PE=1 SV=3	81.97292662	SPVL3	MAGE-A4	4.74E-05	-6.357075601	408.4223634	736.9702939	869.4081996	56465.48818	59819.99361	48873.64102
LQDSGEVRED	10	30.77646667	1146.515316	21.94	sp|P63241|IF5A1_HUMAN Eukaryotic translation initiation factor 5A-1 OS=Homo sapiens OX=9606 GN=EIF5A PE=1 SV=2	99.96454405	SPVL3	MAGE-A4	4.77E-05	-6.643344578	405.7955854	298.8592253	682.9135334	50944.64225	46397.20512	41365.78949	71.25
IDSPGHVD	8	31.96398333	838.3818799	20.27	sp|P13639|EF2_HUMAN Elongation factor 2 OS=Homo sapiens OX=9606 GN=EEF2 PE=1 SV=4	30.52991975	SPVL3	MAGE-A4	4.80E-05	-4.932151892	223.8875074	356.5770509	394.3177567	11114.3624	9420.772129	9224.891318	87.5
IERAVDDGVNTF	12	49.26698333	1334.642413	30.44	sp|P50990|TCPQ_HUMAN T-complex protein 1 subunit theta OS=Homo sapiens OX=9606 GN=CCT8 PE=1 SV=4	58.61126289	SPVL3	MAGE-A4	4.84E-05	-5.873106018	1063.920041	557.9231568	550.6897431	45651.01605	41250.95558	40432.92769	9.89
PEEIEKEEQAAAEKAVTKEE	20	45.60583333	2257.09619	20.83	sp|P08865|RSSA_HUMAN 40S ribosomal protein SA OS=Homo sapiens OX=9606 GN=RPSA PE=1 SV=4	3.645211736	SPVL3	MAGE-A4	4.85E-05	-1.866002617	83867.07691	79992.83729	80052.4749	335878.8201	285125.7306	268107.7526
PHYHSFDGRKFD	12	33.7835	1504.683596	20.05	sp|Q9Y6R7|FCGBP_HUMAN IgGFc-binding protein OS=Homo sapiens OX=9606 GN=FCGBP PE=1 SV=3	21713.08185	SPVL3	MAGE-A4	4.87E-05	-14.02721131	1	0.468217897	2.859577363	27839.29998	21054.888	23362.50285	100
ITKAVAASKERSGVSL	16	33.40603333	1615.925487	53.9	sp|P10412|H14_HUMAN Histone H1.4 OS=Homo sapiens OX=9606 GN=H1-4 PE=1 SV=2;sp|P16403|H12_HUMAN Histone H1.2 OS=Homo sapiens OX=9606 GN=H1-2 PE=1 SV=2;sp|P16402|H13_HUMAN Histone H1.3 OS=Homo sapiens OX=9606 GN=H1-3 PE=1 SV=2	68.0306687	SPVL3	MAGE-A4	4.92E-05	-6.088113365	7406.553175	8459.947493	15395.98331	771377.2405	694899.3298	660531.1201
VYRADTQTYQPYNKD	15	37.90848333	1860.865126	45.37	sp|P84090|ERH_HUMAN Enhancer of rudimentary homolog OS=Homo sapiens OX=9606 GN=ERH PE=1 SV=1	24.40038855	SPVL3	MAGE-A4	4.93E-05	-4.608832216	1725.026469	2960.206872	2771.645519	63557.66055	56888.29338	61504.7876
KASGPPVSELITKAVAASKER	21	52.84478333	2138.207405	66.35	sp|P10412|H14_HUMAN Histone H1.4 OS=Homo sapiens OX=9606 GN=H1-4 PE=1 SV=2;sp|P16403|H12_HUMAN Histone H1.2 OS=Homo sapiens OX=9606 GN=H1-2 PE=1 SV=2;sp|P16402|H13_HUMAN Histone H1.3 OS=Homo sapiens OX=9606 GN=H1-3 PE=1 SV=2	6.004152057	SPVL3	MAGE-A4	4.95E-05	-2.585960514	198203.7888	199708.9113	172289.4064	1267869.893	962863.2756	1192846.983
LPVGRSVDETL	11	49.72288333	1184.639331	27.5	sp|Q06830|PRDX1_HUMAN Peroxiredoxin-1 OS=Homo sapiens OX=9606 GN=PRDX1 PE=1 SV=1;sp|Q13162|PRDX4_HUMAN Peroxiredoxin-4 OS=Homo sapiens OX=9606 GN=PRDX4 PE=1 SV=1	13.84217993	SPVL3	MAGE-A4	4.95E-05	-3.790999258	5224.801796	7938.929555	5939.780211	100733.4132	83112.4013	80588.42983	30.455
RQKAEADKNDKAVKDL	16	21.3678666666667;25.3400333333333	1827.97975317628;1827.98014534104	36.51;31.89	sp|P08238|HS90B_HUMAN Heat shock protein HSP 90-beta OS=Homo sapiens OX=9606 GN=HSP90AB1 PE=1 SV=4	499.021023817995;Inf	SPVL3	MAGE-A4	4.99E-05	-9.148961888	554.818682	181.9702746	387.3957767	210761.8693	241948.6729	185478.9373
PGPGGFGAQGPKGGSGSGPTIEEVD	25	52.61866667	2254.054295	55.79	sp|P0DMV8|HS71A_HUMAN Heat shock 70 kDa protein 1A OS=Homo sapiens OX=9606 GN=HSPA1A PE=1 SV=1	Inf	SPVL3	MAGE-A4	5.07E-05	-13.15663678	1	1	1	16937.28724	7634.15938	2823.065407
LSAKPAPPKPEPKPK	15	27.18345	1583.940582	43.84	sp|P05204|HMGN2_HUMAN Non-histone chromosomal protein HMG-17 OS=Homo sapiens OX=9606 GN=HMGN2 PE=1 SV=3	10.47392753	SPVL3	MAGE-A4	5.18E-05	-3.388730623	4262.285657	3215.84401	3281.9721	44548.60786	34813.07801	33338.84025
LDSEDKDKEGKPLLK	15	29.2591	1713.915252	28.63	sp|P13639|EF2_HUMAN Elongation factor 2 OS=Homo sapiens OX=9606 GN=EEF2 PE=1 SV=4	321.0306773	SPVL3	MAGE-A4	5.27E-05	-8.326567356	97.01147808	40.80513144	107.9594087	30508.07449	25784.29342	22609.27371
IKGDTSGDYKKAL	13	31.7004	1394.741446	29.86	sp|P08758|ANXA5_HUMAN Annexin A5 OS=Homo sapiens OX=9606 GN=ANXA5 PE=1 SV=2	209.3158102	SPVL3	MAGE-A4	5.31E-05	-7.709537476	114.518033	216.6450128	312.5112202	49273.39165	43397.51555	42060.29329	85
VQTKGTGASGSF	12	32.07205	1138.561582	24.29	sp|P10412|H14_HUMAN Histone H1.4 OS=Homo sapiens OX=9606 GN=H1-4 PE=1 SV=2;sp|P16403|H12_HUMAN Histone H1.2 OS=Homo sapiens OX=9606 GN=H1-2 PE=1 SV=2;sp|P16402|H13_HUMAN Histone H1.3 OS=Homo sapiens OX=9606 GN=H1-3 PE=1 SV=2;sp|P16401|H15_HUMAN Histone H1.5 OS=Homo sapiens OX=9606 GN=H1-5 PE=1 SV=3	217.7626692	SPVL3	MAGE-A4	5.33E-05	-7.766612846	408.7249156	161.166542	356.3441364	72688.41066	71211.0141	57800.11051	62.778
YDIAHTPGVAADLSHIET	18	60.4869	1908.920313	35.14	sp|P40926|MDHM_HUMAN Malate dehydrogenase, mitochondrial OS=Homo sapiens OX=9606 GN=MDH2 PE=1 SV=3	5.297618272	SPVL3	MAGE-A4	5.34E-05	-2.405343892	14413.11944	10931.7019	13945.32005	73024.94774	66048.39939	69070.8238
IKRNSTIPTKQTQIFT	16	38.6793	1875.055889	25.39	sp|P0DMV8|HS71A_HUMAN Heat shock 70 kDa protein 1A OS=Homo sapiens OX=9606 GN=HSPA1A PE=1 SV=1;sp|P34931|HS71L_HUMAN Heat shock 70 kDa protein 1-like OS=Homo sapiens OX=9606 GN=HSPA1L PE=1 SV=2	Inf	SPVL3	MAGE-A4	5.38E-05	-14.23500635	1	1	1	4846.47795	24523.17547	28477.92101
IKKIGYNPD	9	31.75278333	1046.576941	28.63	sp|P68104|EF1A1_HUMAN Elongation factor 1-alpha 1 OS=Homo sapiens OX=9606 GN=EEF1A1 PE=1 SV=1	6794.416217	SPVL3	MAGE-A4	5.42E-05	-12.73013388	27.38075579	28.10248748	6.273797532	151052.0923	143529.5393	125021.4078	100
AVAKADKLAEEHSS	14	27.39803333	1454.735634	36.19	sp|P06576|ATPB_HUMAN ATP synthase subunit beta, mitochondrial OS=Homo sapiens OX=9606 GN=ATP5F1B PE=1 SV=3	109.1919083	SPVL3	MAGE-A4	5.49E-05	-6.770722138	409.8292475	400.8782015	892.8448302	63079.01352	61071.20046	61863.91024	82.5
KDGAGDVAFVKH	12	31.64493333	1242.633815	33.02	sp|P02787|TRFE_HUMAN Serotransferrin OS=Homo sapiens OX=9606 GN=TF PE=1 SV=3	133.105181	SPVL3	MAGE-A4	5.52E-05	-7.056422918	63.62692087	151.3492115	96.568786	16976.82877	12630.19146	11861.22253	85
FNDSQRQATKDAGVIAGL	18	50.96968333	1889.960382	29.48	sp|P0DMV8|HS71A_HUMAN Heat shock 70 kDa protein 1A OS=Homo sapiens OX=9606 GN=HSPA1A PE=1 SV=1;sp|P34931|HS71L_HUMAN Heat shock 70 kDa protein 1-like OS=Homo sapiens OX=9606 GN=HSPA1L PE=1 SV=2	3.072366188	SPVL3	MAGE-A4	5.54E-05	-1.619350178	43807.50981	42607.48962	39568.17194	141637.864	127987.0328	117441.5392
YHEHQANL	8	27.45108333	1010.457037	22.59	sp|P23246|SFPQ_HUMAN Splicing factor, proline- and glutamine-rich OS=Homo sapiens OX=9606 GN=SFPQ PE=1 SV=2	13869.68077	SPVL3	MAGE-A4	5.61E-05	-13.23981002	2.305129978	1.16E-04	1	10465.19045	11248.6621	10259.17301	34.857
PTTLTDEEINRFARLDID	18	67.65928333	2118.056108	24.37	sp|P11586|C1TC_HUMAN C-1-tetrahydrofolate synthase, cytoplasmic OS=Homo sapiens OX=9606 GN=MTHFD1 PE=1 SV=3	9.319238399	SPVL3	MAGE-A4	5.75E-05	-3.220212058	26973.53016	19542.25865	29128.96796	242899.6705	221781.8298	240270.0216
DQLEKGGETAQSADPQ	16	35.72503333	1672.755364	42.51	sp|P05546|HEP2_HUMAN Heparin cofactor 2 OS=Homo sapiens OX=9606 GN=SERPIND1 PE=1 SV=3	555.2462305	SPVL3	MAGE-A4	5.84E-05	-9.116983883	329.591702	165.7086242	94.93084307	107798.4751	117124.9104	102800.2463
KVKPFVVRD	9	30.94226667	1086.652965	25.76	sp|Q9Y4L1|HYOU1_HUMAN Hypoxia up-regulated protein 1 OS=Homo sapiens OX=9606 GN=HYOU1 PE=1 SV=1	35.94373403	SPVL3	MAGE-A4	5.90E-05	-5.167668386	133.7819815	262.5301118	157.6241833	6909.327997	6487.618804	6513.591393	25.75
EVIEKPQA	8	33.72815	912.4917841	21.81	sp|P18859|ATP5J_HUMAN ATP synthase-coupling factor 6, mitochondrial OS=Homo sapiens OX=9606 GN=ATP5PF PE=1 SV=1	9.960024061	SPVL3	MAGE-A4	6.11E-05	-3.316149228	3298.952923	3693.990458	3736.292383	42536.76958	36457.31075	27869.36604	26.027
TGKPPQYIAV	10	46.11571667	1072.59058	20.03	sp|P14174|MIF_HUMAN Macrophage migration inhibitory factor OS=Homo sapiens OX=9606 GN=MIF PE=1 SV=4	6.635292702	SPVL3	MAGE-A4	6.13E-05	-2.730160108	8751.890033	7845.756932	6256.470905	52583.95323	52808.19226	46251.61601	15.04
SPSKAGAAPYVQAF	14	51.78805	1392.704881	24.02	sp|Q01518|CAP1_HUMAN Adenylyl cyclase-associated protein 1 OS=Homo sapiens OX=9606 GN=CAP1 PE=1 SV=5	12.05383442	SPVL3	MAGE-A4	6.13E-05	-3.591420247	3426.784953	2731.198175	4443.378978	44400.25305	42476.15914	40910.65128	64.444
FNGKELNKSINPDEAVAYGAAVQAA	25	57.98061667	2576.287958	36.17	sp|P11142|HSP7C_HUMAN Heat shock cognate 71 kDa protein OS=Homo sapiens OX=9606 GN=HSPA8 PE=1 SV=1;sp|P17066|HSP76_HUMAN Heat shock 70 kDa protein 6 OS=Homo sapiens OX=9606 GN=HSPA6 PE=1 SV=2;sp|P54652|HSP72_HUMAN Heat shock-related 70 kDa protein 2 OS=Homo sapiens OX=9606 GN=HSPA2 PE=1 SV=1	88.51321821	SPVL3	MAGE-A4	6.20E-05	-6.467821012	1781.667732	4067.675525	2410.786745	260033.0698	270196.8187	200900.8007
STVAGESGSADTVRD	15	32.76605	1450.654324	45.04	sp|P04040|CATA_HUMAN Catalase OS=Homo sapiens OX=9606 GN=CAT PE=1 SV=3	Inf	SPVL3	MAGE-A4	6.20E-05	-12.7367432	1	1	1	9488.827207	9094.107274	1893.908771
RAAVPSGASTGIY	13	43.6827	1248.647215	31.03	sp|P06733|ENOA_HUMAN Alpha-enolase OS=Homo sapiens OX=9606 GN=ENO1 PE=1 SV=2;sp|P09104|ENOG_HUMAN Gamma-enolase OS=Homo sapiens OX=9606 GN=ENO2 PE=1 SV=3	280.4777551	SPVL3	MAGE-A4	6.55E-05	-8.131742544	327.0805839	1017.372113	576.3695679	191030.3918	186256.718	161460.807	71.25
ALNATRAAVEEG	12	36.9119	1200.609195	21.35	sp|P10809|CH60_HUMAN 60 kDa heat shock protein, mitochondrial OS=Homo sapiens OX=9606 GN=HSPD1 PE=1 SV=2	93.61597608	SPVL3	MAGE-A4	6.65E-05	-6.54868285	946.6348877	392.9043906	772.1630133	68574.44412	62647.30407	66467.32304	67.5
FRSGKYD	7	26.2026	871.418904	20.36	sp|P06733|ENOA_HUMAN Alpha-enolase OS=Homo sapiens OX=9606 GN=ENO1 PE=1 SV=2	793.6499416	SPVL3	MAGE-A4	6.96E-05	-9.632359002	66.8995332	19.37285172	59.74574561	42151.8551	39026.94042	34708.48526
SDYPPLGRF	9	57.65491667	1050.513985	32.75	sp|P68104|EF1A1_HUMAN Elongation factor 1-alpha 1 OS=Homo sapiens OX=9606 GN=EEF1A1 PE=1 SV=1	1.872040932	SPVL3	MAGE-A4	6.98E-05	-0.90461198	302318.0592	303315.2054	286608.6425	583884.0667	562639.7768	523789.5283	15.863
TTVHAITATQKTVD	14	34.44018333	1484.784078	20.72	sp|P04406|G3P_HUMAN Glyceraldehyde-3-phosphate dehydrogenase OS=Homo sapiens OX=9606 GN=GAPDH PE=1 SV=3	3.65012034	SPVL3	MAGE-A4	7.02E-05	-1.867944029	8631.021241	10657.14408	8390.328152	33809.73314	34335.31713	32884.78173	95
PSKPVHLTAF	10	41.00770833	1095.608032	25.42	sp|P39023|RL3_HUMAN 60S ribosomal protein L3 OS=Homo sapiens OX=9606 GN=RPL3 PE=1 SV=2	4.763821393	SPVL3	MAGE-A4	7.15E-05	-2.252119324	55395.28837	51182.74695	43505.15125	264863.5308	233684.3015	216421.6626	50.294
YTVKYKD	7	29.79986667	915.4693756	20.7	sp|Q14739|LBR_HUMAN Delta(14)-sterol reductase LBR OS=Homo sapiens OX=9606 GN=LBR PE=1 SV=2	256.6510879	SPVL3	MAGE-A4	7.19E-05	-8.003664566	14.90600678	43.31121968	36.44860536	7353.084205	8293.58082	8649.423696
SSGKFYGDEEKDKGLQTSQDARF	23	40.95768333	2592.211438	34.5	sp|P27797|CALR_HUMAN Calreticulin OS=Homo sapiens OX=9606 GN=CALR PE=1 SV=1	38604.58816	SPVL3	MAGE-A4	7.25E-05	-14.54457086	3.249786335	1	1	46040.61407	42058.41543	37357.63357
LRIEEELGSKAKFAGRN	17	42.62445	1917.046245	26.24	sp|P06733|ENOA_HUMAN Alpha-enolase OS=Homo sapiens OX=9606 GN=ENO1 PE=1 SV=2	13.32169484	SPVL3	MAGE-A4	7.29E-05	-3.735705734	4731.603293	3854.295063	3879.949852	71057.83782	45273.50953	49734.87841
FKANAEKTSGSNVKIVKVKKE	21	28.55113333	2304.316428	36.44	sp|P56381|ATP5E_HUMAN ATP synthase subunit epsilon, mitochondrial OS=Homo sapiens OX=9606 GN=ATP5F1E PE=1 SV=2	319.5224499	SPVL3	MAGE-A4	7.40E-05	-8.319773489	81.05821437	166.6859101	261.7661079	62793.11833	50762.20008	49244.63929
YALPHAILR	9	48.19061667	1052.612494	34.4	sp|P60709|ACTB_HUMAN Actin, cytoplasmic 1 OS=Homo sapiens OX=9606 GN=ACTB PE=1 SV=1;sp|Q562R1|ACTBL_HUMAN Beta-actin-like protein 2 OS=Homo sapiens OX=9606 GN=ACTBL2 PE=1 SV=2	2.452346805	SPVL3	MAGE-A4	7.49E-05	-1.294163016	115832.6449	114559.0148	106200.6331	295181.7109	278211.0112	252048.312	9.316
RIGPYQPNVPVGID	14	59.26688333	1523.809099	23.5	sp|P43243|MATR3_HUMAN Matrin-3 OS=Homo sapiens OX=9606 GN=MATR3 PE=1 SV=2	18.80233435	SPVL3	MAGE-A4	7.69E-05	-4.232839881	2272.569471	2912.126859	4051.65902	54590.21483	65082.74507	53992.08153	78.75
PSRYISPD	8	34.41373333	933.4556229	26.02	sp|P06733|ENOA_HUMAN Alpha-enolase OS=Homo sapiens OX=9606 GN=ENO1 PE=1 SV=2	6.713552971	SPVL3	MAGE-A4	7.74E-05	-2.747076477	6805.829157	9837.677276	9356.440228	57476.64453	58921.11391	58154.26073	100
YGETKAKVL	9	31.96398333	1007.566035	25.02	sp|P11586|C1TC_HUMAN C-1-tetrahydrofolate synthase, cytoplasmic OS=Homo sapiens OX=9606 GN=MTHFD1 PE=1 SV=3	21.3702214	SPVL3	MAGE-A4	7.89E-05	-4.41752995	577.3612819	897.4483356	1054.393317	19683.57538	17890.53197	16475.51932	23.286
VDGEPLGRVSFEL	13	69.24173333	1416.723167	22.86	sp|P62937|PPIA_HUMAN Peptidyl-prolyl cis-trans isomerase A OS=Homo sapiens OX=9606 GN=PPIA PE=1 SV=2	780.3220934	SPVL3	MAGE-A4	7.94E-05	-9.607925938	1513.685023	638.8515328	2532.588323	1005330.901	1289733.563	1360841.989	17.199
GPSGLAGKP	9	29.74391667	782.4290606	22.23	sp|P25067|CO8A2_HUMAN Collagen alpha-2(VIII) chain OS=Homo sapiens OX=9606 GN=COL8A2 PE=1 SV=2	21.02233589	SPVL3	MAGE-A4	7.99E-05	-4.393851078	448.629908	699.9616676	392.8750685	9446.554285	11735.08708	11223.58819	69.167
SARLSAKPAPPKPEPKPK	18	27.16488889	1898.110523	40.07	sp|P05204|HMGN2_HUMAN Non-histone chromosomal protein HMG-17 OS=Homo sapiens OX=9606 GN=HMGN2 PE=1 SV=3	8.459845656	SPVL3	MAGE-A4	8.12E-05	-3.080631343	16314.77185	10634.52109	12794.15389	121280.3923	110173.3554	104769.6782
GKSLVSVTKEG	11	31.7004	1103.617855	37.52	sp|P08238|HS90B_HUMAN Heat shock protein HSP 90-beta OS=Homo sapiens OX=9606 GN=HSP90AB1 PE=1 SV=4	367.5324723	SPVL3	MAGE-A4	8.23E-05	-8.521727911	128.8631277	40.90826358	113.1703688	37686.30543	35854.62226	30449.35692	53.529
FRSGKYDLDFKSPDD	15	46.62871667	1788.833302	25.97	sp|P06733|ENOA_HUMAN Alpha-enolase OS=Homo sapiens OX=9606 GN=ENO1 PE=1 SV=2	2.74430764	SPVL3	MAGE-A4	8.25E-05	-1.456442218	33410.61977	33274.85349	28042.87334	87308.07453	89671.15128	82984.49948
LTSRSNAQRQEISAAFKTL	19	47.5433	2120.132376	23.71	sp|P08758|ANXA5_HUMAN Annexin A5 OS=Homo sapiens OX=9606 GN=ANXA5 PE=1 SV=2	10.05375449	SPVL3	MAGE-A4	8.47E-05	-3.329662459	8984.881332	10537.56891	11081.38619	128743.6796	84132.72117	94807.05706
PPAGSAPGEHVFVKG	15	37.88021667	1448.741049	21.67	sp|P54577|SYYC_HUMAN Tyrosine--tRNA ligase, cytoplasmic OS=Homo sapiens OX=9606 GN=YARS PE=1 SV=4	3.091241091	SPVL3	MAGE-A4	8.51E-05	-1.628186177	40941.81377	47611.24829	46203.16557	153703.4227	131143.5379	131717.0276
LLKNSPLVSRLTL	13	57.27625	1452.902247	30.17	sp|P40926|MDHM_HUMAN Malate dehydrogenase, mitochondrial OS=Homo sapiens OX=9606 GN=MDH2 PE=1 SV=3	275.6512457	SPVL3	MAGE-A4	8.81E-05	-8.106700311	82.90942454	39.83770177	132.8307035	22732.4028	21119.03558	26598.90878	10.517
VRLVPGRHDIA	11	35.1944	1231.714134	25.98	sp|P08579|RU2B_HUMAN U2 small nuclear ribonucleoprotein B'' OS=Homo sapiens OX=9606 GN=SNRPB2 PE=1 SV=1	14.20147467	SPVL3	MAGE-A4	8.97E-05	-3.82796884	3120.299087	4284.535775	5272.141516	66230.04878	61333.5341	52468.17599	33.688
AKKGLTPSQIG	11	31.16056667	1098.63938	21.73	sp|P62277|RS13_HUMAN 40S ribosomal protein S13 OS=Homo sapiens OX=9606 GN=RPS13 PE=1 SV=2	16550.84348	SPVL3	MAGE-A4	9.07E-05	-13.80044299	3.62525701	1	2.623193961	35675.04588	33380.41685	34361.67129	90
VRVLSAPPHFHFGQTNRTPEF	21	52.42678333	2436.246792	23.61	sp|P26641|EF1G_HUMAN Elongation factor 1-gamma OS=Homo sapiens OX=9606 GN=EEF1G PE=1 SV=3	123.8420481	SPVL3	MAGE-A4	9.09E-05	-6.952357425	2801.510452	1165.944965	1568.272913	291507.2977	165443.0509	228605.5853
PVRVVSIGVPVSEL	14	66.89481667	1449.853921	37.65	sp|P49588|SYAC_HUMAN Alanine--tRNA ligase, cytoplasmic OS=Homo sapiens OX=9606 GN=AARS PE=1 SV=2	91.51212505	SPVL3	MAGE-A4	9.33E-05	-6.515891003	3232.077234	5537.413865	8650.356476	479145.0125	583094.2138	531888.0433	78.75
DSGDGVTHTVPIYEG	15	55.6493166666667;57.5326;58.6288333333333	1545.69732109139;1545.69546487389;1545.69329436147	36.72;23.47;26.31	sp|P60709|ACTB_HUMAN Actin, cytoplasmic 1 OS=Homo sapiens OX=9606 GN=ACTB PE=1 SV=1	97.0327181531903;12.9333086920095;55.583586817975	SPVL3	MAGE-A4	9.45E-05	-6.290826178	11406.40543	7262.503132	6979.09843	689045.1628	696930.6943	622104.096
TTAPPSSPKVTYKAPVPTGEVY	22	50.60615	2289.190886	27.19	sp|P27824|CALX_HUMAN Calnexin OS=Homo sapiens OX=9606 GN=CANX PE=1 SV=2	17.91459006	SPVL3	MAGE-A4	9.48E-05	-4.163063126	6157.382142	4715.235272	3381.105777	94606.12165	84898.54979	75844.9364
IDTHTAKYD	9	29.74391667	1062.498671	41.44	sp|P00918|CAH2_HUMAN Carbonic anhydrase 2 OS=Homo sapiens OX=9606 GN=CA2 PE=1 SV=2	58.67392206	SPVL3	MAGE-A4	9.48E-05	-5.874647527	289.2502175	690.5006544	456.5366984	27636.31712	31932.14486	24704.16298	95
DEDDDVDTKKQKTDEDD	17	25.77198333	2009.81832	45.4	sp|P06454|PTMA_HUMAN Prothymosin alpha OS=Homo sapiens OX=9606 GN=PTMA PE=1 SV=2	32.4010217	SPVL3	MAGE-A4	9.59E-05	-5.017967401	466.3350031	273.5197045	511.811409	14550.39541	15209.64681	10795.21879
KSTGKENKITITND	14	27.61301667	1547.817804	20.51	sp|P11142|HSP7C_HUMAN Heat shock cognate 71 kDa protein OS=Homo sapiens OX=9606 GN=HSPA8 PE=1 SV=1;sp|P54652|HSP72_HUMAN Heat shock-related 70 kDa protein 2 OS=Homo sapiens OX=9606 GN=HSPA2 PE=1 SV=1	9.525201629	SPVL3	MAGE-A4	9.71E-05	-3.251749632	2292.198066	1681.737621	2076.081804	23590.75043	16425.61656	17611.26947	100
IPLDKTVVNKDVFRD	15	49.048625	1757.964611	33.41	sp|P61353|RL27_HUMAN 60S ribosomal protein L27 OS=Homo sapiens OX=9606 GN=RPL27 PE=1 SV=2	93.54258565	SPVL3	MAGE-A4	9.92E-05	-6.547551402	722.3995503	1943.784563	1237.224724	132037.7539	129119.7811	103977.4204
VAGFGRKGHAVGD	13	28.5247	1269.656235	25.38	sp|P62266|RS23_HUMAN 40S ribosomal protein S23 OS=Homo sapiens OX=9606 GN=RPS23 PE=1 SV=3	285.6164828	SPVL3	MAGE-A4	0.000101576	-8.157935429	95.50165798	46.19814166	168.0168005	29907.50219	29357.22467	29195.43912	100
PSDEPIAEAPFKFD	14	67.20236667	1561.7288	42.01	sp|P28482|MK01_HUMAN Mitogen-activated protein kinase 1 OS=Homo sapiens OX=9606 GN=MAPK1 PE=1 SV=3	834.4337467	SPVL3	MAGE-A4	0.000102372	-9.704653695	52.65039613	181.1727457	210.2698763	121345.171	140821.8108	108399.2192	100
LFRGTLD	7	45.36613333	820.443747	21.54	sp|P11142|HSP7C_HUMAN Heat shock cognate 71 kDa protein OS=Homo sapiens OX=9606 GN=HSPA8 PE=1 SV=1	2.948483762	SPVL3	MAGE-A4	0.000103219	-1.559973249	143109.1417	122221.9249	128205.6252	415481.8258	396111.6442	348743.0759
LEINPDHSIIET	12	57.93546667	1379.692812	21.5	sp|P07900|HS90A_HUMAN Heat shock protein HSP 90-alpha OS=Homo sapiens OX=9606 GN=HSP90AA1 PE=1 SV=5	8.872486499	SPVL3	MAGE-A4	0.000104271	-3.149338474	6059.115124	4260.715278	4725.502865	52713.9046	42872.85006	37902.76162	63.333
PAILRPGRLDQL	12	51.9487	1347.798841	23.54	sp|P55072|TERA_HUMAN Transitional endoplasmic reticulum ATPase OS=Homo sapiens OX=9606 GN=VCP PE=1 SV=4	2.624676232	SPVL3	MAGE-A4	0.000106997	-1.39213947	83728.09952	94104.24289	77286.9733	234808.8327	220767.1793	214029.5923	49.5
SFTRGSDSLIKGKK	14	29.47501667	1522.847114	27.06	sp|Q99623|PHB2_HUMAN Prohibitin-2 OS=Homo sapiens OX=9606 GN=PHB2 PE=1 SV=2	182.9688817	SPVL3	MAGE-A4	0.000107047	-7.515454494	246.7333258	79.80592095	96.87243551	27154.85269	25265.33138	25050.97794	90
APAGRKVGL	9	28.89678333	867.5285653	24.86	sp|P62917|RL8_HUMAN 60S ribosomal protein L8 OS=Homo sapiens OX=9606 GN=RPL8 PE=1 SV=2	21.03671196	SPVL3	MAGE-A4	0.000108309	-4.394837324	793.2065397	827.8364523	450.8703804	13387.20354	15905.33578	14293.7055	18.115
YHFKVDNDENEHQLSL	16	48.85206667	1986.905477	23.83	sp|P06748|NPM_HUMAN Nucleophosmin OS=Homo sapiens OX=9606 GN=NPM1 PE=1 SV=2	11.61316404	SPVL3	MAGE-A4	0.000108315	-3.537689187	4420.131065	4127.266156	2683.764212	45599.00403	45125.69258	39704.62349
AKHAVSEGTKAVTKYTSSK	19	28.71076667	1992.0643	33.56	sp|P62807|H2B1C_HUMAN Histone H2B type 1-C/E/F/G/I OS=Homo sapiens OX=9606 GN=H2BC4 PE=1 SV=4	51.91152317	SPVL3	MAGE-A4	0.000110922	-5.697982914	901.5528194	651.2346203	369.7543871	36518.37691	32171.03043	31112.66725
YVKRALANSL	10	35.89655	1133.655836	24.3	sp|P04075|ALDOA_HUMAN Fructose-bisphosphate aldolase A OS=Homo sapiens OX=9606 GN=ALDOA PE=1 SV=2	2.620816385	SPVL3	MAGE-A4	0.00011174	-1.390016281	11684.16261	11182.03303	13250.3727	34021.74936	30152.82319	30480.32151	12.074
TAKDALSSVQESQVA	15	46.0057	1532.76933	29.55	sp|P02656|APOC3_HUMAN Apolipoprotein C-III OS=Homo sapiens OX=9606 GN=APOC3 PE=1 SV=1	222.341	SPVL3	MAGE-A4	0.000112256	-7.796630198	86.48258345	271.0064817	94.4412085	33834.66186	34542.09451	32105.87261
YSEKGESSGKNVTL	14	32.9818	1497.730711	34.69	sp|P36578|RL4_HUMAN 60S ribosomal protein L4 OS=Homo sapiens OX=9606 GN=RPL4 PE=1 SV=5	388.0003613	SPVL3	MAGE-A4	0.000113207	-8.599914185	92.37177894	92.45635572	306.5473567	69950.06051	66226.93143	54476.8762	39.889
GPFKPDHYRY	10	36.22338333	1278.614458	26.4	sp|P23526|SAHH_HUMAN Adenosylhomocysteinase OS=Homo sapiens OX=9606 GN=AHCY PE=1 SV=4	2.402955347	SPVL3	MAGE-A4	0.000113856	-1.26480984	42973.63873	44555.26565	47225.82029	119207.3662	103217.5819	101384.638	30.545
LKEKKEVVEEAENGRD	16	29.0409333333333;29.0936833333333	1871.96009747405;1871.9601170825	39.5;29.95	sp|P06454|PTMA_HUMAN Prothymosin alpha OS=Homo sapiens OX=9606 GN=PTMA PE=1 SV=2	4501.07658651913;Inf	SPVL3	MAGE-A4	0.000115088	-12.20418403	15.26079347	11.10407287	73.28558737	171343.259	146518.7453	152361.9466
YDHLPEQAFY	10	58.57723333	1281.565051	22.09	sp|P06576|ATPB_HUMAN ATP synthase subunit beta, mitochondrial OS=Homo sapiens OX=9606 GN=ATP5F1B PE=1 SV=3	9.345287312	SPVL3	MAGE-A4	0.000116856	-3.224239019	4468.107352	6068.935103	6180.051664	42096.21813	60368.88155	53760.94788	38.5
LRNVSTGD	8	27.666	860.4352677	21.21	sp|P13645|K1C10_HUMAN Keratin, type I cytoskeletal 10 OS=Homo sapiens OX=9606 GN=KRT10 PE=1 SV=6	2.349250198	SPVL3	MAGE-A4	0.00011718	-1.23220037	3357.483598	3228.827751	3441.428318	8446.147542	8057.446525	7054.075326	100
PAPVAEEAAPSAVEEGAAAD	20	55.20306667	1850.854985	35.61	sp|P35611|ADDA_HUMAN Alpha-adducin OS=Homo sapiens OX=9606 GN=ADD1 PE=1 SV=2	58.48092614	SPVL3	MAGE-A4	0.000117285	-5.869894254	351.8223635	791.7843392	365.3860928	34437.24868	27430.33686	26379.71067
PGAKISV	7	34.68828333	670.4006679	20.49	sp|P04843|RPN1_HUMAN Dolichyl-diphosphooligosaccharide--protein glycosyltransferase subunit 1 OS=Homo sapiens OX=9606 GN=RPN1 PE=1 SV=1	16.86079801	SPVL3	MAGE-A4	0.000118828	-4.075600915	734.7105563	1279.372898	1331.534666	18813.27236	18466.3169	19130.20211
YHRYLAE	7	31.59208333	950.4615287	29.89	sp|P62258|1433E_HUMAN 14-3-3 protein epsilon OS=Homo sapiens OX=9606 GN=YWHAE PE=1 SV=1	157.1475488	SPVL3	MAGE-A4	0.000120099	-7.295975959	104.752468	343.2036601	165.4798926	35122.19371	31331.20882	29946.56446
AKRVIISAPSAD	12	36.11736667	1226.699004	24.8	sp|P04406|G3P_HUMAN Glyceraldehyde-3-phosphate dehydrogenase OS=Homo sapiens OX=9606 GN=GAPDH PE=1 SV=3	17415.58603	SPVL3	MAGE-A4	0.000121595	-12.99138049	1	1.756441959	1	13140.43929	13914.26813	3534.758635	85
QKGVYGE	7	46.03745	779.381293	21.98	sp|Q8N3K9|CMYA5_HUMAN Cardiomyopathy-associated protein 5 OS=Homo sapiens OX=9606 GN=CMYA5 PE=1 SV=3	5.976979959	SPVL3	MAGE-A4	0.000122888	-2.579416705	3138.267806	2905.070047	2620.324676	13777.62447	19634.34136	18370.57149
SFRLAKSDEPK	11	30.61358333	1276.676723	22.33	sp|P07305|H10_HUMAN Histone H1.0 OS=Homo sapiens OX=9606 GN=H1-0 PE=1 SV=3	4.58742562	SPVL3	MAGE-A4	0.000124432	-2.197684766	2798.677148	2035.445048	2228.87216	11733.70679	10188.58679	10478.66767	40.875
KVIADNVKD	9	27.93766667	1000.555856	23.5	sp|P60174|TPIS_HUMAN Triosephosphate isomerase OS=Homo sapiens OX=9606 GN=TPI1 PE=1 SV=3	165.4994125	SPVL3	MAGE-A4	0.000124479	-7.370682285	103.2451103	39.18463251	33.78637515	9332.403806	10971.64323	8859.616943	53.235
KSKFKYKLVP	10	44.6116	1236.762641	25.87	sp|Q96T23|RSF1_HUMAN Remodeling and spacing factor 1 OS=Homo sapiens OX=9606 GN=RSF1 PE=1 SV=2	84.93651059	SPVL3	MAGE-A4	0.000126552	-6.408312935	255.3763566	626.4168197	278.5930061	40857.15087	28765.17496	28936.82744	52.647
AKHKELAPYD	10	28.25793333	1170.603428	38.29	sp|P39019|RS19_HUMAN 40S ribosomal protein S19 OS=Homo sapiens OX=9606 GN=RPS19 PE=1 SV=2	297.2375147	SPVL3	MAGE-A4	0.000127677	-8.215472401	111.6706543	28.84216353	48.65871583	20792.60857	19051.69268	16384.57527	95
LEEHAKLQA	9	30.61358333	1037.550133	33.75	sp|P51572|BAP31_HUMAN B-cell receptor-associated protein 31 OS=Homo sapiens OX=9606 GN=BCAP31 PE=1 SV=3	805.0381776	SPVL3	MAGE-A4	0.000128889	-9.652913392	95.96832254	20.99649139	27.08273784	42236.65847	40155.1593	33571.96079	57.273
GTGASGSFKLNKKAASGEGKPK	22	27.12776667	2119.139241	30.39	sp|P16402|H13_HUMAN Histone H1.3 OS=Homo sapiens OX=9606 GN=H1-3 PE=1 SV=2	9.200782221	SPVL3	MAGE-A4	0.000131124	-3.20175652	2080.02826	1355.438748	1341.627701	13899.06067	16269.97505	13783.97235
VVINQKGID	9	40.27781667	984.559753	27.83	sp|P40227|TCPZ_HUMAN T-complex protein 1 subunit zeta OS=Homo sapiens OX=9606 GN=CCT6A PE=1 SV=3	2.645345563	SPVL3	MAGE-A4	0.000134573	-1.403456195	34177.31338	34631.32314	38039.52888	103017.3357	95309.68713	84323.29742	90
VGRKGVITVKD	11	28.3651	1170.707716	28.02	sp|P10809|CH60_HUMAN 60 kDa heat shock protein, mitochondrial OS=Homo sapiens OX=9606 GN=HSPD1 PE=1 SV=2	64.26994751	SPVL3	MAGE-A4	0.000135905	-6.006072389	94.28942463	186.1239498	70.49110985	8525.530498	7146.41166	6880.670627	75
DLTGIPPAPRGVPQIEVTF	19	79.03818333	2006.080186	29.57	sp|P11021|BIP_HUMAN Endoplasmic reticulum chaperone BiP OS=Homo sapiens OX=9606 GN=HSPA5 PE=1 SV=2;sp|P34931|HS71L_HUMAN Heat shock 70 kDa protein 1-like OS=Homo sapiens OX=9606 GN=HSPA1L PE=1 SV=2;sp|P54652|HSP72_HUMAN Heat shock-related 70 kDa protein 2 OS=Homo sapiens OX=9606 GN=HSPA2 PE=1 SV=1	37840.8639	SPVL3	MAGE-A4	0.000139796	-14.48167576	3.057983821	1	1	67617.78055	16657.91926	31441.04975
SETGAGKHVPRAV	13	27.50693333	1307.694399	23.06	sp|P68363|TBA1B_HUMAN Tubulin alpha-1B chain OS=Homo sapiens OX=9606 GN=TUBA1B PE=1 SV=1	5.411355411	SPVL3	MAGE-A4	0.000142442	-2.435989999	6282.997726	5369.462387	4322.885016	31775.39952	27225.73725	27447.13354	66.667
PVGAIHNAESLRR	13	32.34046667	1418.773807	23.27	sp|Q9Y276|BCS1_HUMAN Mitochondrial chaperone BCS1 OS=Homo sapiens OX=9606 GN=BCS1L PE=1 SV=1	126.8227907	SPVL3	MAGE-A4	0.000144276	-6.986670218	249.6840629	80.86830667	204.8768213	23454.20561	23381.18878	21069.22979	90
EGSPIKVTL	9	53.48666667	942.5372895	22.62	sp|P06748|NPM_HUMAN Nucleophosmin OS=Homo sapiens OX=9606 GN=NPM1 PE=1 SV=2	82.56513135	SPVL3	MAGE-A4	0.000148847	-6.367460731	3168.563317	1046.236795	1779.538574	156312.3854	166557.091	172053.8846	9.727
DENPYFENKVL	11	61.7448	1366.635809	20.85	sp|Q01105|SET_HUMAN Protein SET OS=Homo sapiens OX=9606 GN=SET PE=1 SV=3	15.873097	SPVL3	MAGE-A4	0.000149829	-3.988511735	5664.341498	6921.774075	7870.555289	75039.67686	129454.1456	120216.8985	46.4
PNPADSQKSTQVE	13	29.79986667	1399.658947	43.11	sp|O75663|TIPRL_HUMAN TIP41-like protein OS=Homo sapiens OX=9606 GN=TIPRL PE=1 SV=2	22.36697688	SPVL3	MAGE-A4	0.000158811	-4.48329837	771.3124016	1694.594525	1189.83837	28002.36421	27540.38666	26225.21967	100
YNNDKSRDYTRPDLPSGD	18	38.62118333	2111.945761	22.64	sp|P26599|PTBP1_HUMAN Polypyrimidine tract-binding protein 1 OS=Homo sapiens OX=9606 GN=PTBP1 PE=1 SV=1	Inf	SPVL3	MAGE-A4	0.000162097	-12.48031293	1	1	1	1201.466603	4550.727072	11390.13442
PFSNSHNALKLRFPAEDEF	19	57.9104	2218.080934	24.64	sp|P12277|KCRB_HUMAN Creatine kinase B-type OS=Homo sapiens OX=9606 GN=CKB PE=1 SV=1	3.967100698	SPVL3	MAGE-A4	0.000167819	-1.988085018	244531.4383	235586.705	212238.9915	1074689.913	785553.2501	886407.3104
VVRHQLLKT	9	28.25793333	1092.676955	25.65	sp|P15954|COX7C_HUMAN Cytochrome c oxidase subunit 7C, mitochondrial OS=Homo sapiens OX=9606 GN=COX7C PE=1 SV=1	13.91762305	SPVL3	MAGE-A4	0.000168277	-3.798840934	2381.719785	1211.628167	1766.282894	25489.46626	24853.24821	24250.60733	17.342
LNVQNKNSSY	10	32.92936667	1165.573289	32.61	sp|P07437|TBB5_HUMAN Tubulin beta chain OS=Homo sapiens OX=9606 GN=TUBB PE=1 SV=2	80.7953721	SPVL3	MAGE-A4	0.00016983	-6.336200754	173.6644643	498.6007243	358.5709211	33398.7498	26645.23949	23242.79778	43
YDVEKNNSRIK	11	27.666	1364.704397	33.5	sp|P10412|H14_HUMAN Histone H1.4 OS=Homo sapiens OX=9606 GN=H1-4 PE=1 SV=2;sp|P16403|H12_HUMAN Histone H1.2 OS=Homo sapiens OX=9606 GN=H1-2 PE=1 SV=2;sp|P16402|H13_HUMAN Histone H1.3 OS=Homo sapiens OX=9606 GN=H1-3 PE=1 SV=2;sp|P16401|H15_HUMAN Histone H1.5 OS=Homo sapiens OX=9606 GN=H1-5 PE=1 SV=3	11.36134483	SPVL3	MAGE-A4	0.000171853	-3.506061709	3165.265679	2028.72791	1732.792076	27262.48046	25186.21619	26248.90381	56.364
IQVYEGERA	9	39.14018333	1063.529844	20.39	sp|P0DMV8|HS71A_HUMAN Heat shock 70 kDa protein 1A OS=Homo sapiens OX=9606 GN=HSPA1A PE=1 SV=1;sp|P11142|HSP7C_HUMAN Heat shock cognate 71 kDa protein OS=Homo sapiens OX=9606 GN=HSPA8 PE=1 SV=1;sp|P34931|HS71L_HUMAN Heat shock 70 kDa protein 1-like OS=Homo sapiens OX=9606 GN=HSPA1L PE=1 SV=2;sp|P17066|HSP76_HUMAN Heat shock 70 kDa protein 6 OS=Homo sapiens OX=9606 GN=HSPA6 PE=1 SV=2	71.97594298	SPVL3	MAGE-A4	0.000172651	-6.16944288	4306.502422	6314.20448	2135.478052	334110.7385	310222.0502	273805.6521	15.374
PAPATTFAHL	10	52.22846667	1024.535847	22.96	sp|P06576|ATPB_HUMAN ATP synthase subunit beta, mitochondrial OS=Homo sapiens OX=9606 GN=ATP5F1B PE=1 SV=3	6.250857493	SPVL3	MAGE-A4	0.000174649	-2.644054112	11253.69183	10682.76373	7774.430869	70859.10536	59196.33409	55663.07764	38.9
ALTNGIYPHKLV	12	48.42310833	1324.750699	38.33	sp|Q02878|RL6_HUMAN 60S ribosomal protein L6 OS=Homo sapiens OX=9606 GN=RPL6 PE=1 SV=3	750.6111058	SPVL3	MAGE-A4	0.000176654	-9.551921826	135.1774189	384.9041793	774.4750259	344164.2823	330629.3146	296914.9822	3.523
ENPYFENKVL	10	56.54621667	1251.612274	27.12	sp|Q01105|SET_HUMAN Protein SET OS=Homo sapiens OX=9606 GN=SET PE=1 SV=3	27.93329437	SPVL3	MAGE-A4	0.000180454	-4.803913826	2520.404064	2108.37675	1096.809219	52667.04143	52517.77473	54749.77569	47.6
SKEYFSKHN	9	21.25978333	1138.539669	26.7	sp|P32119|PRDX2_HUMAN Peroxiredoxin-2 OS=Homo sapiens OX=9606 GN=PRDX2 PE=1 SV=5	47.62629924	SPVL3	MAGE-A4	0.000182635	-5.573686545	81.38328763	76.50029399	101.754617	2244.41458	4854.699414	5266.492547	100
DVVHPAAKTL	10	36.13828333	1049.586971	34.01	sp|Q99832|TCPH_HUMAN T-complex protein 1 subunit eta OS=Homo sapiens OX=9606 GN=CCT7 PE=1 SV=2	646.1220976	SPVL3	MAGE-A4	0.000184923	-9.335663006	152.2754945	297.1766864	52.93783388	111949.9584	112031.717	100623.6147	18.415
VIAQGIGK	8	33.35306667	784.4802144	22.37	sp|P05387|RLA2_HUMAN 60S acidic ribosomal protein P2 OS=Homo sapiens OX=9606 GN=RPLP2 PE=1 SV=1	19.06574071	SPVL3	MAGE-A4	0.00018665	-4.252910676	765.9134524	778.8079784	1492.94937	21038.89647	19319.34013	17557.20725	43.286
FTSKGLFRAAVPSGASTGIYEA	22	58.95158333	2229.142717	20.91	sp|P06733|ENOA_HUMAN Alpha-enolase OS=Homo sapiens OX=9606 GN=ENO1 PE=1 SV=2	123.6487749	SPVL3	MAGE-A4	0.000189189	-6.950104135	446.5379928	740.3833128	1594.619188	128367.2095	107728.1816	107838.6831
FTSKGLFRAAVPSGASTGIYEA	22	58.95158333	2229.142717	26.53	sp|P09104|ENOG_HUMAN Gamma-enolase OS=Homo sapiens OX=9606 GN=ENO2 PE=1 SV=3	123.6487749	SPVL3	MAGE-A4	0.000189189	-6.950104135	446.5379928	740.3833128	1594.619188	128367.2095	107728.1816	107838.6831
EEEDVPGQAKDEL	13	45.8456	1457.653405	34.56	sp|P27797|CALR_HUMAN Calreticulin OS=Homo sapiens OX=9606 GN=CALR PE=1 SV=1	21.53936399	SPVL3	MAGE-A4	0.000189534	-4.428903746	1954.038961	3880.178486	1934.377518	60743.35525	56009.25678	50577.98261	59.545
VDGEPLGRVSFE	12	57.12996667	1303.641142	30.36	sp|P62937|PPIA_HUMAN Peptidyl-prolyl cis-trans isomerase A OS=Homo sapiens OX=9606 GN=PPIA PE=1 SV=2	853.7178457	SPVL3	MAGE-A4	0.000189541	-9.737615527	219.5271899	815.0679934	144.5866507	404912.1473	318434.0727	283342.3551	87.5
LEINPDHPIVETL	13	65.26245;65.33365	1488.77859239062;1488.77822354236	38.84;29.22	sp|P08238|HS90B_HUMAN Heat shock protein HSP 90-beta OS=Homo sapiens OX=9606 GN=HSP90AB1 PE=1 SV=4	Inf	SPVL3	MAGE-A4	0.000190439	-15.12085933	1	1	1	43315.49832	34678.57861	28899.95848	41.375
PATLTRPVHD	10	30.94226667	1105.58729	22.22	sp|P42771|CDN2A_HUMAN Cyclin-dependent kinase inhibitor 2A OS=Homo sapiens OX=9606 GN=CDKN2A PE=1 SV=2	38.98745883	SPVL3	MAGE-A4	0.000190705	-5.284938219	253.3951787	653.049843	380.5465899	19140.87865	15629.53496	15406.11886	100
SFQKALEKG	9	30.94226667	1006.544187	35.63	sp|P50991|TCPD_HUMAN T-complex protein 1 subunit delta OS=Homo sapiens OX=9606 GN=CCT4 PE=1 SV=4	40.13684508	SPVL3	MAGE-A4	0.000191195	-5.326855314	518.5399653	391.7537073	979.1772648	29242.36365	25106.80743	21488.23122	59.091
IEEKPKEVSEEQPVVTL	17	49.37046667	1953.028225	23.97	sp|P49321|NASP_HUMAN Nuclear autoantigenic sperm protein OS=Homo sapiens OX=9606 GN=NASP PE=1 SV=2	68.51261852	SPVL3	MAGE-A4	0.000198469	-6.09829782	1371.129641	3346.55259	1187.225311	149556.6671	117278.307	137725.7037
GPPGHPG	7	32.2882	617.290213	21.19	sp|P12107|COBA1_HUMAN Collagen alpha-1(XI) chain OS=Homo sapiens OX=9606 GN=COL11A1 PE=1 SV=4	1.682332732	SPVL3	MAGE-A4	0.000198904	-0.75046307	8535.941967	8623.436417	7641.224213	14072.80172	13636.32826	14013.73554
DKIRYESL	8	40.49441667	1022.542151	26	sp|P08238|HS90B_HUMAN Heat shock protein HSP 90-beta OS=Homo sapiens OX=9606 GN=HSP90AB1 PE=1 SV=4;sp|P07900|HS90A_HUMAN Heat shock protein HSP 90-alpha OS=Homo sapiens OX=9606 GN=HSP90AA1 PE=1 SV=5	2.407827154	SPVL3	MAGE-A4	0.000201118	-1.267731832	13677.59458	11399.48092	12157.34029	30897.92017	31291.39213	27464.7251	63.333
TNVPRASVPDGFLS	14	58.29531667	1458.746449	27.51	sp|P14174|MIF_HUMAN Macrophage migration inhibitory factor OS=Homo sapiens OX=9606 GN=MIF PE=1 SV=4	69.34610591	SPVL3	MAGE-A4	0.000208496	-6.115742966	373.4690156	1146.917579	712.1092881	60348.17757	48948.37555	45518.34282	90
GKGDVTITND	10	32.01948333	1018.493935	20.21	sp|P50991|TCPD_HUMAN T-complex protein 1 subunit delta OS=Homo sapiens OX=9606 GN=CCT4 PE=1 SV=4	11.24753241	SPVL3	MAGE-A4	0.000213656	-3.491536618	852.8831892	691.5020807	1317.623093	10175.99472	10964.82276	11049.71432	100
DEEKPKIED	9	29.63503333	1101.519804	31.17	sp|P08238|HS90B_HUMAN Heat shock protein HSP 90-beta OS=Homo sapiens OX=9606 GN=HSP90AB1 PE=1 SV=4	45.18504833	SPVL3	MAGE-A4	0.000214986	-5.497773561	521.4605464	343.7596903	184.4422775	17029.06577	15403.70987	14996.27579	90
THSSTFDAGAGIAL	14	58.03965	1346.646393	27.47	sp|P04406|G3P_HUMAN Glyceraldehyde-3-phosphate dehydrogenase OS=Homo sapiens OX=9606 GN=GAPDH PE=1 SV=3	7.888103194	SPVL3	MAGE-A4	0.000217989	-2.979678426	6605.601962	10546.14548	7683.407284	62908.48809	76277.24228	56716.53296	66.667
VQKAKLAEQAE	11	27.42455833	1213.666482	25.47	sp|P31946|1433B_HUMAN 14-3-3 protein beta/alpha OS=Homo sapiens OX=9606 GN=YWHAB PE=1 SV=3	92.50769504	SPVL3	MAGE-A4	0.00022433	-6.531501473	335.324333	283.746575	909.3239618	51190.73816	48394.57673	41802.97164	66.667
KVVVSPTKKVAVATPAKK	18	28.57756667	1850.1719	28.93	sp|P19338|NUCL_HUMAN Nucleolin OS=Homo sapiens OX=9606 GN=NCL PE=1 SV=3	6.048946589	SPVL3	MAGE-A4	0.000227157	-2.596683922	3527.006376	2221.620661	2519.660654	18081.91207	15947.01823	15985.50032
ATRSSAVRL	9	29.20303333	959.5507899	36.36	sp|P08670|VIME_HUMAN Vimentin OS=Homo sapiens OX=9606 GN=VIM PE=1 SV=4	1271.322788	SPVL3	MAGE-A4	0.000228753	-10.31211466	31.90623328	6.74078665	46.04229486	37915.63236	36993.94305	32757.88037	9.144
RVPTANVSVVDL	12	57.45226667	1268.708202	25.23	sp|P04406|G3P_HUMAN Glyceraldehyde-3-phosphate dehydrogenase OS=Homo sapiens OX=9606 GN=GAPDH PE=1 SV=3	17.99591509	SPVL3	MAGE-A4	0.000229183	-4.16959756	4025.490364	1864.318857	2241.376616	51560.74804	46568.64794	48198.73389	16.967
FDDEEAEEKAPVKKSIRD	18	35.05505833	2105.027433	31.44	sp|P06748|NPM_HUMAN Nucleophosmin OS=Homo sapiens OX=9606 GN=NPM1 PE=1 SV=2	6.270117789	SPVL3	MAGE-A4	0.000231321	-2.648492545	19826.40877	25145.25748	30521.88732	181290.0102	153033.6685	139029.7945
TRNPDDITNEE	11	35.50718333	1302.570157	36.23	sp|P07900|HS90A_HUMAN Heat shock protein HSP 90-alpha OS=Homo sapiens OX=9606 GN=HSP90AA1 PE=1 SV=5	35.74495346	SPVL3	MAGE-A4	0.000233026	-5.159667669	771.3839961	1614.695528	2004.660771	52886.71531	55156.71699	48903.37522	57.273
RTVSLGAGAKDEL	13	40.21681667	1315.710019	36.51	sp|P06748|NPM_HUMAN Nucleophosmin OS=Homo sapiens OX=9606 GN=NPM1 PE=1 SV=2	130.8799906	SPVL3	MAGE-A4	0.000235064	-7.032100739	2882.278941	1847.401569	7172.611857	566489.1364	517983.4386	473299.3376	32.056
GTGASGSFKLNKKA	14	28.3651	1364.741001	23.16	sp|P10412|H14_HUMAN Histone H1.4 OS=Homo sapiens OX=9606 GN=H1-4 PE=1 SV=2;sp|P16403|H12_HUMAN Histone H1.2 OS=Homo sapiens OX=9606 GN=H1-2 PE=1 SV=2;sp|P16402|H13_HUMAN Histone H1.3 OS=Homo sapiens OX=9606 GN=H1-3 PE=1 SV=2;sp|P16401|H15_HUMAN Histone H1.5 OS=Homo sapiens OX=9606 GN=H1-5 PE=1 SV=3	10.97935439	SPVL3	MAGE-A4	0.000236517	-3.456721317	2260.480942	1874.783623	1177.381125	20126.23324	19077.88463	19125.30188	85
ASGNKVKAEPAKIEA	15	28.63063333	1511.830824	29.91	sp|P00558|PGK1_HUMAN Phosphoglycerate kinase 1 OS=Homo sapiens OX=9606 GN=PGK1 PE=1 SV=3	89.49099162	SPVL3	MAGE-A4	0.000240864	-6.483670559	259.6416621	625.5603897	182.3063457	30920.66008	35922.11763	28689.60734
LISNSSDALDKIRYESLTD	19	59.95026667	2139.067002	31.68	sp|P07900|HS90A_HUMAN Heat shock protein HSP 90-alpha OS=Homo sapiens OX=9606 GN=HSP90AA1 PE=1 SV=5	201.7984694	SPVL3	MAGE-A4	0.000243655	-7.656771422	1296.743848	3820.8643	5493.296659	619021.5131	815149.044	707093.792
DEAQSKRGILT	11	32.87383333	1216.641394	36.3	sp|P60709|ACTB_HUMAN Actin, cytoplasmic 1 OS=Homo sapiens OX=9606 GN=ACTB PE=1 SV=1	20.62313773	SPVL3	MAGE-A4	0.00024733	-4.366191944	1478.176686	646.0716007	1044.040805	24697.79455	20942.26946	19699.99828	77.5
ILSGDKSENVQD	12	34.37466667	1303.626154	30.58	sp|P11142|HSP7C_HUMAN Heat shock cognate 71 kDa protein OS=Homo sapiens OX=9606 GN=HSPA8 PE=1 SV=1	396.3856501	SPVL3	MAGE-A4	0.000252662	-8.630760925	367.5710255	84.05400036	75.96479154	69599.4858	72410.57088	67118.97612	57.273
PRDSPRYPVVPVHLDTTI	18	56.2373;71.0054166666667;72.1650333333333;73.1169166666667;74.00675;74.1850166666667;74.9043166666667;75.9902916666667	2061.10031778079;2061.0981038954;2061.09717547968;2061.09806107272;2061.09764760397;2061.09702659171;2061.09369455837;2061.09668650169	38.13;26.29;32.34;26.02;35.87;33.45;33.16;28.68	sp|P12724|ECP_HUMAN Eosinophil cationic protein OS=Homo sapiens OX=9606 GN=RNASE3 PE=1 SV=2	3.68083629001492;19.5107894616034;2.76587697426741;1.66068952103626;9.7006155078819;3.20305313760028;295.773034864367;5.3952623402558	SPVL3;MAGE-A4	MAGE-A4;SPVL3	0.000254731	-0.40876602	3807794.276	5227063.475	1808626.052	5174441.664	4467206.229	4753617.241
AGAGIALNDHF	11	54.65	1084.530703	20.9	sp|P04406|G3P_HUMAN Glyceraldehyde-3-phosphate dehydrogenase OS=Homo sapiens OX=9606 GN=GAPDH PE=1 SV=3	2.511873329	SPVL3	MAGE-A4	0.000256271	-1.328763713	18778.11383	22167.49636	19328.35445	50377.8667	55322.51193	45700.1856	46.8
PYQYPALTPEQKKELSD	17	49.37046667	2005.997467	29.6	sp|P04075|ALDOA_HUMAN Fructose-bisphosphate aldolase A OS=Homo sapiens OX=9606 GN=ALDOA PE=1 SV=2	101.3296256	SPVL3	MAGE-A4	0.000264861	-6.662912225	396.5399115	1455.422338	912.4161095	108831.8647	91667.10878	79614.4508
ADKVPKTAENF	11	35.58618333	1218.624843	21.12	sp|P62937|PPIA_HUMAN Peptidyl-prolyl cis-trans isomerase A OS=Homo sapiens OX=9606 GN=PPIA PE=1 SV=2	13.71090498	SPVL3	MAGE-A4	0.00026487	-3.777251893	1702.131396	1944.68915	1170.950242	23057.81423	26941.28652	16056.89673	36.583
EAIPRALAENSGVKANEVISKL	22	57.74696667	2308.27539	38.58	sp|P50990|TCPQ_HUMAN T-complex protein 1 subunit theta OS=Homo sapiens OX=9606 GN=CCT8 PE=1 SV=4	3.088754857	SPVL3	MAGE-A4	0.000268431	-1.627025374	109892.5274	97201.11402	82748.5462	317578.9789	304593.3269	273079.1593
KPVSPLL	7	45.03983333	752.4790075	20.64	sp|P12277|KCRB_HUMAN Creatine kinase B-type OS=Homo sapiens OX=9606 GN=CKB PE=1 SV=1;sp|P12532|KCRU_HUMAN Creatine kinase U-type, mitochondrial OS=Homo sapiens OX=9606 GN=CKMT1A PE=1 SV=1	3.824027813	SPVL3	MAGE-A4	0.000281322	-1.935093016	20004.74471	22295.11792	28013.34534	98154.62213	89255.51503	81469.52574
EDVQPHDLGKVGEVIVTKDD	20	51.52328333	2192.099372	31.71	sp|P10809|CH60_HUMAN 60 kDa heat shock protein, mitochondrial OS=Homo sapiens OX=9606 GN=HSPD1 PE=1 SV=2	74.40575211	SPVL3	MAGE-A4	0.000283927	-6.217342251	98.48514389	53.83794742	136.5077	5683.548463	10813.24227	4993.881528
FNEKSKEL	8	29.2591	993.5132027	32.15	sp|P13645|K1C10_HUMAN Keratin, type I cytoskeletal 10 OS=Homo sapiens OX=9606 GN=KRT10 PE=1 SV=6	2.491318358	SPVL3	MAGE-A4	0.000291478	-1.316909391	20519.90189	16206.61528	17788.55567	48568.22741	43597.15902	43649.01533	40.5
GKVKVGVNGFGRIGRLVT	18	46.49443333	1856.110278	27.16	sp|P04406|G3P_HUMAN Glyceraldehyde-3-phosphate dehydrogenase OS=Homo sapiens OX=9606 GN=GAPDH PE=1 SV=3	5.626747738	SPVL3	MAGE-A4	0.000296292	-2.492301285	37080.32683	42905.70943	39440.53088	273896.6272	170061.9844	228024.5549
GPAGPAGPR	9	26.36818333	778.4081483	24.97	sp|P08123|CO1A2_HUMAN Collagen alpha-2(I) chain OS=Homo sapiens OX=9606 GN=COL1A2 PE=1 SV=7	3.838206748	SPVL3	MAGE-A4	0.000300378	-1.940432425	3044.705398	3335.286852	2533.005325	11221.5522	13093.12588	9895.249357	37.364
THSSTFDAGAGIALNDHF	18	58.03965	1859.843396	39.06	sp|P04406|G3P_HUMAN Glyceraldehyde-3-phosphate dehydrogenase OS=Homo sapiens OX=9606 GN=GAPDH PE=1 SV=3	31.18180424	SPVL3	MAGE-A4	0.00030206	-4.962632503	3123.042041	8302.193507	3988.946244	171394.2456	168756.2626	140491.491
DEEEDVPGQAKDEL	14	50.26278333	1572.678271	42.37	sp|P27797|CALR_HUMAN Calreticulin OS=Homo sapiens OX=9606 GN=CALR PE=1 SV=1	17.83766436	SPVL3	MAGE-A4	0.000304224	-4.156854818	2905.120693	1928.920344	1869.018417	54781.26043	37239.80607	27545.8582	73.75
KAAKPSVPKVPKG	13	28.25793333	1305.813566	23.43	sp|Q92522|H1X_HUMAN Histone H1x OS=Homo sapiens OX=9606 GN=H1FX PE=1 SV=1	4.85933515	SPVL3	MAGE-A4	0.000311686	-2.280758939	4512.362592	2838.917447	3288.362244	17602.65528	16765.07547	17333.85698	87.5
GEEQNKEALQDVEDENQ	17	44.2016	1973.845369	60.31	sp|P62258|1433E_HUMAN 14-3-3 protein epsilon OS=Homo sapiens OX=9606 GN=YWHAE PE=1 SV=1	33.47639029	SPVL3	MAGE-A4	0.00031366	-5.065072067	1440.678889	3021.321147	1162.455368	62233.00424	74661.45368	51392.00637
TGASGSFKLNKKAASGEAKPK	21	27.39803333	2076.133696	36.46	sp|P10412|H14_HUMAN Histone H1.4 OS=Homo sapiens OX=9606 GN=H1-4 PE=1 SV=2;sp|P16403|H12_HUMAN Histone H1.2 OS=Homo sapiens OX=9606 GN=H1-2 PE=1 SV=2;sp|P16401|H15_HUMAN Histone H1.5 OS=Homo sapiens OX=9606 GN=H1-5 PE=1 SV=3	5.298745101	SPVL3	MAGE-A4	0.000315642	-2.405650727	19088.67779	12869.93493	12589.55359	87063.58276	73353.14712	75632.64809
ISKQEYDESGPSIVHRK	17	32.23298333	1972.002102	35.47	sp|P60709|ACTB_HUMAN Actin, cytoplasmic 1 OS=Homo sapiens OX=9606 GN=ACTB PE=1 SV=1	10.00832773	SPVL3	MAGE-A4	0.000318369	-3.323129033	5157.659542	2620.504483	3134.041461	36080.25835	36892.54137	36240.12908
AVVVKKIETRDGKLVSESSDVLPK	24	43.04865833	2596.478848	48.53	sp|P05787|K2C8_HUMAN Keratin, type II cytoskeletal 8 OS=Homo sapiens OX=9606 GN=KRT8 PE=1 SV=7	6.536627746	SPVL3	MAGE-A4	0.000322192	-2.70854654	78964.94177	71726.01308	48258.36046	490288.3249	395331.4581	414837.8315
KSAGAAKRKASGPPVSELITK	21	30.94226667	2095.211403	36.36	sp|P10412|H14_HUMAN Histone H1.4 OS=Homo sapiens OX=9606 GN=H1-4 PE=1 SV=2	17838.72751	SPVL3	MAGE-A4	0.000324275	-13.77980948	1	7.453864222	1	54863.73308	37655.76046	40447.95925
RVTSAHKGPDETL	13	28.0467	1409.726599	25.25	sp|P22234|PUR6_HUMAN Multifunctional protein ADE2 OS=Homo sapiens OX=9606 GN=PAICS PE=1 SV=3	63.30269798	SPVL3	MAGE-A4	0.000331904	-5.984195084	448.0111042	131.1122796	195.5181459	13590.381	18493.05081	16953.467	11.269
TVRKEVL	7	31.05141667	843.5173842	21.3	sp|Q5T2Q4|CCYL2_HUMAN Cyclin-Y-like protein 2 OS=Homo sapiens OX=9606 GN=CCNYL2 PE=3 SV=2	4483.853889	SPVL3	MAGE-A4	0.000339216	-11.69865217	1	0.128567867	2.736907286	1458.213106	6894.710897	4495.447909
IKKGEDFVKTLK	12	33.14228333	1404.833032	24.29	sp|P40926|MDHM_HUMAN Malate dehydrogenase, mitochondrial OS=Homo sapiens OX=9606 GN=MDH2 PE=1 SV=3	8770.652657	SPVL3	MAGE-A4	0.000345556	-12.70783793	1	6.431565965	1	20107.71055	18008.24899	18293.07157	75
DVGTDEEEETAKESTAEKDEL	21	47.5622	2324.002353	36.63	sp|P14625|ENPL_HUMAN Endoplasmin OS=Homo sapiens OX=9606 GN=HSP90B1 PE=1 SV=1	202.582631	SPVL3	MAGE-A4	0.000345654	-7.662366676	965.8578638	228.2576688	215.6434594	97226.01274	98828.73005	89537.94293
KEEDEEEDVPGQAKDEL	17	43.2635	1958.859301	31.31	sp|P27797|CALR_HUMAN Calreticulin OS=Homo sapiens OX=9606 GN=CALR PE=1 SV=1	85.25537412	SPVL3	MAGE-A4	0.000350154	-6.413718873	1155.506132	402.0847502	323.1914274	62474.78664	54369.6673	43502.3455
YDVEKNNSRIKLGLK	15	38.33811667	1775.988422	26.66	sp|P10412|H14_HUMAN Histone H1.4 OS=Homo sapiens OX=9606 GN=H1-4 PE=1 SV=2;sp|P16403|H12_HUMAN Histone H1.2 OS=Homo sapiens OX=9606 GN=H1-2 PE=1 SV=2;sp|P16402|H13_HUMAN Histone H1.3 OS=Homo sapiens OX=9606 GN=H1-3 PE=1 SV=2;sp|P16401|H15_HUMAN Histone H1.5 OS=Homo sapiens OX=9606 GN=H1-5 PE=1 SV=3	162.3059859	SPVL3	MAGE-A4	0.000360854	-7.342572398	753.4720447	152.6519678	266.2517843	72796.8007	57589.42695	59897.38195
KKALAAAGYDVEKNNS	16	31.21336667	1677.864627	41.24	sp|P10412|H14_HUMAN Histone H1.4 OS=Homo sapiens OX=9606 GN=H1-4 PE=1 SV=2;sp|P16403|H12_HUMAN Histone H1.2 OS=Homo sapiens OX=9606 GN=H1-2 PE=1 SV=2;sp|P16402|H13_HUMAN Histone H1.3 OS=Homo sapiens OX=9606 GN=H1-3 PE=1 SV=2	6.440615704	SPVL3	MAGE-A4	0.000363863	-2.687198612	9048.345231	5590.860504	8658.698214	56416.44636	49020.10987	44616.28981
IVNTNVPRASVPDGF	15	56.90023333	1584.825883	46.31	sp|P14174|MIF_HUMAN Macrophage migration inhibitory factor OS=Homo sapiens OX=9606 GN=MIF PE=1 SV=4	249.689508	SPVL3	MAGE-A4	0.000364501	-7.96399139	601.5002092	615.2450822	131.5527528	106787.7392	121841.1236	108027.0125
PTGKIGPKKPLPDHVS	16	30.07138333	1669.951899	36.13	sp|P23396|RS3_HUMAN 40S ribosomal protein S3 OS=Homo sapiens OX=9606 GN=RPS3 PE=1 SV=2	1742.922402	SPVL3	MAGE-A4	0.000365809	-10.76729262	377.5063619	39.39609047	50.55634733	282529.3797	280651.4417	251563.5928
VAKVNTL	7	32.92936667	743.4534419	22.82	sp|P62750|RL23A_HUMAN 60S ribosomal protein L23a OS=Homo sapiens OX=9606 GN=RPL23A PE=1 SV=1	167.6133824	SPVL3	MAGE-A4	0.000372198	-7.388993529	97.05138931	35.71264579	182.7042427	19514.8052	17317.42931	16044.47057
AALKKAL	7	27.666	713.4792825	20.79	sp|P10412|H14_HUMAN Histone H1.4 OS=Homo sapiens OX=9606 GN=H1-4 PE=1 SV=2;sp|P16403|H12_HUMAN Histone H1.2 OS=Homo sapiens OX=9606 GN=H1-2 PE=1 SV=2;sp|P16402|H13_HUMAN Histone H1.3 OS=Homo sapiens OX=9606 GN=H1-3 PE=1 SV=2;sp|P16401|H15_HUMAN Histone H1.5 OS=Homo sapiens OX=9606 GN=H1-5 PE=1 SV=3	Inf	SPVL3	MAGE-A4	0.000376145	-11.56719875	1	1	1	457.6329454	4871.056893	3774.530295
GTLVQTKGTGASGSFKLNK	19	37.97225833	1893.035145	41.49	sp|P10412|H14_HUMAN Histone H1.4 OS=Homo sapiens OX=9606 GN=H1-4 PE=1 SV=2;sp|P16403|H12_HUMAN Histone H1.2 OS=Homo sapiens OX=9606 GN=H1-2 PE=1 SV=2;sp|P16402|H13_HUMAN Histone H1.3 OS=Homo sapiens OX=9606 GN=H1-3 PE=1 SV=2;sp|P16401|H15_HUMAN Histone H1.5 OS=Homo sapiens OX=9606 GN=H1-5 PE=1 SV=3	3.522178278	SPVL3	MAGE-A4	0.000377572	-1.816467934	158097.5529	116606.6126	108817.1075	455202.1534	448220.7111	447407.4319
IIANDQGNRTTPSY	14	40.49441667	1548.755903	47.5	sp|P0DMV8|HS71A_HUMAN Heat shock 70 kDa protein 1A OS=Homo sapiens OX=9606 GN=HSPA1A PE=1 SV=1;sp|P11142|HSP7C_HUMAN Heat shock cognate 71 kDa protein OS=Homo sapiens OX=9606 GN=HSPA8 PE=1 SV=1;sp|P34931|HS71L_HUMAN Heat shock 70 kDa protein 1-like OS=Homo sapiens OX=9606 GN=HSPA1L PE=1 SV=2;sp|P54652|HSP72_HUMAN Heat shock-related 70 kDa protein 2 OS=Homo sapiens OX=9606 GN=HSPA2 PE=1 SV=1	17577.88649	SPVL3	MAGE-A4	0.000380264	-13.80519847	8.773077339	1	1	55655.16731	50499.7287	48057.26159	50
IIANDQGNRTTPSY	14	40.49441667	1548.755903	47.5	sp|P17066|HSP76_HUMAN Heat shock 70 kDa protein 6 OS=Homo sapiens OX=9606 GN=HSPA6 PE=1 SV=2	17577.88649	SPVL3	MAGE-A4	0.000380264	-13.80519847	8.773077339	1	1	55655.16731	50499.7287	48057.26159	29.038
AVVGEPGITVTHL	13	58.18998333	1291.713742	27.8	sp|P29401|TKT_HUMAN Transketolase OS=Homo sapiens OX=9606 GN=TKT PE=1 SV=3	17059.50775	SPVL3	MAGE-A4	0.000390461	-13.76583948	1	8.900066326	1	54898.40451	48347.8277	48584.51826	9.95
PRLQKGHPTGSRLAD	15	26.6394	1631.886853	20.04	sp|Q9UPT8|ZC3H4_HUMAN Zinc finger CCCH domain-containing protein 4 OS=Homo sapiens OX=9606 GN=ZC3H4 PE=1 SV=3	2.772693026	SPVL3	MAGE-A4	0.000400131	-1.4712879	20602.46268	23797.60788	24541.9866	71035.98437	65249.92713	54869.2496
IRPDGEKKAYVRLAPDYD	18	41.10435	2105.091165	29.9	sp|P62750|RL23A_HUMAN 60S ribosomal protein L23a OS=Homo sapiens OX=9606 GN=RPL23A PE=1 SV=1	9.343437379	SPVL3	MAGE-A4	0.000414254	-3.223953404	6391.717489	6803.962878	10143.43153	95365.87325	60384.49859	62317.15867
KPLDLRPKKT	10	27.12776667	1194.74479	29.29	sp|P42766|RL35_HUMAN 60S ribosomal protein L35 OS=Homo sapiens OX=9606 GN=RPL35 PE=1 SV=2	11.93742863	SPVL3	MAGE-A4	0.000420816	-3.577420203	1570.583448	785.0685044	814.666007	13125.90534	13690.04355	11029.49548	31.35
GLRVVTCDTS	10	34.80635	1049.514509	22.5	sp|Q9UBU6|FA8A1_HUMAN Protein FAM8A1 OS=Homo sapiens OX=9606 GN=FAM8A1 PE=1 SV=1	3.013852512	MAGE-A4	SPVL3	0.000422291	1.591608818	4203.63994	4805.636887	4598.415613	1802.612198	1333.022988	1379.414036	37
PIIEDRHGGYKPSDEHKTD	19	29.2591	2193.044328	29.08	sp|P12277|KCRB_HUMAN Creatine kinase B-type OS=Homo sapiens OX=9606 GN=CKB PE=1 SV=1	1172.132455	SPVL3	MAGE-A4	0.000431752	-10.19491989	80.07960796	19.7422547	219.2556641	133976.8083	119472.8076	120551.5088
YREAPIDKKG	10	21.31508333	1175.629093	25.6	sp|O14950|ML12B_HUMAN Myosin regulatory light chain 12B OS=Homo sapiens OX=9606 GN=MYL12B PE=1 SV=2	70.14325155	SPVL3	MAGE-A4	0.000431862	-6.132232404	316.8755556	103.2836643	91.69324346	13911.82502	9444.267682	12546.90339	76.25
PTANLQTKEFNF	12	57.19043333	1408.697524	22.39	sp|O00505|IMA4_HUMAN Importin subunit alpha-4 OS=Homo sapiens OX=9606 GN=KPNA3 PE=1 SV=2	9.134455542	SPVL3	MAGE-A4	0.000435566	-3.19131874	4212.957092	2752.491517	2171.873831	32486.73626	25257.88249	25719.84686	87.5
GRGSTAPVGGGAF	13	40.77326667	1132.563969	26.17	sp|Q15084|PDIA6_HUMAN Protein disulfide-isomerase A6 OS=Homo sapiens OX=9606 GN=PDIA6 PE=1 SV=1	14.24704395	SPVL3	MAGE-A4	0.000438939	-3.832590707	2302.177737	2342.606618	1426.234771	33972.68923	33360.62206	19160.76499	82.5
GSGGGSYGSGGGGGGHGSY	19	30.01818333	1513.583	47.5	sp|P04264|K2C1_HUMAN Keratin, type II cytoskeletal 1 OS=Homo sapiens OX=9606 GN=KRT1 PE=1 SV=6	1.602727366	SPVL3	MAGE-A4	0.000458904	-0.680529035	5149.254386	5053.074221	5373.660559	9001.285925	8081.853408	7880.924764
GATPGKALVATPGKK	15	29.42183333	1394.824647	35.36	sp|P19338|NUCL_HUMAN Nucleolin OS=Homo sapiens OX=9606 GN=NCL PE=1 SV=3	7.757376433	SPVL3	MAGE-A4	0.000461759	-2.955568811	1210.477232	714.6339448	1083.945708	7113.001027	9581.232288	6648.153649
RAAPGAEFAPNKRRRY	16	28.79003333	1859.000979	26.94	sp|Q15233|NONO_HUMAN Non-POU domain-containing octamer-binding protein OS=Homo sapiens OX=9606 GN=NONO PE=1 SV=4	75.48241793	SPVL3	MAGE-A4	0.000475231	-6.238068732	225.245033	212.6105846	235.3072796	28250.68667	7121.355772	15439.9207
FGGPGTASRPSSS	13	32.18038333	1206.563461	34.63	sp|P08670|VIME_HUMAN Vimentin OS=Homo sapiens OX=9606 GN=VIM PE=1 SV=4	20.78052057	SPVL3	MAGE-A4	0.00047776	-4.37715989	1095.749663	412.855977	741.8325369	17544.94854	16221.13969	12999.18858	82.5
VSVLQNK	7	32.18038333	786.4597021	23.06	sp|P49588|SYAC_HUMAN Alanine--tRNA ligase, cytoplasmic OS=Homo sapiens OX=9606 GN=AARS PE=1 SV=2	120.9110342	SPVL3	MAGE-A4	0.000478376	-6.917802099	19.50682818	101.9041781	45.05916023	7444.581395	6504.261513	6179.237091
KGAGTDDHTL	10	26.25886667	1013.478189	29.96	sp|P08758|ANXA5_HUMAN Annexin A5 OS=Homo sapiens OX=9606 GN=ANXA5 PE=1 SV=2	269.4470504	SPVL3	MAGE-A4	0.000496394	-8.073857984	19.17882389	103.7216668	17.79441307	11790.18164	13246.49236	12873.15283	20.517
IPIEDGSGEVVLSRK	15	47.11661667	1597.867643	42.4	sp|P01024|CO3_HUMAN Complement C3 OS=Homo sapiens OX=9606 GN=C3 PE=1 SV=2	3.199930417	SPVL3	MAGE-A4	0.000496504	-1.678040534	163795.1309	187176.4132	130159.9835	546085.0605	518242.5773	475259.7719
PTDQPPAAHAKPD	13	26.96591667	1343.646664	38.42	sp|Q9BSJ8|ESYT1_HUMAN Extended synaptotagmin-1 OS=Homo sapiens OX=9606 GN=ESYT1 PE=1 SV=1	52.37595945	SPVL3	MAGE-A4	0.000498302	-5.710832862	933.5465737	798.7117459	265.7608935	34826.45356	36762.44954	33059.27019	95
DVSNADRLGFSE	12	54.16376667	1308.59569	41.51	sp|P12277|KCRB_HUMAN Creatine kinase B-type OS=Homo sapiens OX=9606 GN=CKB PE=1 SV=1	2.301189208	SPVL3	MAGE-A4	0.000500213	-1.20237961	40437.5262	51363.50462	41716.36057	103476.1821	107315.2851	96457.31301	87.5
VEKNNSRIKLGLK	13	30.28903333	1497.899167	26.08	sp|P10412|H14_HUMAN Histone H1.4 OS=Homo sapiens OX=9606 GN=H1-4 PE=1 SV=2;sp|P16403|H12_HUMAN Histone H1.2 OS=Homo sapiens OX=9606 GN=H1-2 PE=1 SV=2;sp|P16402|H13_HUMAN Histone H1.3 OS=Homo sapiens OX=9606 GN=H1-3 PE=1 SV=2;sp|P16401|H15_HUMAN Histone H1.5 OS=Homo sapiens OX=9606 GN=H1-5 PE=1 SV=3	8.607766817	SPVL3	MAGE-A4	0.000501661	-3.105638996	15610.37563	8831.614736	7860.360998	96707.08891	92959.42169	88384.59756	87.5
PHNHVLYSNRSAA	13	27.45108333	1464.719758	21.29	sp|P31948|STIP1_HUMAN Stress-induced-phosphoprotein 1 OS=Homo sapiens OX=9606 GN=STIP1 PE=1 SV=1	18.38661526	SPVL3	MAGE-A4	0.000518846	-4.200584018	317.8530878	365.5621424	798.0664699	9639.694758	7965.964489	9633.774794	69.167
KASHTPKKWPKKPKVPQST	19	27.12776667	2172.252977	25.49	sp|O76021|RL1D1_HUMAN Ribosomal L1 domain-containing protein 1 OS=Homo sapiens OX=9606 GN=RSL1D1 PE=1 SV=3	208.2791196	SPVL3	MAGE-A4	0.00052003	-7.702374404	424.8410323	66.46636919	125.6343137	48381.89125	35626.00854	44488.17751
PAAPAAAPPAEKAPVKKKAAKK	22	29.58186667	2139.293636	59.66	sp|P16403|H12_HUMAN Histone H1.2 OS=Homo sapiens OX=9606 GN=H1-2 PE=1 SV=2	18.44897582	SPVL3	MAGE-A4	0.000532878	-4.205468823	1092.77491	434.6567146	809.0106982	12504.79913	17682.88456	12917.28423
IVQPIISKL	9	56.8899	1009.653467	21.05	sp|P11021|BIP_HUMAN Endoplasmic reticulum chaperone BiP OS=Homo sapiens OX=9606 GN=HSPA5 PE=1 SV=2	127.1818228	SPVL3	MAGE-A4	0.000534489	-6.990748681	5077.061267	2940.291143	935.3690059	394498.7174	387791.1422	356333.569	0.442	HLA-A*02:01
GKVKVGVNGFGRIGRLVTRA	20	45.393	2083.248864	22.72	sp|P04406|G3P_HUMAN Glyceraldehyde-3-phosphate dehydrogenase OS=Homo sapiens OX=9606 GN=GAPDH PE=1 SV=3	36.81198936	SPVL3	MAGE-A4	0.000557919	-5.202103812	1924.858075	1629.417417	1891.962297	105023.2578	31945.75099	63517.83871
KVSSKNSLESYA	12	34.80635	1311.667432	30.02	sp|P11142|HSP7C_HUMAN Heat shock cognate 71 kDa protein OS=Homo sapiens OX=9606 GN=HSPA8 PE=1 SV=1	139.8632379	SPVL3	MAGE-A4	0.000569187	-7.127873	782.6785229	149.7869801	178.3652882	50238.38659	54790.76841	50335.23626	32.778
GTGASGSFKLNKKAASGEAKPKVK	24	28.28495	2360.318233	31.34	sp|P16403|H12_HUMAN Histone H1.2 OS=Homo sapiens OX=9606 GN=H1-2 PE=1 SV=2	16.98491002	SPVL3	MAGE-A4	0.000569423	-4.08618167	9644.818048	4532.784889	3811.931866	115373.6267	96791.38388	93385.61931
PRGLLPESL	9	57.41263333	980.5650495	26.14	sp|P00918|CAH2_HUMAN Carbonic anhydrase 2 OS=Homo sapiens OX=9606 GN=CA2 PE=1 SV=2	5.985188937	SPVL3	MAGE-A4	0.000569832	-2.58139679	32785.03296	24655.34503	17609.38147	144824.1605	144580.4757	159782.3539	57.273
PGPEPAPAT	9	55.9157	835.4052553	23.53	sp|Q15149|PLEC_HUMAN Plectin OS=Homo sapiens OX=9606 GN=PLEC PE=1 SV=3	3.055943589	MAGE-A4	SPVL3	0.000574499	1.611617912	292566.6333	250559.3665	225276.5254	98256.12762	76546.4154	76642.71531	51.765
FNSGKVDIVA	10	46.79963333	1048.555059	22.62	sp|P04406|G3P_HUMAN Glyceraldehyde-3-phosphate dehydrogenase OS=Homo sapiens OX=9606 GN=GAPDH PE=1 SV=3	42.83360534	SPVL3	MAGE-A4	0.000574976	-5.42067121	4716.038619	1938.375311	1249.797229	119123.8789	116979.6024	102462.3799	30.727
SSSGGGGGGGRF	12	26.80435	981.4266052	25.61	sp|P35527|K1C9_HUMAN Keratin, type I cytoskeletal 9 OS=Homo sapiens OX=9606 GN=KRT9 PE=1 SV=3	2.163695027	MAGE-A4	SPVL3	0.000575319	1.113497165	6734.630326	6881.432221	7680.811418	2873.068046	3381.765528	3587.992564	73.75
DDDRLNKVISELNGKNIED	19	61.4128	2186.078137	33.3	sp|P05387|RLA2_HUMAN 60S acidic ribosomal protein P2 OS=Homo sapiens OX=9606 GN=RPLP2 PE=1 SV=1	25.15120785	SPVL3	MAGE-A4	0.000587727	-4.65255578	1303.679571	1235.760076	572.7213135	22707.23938	19087.53837	36479.82943
LADRGVDNTF	10	44.2433	1106.535682	20.94	sp|Q07021|C1QBP_HUMAN Complement component 1 Q subcomponent-binding protein, mitochondrial OS=Homo sapiens OX=9606 GN=C1QBP PE=1 SV=1	5.671383794	SPVL3	MAGE-A4	0.000590708	-2.50370079	26513.50456	23687.60713	14886.51706	129598.6821	121079.8077	118458.4331	20.862
VHSFPTLKF	9	54.1194	1074.586673	25.14	sp|P07237|PDIA1_HUMAN Protein disulfide-isomerase OS=Homo sapiens OX=9606 GN=P4HB PE=1 SV=3	4.331561312	SPVL3	MAGE-A4	0.000593714	-2.114887138	15823.7554	13386.63549	10213.11314	66044.54943	53390.06188	51330.71351	18.3
EEETAKESTAEKDEL	15	33.1948	1707.769602	48.58	sp|P14625|ENPL_HUMAN Endoplasmin OS=Homo sapiens OX=9606 GN=HSP90B1 PE=1 SV=1	462.954746	SPVL3	MAGE-A4	0.000598272	-8.854727366	35.0558615	145.5418734	14.83755248	30159.54111	32748.33589	27569.81682
PEIVKSPSD	9	34.80635	970.4960737	24	sp|O43847|NRDC_HUMAN Nardilysin OS=Homo sapiens OX=9606 GN=NRDC PE=1 SV=3	1.974503948	SPVL3	MAGE-A4	0.000601358	-0.981490252	28332.09724	34281.80952	34177.8838	64744.95797	60113.25618	66257.55844	100
KAAKPSVPKVPKGR	14	26.85716667	1461.913549	46.26	sp|Q92522|H1X_HUMAN Histone H1x OS=Homo sapiens OX=9606 GN=H1FX PE=1 SV=1	6.560150171	SPVL3	MAGE-A4	0.000605075	-2.713728841	4881.214276	2631.052728	2920.698899	23787.39567	20963.11723	23691.31016	65.833
YKSFSKESD	9	27.0747	1089.498147	30.55	sp|P14625|ENPL_HUMAN Endoplasmin OS=Homo sapiens OX=9606 GN=HSP90B1 PE=1 SV=1	3271.730245	SPVL3	MAGE-A4	0.00061231	-11.32784207	1	1	7.331608874	7319.018169	8522.509557	8145.518772	100
GADLSGVTEEAPLK	14	52.29536667	1385.704945	40.8	sp|P01009|A1AT_HUMAN Alpha-1-antitrypsin OS=Homo sapiens OX=9606 GN=SERPINA1 PE=1 SV=3	10.8238134	SPVL3	MAGE-A4	0.000624294	-3.436136967	2787.721596	1219.243784	1740.191857	21853.90669	22477.08069	17875.17012	71.25
IRGVVDSED	9	35.31096667	988.482719	25.93	sp|P08238|HS90B_HUMAN Heat shock protein HSP 90-beta OS=Homo sapiens OX=9606 GN=HSP90AB1 PE=1 SV=4;sp|P07900|HS90A_HUMAN Heat shock protein HSP 90-alpha OS=Homo sapiens OX=9606 GN=HSP90AA1 PE=1 SV=5	5.431860718	SPVL3	MAGE-A4	0.000629125	-2.441446487	5869.455327	9328.629314	7748.096265	48975.83176	42268.52176	33396.10516	100
PTTLTDEEINRF	12	56.01408333	1434.700172	31.7	sp|P11586|C1TC_HUMAN C-1-tetrahydrofolate synthase, cytoplasmic OS=Homo sapiens OX=9606 GN=MTHFD1 PE=1 SV=3	11.14696036	SPVL3	MAGE-A4	0.000638337	-3.478578453	2212.870791	4546.97793	3001.120068	39996.84424	41917.85421	26890.43368	64.444
AAKNQVALNPQNTVF	15	54.41808333	1613.853098	42.31	sp|P0DMV8|HS71A_HUMAN Heat shock 70 kDa protein 1A OS=Homo sapiens OX=9606 GN=HSPA1A PE=1 SV=1	1653.919125	SPVL3	MAGE-A4	0.000642517	-10.69167297	11.12023878	157.8897707	96.22660405	158771.9517	147022.2525	132885.7035
KPATSARKEVKLPGKGK	17	21.3150833333333;25.12075	1794.08380580878;1794.08368120057	20.06;25.86	sp|Q5SSJ5|HP1B3_HUMAN Heterochromatin protein 1-binding protein 3 OS=Homo sapiens OX=9606 GN=HP1BP3 PE=1 SV=1	12.7135300606905;10.2601569687316	SPVL3	MAGE-A4	0.000642688	-3.622518657	3843.191642	1952.922215	2117.963539	29221.43813	35744.9537	32507.22221
RDSHGVAQVR	10	21.22323333	1123.583481	26.34	sp|P62277|RS13_HUMAN 40S ribosomal protein S13 OS=Homo sapiens OX=9606 GN=RPS13 PE=1 SV=2	145.2810608	SPVL3	MAGE-A4	0.000650235	-7.182702832	94.79066813	74.58860018	39.53910623	4092.109661	18229.34065	8030.43277	41.875
PKGGSGSGPTIEEVD	15	39.68128333	1428.672636	29.53	sp|P0DMV8|HS71A_HUMAN Heat shock 70 kDa protein 1A OS=Homo sapiens OX=9606 GN=HSPA1A PE=1 SV=1	37.72453177	SPVL3	MAGE-A4	0.000652733	-5.237431089	1257.955566	378.3567131	447.4809562	24027.31853	32193.00591	22389.79968
IKKILDSVGIEAD	13	50.91603333	1399.793118	30.5	sp|P05387|RLA2_HUMAN 60S acidic ribosomal protein P2 OS=Homo sapiens OX=9606 GN=RPLP2 PE=1 SV=1	18178.16385	SPVL3	MAGE-A4	0.000654759	-13.97347842	15.37371565	1	1	98276.96576	96914.35896	84274.59733	62.222
VTVKTPAFAESVTEG	15	54.29751667	1534.787533	24.05	sp|P36957|ODO2_HUMAN Dihydrolipoyllysine-residue succinyltransferase component of 2-oxoglutarate dehydrogenase complex, mitochondrial OS=Homo sapiens OX=9606 GN=DLST PE=1 SV=4	56.4706665	SPVL3	MAGE-A4	0.000662247	-5.819429754	1039.083386	1165.416775	306.7626953	55630.28222	44512.85561	41669.5494
KIETRDGKLVSESSDVLPK	19	40.42958333	2100.144642	31.69	sp|P05787|K2C8_HUMAN Keratin, type II cytoskeletal 8 OS=Homo sapiens OX=9606 GN=KRT8 PE=1 SV=7	2.282891903	SPVL3	MAGE-A4	0.000673489	-1.190862548	17902.3785	19996.9011	16075.4159	45181.60852	36802.85503	41233.93179
VGKLAAT	7	32.23298333	658.403933	24.07	sp|Q8IVP5|FUND1_HUMAN FUN14 domain-containing protein 1 OS=Homo sapiens OX=9606 GN=FUNDC1 PE=1 SV=1	1.654847704	SPVL3	MAGE-A4	0.00067411	-0.726698451	530670.4023	590492.998	570787.6843	1011942.547	907475.6382	880503.1819
KTYIPPKGETKKKFKD	16	25.77198333	1907.088599	24.05	sp|B2RPK0|HGB1A_HUMAN Putative high mobility group protein B1-like 1 OS=Homo sapiens OX=9606 GN=HMGB1P1 PE=5 SV=1	157.481088	SPVL3	MAGE-A4	0.000676003	-7.299034775	167.7099271	98.42267302	28.22470575	15187.1343	19873.08786	11295.48664
DSVPDTVHHVVVPVNPKTDRL	21	48.61276667	2323.229692	25.85	sp|Q92499|DDX1_HUMAN ATP-dependent RNA helicase DDX1 OS=Homo sapiens OX=9606 GN=DDX1 PE=1 SV=2	22.09511934	SPVL3	MAGE-A4	0.000680199	-4.465655818	1425.423778	2361.785733	744.0427704	34474.00268	34622.21904	31022.33818
ERSGVSLAALKKALAAAGY	19	66.10941667	1875.05537	33.61	sp|P10412|H14_HUMAN Histone H1.4 OS=Homo sapiens OX=9606 GN=H1-4 PE=1 SV=2;sp|P16403|H12_HUMAN Histone H1.2 OS=Homo sapiens OX=9606 GN=H1-2 PE=1 SV=2;sp|P16402|H13_HUMAN Histone H1.3 OS=Homo sapiens OX=9606 GN=H1-3 PE=1 SV=2	39.67307078	SPVL3	MAGE-A4	0.000683293	-5.310088164	4593.286008	7756.300961	4424.672784	379392.8538	128361.5948	157731.9458
SAGPPPTGEEDTAEKDEL	18	44.36961667	1841.817215	43.65	sp|P11021|BIP_HUMAN Endoplasmic reticulum chaperone BiP OS=Homo sapiens OX=9606 GN=HSPA5 PE=1 SV=2	436.5117003	SPVL3	MAGE-A4	0.00069587	-8.769876514	68.34203991	151.0949602	706.7521517	152735.0757	136678.1487	114879.1771
AQAAAPASVPAQAPKRTQAPTKASE	25	33.14228333	2446.293369	36.01	sp|P47914|RL29_HUMAN 60S ribosomal protein L29 OS=Homo sapiens OX=9606 GN=RPL29 PE=1 SV=2	1.723044068	SPVL3	MAGE-A4	0.000706486	-0.7849596	75263.41434	69297.80333	80487.62497	130482.8875	137068.6469	120217.539
PGVTVKDVNQQEF	13	49.32308333	1459.727905	48.08	sp|P39019|RS19_HUMAN 40S ribosomal protein S19 OS=Homo sapiens OX=9606 GN=RPS19 PE=1 SV=2	1023.184684	SPVL3	MAGE-A4	0.000726045	-9.998850858	60.35735899	111.5289159	8.144629006	63290.24412	62213.66335	58700.95597	90
GTLVQTK	7	28.5247	745.4331294	20.92	sp|P10412|H14_HUMAN Histone H1.4 OS=Homo sapiens OX=9606 GN=H1-4 PE=1 SV=2;sp|P16403|H12_HUMAN Histone H1.2 OS=Homo sapiens OX=9606 GN=H1-2 PE=1 SV=2;sp|P16402|H13_HUMAN Histone H1.3 OS=Homo sapiens OX=9606 GN=H1-3 PE=1 SV=2;sp|P16401|H15_HUMAN Histone H1.5 OS=Homo sapiens OX=9606 GN=H1-5 PE=1 SV=3	1.738668065	SPVL3	MAGE-A4	0.000732266	-0.797982529	2439.656218	2293.038924	2590.532629	4164.459713	4630.256472	3937.946074
VDVDGTVEEDLGKSREGSRTD	21	45.75738333	2263.057898	24.39	sp|P14625|ENPL_HUMAN Endoplasmin OS=Homo sapiens OX=9606 GN=HSP90B1 PE=1 SV=1	24.11808292	SPVL3	MAGE-A4	0.00075158	-4.592043331	336.7767752	520.886352	1108.895505	17210.6904	16641.79217	13577.14158
DDRLNKVISEL	11	62.93216667	1300.697531	22.55	sp|P05387|RLA2_HUMAN 60S acidic ribosomal protein P2 OS=Homo sapiens OX=9606 GN=RPLP2 PE=1 SV=1	137.1443316	SPVL3	MAGE-A4	0.000753359	-7.099551184	2818.82607	1796.742889	453.5169111	219541.8763	272981.3752	202673.1419	16.295
YVRLAPDYDAL	11	60.64173333	1294.655384	29.37	sp|P62750|RL23A_HUMAN 60S ribosomal protein L23a OS=Homo sapiens OX=9606 GN=RPL23A PE=1 SV=1	2.90728876	SPVL3	MAGE-A4	0.000785928	-1.539674371	67614.82753	57883.7722	46105.89392	169924.6092	174870.6595	154108.5468	1.776	HLA-A*02:01
PVEILIPKDITD	12	66.40291667	1351.759688	20.84	sp|Q7L2J0|MEPCE_HUMAN 7SK snRNA methylphosphate capping enzyme OS=Homo sapiens OX=9606 GN=MEPCE PE=1 SV=1	771.6619485	SPVL3	MAGE-A4	0.000789386	-9.591825156	82.76385432	8.23125593	71.75845635	33037.28926	57317.41971	35236.02535	95
AAILSGDKSENVQDL	15	52.11165	1558.788473	39.21	sp|P11142|HSP7C_HUMAN Heat shock cognate 71 kDa protein OS=Homo sapiens OX=9606 GN=HSPA8 PE=1 SV=1	4.652746629	SPVL3	MAGE-A4	0.0007935	-2.218082626	15611.20327	9672.276429	9083.929356	54619.3037	52778.41555	52505.12741
PGGFPGGGAPPSGGASSGPTIEEVD	25	63.962	2195.996235	43.88	sp|P11142|HSP7C_HUMAN Heat shock cognate 71 kDa protein OS=Homo sapiens OX=9606 GN=HSPA8 PE=1 SV=1	35.71153288	SPVL3	MAGE-A4	0.000811017	-5.158318156	3590.865275	920.4113823	1506.640808	59415.86036	83368.62119	72124.5759
LKTAIGKAGYTD	12	35.0271	1236.671131	23.18	sp|P06733|ENOA_HUMAN Alpha-enolase OS=Homo sapiens OX=9606 GN=ENO1 PE=1 SV=2	13.08592016	SPVL3	MAGE-A4	0.000829933	-3.709943468	1928.733179	2799.426552	5265.372015	45220.16659	43922.20119	41632.19072	100
VGIKKKEERADL	12	27.12776667	1384.803657	22.89	sp|P99999|CYC_HUMAN Cytochrome c OS=Homo sapiens OX=9606 GN=CYCS PE=1 SV=2	6597.181255	SPVL3	MAGE-A4	0.000834774	-12.48508417	1	13.26872457	1	32146.82289	28255.15612	27134.20198	77.5
YSNRVVDL	8	45.88963333	964.4979652	29.57	sp|P04406|G3P_HUMAN Glyceraldehyde-3-phosphate dehydrogenase OS=Homo sapiens OX=9606 GN=GAPDH PE=1 SV=3	1.626555026	SPVL3	MAGE-A4	0.000854371	-0.701819629	117171.4678	124124.0527	121227.9883	208817.1969	203746.7602	177100.4783	21.263
PNNIFGNRNLL	11	60.79188333	1270.678969	25.22	sp|O00116|ADAS_HUMAN Alkyldihydroxyacetonephosphate synthase, peroxisomal OS=Homo sapiens OX=9606 GN=AGPS PE=1 SV=1	62.48570834	SPVL3	MAGE-A4	0.000861931	-5.965454351	163.1973713	862.7804048	329.7401199	24725.66973	29261.99365	30725.32966	32.889
TGVEVKDIEL	10	57.2638	1101.591723	22.11	sp|E9PAV3|NACAM_HUMAN Nascent polypeptide-associated complex subunit alpha, muscle-specific form OS=Homo sapiens OX=9606 GN=NACA PE=1 SV=1	114.1723395	SPVL3	MAGE-A4	0.00089706	-6.835069361	182.1678769	1218.537552	285.1606469	64312.51024	65046.60549	63120.15814	17.559
IVNTNVPRASVPD	13	44.9005	1380.736379	43.61	sp|P14174|MIF_HUMAN Macrophage migration inhibitory factor OS=Homo sapiens OX=9606 GN=MIF PE=1 SV=4	34.30266614	SPVL3	MAGE-A4	0.000913581	-5.100248808	16305.39327	8970.593026	3866.157763	353999.7627	334420.0171	311233.4584	90
VILRDSHGVAQVR	13	33.86188333	1448.820415	34.13	sp|P62277|RS13_HUMAN 40S ribosomal protein S13 OS=Homo sapiens OX=9606 GN=RPS13 PE=1 SV=2	12.89895698	SPVL3	MAGE-A4	0.000923663	-3.689182508	783.205333	1718.442727	2054.899763	20617.46831	20274.25611	17882.98993	49.5
SHGSQETDEEF	11	35.1944	1264.484082	28.08	sp|P20674|COX5A_HUMAN Cytochrome c oxidase subunit 5A, mitochondrial OS=Homo sapiens OX=9606 GN=COX5A PE=1 SV=2	184.396189	SPVL3	MAGE-A4	0.000923869	-7.526665029	160.5736972	338.8809304	39.4524946	33050.40864	34911.7111	31410.29984	32.278
TSKGLFRAAVPSGASTGIY	19	53.70438333	1881.993919	20.33	sp|P06733|ENOA_HUMAN Alpha-enolase OS=Homo sapiens OX=9606 GN=ENO1 PE=1 SV=2	7.717788965	SPVL3	MAGE-A4	0.000936814	-2.948187595	4551.807516	3928.909651	8548.769556	45069.41573	41396.1684	44964.40059
AHLQGGAKRVIISAPSAD	18	37.45743333	1789.980667	20.08	sp|P04406|G3P_HUMAN Glyceraldehyde-3-phosphate dehydrogenase OS=Homo sapiens OX=9606 GN=GAPDH PE=1 SV=3	19.82726582	SPVL3	MAGE-A4	0.000948069	-4.309413838	421.2155041	1372.604491	956.4454346	20141.26306	16443.89299	17945.0877
GPVKVVVAENF	11	54.81478333	1157.644882	40.38	sp|P30101|PDIA3_HUMAN Protein disulfide-isomerase A3 OS=Homo sapiens OX=9606 GN=PDIA3 PE=1 SV=4	13.93869706	SPVL3	MAGE-A4	0.000966856	-3.801023805	4832.964256	3359.806033	1715.614792	50066.94041	48612.96286	39430.07477	65.833
SLVSKGTLVQTK	12	36.57898333	1259.744792	45.81	sp|P10412|H14_HUMAN Histone H1.4 OS=Homo sapiens OX=9606 GN=H1-4 PE=1 SV=2;sp|P16403|H12_HUMAN Histone H1.2 OS=Homo sapiens OX=9606 GN=H1-2 PE=1 SV=2;sp|P16402|H13_HUMAN Histone H1.3 OS=Homo sapiens OX=9606 GN=H1-3 PE=1 SV=2;sp|P16401|H15_HUMAN Histone H1.5 OS=Homo sapiens OX=9606 GN=H1-5 PE=1 SV=3	2.725196308	SPVL3	MAGE-A4	0.000991005	-1.446360157	235713.7011	173966.3965	178156.829	581093.1845	551570.461	469307.3762	20.839
LRQKAEADKNDKSVKDL	17	26.91308333	1957.058808	42.61	sp|P07900|HS90A_HUMAN Heat shock protein HSP 90-alpha OS=Homo sapiens OX=9606 GN=HSP90AA1 PE=1 SV=5	655.3771217	SPVL3	MAGE-A4	0.001023878	-9.356181501	280.5113376	21.41161021	23.32575114	72267.83014	68054.3491	72838.37693
SPTIKPSPAASKEY	14	34.72904167	1474.767379	46.71	sp|P30048|PRDX3_HUMAN Thioredoxin-dependent peroxide reductase, mitochondrial OS=Homo sapiens OX=9606 GN=PRDX3 PE=1 SV=3	169.6818647	SPVL3	MAGE-A4	0.001081313	-7.40668857	2803.241013	304.5350843	571.0073642	218268.6823	205854.0961	200100.059	76.25
PLLEAVPKTGDEKDVSV	17	51.73231667	1795.958271	27.74	sp|Q16543|CDC37_HUMAN Hsp90 co-chaperone Cdc37 OS=Homo sapiens OX=9606 GN=CDC37 PE=1 SV=1	303.4492323	SPVL3	MAGE-A4	0.001090074	-8.24531136	2274.015998	228.2167654	260.9013289	304304.6442	288612.5914	245553.6832
IARAVANETGAF	12	44.41701667	1218.635088	34	sp|P55072|TERA_HUMAN Transitional endoplasmic reticulum ATPase OS=Homo sapiens OX=9606 GN=VCP PE=1 SV=4	606.47282	SPVL3	MAGE-A4	0.001095339	-9.24429918	412.9231352	34.04434968	30.72702008	103795.2317	96528.12952	89385.37236	66.667
ISKIREEYPD	10	34.86619167	1248.63513	31.41	sp|P07437|TBB5_HUMAN Tubulin beta chain OS=Homo sapiens OX=9606 GN=TUBB PE=1 SV=2	5.506056471	SPVL3	MAGE-A4	0.001099241	-2.461019406	5717.066855	7836.719073	11186.13189	50631.25367	46081.32297	39506.80793	100
RPAQPLKNRQIKASFK	16	29.63503333	1881.106837	42.63	sp|P00918|CAH2_HUMAN Carbonic anhydrase 2 OS=Homo sapiens OX=9606 GN=CA2 PE=1 SV=2	558.3614003	SPVL3	MAGE-A4	0.001100734	-9.125055401	151.9966306	55.16454097	9.543979459	48200.40737	34817.80485	37981.57935
PAGKLKYFDK	10	32.76605	1165.648778	33.16	sp|Q13162|PRDX4_HUMAN Peroxiredoxin-4 OS=Homo sapiens OX=9606 GN=PRDX4 PE=1 SV=1	48.5903786	SPVL3	MAGE-A4	0.001114582	-5.602598768	247.3575914	839.7650407	1230.756836	41682.84545	34538.58308	36405.21235	95
YNEATGGKYVPRAIL	15	49.91905	1650.873359	25.3	sp|P07437|TBB5_HUMAN Tubulin beta chain OS=Homo sapiens OX=9606 GN=TUBB PE=1 SV=2	2.863529653	SPVL3	MAGE-A4	0.001118074	-1.517794543	53012.19351	63430.58793	42872.51426	167329.758	151715.2427	137159.0727
RAKSTPSGFTLD	12	39.5847	1278.658097	20.09	sp|P12277|KCRB_HUMAN Creatine kinase B-type OS=Homo sapiens OX=9606 GN=CKB PE=1 SV=1	1217.076039	SPVL3	MAGE-A4	0.001120584	-10.24920359	11.96804929	309.966611	49.89753802	159898.7941	156387.6038	136261.6613	67.5
RVSAKNALESYA	12	40.27781667	1307.684328	30.6	sp|P0DMV8|HS71A_HUMAN Heat shock 70 kDa protein 1A OS=Homo sapiens OX=9606 GN=HSPA1A PE=1 SV=1	21062.75033	SPVL3	MAGE-A4	0.001134484	-14.27756334	1	1	33.01843201	249462.8597	239931.4103	206064.7196	36.417
FDEEGAKIVKDL	12	52.88504167	1362.704045	36.52	sp|P00558|PGK1_HUMAN Phosphoglycerate kinase 1 OS=Homo sapiens OX=9606 GN=PGK1 PE=1 SV=3	2.846677202	SPVL3	MAGE-A4	0.001139873	-1.509278908	80041.11975	67314.67579	53160.60608	205367.2704	190219.1319	175219.0667	77.5
TKELPSGKKYLR	12	28.91785	1418.826081	43.31	sp|P30041|PRDX6_HUMAN Peroxiredoxin-6 OS=Homo sapiens OX=9606 GN=PRDX6 PE=1 SV=3	93.00262874	SPVL3	MAGE-A4	0.001147882	-6.53919959	260.5644775	283.1838295	48.33152399	19109.91424	17497.98838	18457.07809	64.444
DKNDKSVKDL	10	27.02185	1160.602456	20.07	sp|P07900|HS90A_HUMAN Heat shock protein HSP 90-alpha OS=Homo sapiens OX=9606 GN=HSP90AA1 PE=1 SV=5	191.1612481	SPVL3	MAGE-A4	0.001152569	-7.578646282	146.4673065	24.84804648	15.72207935	14461.96983	11480.23856	9812.100629	51.471
IEEHATKLSRTKEEL	15	31.80718333	1782.948038	28.93	sp|P13667|PDIA4_HUMAN Protein disulfide-isomerase A4 OS=Homo sapiens OX=9606 GN=PDIA4 PE=1 SV=2	2028.365648	SPVL3	MAGE-A4	0.001161496	-10.98610203	7.077709824	155.988374	124.286336	205364.0036	194492.9371	182998.8365
VDISPKQDEGVL	12	52.52253333	1298.667491	21.91	sp|Q02790|FKBP4_HUMAN Peptidyl-prolyl cis-trans isomerase FKBP4 OS=Homo sapiens OX=9606 GN=FKBP4 PE=1 SV=3	3.089503715	SPVL3	MAGE-A4	0.001184228	-1.627375108	8897.432321	14109.50852	11441.17941	32919.7515	37610.27748	35897.5665	53.235
PALAAQYEHD	10	40.45551667	1113.510769	28.35	sp|P62826|RAN_HUMAN GTP-binding nuclear protein Ran OS=Homo sapiens OX=9606 GN=RAN PE=1 SV=3	1.48189017	SPVL3	MAGE-A4	0.001204078	-0.567438526	50334.49429	52014.07896	57594.61863	76306.47285	83050.7538	77661.01713	95
DEEAESATGKRAAE	14	21.22323333	1462.655685	37.58	sp|P06454|PTMA_HUMAN Prothymosin alpha OS=Homo sapiens OX=9606 GN=PTMA PE=1 SV=2	42.53945331	SPVL3	MAGE-A4	0.001212854	-5.410729588	472.1546194	145.4285081	582.7069045	14181.25014	23946.23083	12932.20081	100
YTRNTKGGDAPAAGEDA	17	27.39803333	1692.770832	23.21	sp|P62851|RS25_HUMAN 40S ribosomal protein S25 OS=Homo sapiens OX=9606 GN=RPS25 PE=1 SV=1	133.9375269	SPVL3	MAGE-A4	0.001223884	-7.065416425	401.5292905	69.51383395	49.14691015	20978.80719	26323.47746	22370.68211
GERLIGDAAKNQLTSNPENTVF	22	57.12996667	2373.192828	27.09	sp|P11021|BIP_HUMAN Endoplasmic reticulum chaperone BiP OS=Homo sapiens OX=9606 GN=HSPA5 PE=1 SV=2	5038.076339	SPVL3	MAGE-A4	0.001241609	-12.14719461	1	1	18.06766889	36867.52363	31346.54685	22812.22467
FNKKENAL	8	27.666	962.5191861	20.46	sp|P26599|PTBP1_HUMAN Polypyrimidine tract-binding protein 1 OS=Homo sapiens OX=9606 GN=PTBP1 PE=1 SV=1	122.3061022	SPVL3	MAGE-A4	0.001261668	-6.934352575	44.01208831	196.3938449	367.0430345	27972.49278	23262.42856	23059.79415	51.176
RVAPEEHPVL	10	36.98031667	1145.619206	26.19	sp|P60709|ACTB_HUMAN Actin, cytoplasmic 1 OS=Homo sapiens OX=9606 GN=ACTB PE=1 SV=1	49.85991148	SPVL3	MAGE-A4	0.00130314	-5.639808416	230268.6838	56614.86155	42683.05803	5823867.057	5487364.346	5120930.269	3.615
PYNVLAPKGASGTRED	16	39.01101667	1673.837089	44.48	sp|P10606|COX5B_HUMAN Cytochrome c oxidase subunit 5B, mitochondrial OS=Homo sapiens OX=9606 GN=COX5B PE=1 SV=2	28.20299354	SPVL3	MAGE-A4	0.001312815	-4.817776397	19088.27835	7856.357243	4188.196538	303757.8914	289952.6128	284328.5595
IRVVSED	7	33.88801667	816.4339877	21.53	sp|P09874|PARP1_HUMAN Poly [ADP-ribose] polymerase 1 OS=Homo sapiens OX=9606 GN=PARP1 PE=1 SV=4	6.04975102	SPVL3	MAGE-A4	0.001345251	-2.596875769	1645.724283	2606.545309	3177.00757	18380.85398	14393.97548	12170.44763
RKAGIFQSVK	10	30.44766667	1132.671111	23.86	sp|P09669|COX6C_HUMAN Cytochrome c oxidase subunit 6C OS=Homo sapiens OX=9606 GN=COX6C PE=1 SV=2	3814.342586	SPVL3	MAGE-A4	0.001356052	-11.74716747	18.24669673	1	1	25676.75779	21904.15784	22018.23678	46.4
DTHSSTFDAGAGIALNDH	18	53.09285	1827.801572	35.91	sp|P04406|G3P_HUMAN Glyceraldehyde-3-phosphate dehydrogenase OS=Homo sapiens OX=9606 GN=GAPDH PE=1 SV=3	2.290837491	SPVL3	MAGE-A4	0.001401367	-1.195875119	16818.94097	15290.52004	11799.10167	33456.85184	32895.91552	34234.61418
DAFKHAVSD	9	30.88618333	988.4609385	20.52	sp|P05198|IF2A_HUMAN Eukaryotic translation initiation factor 2 subunit 1 OS=Homo sapiens OX=9606 GN=EIF2S1 PE=1 SV=3	61.44460243	SPVL3	MAGE-A4	0.001406638	-5.941214378	385.1476429	56.41906233	117.7172161	12635.35961	11173.06178	10556.5568	80
GGGGGRYYGGGSEGGRAPKRLKTDN	25	28.44506667	2466.211472	22.61	sp|P14866|HNRPL_HUMAN Heterogeneous nuclear ribonucleoprotein L OS=Homo sapiens OX=9606 GN=HNRNPL PE=1 SV=2	34.87195024	SPVL3	MAGE-A4	0.001453094	-5.123995145	1439.789104	652.9773823	280.6930008	32801.48112	25276.37598	24689.30404
VNQVPKIVPDDF	12	62.13153333	1369.722921	35.49	sp|O00303|EIF3F_HUMAN Eukaryotic translation initiation factor 3 subunit F OS=Homo sapiens OX=9606 GN=EIF3F PE=1 SV=1	37.65092331	SPVL3	MAGE-A4	0.001494203	-5.234613339	632.5216104	2168.386585	3285.413073	77646.49829	75695.14905	75813.96796	85
FNSGKVDIVAIND	13	55.77328333	1390.709926	23.34	sp|P04406|G3P_HUMAN Glyceraldehyde-3-phosphate dehydrogenase OS=Homo sapiens OX=9606 GN=GAPDH PE=1 SV=3	148.8046134	SPVL3	MAGE-A4	0.001535151	-7.217275445	92.10932787	307.6174688	1072.054847	74441.26427	75007.32498	69559.30921	100
ISANGDKEIGNIISD	15	53.97446667	1544.769919	32.37	sp|P10809|CH60_HUMAN 60 kDa heat shock protein, mitochondrial OS=Homo sapiens OX=9606 GN=HSPD1 PE=1 SV=2	364.4464876	SPVL3	MAGE-A4	0.00153742	-8.509563186	261.3155968	29.89369278	434.6379446	106647.2369	83029.84609	74855.39207
NRAAPGAEFAPNKRRRY	17	29.2591	1973.04647	31.25	sp|Q15233|NONO_HUMAN Non-POU domain-containing octamer-binding protein OS=Homo sapiens OX=9606 GN=NONO PE=1 SV=4	4112.366607	SPVL3	MAGE-A4	0.001540565	-11.96381282	1	20.56579492	13.33536907	56844.20291	35132.11908	47437.69269
ALDKIRYESL	10	47.3148	1206.658439	23.53	sp|P08238|HS90B_HUMAN Heat shock protein HSP 90-beta OS=Homo sapiens OX=9606 GN=HSP90AB1 PE=1 SV=4;sp|P07900|HS90A_HUMAN Heat shock protein HSP 90-alpha OS=Homo sapiens OX=9606 GN=HSP90AA1 PE=1 SV=5	3.486424595	SPVL3	MAGE-A4	0.001592758	-1.801748279	18125.28814	24424.59841	16413.88087	80953.55634	69648.32615	54970.84646	1.455	HLA-A*02:01
LLTTTPRPVIVE	12	55.47181667	1337.792224	26.63	sp|P23246|SFPQ_HUMAN Splicing factor, proline- and glutamine-rich OS=Homo sapiens OX=9606 GN=SFPQ PE=1 SV=2	88.07849659	SPVL3	MAGE-A4	0.001613389	-6.460717939	279.6230444	57.4530883	450.119591	24369.80142	25812.02307	19153.19138	40.5
PRSLAPAGKD	10	26.31198333	1010.55024	27.37	sp|P32322|P5CR1_HUMAN Pyrroline-5-carboxylate reductase 1, mitochondrial OS=Homo sapiens OX=9606 GN=PYCR1 PE=1 SV=2	576.4391095	SPVL3	MAGE-A4	0.001629027	-9.171024411	17.12882473	13.57874767	0.760757982	6333.65041	6233.278096	5572.647838	100
PTGTYHGDSDL	11	36.13828333	1161.493967	27.72	sp|P07437|TBB5_HUMAN Tubulin beta chain OS=Homo sapiens OX=9606 GN=TUBB PE=1 SV=2	145.955464	SPVL3	MAGE-A4	0.001630095	-7.189384411	154.1008589	231.5062308	31.28915787	26360.93997	24479.86535	10007.47996	62.778
VHHGEEEVETFA	12	39.19345	1382.609894	34.69	sp|P08238|HS90B_HUMAN Heat shock protein HSP 90-beta OS=Homo sapiens OX=9606 GN=HSP90AB1 PE=1 SV=4	49.54715103	SPVL3	MAGE-A4	0.001706632	-5.630730199	10029.85658	11574.65472	2069.50179	414291.7625	400822.3287	357865.8106	71.25
PSVLTKD	7	31.26905	758.4167081	22.26	sp|P42166|LAP2A_HUMAN Lamina-associated polypeptide 2, isoform alpha OS=Homo sapiens OX=9606 GN=TMPO PE=1 SV=2	32.50514616	SPVL3	MAGE-A4	0.001754297	-5.022596236	156.1216735	664.4599356	688.7724515	16152.41613	18463.37888	14445.97935
PNAPKRPPSA	10	26.42135	1033.565751	33.21	sp|B2RPK0|HGB1A_HUMAN Putative high mobility group protein B1-like 1 OS=Homo sapiens OX=9606 GN=HMGB1P1 PE=5 SV=1	25.68677312	SPVL3	MAGE-A4	0.001785618	-4.682953759	555.9088615	346.1656279	471.7722675	4641.016556	16560.76738	14087.90601	61.111
KVGGTSDVEVNEKKDRVTD	19	29.42183333	2075.050532	42.62	sp|P10809|CH60_HUMAN 60 kDa heat shock protein, mitochondrial OS=Homo sapiens OX=9606 GN=HSPD1 PE=1 SV=2	4761.58919	SPVL3	MAGE-A4	0.001811775	-12.21722744	57.82215618	0.175086678	6.265282787	111881.5287	99397.11009	94713.10869
AGQRTTIYKRD	11	21.3678666666667;25.3933666666667	1307.69417388819;1307.69468845889	33.84;32.66	sp|Q9UQ80|PA2G4_HUMAN Proliferation-associated protein 2G4 OS=Homo sapiens OX=9606 GN=PA2G4 PE=1 SV=3	77.8827971368958;75.568093609859	SPVL3	MAGE-A4	0.001813985	-6.276420076	712.9073649	427.581427	153.6716694	29502.62092	40078.76138	30736.61085	82.5
IAVHVVPD	8	45.71558333	848.4752471	22.87	sp|P14174|MIF_HUMAN Macrophage migration inhibitory factor OS=Homo sapiens OX=9606 GN=MIF PE=1 SV=4	1.706138842	SPVL3	MAGE-A4	0.001839977	-0.770735055	27345.57377	26914.07022	32046.87513	53414.89311	48408.07197	45427.93953	80
GSIAKRL	7	28.1534	743.4650135	20.11	sp|P04075|ALDOA_HUMAN Fructose-bisphosphate aldolase A OS=Homo sapiens OX=9606 GN=ALDOA PE=1 SV=2	1070217.106	SPVL3	MAGE-A4	0.001854241	-13.89056917	0.010691436	0.003703615	1	236.0684358	8055.221038	7114.540481
TQSVKNNTQVL	11	35.56083333	1230.657167	29.43	sp|P62316|SMD2_HUMAN Small nuclear ribonucleoprotein Sm D2 OS=Homo sapiens OX=9606 GN=SNRPD2 PE=1 SV=1	3537.02697	SPVL3	MAGE-A4	0.00189056	-11.68792306	1	1	27.75098722	33635.60231	32662.69397	31857.69396	17.416
ITALVGGE	8	43.96875	758.4197765	20.9	sp|Q8N4C8|MINK1_HUMAN Misshapen-like kinase 1 OS=Homo sapiens OX=9606 GN=MINK1 PE=1 SV=2	7.403307315	MAGE-A4	SPVL3	0.001899784	2.888169917	1628713.82	821058.2432	690151.6482	152653.2229	139827.6206	131643.6157	73.75
IKDDEKEAEEGEDDRD	16	27.23595	1891.792918	70.61	sp|O60812|HNRC1_HUMAN Heterogeneous nuclear ribonucleoprotein C-like 1 OS=Homo sapiens OX=9606 GN=HNRNPCL1 PE=1 SV=1	3585.637838	SPVL3	MAGE-A4	0.001914372	-11.62139678	1	1	14.48309039	7384.661824	37022.85263	7523.60246
PSDKTIGGGDD	11	27.83158333	1060.46871	30.62	sp|P68363|TBA1B_HUMAN Tubulin alpha-1B chain OS=Homo sapiens OX=9606 GN=TUBA1B PE=1 SV=1	6.71465953	SPVL3	MAGE-A4	0.001947446	-2.747314249	839.0193518	761.0276131	765.9475473	6988.752059	3037.034595	5861.060945	100
INPDTGAISTRAELD	15	50.3129	1571.779399	29.13	sp|P12830|CADH1_HUMAN Cadherin-1 OS=Homo sapiens OX=9606 GN=CDH1 PE=1 SV=3	56.3552143	SPVL3	MAGE-A4	0.001948312	-5.816477198	141.9401822	272.7060735	91.41726674	12084.27302	3291.019039	13144.0262
GPKFLKSG	8	29.63503333	832.4805231	42.2	sp|P68104|EF1A1_HUMAN Elongation factor 1-alpha 1 OS=Homo sapiens OX=9606 GN=EEF1A1 PE=1 SV=1	169.8474474	SPVL3	MAGE-A4	0.00198907	-7.408095726	362.940668	36.3058418	31.1376461	30723.40778	20419.86189	21956.38061	95
AAKPSVPKVPKGRK	14	26.31198333	1461.913955	32.57	sp|Q92522|H1X_HUMAN Histone H1x OS=Homo sapiens OX=9606 GN=H1FX PE=1 SV=1	6.319845663	SPVL3	MAGE-A4	0.002032731	-2.659889327	6726.942395	4740.96933	2687.845181	30360.08174	30023.27663	29078.84053	68.333
VGVSGSETSEALSRD	15	41.88218333	1492.702126	43.65	sp|P49327|FAS_HUMAN Fatty acid synthase OS=Homo sapiens OX=9606 GN=FASN PE=1 SV=3	40.34240225	SPVL3	MAGE-A4	0.00209413	-5.334225089	2169.686243	1157.440298	324.7619248	51081.32682	48952.07082	47292.55581
GFGDLKSPAGLQVL	14	70.11995	1400.763797	34.63	sp|P24534|EF1B_HUMAN Elongation factor 1-beta OS=Homo sapiens OX=9606 GN=EEF1B2 PE=1 SV=3	40754.74952	SPVL3	MAGE-A4	0.002110321	-15.29408936	1	1	139.1296045	1968449.071	1802696.466	1899046.643	60
KVVFSCDP	8	21.31508333	893.4354613	20.41	sp|Q7Z407|CSMD3_HUMAN CUB and sushi domain-containing protein 3 OS=Homo sapiens OX=9606 GN=CSMD3 PE=2 SV=3	60.85126265	SPVL3	MAGE-A4	0.00211889	-5.927215294	198.3046152	191.2228046	1220.287101	24355.34445	43330.74165	30273.16016	78.75
VAKADKLAEEHSS	13	21.6090944444444;25.59325;26.1285833333333	1383.69943693021;1383.69943539561;1383.69945899158	62.45;59.43;60.84	sp|P06576|ATPB_HUMAN ATP synthase subunit beta, mitochondrial OS=Homo sapiens OX=9606 GN=ATP5F1B PE=1 SV=3	2006.04930985127;3376.64054578487;868.081998325551	SPVL3	MAGE-A4	0.002145361	-10.91252572	86.46898145	269.5813677	133.7927222	288186.1355	347838.7397	308154.5668	90
GTPRLYQTD	9	38.66448333	1049.516333	20.58	sp|O14818|PSA7_HUMAN Proteasome subunit alpha type-7 OS=Homo sapiens OX=9606 GN=PSMA7 PE=1 SV=1	3.167200317	SPVL3	MAGE-A4	0.002216274	-1.663208117	3720.521431	3182.134237	5609.960513	13474.78004	13121.00721	13034.17468	73.75
VDIKDTEPLIQT	12	58.09923333	1370.729168	21.3	sp|P48643|TCPE_HUMAN T-complex protein 1 subunit epsilon OS=Homo sapiens OX=9606 GN=CCT5 PE=1 SV=1	182.7022803	SPVL3	MAGE-A4	0.002351857	-7.51335083	28.94473765	512.5771163	153.3535234	41332.52454	50081.86563	35540.9258	57.727
AAPKQKIVKPVKVSAPR	17	28.993;29.0279666666667	1816.14185042182;1816.14020439143	49.57;22.62	sp|P83731|RL24_HUMAN 60S ribosomal protein L24 OS=Homo sapiens OX=9606 GN=RPL24 PE=1 SV=1	9.51365961590045;10.9118966883479	SPVL3	MAGE-A4	0.002371412	-3.298843622	8637.69958	2100.406997	4933.942701	56951.92237	50796.09875	46484.75287
IAIKPDGVQRGLVGEIIKRF	20	62.91871667	2208.307681	31.24	sp|P15531|NDKA_HUMAN Nucleoside diphosphate kinase A OS=Homo sapiens OX=9606 GN=NME1 PE=1 SV=1	8.567374597	SPVL3	MAGE-A4	0.002373225	-3.09885317	36071.59646	31924.84942	43609.37078	480886.9132	176844.4434	298437.482
TTPRNHGVDDDGDDDG	16	21.2415083333333;25.718	1684.65786572436;1684.65627169517	40.8;48.36	sp|Q14515|SPRL1_HUMAN SPARC-like protein 1 OS=Homo sapiens OX=9606 GN=SPARCL1 PE=1 SV=2	416.332776635227;1432.22096636921	SPVL3	MAGE-A4	0.002375824	-8.992277295	193.8273322	181.8439685	18.6841491	30779.97882	87297.76544	82754.3153
ATAASSSSLEKS	12	28.25793333	1137.552035	31.72	sp|P60709|ACTB_HUMAN Actin, cytoplasmic 1 OS=Homo sapiens OX=9606 GN=ACTB PE=1 SV=1	228.4230228	SPVL3	MAGE-A4	0.00245526	-7.835564257	1188.632018	370.0264571	56.26536369	133868.0811	120394.0538	114623.6498	68.333
VDIAKSQDAEVGD	13	40.42958333	1345.637588	29.78	sp|Q99832|TCPH_HUMAN T-complex protein 1 subunit eta OS=Homo sapiens OX=9606 GN=CCT7 PE=1 SV=2	3.058337825	SPVL3	MAGE-A4	0.002528179	-1.612747776	6021.173476	9057.820496	10365.59651	28018.41925	25821.19749	23978.53678	100
GRVVEPKRAVSRED	14	25.98611667	1596.869604	27.35	sp|P09651|ROA1_HUMAN Heterogeneous nuclear ribonucleoprotein A1 OS=Homo sapiens OX=9606 GN=HNRNPA1 PE=1 SV=5	293.0721855	SPVL3	MAGE-A4	0.00277134	-8.195112243	105.4759968	65.36494553	19.57309055	6306.522546	43633.90621	5864.627997	100
FVSSSQGRSEL	11	37.87061667	1195.583528	21.56	sp|P35613|BASI_HUMAN Basigin OS=Homo sapiens OX=9606 GN=BSG PE=1 SV=2	732.386825	SPVL3	MAGE-A4	0.002799791	-9.516462028	188.7507522	4.684999654	89.72994291	70471.19178	72083.55879	64832.07354	8.735
PFSNSHNALK	10	28.71076667	1113.55673	40.3	sp|P12277|KCRB_HUMAN Creatine kinase B-type OS=Homo sapiens OX=9606 GN=CKB PE=1 SV=1	1546.569789	SPVL3	MAGE-A4	0.002822028	-10.59485622	0.489827215	19.35480983	54.20833217	40682.09087	38876.11069	34969.8834	73.75
VNHPQVSALLGEEDE	15	55.70946667	1635.776774	51.67	sp|Q01105|SET_HUMAN Protein SET OS=Homo sapiens OX=9606 GN=SET PE=1 SV=3	3094.748516	SPVL3	MAGE-A4	0.002927993	-11.54113082	51.97290598	1	1	50352.72971	59214.31171	51276.03222
NNSRIKLGLK	10	31.80718333	1141.692424	23.5	sp|P10412|H14_HUMAN Histone H1.4 OS=Homo sapiens OX=9606 GN=H1-4 PE=1 SV=2;sp|P16403|H12_HUMAN Histone H1.2 OS=Homo sapiens OX=9606 GN=H1-2 PE=1 SV=2;sp|P16402|H13_HUMAN Histone H1.3 OS=Homo sapiens OX=9606 GN=H1-3 PE=1 SV=2;sp|P16401|H15_HUMAN Histone H1.5 OS=Homo sapiens OX=9606 GN=H1-5 PE=1 SV=3	32.46685979	SPVL3	MAGE-A4	0.002930428	-5.020895948	111.0729487	141.7228506	740.0381153	10595.48582	10644.99723	10993.71646	75
RTKSTGGAPTFNVTVTKTDKTL	22	40.42958333	2322.256707	32.61	sp|P07737|PROF1_HUMAN Profilin-1 OS=Homo sapiens OX=9606 GN=PFN1 PE=1 SV=2	7.825420925	SPVL3	MAGE-A4	0.002959728	-2.968168356	13977.09901	7118.376012	4673.820516	79360.95933	65226.43634	57068.18889
VQVSYKGETKAFYPEEISS	19	52.55693333	2161.058232	21.97	sp|P0DMV8|HS71A_HUMAN Heat shock 70 kDa protein 1A OS=Homo sapiens OX=9606 GN=HSPA1A PE=1 SV=1	29.65813506	SPVL3	MAGE-A4	0.003223569	-4.890355977	357.9090358	1327.50472	2224.227616	43363.80612	26447.73009	46141.13566
KLQPSSSPENSLD	13	39.53873333	1400.679688	38.82	sp|Q8WWM7|ATX2L_HUMAN Ataxin-2-like protein OS=Homo sapiens OX=9606 GN=ATXN2L PE=1 SV=2	2009.176249	SPVL3	MAGE-A4	0.003290472	-10.91155192	1	1	46.43563938	36444.78768	32861.4826	23991.11349	16.24
TQKSYKVSTSGPRA	14	27.50693333	1508.79451	25.19	sp|P05787|K2C8_HUMAN Keratin, type II cytoskeletal 8 OS=Homo sapiens OX=9606 GN=KRT8 PE=1 SV=7	4.121414299	SPVL3	MAGE-A4	0.003406237	-2.043139496	1480.660495	862.7039646	674.7153054	4514.923226	3895.318587	4028.515288	69.167
TSYKANYL	8	36.05423333	958.4728005	22.53	sp|Q7Z388|D19L4_HUMAN Probable C-mannosyltransferase DPY19L4 OS=Homo sapiens OX=9606 GN=DPY19L4 PE=1 SV=1	1.262052486	SPVL3	MAGE-A4	0.003438138	-0.33577191	177910.0778	190559.4803	172730.1347	228238.2047	218053.7681	236730.4451	19.34
RIINEPTAAAIAYGLD	16	65.26245	1686.890424	40.96	sp|P0DMV8|HS71A_HUMAN Heat shock 70 kDa protein 1A OS=Homo sapiens OX=9606 GN=HSPA1A PE=1 SV=1;sp|P11142|HSP7C_HUMAN Heat shock cognate 71 kDa protein OS=Homo sapiens OX=9606 GN=HSPA8 PE=1 SV=1;sp|P11021|BIP_HUMAN Endoplasmic reticulum chaperone BiP OS=Homo sapiens OX=9606 GN=HSPA5 PE=1 SV=2;sp|P34931|HS71L_HUMAN Heat shock 70 kDa protein 1-like OS=Homo sapiens OX=9606 GN=HSPA1L PE=1 SV=2;sp|P170…	13782.85114	SPVL3	MAGE-A4	0.003512814	-13.73732224	1	1	216.5288521	986707.8368	1055412.685	942264.4156
DVSNADRLGFSEVE	14	59.9064	1536.705334	36.56	sp|P12277|KCRB_HUMAN Creatine kinase B-type OS=Homo sapiens OX=9606 GN=CKB PE=1 SV=1	24.58537948	SPVL3	MAGE-A4	0.003533031	-4.619728718	555.6127541	3360.277599	2523.127332	54970.96742	55055.92495	48278.80092	95
AKPRNQGGYGGSSSSSSYGSGRRF	24	29.42183333	2449.149631	31.05	sp|P09651|ROA1_HUMAN Heterogeneous nuclear ribonucleoprotein A1 OS=Homo sapiens OX=9606 GN=HNRNPA1 PE=1 SV=5	1690.851322	SPVL3	MAGE-A4	0.003596977	-10.70594543	1	6.977981803	74.54716099	52872.49036	38822.03395	46152.3712
PAVTQHAPYFKGTAVVNGEFKDL	23	55.7254	2488.27864	42.96	sp|P30048|PRDX3_HUMAN Thioredoxin-dependent peroxide reductase, mitochondrial OS=Homo sapiens OX=9606 GN=PRDX3 PE=1 SV=3	568.4895399	SPVL3	MAGE-A4	0.003791279	-9.150989994	3.921526064	19.26192838	302.1087377	75155.63065	57570.84174	52198.73627
PQTHANRIYR	10	21.48113333	1254.6591	24.21	sp|P07900|HS90A_HUMAN Heat shock protein HSP 90-alpha OS=Homo sapiens OX=9606 GN=HSP90AA1 PE=1 SV=5	Inf	SPVL3	MAGE-A4	0.003810881	-15.39017974	1	1	1	61879.85006	424.2928638	66528.82008	73.75
ATAGDTHLGGEDFDNRLVNHF	21	54.1097833333333;54.1194	2285.049886622;2285.0526531443	36.03;24.42	sp|P0DMV8|HS71A_HUMAN Heat shock 70 kDa protein 1A OS=Homo sapiens OX=9606 GN=HSPA1A PE=1 SV=1;sp|P17066|HSP76_HUMAN Heat shock 70 kDa protein 6 OS=Homo sapiens OX=9606 GN=HSPA6 PE=1 SV=2	1206.47844605922;1.33881516251765	SPVL3;MAGE-A4	MAGE-A4;SPVL3	0.003829829	0.217226221	174971.012	205662.6812	164494.4693	172470.532	156916.0311	139542.3497
ALDKIRYESLTD	12	48.111975	1422.733092	41.44	sp|P08238|HS90B_HUMAN Heat shock protein HSP 90-beta OS=Homo sapiens OX=9606 GN=HSP90AB1 PE=1 SV=4;sp|P07900|HS90A_HUMAN Heat shock protein HSP 90-alpha OS=Homo sapiens OX=9606 GN=HSP90AA1 PE=1 SV=5	14591.80504	SPVL3	MAGE-A4	0.003960298	-13.82347535	306.108184	1	1	1591362.472	1441918.098	1433390.37	42
VAPRSGATAGAAGGRGKGAYQD	22	27.55995	2017.009294	32.26	sp|P50991|TCPD_HUMAN T-complex protein 1 subunit delta OS=Homo sapiens OX=9606 GN=CCT4 PE=1 SV=4	418.3167482	SPVL3	MAGE-A4	0.004078231	-8.70845195	99.20650282	121.9928504	3.473431715	34015.21526	31249.2198	28719.95373
FKQPAENVNQYLTD	14	54.23873333	1665.801022	36.32	sp|P22314|UBA1_HUMAN Ubiquitin-like modifier-activating enzyme 1 OS=Homo sapiens OX=9606 GN=UBA1 PE=1 SV=3	9.815160729	SPVL3	MAGE-A4	0.004085727	-3.295011893	6624.353878	2602.751777	1650.591191	38656.27606	36991.89592	31118.17093	100
YTEHQVVSSDF	11	47.14793333	1310.57743	22.24	sp|P04406|G3P_HUMAN Glyceraldehyde-3-phosphate dehydrogenase OS=Homo sapiens OX=9606 GN=GAPDH PE=1 SV=3	3.421374681	SPVL3	MAGE-A4	0.004102676	-1.774576105	28479.43725	18327.69671	14141.95109	75395.94878	72285.63161	60848.07603	33.312
TRPSSTVIKKPSGGSSK	17	21.25978333	1715.951255	26.07	sp|Q5SSJ5|HP1B3_HUMAN Heterochromatin protein 1-binding protein 3 OS=Homo sapiens OX=9606 GN=HP1BP3 PE=1 SV=1	5.693317055	SPVL3	MAGE-A4	0.004109244	-2.509269444	2441.551543	1096.58035	2450.887091	11198.07941	14176.58414	8722.72037
LRVAPDEHPI	10	36.07745	1145.618503	21.67	sp|Q562R1|ACTBL_HUMAN Beta-actin-like protein 2 OS=Homo sapiens OX=9606 GN=ACTBL2 PE=1 SV=2	2.509850825	SPVL3	MAGE-A4	0.004113492	-1.327601619	3040.76856	3802.590717	3980.691687	10872.65611	9312.540222	6981.556909	10.67
DEIVNNENKDVL	12	50.13933333	1400.676849	40.15	sp|P30101|PDIA3_HUMAN Protein disulfide-isomerase A3 OS=Homo sapiens OX=9606 GN=PDIA3 PE=1 SV=4	4.355137892	SPVL3	MAGE-A4	0.00415529	-2.122718398	25549.81812	15478.0905	10504.40814	79885.23397	75513.5066	69031.6048	67.5
FQRAQAAKAGAPGKA	15	26.2026	1470.805271	31.06	sp|O15212|PFD6_HUMAN Prefoldin subunit 6 OS=Homo sapiens OX=9606 GN=PFDN6 PE=1 SV=1	169.5978778	SPVL3	MAGE-A4	0.00417932	-7.405974308	141.2722545	79.19959992	42.96557193	3707.687085	36210.92089	4759.820475
VAKLKEIGRI	10	35.87285	1125.723039	32.44	sp|P38117|ETFB_HUMAN Electron transfer flavoprotein subunit beta OS=Homo sapiens OX=9606 GN=ETFB PE=1 SV=3	1641.065211	SPVL3	MAGE-A4	0.004204905	-10.6372984	1	65.92273299	1	39130.03639	35730.9373	33322.53002	36.75
RTVSLGAGAKDELHIVEA	18	48.36433333	1865.001377	34.02	sp|P06748|NPM_HUMAN Nucleophosmin OS=Homo sapiens OX=9606 GN=NPM1 PE=1 SV=2	486.3933065	SPVL3	MAGE-A4	0.004308565	-8.925979565	1231.17425	884.0926023	28.86811987	382361.9712	340713.725	319817.2023
GPPVSELITKAVAASKER	18	57.286675	1852.040344	27.52	sp|P10412|H14_HUMAN Histone H1.4 OS=Homo sapiens OX=9606 GN=H1-4 PE=1 SV=2;sp|P16403|H12_HUMAN Histone H1.2 OS=Homo sapiens OX=9606 GN=H1-2 PE=1 SV=2;sp|P16402|H13_HUMAN Histone H1.3 OS=Homo sapiens OX=9606 GN=H1-3 PE=1 SV=2;sp|P16401|H15_HUMAN Histone H1.5 OS=Homo sapiens OX=9606 GN=H1-5 PE=1 SV=3	2.298411694	SPVL3	MAGE-A4	0.004512125	-1.200637238	78442.8961	98252.55532	74215.90178	222630.2697	151754.7687	202312.5498
RQKAEADKNDKSVKDL	16	21.2597833333333;25.0667333333333	1843.97561683199;1843.97514276532	32.3;28.64	sp|P07900|HS90A_HUMAN Heat shock protein HSP 90-alpha OS=Homo sapiens OX=9606 GN=HSP90AA1 PE=1 SV=5	67.3002550178822;2614.70254718031	SPVL3	MAGE-A4	0.004538135	-6.26800077	4332.109351	313.6378109	2696.099196	168233.3741	191015.3221	206549.4713
PEAVKPDD	8	26.80435	869.4133967	30.99	sp|P27824|CALX_HUMAN Calnexin OS=Homo sapiens OX=9606 GN=CANX PE=1 SV=2	22.30629195	SPVL3	MAGE-A4	0.004583517	-4.479378804	1000.081468	1175.401574	215.2694438	20654.72481	11573.01563	21101.08249	100
ILKHTGPGLLSMANSGPNTNGSQF	24	50.5999	2440.218912	20.02	sp|Q9UNP9|PPIE_HUMAN Peptidyl-prolyl cis-trans isomerase E OS=Homo sapiens OX=9606 GN=PPIE PE=1 SV=1	2040.252182	SPVL3	MAGE-A4	0.004640575	-10.98294555	0.62434063	1	123.3944701	99688.80407	82265.62737	71075.2177
GAGKHVPRAVF	11	32.92936667	1137.640604	28.8	sp|P68363|TBA1B_HUMAN Tubulin alpha-1B chain OS=Homo sapiens OX=9606 GN=TUBA1B PE=1 SV=1	22.2624978	SPVL3	MAGE-A4	0.004680981	-4.476543564	403.7701708	71.64674139	422.4810954	7735.591176	6139.971071	6113.890171	51.765
AKVPADTE	8	27.0747	829.4179118	22.37	sp|P60174|TPIS_HUMAN Triosephosphate isomerase OS=Homo sapiens OX=9606 GN=TPI1 PE=1 SV=3	359.8252995	SPVL3	MAGE-A4	0.004693208	-8.491152816	151.4851879	2.127857608	24.84621244	22914.76047	21280.60638	20018.78907	90
FGTHETA	7	28.20488333	761.334385	21.11	sp|O75475|PSIP1_HUMAN PC4 and SFRS1-interacting protein OS=Homo sapiens OX=9606 GN=PSIP1 PE=1 SV=1	1648.589849	SPVL3	MAGE-A4	0.004711597	-10.67233091	25.39438886	72.34323686	1	55675.61449	52669.29274	52784.35044
GDILGKYVD	9	53.70438333	978.5024878	24.59	sp|P61604|CH10_HUMAN 10 kDa heat shock protein, mitochondrial OS=Homo sapiens OX=9606 GN=HSPE1 PE=1 SV=2	1.466817596	SPVL3	MAGE-A4	0.004725356	-0.552689478	360276.5478	429384.489	385983.0697	608230.8319	590106.4484	526118.1815	95
TRSLALGGKKD	11	26.47743333	1144.655858	25.84	sp|Q96C36|P5CR2_HUMAN Pyrroline-5-carboxylate reductase 2 OS=Homo sapiens OX=9606 GN=PYCR2 PE=1 SV=1	8.690148806	SPVL3	MAGE-A4	0.004763155	-3.119380881	3373.902984	1138.845927	877.4549207	16193.21079	15056.21987	15592.24274	85
RIINEPTAAAIAY	13	55.31133333	1401.762611	25.93	sp|P0DMV8|HS71A_HUMAN Heat shock 70 kDa protein 1A OS=Homo sapiens OX=9606 GN=HSPA1A PE=1 SV=1;sp|P11142|HSP7C_HUMAN Heat shock cognate 71 kDa protein OS=Homo sapiens OX=9606 GN=HSPA8 PE=1 SV=1;sp|P11021|BIP_HUMAN Endoplasmic reticulum chaperone BiP OS=Homo sapiens OX=9606 GN=HSPA5 PE=1 SV=2;sp|P34931|HS71L_HUMAN Heat shock 70 kDa protein 1-like OS=Homo sapiens OX=9606 GN=HSPA1L PE=1 SV=2;sp|P170…	1160.726695	SPVL3	MAGE-A4	0.004786875	-10.16568888	83.06179211	11.8319366	1	39315.41577	36396.4052	34433.86311	26.811
GQVINETSQHHDDLE	15	35.71916667	1720.765919	47.98	sp|P08670|VIME_HUMAN Vimentin OS=Homo sapiens OX=9606 GN=VIM PE=1 SV=4	2.295781523	SPVL3	MAGE-A4	0.004887138	-1.198985355	68318.84292	45605.79141	43628.20381	132628.7979	113843.0081	115235.0887
AAAGYDVEKNNS	12	31.43065	1237.558356	41.75	sp|P10412|H14_HUMAN Histone H1.4 OS=Homo sapiens OX=9606 GN=H1-4 PE=1 SV=2;sp|P16403|H12_HUMAN Histone H1.2 OS=Homo sapiens OX=9606 GN=H1-2 PE=1 SV=2;sp|P16402|H13_HUMAN Histone H1.3 OS=Homo sapiens OX=9606 GN=H1-3 PE=1 SV=2	1110.939533	SPVL3	MAGE-A4	0.004934215	-10.07500775	66.80578543	1	1	24420.22057	27597.48205	22199.48545	80
PPAENSSAPEAEQGGAE	17	36.41753333	1639.69652	55.24	sp|P67809|YBOX1_HUMAN Y-box-binding protein 1 OS=Homo sapiens OX=9606 GN=YBX1 PE=1 SV=3	1.684223662	SPVL3	MAGE-A4	0.004974702	-0.752083738	198236.729	232353.7353	222354.9033	395975.6682	392771.3052	310959.0646
ESHQDADIED	10	30.28903333	1157.447916	24.82	sp|P11021|BIP_HUMAN Endoplasmic reticulum chaperone BiP OS=Homo sapiens OX=9606 GN=HSPA5 PE=1 SV=2	1656.263788	SPVL3	MAGE-A4	0.005112897	-10.66553994	1	1	101.4062842	58814.23894	57543.25546	51598.06194	95
VSKHRAQVIYTRNTKGGD	18	25.55585	2029.08121024964;2029.08261784005	28.14;26.54	sp|P62851|RS25_HUMAN 40S ribosomal protein S25 OS=Homo sapiens OX=9606 GN=RPS25 PE=1 SV=1	198.575319572291;34.9676532798395	SPVL3	MAGE-A4	0.005167427	-5.369905178	3909.54635	45.4528158	76.17905352	18380.30551	128986.3401	19332.94417
TSSEITTKDLKEKKEVVE	18	34.1435	2063.100488	24.4	sp|P06454|PTMA_HUMAN Prothymosin alpha OS=Homo sapiens OX=9606 GN=PTMA PE=1 SV=2	67.71600222	SPVL3	MAGE-A4	0.005192633	-6.081424898	36.32215107	526.8495371	378.2582092	21449.03732	24506.50208	17794.32962
KVSSKNSLESY	11	31.05141667	1240.629988	36.12	sp|P11142|HSP7C_HUMAN Heat shock cognate 71 kDa protein OS=Homo sapiens OX=9606 GN=HSPA8 PE=1 SV=1	2278.670988	SPVL3	MAGE-A4	0.005230832	-11.13355699	1	1	140.305006	114039.9029	105105.3173	100563.7266	21.434
AAKNQLTSNPENTVF	15	50.5999	1632.812354	39.33	sp|P11021|BIP_HUMAN Endoplasmic reticulum chaperone BiP OS=Homo sapiens OX=9606 GN=HSPA5 PE=1 SV=2	2205.304143	SPVL3	MAGE-A4	0.005243703	-11.08559508	135.3189768	1	1	110772.2912	82497.25944	105149.9495
FRDGDILGKYVD	12	55.13968333	1396.69869	29.44	sp|P61604|CH10_HUMAN 10 kDa heat shock protein, mitochondrial OS=Homo sapiens OX=9606 GN=HSPE1 PE=1 SV=2	2.171843316	SPVL3	MAGE-A4	0.005285965	-1.118920026	31353.72491	44391.37186	47539.0467	97896.91927	90624.34692	79232.57677	70
AKILNDVQDRF	11	47.7994	1317.699918	27.88	sp|O00148|DX39A_HUMAN ATP-dependent RNA helicase DDX39A OS=Homo sapiens OX=9606 GN=DDX39A PE=1 SV=2	8.915683707	SPVL3	MAGE-A4	0.005288604	-3.156345436	2436.595337	6120.363123	5909.020253	45126.35737	24422.54135	59425.19199	8.891
SILPELVLRKLLD	13	40.38038333	1507.939287	24.71	sp|Q9UN75|PCDAC_HUMAN Protocadherin alpha-12 OS=Homo sapiens OX=9606 GN=PCDHA12 PE=2 SV=1	2.895689649	SPVL3	MAGE-A4	0.005330145	-1.533906987	55133.53918	56895.25902	66909.87128	224906.6454	121383.8026	171860.405	24.674
IKRNTTIPTKQTQTFTT	17	35.05993333	1978.084587	30.51	sp|P11142|HSP7C_HUMAN Heat shock cognate 71 kDa protein OS=Homo sapiens OX=9606 GN=HSPA8 PE=1 SV=1;sp|P54652|HSP72_HUMAN Heat shock-related 70 kDa protein 2 OS=Homo sapiens OX=9606 GN=HSPA2 PE=1 SV=1	2242.70935	SPVL3	MAGE-A4	0.005351327	-11.1113967	1	1	145.989226	113232.4962	115951.8927	98227.01324
RVVANSKESY	10	27.39803333	1151.594977	30.77	sp|P35268|RL22_HUMAN 60S ribosomal protein L22 OS=Homo sapiens OX=9606 GN=RPL22 PE=1 SV=2	805.5854574	SPVL3	MAGE-A4	0.005421114	-9.632521329	35.6159589	1	31.38767451	19246.36304	19418.94883	15311.8408	25.5
IKKIGYNPDT	10	32.6612	1147.624096	24.06	sp|P68104|EF1A1_HUMAN Elongation factor 1-alpha 1 OS=Homo sapiens OX=9606 GN=EEF1A1 PE=1 SV=1	1071.669537	SPVL3	MAGE-A4	0.005464178	-10.03050651	1	81.12029067	1	31817.44559	27554.90716	27561.79164	100
TDHLVKTHTRVSVQRTQAPAVATT	24	34.32378333	2616.410245	32.45	sp|P15880|RS2_HUMAN 40S ribosomal protein S2 OS=Homo sapiens OX=9606 GN=RPS2 PE=1 SV=2	2067.826548	SPVL3	MAGE-A4	0.005526822	-10.99428356	146.0966827	1	1	117960.3851	93886.22487	90255.98911
IVAPKGS	7	27.61301667	670.4011422	20.1	sp|Q9H4A4|AMPB_HUMAN Aminopeptidase B OS=Homo sapiens OX=9606 GN=RNPEP PE=1 SV=2	326.2553541	SPVL3	MAGE-A4	0.005563755	-8.29803204	1	0.390340743	26.95008256	1393.796244	4041.994786	3484.168456
GGKDEAAGGAAAAAAE	16	31.32191667	1315.600997	31.44	sp|P29966|MARCS_HUMAN Myristoylated alanine-rich C-kinase substrate OS=Homo sapiens OX=9606 GN=MARCKS PE=1 SV=4	883.073088	SPVL3	MAGE-A4	0.005615263	-9.746760685	1	71.81583302	1	23383.48333	22503.65244	17531.49366
GQEETAGVVSTNLIR	15	52.93973333	1572.817726	48.69	sp|P04440|DPB1_HUMAN HLA class II histocompatibility antigen, DP beta 1 chain OS=Homo sapiens OX=9606 GN=HLA-DPB1 PE=1 SV=1	701.613969	SPVL3	MAGE-A4	0.005668655	-9.401781852	53.70355553	1	1	7594.153955	13546.35305	16538.65774
VSASTKSL	8	30.94226667	791.438239	20.88	sp|P09874|PARP1_HUMAN Poly [ADP-ribose] polymerase 1 OS=Homo sapiens OX=9606 GN=PARP1 PE=1 SV=4	526.3354142	SPVL3	MAGE-A4	0.005719047	-8.980440908	47.58429137	1	1	9579.79212	7559.487702	7906.017884	30.364
VSNLNPERVTPQSL	14	52.42056667	1552.820149	36.14	sp|P26599|PTBP1_HUMAN Polypyrimidine tract-binding protein 1 OS=Homo sapiens OX=9606 GN=PTBP1 PE=1 SV=1	1135.210378	SPVL3	MAGE-A4	0.005722186	-10.11876497	1	1	95.25050951	36244.51217	35623.38307	36261.4717	70
VENKKAQLVVIAHDVD	16	41.59015	1776.972503	38.41	sp|P62424|RL7A_HUMAN 60S ribosomal protein L7a OS=Homo sapiens OX=9606 GN=RPL7A PE=1 SV=2	1694.663595	SPVL3	MAGE-A4	0.005831314	-10.72074727	8.76219784	1	229.7559482	148304.2902	124927.161	130976.5677
NVINGGSHAGNKLA	14	31.53611667	1350.701597	23.47	sp|P06733|ENOA_HUMAN Alpha-enolase OS=Homo sapiens OX=9606 GN=ENO1 PE=1 SV=2;sp|P09104|ENOG_HUMAN Gamma-enolase OS=Homo sapiens OX=9606 GN=ENO2 PE=1 SV=3	771.5351261	SPVL3	MAGE-A4	0.005835974	-9.550888289	69.89925772	1	1	19797.74186	18431.63835	15700.35242	64.444
AAISKTAVAPIERVKLL	17	51.80476667	1779.100816	24.35	sp|P05141|ADT2_HUMAN ADP/ATP translocase 2 OS=Homo sapiens OX=9606 GN=SLC25A5 PE=1 SV=7	25.90761339	SPVL3	MAGE-A4	0.00595809	-4.695304215	2804.96437	814.4827195	258.3301786	35849.07297	34745.24805	29869.63325
RSKQAEEEF	9	28.25793333	1122.531547	27.74	sp|P26639|SYTC_HUMAN Threonine--tRNA ligase 1, cytoplasmic OS=Homo sapiens OX=9606 GN=TARS1 PE=1 SV=3	357.4364491	SPVL3	MAGE-A4	0.006105922	-8.481542949	2.795612261	112.9431269	154.9525624	31941.4462	32901.23906	31912.25237	23.732
LKVGSAKPGLQKVVD	15	36.9313	1537.919577	20.78	sp|P00918|CAH2_HUMAN Carbonic anhydrase 2 OS=Homo sapiens OX=9606 GN=CA2 PE=1 SV=2	843.9919131	SPVL3	MAGE-A4	0.006113953	-9.705657483	1	70.53465836	22.47842099	27078.44781	30006.15883	21417.68014
SGVSLAALKKALAA	14	59.88158333	1298.791019	30.38	sp|P10412|H14_HUMAN Histone H1.4 OS=Homo sapiens OX=9606 GN=H1-4 PE=1 SV=2;sp|P16403|H12_HUMAN Histone H1.2 OS=Homo sapiens OX=9606 GN=H1-2 PE=1 SV=2;sp|P16402|H13_HUMAN Histone H1.3 OS=Homo sapiens OX=9606 GN=H1-3 PE=1 SV=2	1754.855246	SPVL3	MAGE-A4	0.006175435	-10.76018039	169.1719744	1	1	93184.13921	94294.63904	109393.5485	75
GGHRAIF	7	31.43065	756.4027923	22.3	sp|Q99623|PHB2_HUMAN Prohibitin-2 OS=Homo sapiens OX=9606 GN=PHB2 PE=1 SV=2	551.9945283	SPVL3	MAGE-A4	0.006193317	-9.088421067	1	16.67979993	54.63621646	14551.89733	12318.75147	12495.40203
KQAPLVH	7	25.44958333	791.4653604	23.25	sp|P09496|CLCA_HUMAN Clathrin light chain A OS=Homo sapiens OX=9606 GN=CLTA PE=1 SV=1	996.6031435	SPVL3	MAGE-A4	0.006282416	-9.947241474	73.56515239	31.75285044	1	36967.6019	34603.24591	33389.40488
LEKPAKYDD	9	28.391675	1077.533844	25.27	sp|P04406|G3P_HUMAN Glyceraldehyde-3-phosphate dehydrogenase OS=Homo sapiens OX=9606 GN=GAPDH PE=1 SV=3	742.2520917	SPVL3	MAGE-A4	0.006353038	-9.535765444	0.004171988	31.56947689	51.17134873	19986.87143	22610.65171	18820.12443	100
GTLVQTKGTGASGSFKLN	18	44.45621667	1764.936434	43.36	sp|P10412|H14_HUMAN Histone H1.4 OS=Homo sapiens OX=9606 GN=H1-4 PE=1 SV=2;sp|P16403|H12_HUMAN Histone H1.2 OS=Homo sapiens OX=9606 GN=H1-2 PE=1 SV=2;sp|P16402|H13_HUMAN Histone H1.3 OS=Homo sapiens OX=9606 GN=H1-3 PE=1 SV=2;sp|P16401|H15_HUMAN Histone H1.5 OS=Homo sapiens OX=9606 GN=H1-5 PE=1 SV=3	3.517200219	SPVL3	MAGE-A4	0.006438335	-1.814427464	67413.93286	34772.37181	29496.46062	159128.3709	157039.5597	146986.7202
NKSAPELKTGISDVF	15	53.31851667	1604.83919	29.83	sp|P19338|NUCL_HUMAN Nucleolin OS=Homo sapiens OX=9606 GN=NCL PE=1 SV=3	2012.813665	SPVL3	MAGE-A4	0.006464915	-10.96181627	1	217.8961874	1	135719.7259	151418.0861	151446.6115
ESTGSIAKRLQSIGTENTEENRRF	24	49.2833	2722.359842	34.07	sp|P04075|ALDOA_HUMAN Fructose-bisphosphate aldolase A OS=Homo sapiens OX=9606 GN=ALDOA PE=1 SV=2	2513.252684	SPVL3	MAGE-A4	0.006510862	-11.28821866	78.89371031	123.1938194	1	190855.5361	137843.4894	179198.0009
GSALRPSTSRSL	12	32.76605	1230.667989	26.07	sp|P08670|VIME_HUMAN Vimentin OS=Homo sapiens OX=9606 GN=VIM PE=1 SV=4	528.1508627	SPVL3	MAGE-A4	0.006560149	-9.025122005	18.76532492	1	54.02758965	15140.48615	11955.77503	11349.37945	37.727
SLVSKGTLVQTKGTGASGSFKLNKK	25	37.75541667	2535.438449	32.27	sp|P10412|H14_HUMAN Histone H1.4 OS=Homo sapiens OX=9606 GN=H1-4 PE=1 SV=2;sp|P16403|H12_HUMAN Histone H1.2 OS=Homo sapiens OX=9606 GN=H1-2 PE=1 SV=2;sp|P16402|H13_HUMAN Histone H1.3 OS=Homo sapiens OX=9606 GN=H1-3 PE=1 SV=2;sp|P16401|H15_HUMAN Histone H1.5 OS=Homo sapiens OX=9606 GN=H1-5 PE=1 SV=3	2113.683383	SPVL3	MAGE-A4	0.00657202	-11.03982297	251.5878486	1	0.105239697	188048.031	177278.8082	166672.659
VTKINNVIDNL	11	57.60833333	1241.698181	22.5	sp|Q12905|ILF2_HUMAN Interleukin enhancer-binding factor 2 OS=Homo sapiens OX=9606 GN=ILF2 PE=1 SV=2	9.186176618	SPVL3	MAGE-A4	0.006611243	-3.199464522	6114.375097	2918.52136	1249.33437	32971.65091	34564.70372	26918.03376	16.76
TNVPRASVPDGFLSE	15	59.53691667	1587.789207	41.39	sp|P14174|MIF_HUMAN Macrophage migration inhibitory factor OS=Homo sapiens OX=9606 GN=MIF PE=1 SV=4	3208.636493	SPVL3	MAGE-A4	0.00668308	-11.64003087	373.0580406	1	1	406147.5829	394714.6605	396145.3994
LSVNARGLLE	10	55.1769	1070.607527	22.59	sp|Q14697|GANAB_HUMAN Neutral alpha-glucosidase AB OS=Homo sapiens OX=9606 GN=GANAB PE=1 SV=3	1.412089086	SPVL3	MAGE-A4	0.006778471	-0.497831108	47157.99918	54729.06815	50049.99478	75109.16868	75037.79884	64401.69961	63.889
KSVVAKF	7	31.1045	777.4741623	20.76	sp|Q99623|PHB2_HUMAN Prohibitin-2 OS=Homo sapiens OX=9606 GN=PHB2 PE=1 SV=2	462.0619293	SPVL3	MAGE-A4	0.006797906	-8.829896811	40.9597623	23.9829026	1	10467.26024	10785.52661	8754.746192
SKLPIGDVATQY	12	55.48958333	1290.680843	28.59	sp|Q99832|TCPH_HUMAN T-complex protein 1 subunit eta OS=Homo sapiens OX=9606 GN=CCT7 PE=1 SV=2	1.544146272	SPVL3	MAGE-A4	0.007047532	-0.626809421	40136.63438	36890.64563	35521.39532	66703.95874	55486.40921	51601.24947	34.071
AEEDKKLKERID	12	27.93766667	1472.7837	22.77	sp|P11021|BIP_HUMAN Endoplasmic reticulum chaperone BiP OS=Homo sapiens OX=9606 GN=HSPA5 PE=1 SV=2	481.2682779	SPVL3	MAGE-A4	0.007192956	-8.870873922	71.45887392	1	1	12765.49273	12101.24906	9524.147402	90
GLKSLVSK	8	32.49806667	830.522733	20.85	sp|P10412|H14_HUMAN Histone H1.4 OS=Homo sapiens OX=9606 GN=H1-4 PE=1 SV=2;sp|P16403|H12_HUMAN Histone H1.2 OS=Homo sapiens OX=9606 GN=H1-2 PE=1 SV=2;sp|P16402|H13_HUMAN Histone H1.3 OS=Homo sapiens OX=9606 GN=H1-3 PE=1 SV=2;sp|P16401|H15_HUMAN Histone H1.5 OS=Homo sapiens OX=9606 GN=H1-5 PE=1 SV=3	9.655044198	SPVL3	MAGE-A4	0.007222639	-3.271282863	3945.491085	869.8013675	924.4569162	21291.00854	16572.13353	17554.39177	24.413
EERHVGDLGNVTADKDGVADVSIED	25	52.6721	2639.233014	35.88	sp|P00441|SODC_HUMAN Superoxide dismutase [Cu-Zn] OS=Homo sapiens OX=9606 GN=SOD1 PE=1 SV=2	740.1763417	SPVL3	MAGE-A4	0.007286335	-9.50679087	1	1	114.7223942	27030.40053	28312.34489	29572.05661
SGDGVTHTVPIYEG	14	49.9853	1430.668309	34.39	sp|P60709|ACTB_HUMAN Actin, cytoplasmic 1 OS=Homo sapiens OX=9606 GN=ACTB PE=1 SV=1	13.5817966	SPVL3	MAGE-A4	0.007319197	-3.763602427	33608.51326	5477.918654	5954.312529	210888.8262	213177.153	187668.2507	100
YKSFSKESDD	10	27.83158333	1204.525693	29.2	sp|P14625|ENPL_HUMAN Endoplasmin OS=Homo sapiens OX=9606 GN=HSP90B1 PE=1 SV=1	1156.532683	SPVL3	MAGE-A4	0.007330766	-10.1653905	1	79.95136487	60.99233102	61853.56968	50250.60249	50901.81862	95
LTKRAGELTED	11	29.28574167	1231.64031	28.85	sp|P62269|RS18_HUMAN 40S ribosomal protein S18 OS=Homo sapiens OX=9606 GN=RPS18 PE=1 SV=3	614.6097517	SPVL3	MAGE-A4	0.007341417	-9.247901636	32.00218828	59.82995017	1	19849.39754	19088.03529	17503.49498	87.5
PRADHQPLTEASY	13	37.48905	1483.705313	25.23	sp|P08865|RSSA_HUMAN 40S ribosomal protein SA OS=Homo sapiens OX=9606 GN=RPSA PE=1 SV=4	1.451286224	SPVL3	MAGE-A4	0.007372659	-0.537332077	53216.44181	58954.25269	58155.13184	91414.1048	83009.58144	72767.83906	77.5
TNVPRASVPDGFLSEL	16	71.1787	1700.869596	41.43	sp|P14174|MIF_HUMAN Macrophage migration inhibitory factor OS=Homo sapiens OX=9606 GN=MIF PE=1 SV=4	10372.82829	SPVL3	MAGE-A4	0.007396111	-13.33876553	1642.004988	1	1	6138923.731	5424057.026	5469255.025
VTGHIPTEEQ	10	34.7205	1109.536167	25.56	sp|O75390|CISY_HUMAN Citrate synthase, mitochondrial OS=Homo sapiens OX=9606 GN=CS PE=1 SV=2	139.1753899	SPVL3	MAGE-A4	0.007446437	-7.120760315	6.494821588	183.3221618	207.2026444	19732.4371	18960.30033	16562.62406	56.818
GDTHLGGEDFDNRLVNHF	18	53.87025;54.0563333333333	2041.9257093789;2041.92639609576	31.33;27.14	sp|P0DMV8|HS71A_HUMAN Heat shock 70 kDa protein 1A OS=Homo sapiens OX=9606 GN=HSPA1A PE=1 SV=1;sp|P17066|HSP76_HUMAN Heat shock 70 kDa protein 6 OS=Homo sapiens OX=9606 GN=HSPA6 PE=1 SV=2	38.0188345638862;Inf	SPVL3	MAGE-A4	0.00750381	-5.996390279	175.45576	342.5196932	286.5164338	22333.00392	13696.47321	15329.33948
YGSAGPPPTGEEDTAEKDEL	20	47.85163333	2061.899171	61.28	sp|P11021|BIP_HUMAN Endoplasmic reticulum chaperone BiP OS=Homo sapiens OX=9606 GN=HSPA5 PE=1 SV=2	5016.730028	SPVL3	MAGE-A4	0.007518478	-12.29047505	617.7939784	83.22205776	1	1243170.166	1182954.198	1090683.834
TSSEITTKDLK	11	31.80718333	1221.646614	30.41	sp|P06454|PTMA_HUMAN Prothymosin alpha OS=Homo sapiens OX=9606 GN=PTMA PE=1 SV=2	422.2479437	SPVL3	MAGE-A4	0.007549062	-8.701499345	1	28.03056511	42.02756554	10629.11249	8570.058612	10382.7305	43.714
SFEAQGALANIAVDKA	16	61.0733	1603.818481	56.65	sp|P01903|DRA_HUMAN HLA class II histocompatibility antigen, DR alpha chain OS=Homo sapiens OX=9606 GN=HLA-DRA PE=1 SV=1	873.3731123	SPVL3	MAGE-A4	0.007664124	-9.765105377	264.9253538	4.291554402	1	75619.32175	89367.73278	70139.75449
YGKKSKLEFSIYPAPQVSTA	20	53.4969	2213.169952	27.56	sp|P68363|TBA1B_HUMAN Tubulin alpha-1B chain OS=Homo sapiens OX=9606 GN=TUBA1B PE=1 SV=1	1974.717899	SPVL3	MAGE-A4	0.007691532	-10.93933019	355.1926833	1	1	233933.5391	213272.6606	254199.1496
KKALAAAGY	9	29.20303333	891.5177798	33.79	sp|P10412|H14_HUMAN Histone H1.4 OS=Homo sapiens OX=9606 GN=H1-4 PE=1 SV=2;sp|P16403|H12_HUMAN Histone H1.2 OS=Homo sapiens OX=9606 GN=H1-2 PE=1 SV=2;sp|P16402|H13_HUMAN Histone H1.3 OS=Homo sapiens OX=9606 GN=H1-3 PE=1 SV=2	630.4544392	SPVL3	MAGE-A4	0.007908995	-9.287453375	1	30.3966772	81.85926649	26214.68964	21511.67544	23045.89293	52.353
SARPKLKAF	9	30.94226667	1016.612384	22.81	sp|P09211|GSTP1_HUMAN Glutathione S-transferase P OS=Homo sapiens OX=9606 GN=GSTP1 PE=1 SV=2	562.9455152	SPVL3	MAGE-A4	0.007917139	-9.136851487	40.88583717	52.54270442	3.99E-04	19187.96922	16640.34942	16767.08456	17.932
EVISDEHGID	10	41.55071667	1112.499815	22.58	sp|P07437|TBB5_HUMAN Tubulin beta chain OS=Homo sapiens OX=9606 GN=TUBB PE=1 SV=2	9.65021442	SPVL3	MAGE-A4	0.00797924	-3.270560998	4634.413949	858.0521305	2090.559046	20750.4989	30866.73672	21560.58279	62.778
VVKAYLPVNES	11	48.36433333	1217.666407	22.64	sp|P13639|EF2_HUMAN Elongation factor 2 OS=Homo sapiens OX=9606 GN=EEF2 PE=1 SV=4	11.08480941	SPVL3	MAGE-A4	0.008035343	-3.47051206	2410.605501	2450.054418	508.0936279	23305.35067	16141.55037	20064.70879	27.188
EAEEKAPVKKSIRD	14	21.22323333	1598.863752	33.24	sp|P06748|NPM_HUMAN Nucleophosmin OS=Homo sapiens OX=9606 GN=NPM1 PE=1 SV=2	91.9947358	SPVL3	MAGE-A4	0.008112138	-6.523479403	353.8360711	15.67191908	237.8571539	24645.72772	22327.2061	8901.462132	100
LDEELGGTPVQSRVVQ	16	52.05568333	1725.892567	47.21	sp|P06396|GELS_HUMAN Gelsolin OS=Homo sapiens OX=9606 GN=GSN PE=1 SV=1	1498.721964	SPVL3	MAGE-A4	0.008214961	-10.54341823	1	171.1291086	64.92424771	128556.1236	121412.8489	103809.3772
VNHPQVSALLGEED	14	55.51081667	1506.730199	27.54	sp|Q01105|SET_HUMAN Protein SET OS=Homo sapiens OX=9606 GN=SET PE=1 SV=3	416.81052	SPVL3	MAGE-A4	0.008517177	-8.671362423	1	1	89.49603522	9024.229206	15169.45437	13109.2054	100
VSKHRAQVI	9	24.96031667	1036.61405	30.27	sp|P62851|RS25_HUMAN 40S ribosomal protein S25 OS=Homo sapiens OX=9606 GN=RPS25 PE=1 SV=1	1476.789694	SPVL3	MAGE-A4	0.008977697	-10.44477498	7.079364759	1	9.708686599	781.7201892	22828.51547	1182.185571	29.5
VAGKLKKDTY	10	25.39336667	1121.644284	29.75	sp|P04843|RPN1_HUMAN Dolichyl-diphosphooligosaccharide--protein glycosyltransferase subunit 1 OS=Homo sapiens OX=9606 GN=RPN1 PE=1 SV=1	96.22426079	SPVL3	MAGE-A4	0.009015365	-6.588328778	54.39121265	18.12811176	11.19168449	693.5940704	6657.236908	704.198974	62.778
RVISSIEQKTD	11	32.2882	1274.683703	21.06	sp|P27348|1433T_HUMAN 14-3-3 protein theta OS=Homo sapiens OX=9606 GN=YWHAQ PE=1 SV=1	445.6633752	SPVL3	MAGE-A4	0.009064473	-8.784796369	40.3329399	55.25646913	1	13591.79504	17158.31872	11850.5849	48.5
GDEDEEAESATGKRAAED	18	31.21336667	1878.772383	47.79	sp|P06454|PTMA_HUMAN Prothymosin alpha OS=Homo sapiens OX=9606 GN=PTMA PE=1 SV=2	891.8096952	SPVL3	MAGE-A4	0.009212283	-9.792397236	1	101.2301518	74.31957835	55667.95482	53488.13867	47400.85782
IRGVVDSEDL	10	49.139	1101.565189	22.36	sp|P08238|HS90B_HUMAN Heat shock protein HSP 90-beta OS=Homo sapiens OX=9606 GN=HSP90AB1 PE=1 SV=4;sp|P07900|HS90A_HUMAN Heat shock protein HSP 90-alpha OS=Homo sapiens OX=9606 GN=HSP90AA1 PE=1 SV=5	1.69794576	SPVL3	MAGE-A4	0.009213922	-0.763790373	45976.32446	42356.31061	34657.71248	79095.78959	61012.00708	68723.14241	61.667
LVSNLNPERVTPQSL	15	57.63821667	1665.905444	43.38	sp|P26599|PTBP1_HUMAN Polypyrimidine tract-binding protein 1 OS=Homo sapiens OX=9606 GN=PTBP1 PE=1 SV=1	903.9866973	SPVL3	MAGE-A4	0.009219387	-9.809641355	273.3723075	1	1	88238.39033	85877.06785	73009.47122
REAPSPTGGVGSF	13	46.13555	1260.60995	23.6	sp|O43765|SGTA_HUMAN Small glutamine-rich tetratricopeptide repeat-containing protein alpha OS=Homo sapiens OX=9606 GN=SGTA PE=1 SV=1	3.440819672	SPVL3	MAGE-A4	0.009319904	-1.782752285	16714.62121	10075.87441	6425.616163	38750.84599	40198.04738	35341.75748	50
IGIPDATGRLEIL	13	71.94681667	1366.779187	30.81	sp|P55072|TERA_HUMAN Transitional endoplasmic reticulum ATPase OS=Homo sapiens OX=9606 GN=VCP PE=1 SV=4	2200.460801	SPVL3	MAGE-A4	0.009324452	-11.09980421	1	1	761.171936	604601.5035	581445.3439	488882.1608	51.176
AIINSGPRED	10	36.22338333	1070.531281	22.95	sp|P46782|RS5_HUMAN 40S ribosomal protein S5 OS=Homo sapiens OX=9606 GN=RPS5 PE=1 SV=4	1.21075698	MAGE-A4	SPVL3	0.009338757	0.275909319	71576.08797	71866.60359	65428.34083	56476.04469	60562.70376	55474.01498	63.333
KAAKPSVPKVPKGRK	15	21.3678666666667;25.2837	1590.00904765708;1590.00974176511;1590.00897646525	41.78;30.09;40.94	sp|Q92522|H1X_HUMAN Histone H1x OS=Homo sapiens OX=9606 GN=H1FX PE=1 SV=1	10.0797063288313;10.9387135852472;8.81094591756346	SPVL3	MAGE-A4	0.009441995	-3.30980971	9566.537383	4132.772492	2802.406622	68352.74388	27959.95335	67324.15785
YDIDVAKVNTL	11	60.53576667	1249.655825	23.34	sp|P62750|RL23A_HUMAN 60S ribosomal protein L23a OS=Homo sapiens OX=9606 GN=RPL23A PE=1 SV=1	56.55198024	SPVL3	MAGE-A4	0.009546513	-5.821505638	311.8504405	297.5551861	96.77893718	2225.03206	15268.87682	22442.22661	10.835
LTKHFQD	7	26.6955	887.4505207	29.85	sp|P12956|XRCC6_HUMAN X-ray repair cross-complementing protein 6 OS=Homo sapiens OX=9606 GN=XRCC6 PE=1 SV=2	849.5753483	SPVL3	MAGE-A4	0.009553209	-9.722556519	1	80.53548669	98.36950705	52118.40017	55116.07757	44758.79463
VPSPYEVRGFPTI	13	66.9072	1460.762233	21.49	sp|P30101|PDIA3_HUMAN Protein disulfide-isomerase A3 OS=Homo sapiens OX=9606 GN=PDIA3 PE=1 SV=4	497.0826488	SPVL3	MAGE-A4	0.009706987	-8.93935922	159.4556057	1	1	20629.73521	28871.55488	29761.32477	35.538
NYEGSPIKVTL	11	57.56085	1219.645046	20.95	sp|P06748|NPM_HUMAN Nucleophosmin OS=Homo sapiens OX=9606 GN=NPM1 PE=1 SV=2	841.8349191	SPVL3	MAGE-A4	0.009756611	-9.707950242	1	1	304.5499793	88864.43773	82245.36992	85270.99949	18.592
AQGPKGGSGSGPTIEE	16	33.88801667	1470.695293	36.85	sp|P0DMV8|HS71A_HUMAN Heat shock 70 kDa protein 1A OS=Homo sapiens OX=9606 GN=HSPA1A PE=1 SV=1	1587.344857	SPVL3	MAGE-A4	0.009775477	-10.62784943	185.7752887	130.7696472	1	186910.7902	169026.4148	146528.7711
FRAAVPSGASTGIY	14	52.9689	1395.716459	35.05	sp|P06733|ENOA_HUMAN Alpha-enolase OS=Homo sapiens OX=9606 GN=ENO1 PE=1 SV=2;sp|P09104|ENOG_HUMAN Gamma-enolase OS=Homo sapiens OX=9606 GN=ENO2 PE=1 SV=3	1444.403447	SPVL3	MAGE-A4	0.009780917	-10.49297205	379.7825852	58.75948633	1	221903.5502	216154.6044	195373.5251	87.5
VLTVINQTQKEN	12	41.80241667	1385.7513	37.22	sp|P42766|RL35_HUMAN 60S ribosomal protein L35 OS=Homo sapiens OX=9606 GN=RPL35 PE=1 SV=2	11.90471918	SPVL3	MAGE-A4	0.009824159	-3.573461684	3167.375031	420.7857659	593.9565124	16523.90612	17247.32131	16015.7047	85
RVSAKNALESY	11	36.66713333	1236.646177	30.13	sp|P0DMV8|HS71A_HUMAN Heat shock 70 kDa protein 1A OS=Homo sapiens OX=9606 GN=HSPA1A PE=1 SV=1	1547.904912	SPVL3	MAGE-A4	0.009944742	-10.59257503	327.3379182	81.3090732	1	221209.7092	221557.2499	189779.7263	24.652
APQPDVKEEEEEKEEEKDKGD	21	30.34148333	2457.105528	26.06	sp|P27824|CALX_HUMAN Calnexin OS=Homo sapiens OX=9606 GN=CANX PE=1 SV=2	438.399324	SPVL3	MAGE-A4	0.010095568	-8.757674857	1	1	155.5878296	22386.3482	27163.37083	18659.88028
ALKHLPND	8	28.68436667	906.4918753	29.16	sp|O75390|CISY_HUMAN Citrate synthase, mitochondrial OS=Homo sapiens OX=9606 GN=CS PE=1 SV=2	322.4733853	SPVL3	MAGE-A4	0.010114454	-8.317473495	1	33.42094904	58.78151682	9828.724772	10615.71088	9288.40564	67.5
DKNDKAVKDL	10	27.28978333	1144.608301	29.86	sp|P08238|HS90B_HUMAN Heat shock protein HSP 90-beta OS=Homo sapiens OX=9606 GN=HSP90AB1 PE=1 SV=4	327.1023332	SPVL3	MAGE-A4	0.010360545	-8.341315089	21.91296843	95.04091272	1	13308.23796	13993.18135	10954.46809	53.529
LAAAGYDVEKNNS	13	39.8199	1350.643168	34.64	sp|P10412|H14_HUMAN Histone H1.4 OS=Homo sapiens OX=9606 GN=H1-4 PE=1 SV=2;sp|P16403|H12_HUMAN Histone H1.2 OS=Homo sapiens OX=9606 GN=H1-2 PE=1 SV=2;sp|P16402|H13_HUMAN Histone H1.3 OS=Homo sapiens OX=9606 GN=H1-3 PE=1 SV=2	1.718486796	SPVL3	MAGE-A4	0.010506561	-0.781138767	14427.71445	13418.44098	13146.67938	26049.35798	25904.17108	18492.11628	95
PQGVPYPEAKIGRF	14	51.74825	1557.829012	32.93	sp|Q92598|HS105_HUMAN Heat shock protein 105 kDa OS=Homo sapiens OX=9606 GN=HSPH1 PE=1 SV=1	1.586406178	SPVL3	MAGE-A4	0.010564121	-0.665762201	67587.26472	84202.69028	65718.19415	126083.3976	117974.6728	100998.2012	95
VTADKDGVADVSIEDS	16	49.16585	1619.749845	43.47	sp|P00441|SODC_HUMAN Superoxide dismutase [Cu-Zn] OS=Homo sapiens OX=9606 GN=SOD1 PE=1 SV=2	27.39175014	SPVL3	MAGE-A4	0.010564264	-4.775669542	199.000798	2100.944414	2761.135908	44470.34121	48137.59258	46023.93571
IGGGQTKTFAPEEIS	15	49.09993333	1533.765147	22.76	sp|P11021|BIP_HUMAN Endoplasmic reticulum chaperone BiP OS=Homo sapiens OX=9606 GN=HSPA5 PE=1 SV=2	492.4733306	SPVL3	MAGE-A4	0.010740801	-8.930707563	1	1	217.6873366	31523.73353	42285.68736	33395.78681
YYTGEKGQNQD	11	28.31196667	1301.553454	25.48	sp|P19338|NUCL_HUMAN Nucleolin OS=Homo sapiens OX=9606 GN=NCL PE=1 SV=3	288.2285394	SPVL3	MAGE-A4	0.010811802	-8.147037349	119.0671094	1	1	12016.83038	11478.76305	10822.94559	90
TKRAGELTED	10	25.93286667	1118.557268	23.18	sp|P62269|RS18_HUMAN 40S ribosomal protein S18 OS=Homo sapiens OX=9606 GN=RPS18 PE=1 SV=3	565.0030483	SPVL3	MAGE-A4	0.010922143	-9.135282643	171.5584206	39.10317947	1	43201.32218	42845.49316	32977.63088	90
LDEELGGTPVQSRVV	15	54.42545	1597.83148	42.16	sp|P06396|GELS_HUMAN Gelsolin OS=Homo sapiens OX=9606 GN=GSN PE=1 SV=1	573.8199213	SPVL3	MAGE-A4	0.011274477	-9.155276904	1	313.4047947	1	61720.71663	57923.7561	60193.44191
FGSVADDQKL	10	45.1096	1078.529736	22.23	sp|Q09028|RBBP4_HUMAN Histone-binding protein RBBP4 OS=Homo sapiens OX=9606 GN=RBBP4 PE=1 SV=3	1.559088682	SPVL3	MAGE-A4	0.01160358	-0.640702992	14766.74479	14663.11724	15377.8772	26442.61743	24318.00892	19098.61274	21.276
LRDRDEL	7	29.14981667	915.4779608	21.27	sp|Q9BS26|ERP44_HUMAN Endoplasmic reticulum resident protein 44 OS=Homo sapiens OX=9606 GN=ERP44 PE=1 SV=1	544.4266351	SPVL3	MAGE-A4	0.011636355	-9.081368601	140.4823383	58.69246049	1	36190.55372	36953.08647	35292.42529
SFEAQGALANIAVDK	15	59.70303333	1532.784562	51.98	sp|P01903|DRA_HUMAN HLA class II histocompatibility antigen, DR alpha chain OS=Homo sapiens OX=9606 GN=HLA-DRA PE=1 SV=1	707.6680477	SPVL3	MAGE-A4	0.011687546	-9.460669244	459.9457856	1	1	116495.9221	107202.377	101790.637
VIAQGIGKLASVPAGGAVA	19	59.38538333	1677.977582	37.01	sp|P05387|RLA2_HUMAN 60S acidic ribosomal protein P2 OS=Homo sapiens OX=9606 GN=RPLP2 PE=1 SV=1	777.6528794	SPVL3	MAGE-A4	0.011708961	-9.59744053	519.642799	1	1	131296.3887	148182.1423	124623.1878
AGVNPQLQNPEVRF	14	56.49008333	1567.81026	30.16	sp|Q9UMX0|UBQL1_HUMAN Ubiquilin-1 OS=Homo sapiens OX=9606 GN=UBQLN1 PE=1 SV=2	592.1902863	SPVL3	MAGE-A4	0.011825864	-9.202434286	384.607446	1	1	79914.53595	72913.07066	74933.18693	27.875
KATGPPVSELITKAVAASKER	21	53.1356	2152.222188	46.97	sp|P16401|H15_HUMAN Histone H1.5 OS=Homo sapiens OX=9606 GN=H1-5 PE=1 SV=3	756.7965222	SPVL3	MAGE-A4	0.011915082	-9.558113525	94.62185451	160.30755	1	80653.57128	53480.26688	58795.84857
VSAAPGSAAPAAGSAPAAAEEKKD	24	35.40355	2123.050267	42.22	sp|P05387|RLA2_HUMAN 60S acidic ribosomal protein P2 OS=Homo sapiens OX=9606 GN=RPLP2 PE=1 SV=1	842.3438546	SPVL3	MAGE-A4	0.012163926	-9.713922703	1	1	663.4135233	205344.9448	186254.4282	167222.9315
YASSPGGVYATRSSAVRL	18	46.24346667	1840.943152	21.49	sp|P08670|VIME_HUMAN Vimentin OS=Homo sapiens OX=9606 GN=VIM PE=1 SV=4	380.5160947	SPVL3	MAGE-A4	0.012669319	-8.561490185	1	278.4989679	1	35635.5147	36182.59442	34155.23053
IKTVETRDGQVINETSQHHDDLE	23	38.27108333	2663.279693	25.23	sp|P08670|VIME_HUMAN Vimentin OS=Homo sapiens OX=9606 GN=VIM PE=1 SV=4	522.0147942	SPVL3	MAGE-A4	0.012693548	-9.020949581	411.3582724	1	1	81523.73699	76289.98863	56921.37829
KGDGPVQGIINF	12	63.82241667	1243.655044	23.38	sp|P00441|SODC_HUMAN Superoxide dismutase [Cu-Zn] OS=Homo sapiens OX=9606 GN=SOD1 PE=1 SV=2	551.5272551	SPVL3	MAGE-A4	0.013142275	-9.103055092	290.1131763	50.18552273	1	62572.70145	70683.29019	54428.01572	36.75
TGAGKHVPRAV	11	25.718	1091.619964	39.75	sp|P68363|TBA1B_HUMAN Tubulin alpha-1B chain OS=Homo sapiens OX=9606 GN=TUBA1B PE=1 SV=1	567.4192381	SPVL3	MAGE-A4	0.013651335	-9.131071941	1	15.89609465	67.48586179	3649.263784	39606.91458	4056.347832	35.154
IPDNVDAALALPAHS	15	63.13213333	1502.771955	36.64	sp|P04004|VTNC_HUMAN Vitronectin OS=Homo sapiens OX=9606 GN=VTN PE=1 SV=1	276.3233	SPVL3	MAGE-A4	0.01367617	-8.096996935	1	1	217.3192405	26518.83232	19237.38743	14294.14993
GTIAKSGTKAF	11	30.28903333	1079.598189	36.48	sp|P08238|HS90B_HUMAN Heat shock protein HSP 90-beta OS=Homo sapiens OX=9606 GN=HSP90AB1 PE=1 SV=4;sp|P07900|HS90A_HUMAN Heat shock protein HSP 90-alpha OS=Homo sapiens OX=9606 GN=HSP90AA1 PE=1 SV=5	484.9633845	SPVL3	MAGE-A4	0.01377322	-8.915604037	87.8033167	1	147.1245973	42719.18322	37619.43623	33592.81684	32.389
TTGSGATDSKDDDDIDL	17	47.26153333	1724.72145	34.77	sp|P24534|EF1B_HUMAN Elongation factor 1-beta OS=Homo sapiens OX=9606 GN=EEF1B2 PE=1 SV=3	315.3681157	SPVL3	MAGE-A4	0.013817691	-8.290746935	1	1	283.3863617	23138.91944	31625.0383	34607.06516
PALAAQYEHDLE	12	52.53425	1355.63481	24.6	sp|P62826|RAN_HUMAN GTP-binding nuclear protein Ran OS=Homo sapiens OX=9606 GN=RAN PE=1 SV=3	333.4632987	SPVL3	MAGE-A4	0.013990852	-8.355032771	1	108.4996781	1	13933.24566	19871.06848	2376.346437	95
AKLDKAQIHD	10	27.55995	1137.613262	35.19	sp|P0DMV8|HS71A_HUMAN Heat shock 70 kDa protein 1A OS=Homo sapiens OX=9606 GN=HSPA1A PE=1 SV=1;sp|P17066|HSP76_HUMAN Heat shock 70 kDa protein 6 OS=Homo sapiens OX=9606 GN=HSPA6 PE=1 SV=2	510.6350318	SPVL3	MAGE-A4	0.014017569	-8.990529101	1	159.228224	96.99744961	48217.55376	43012.45191	39607.7993	54.412
GKYTPSGQAGAAASESL	17	42.56745	1593.76467	44.85	sp|P04075|ALDOA_HUMAN Fructose-bisphosphate aldolase A OS=Homo sapiens OX=9606 GN=ALDOA PE=1 SV=2	394.9804183	SPVL3	MAGE-A4	0.01405449	-8.618694781	414.6109059	1	1	60703.51665	59934.96702	43124.7054
PSKIQLPEDE	10	44.5777	1154.581243	22.45	sp|Q9NX14|NDUBB_HUMAN NADH dehydrogenase [ubiquinone] 1 beta subcomplex subunit 11, mitochondrial OS=Homo sapiens OX=9606 GN=NDUFB11 PE=1 SV=1	59.7320679	SPVL3	MAGE-A4	0.014258368	-5.900433763	2337.860179	39.27786023	31.45900114	52003.93559	48450.94079	43415.60555	95
PSDKTIGGGDDSFNTF	16	56.95066667	1656.72689	53.13	sp|P68363|TBA1B_HUMAN Tubulin alpha-1B chain OS=Homo sapiens OX=9606 GN=TUBA1B PE=1 SV=1	430.412904	SPVL3	MAGE-A4	0.014563313	-8.744383068	1	1	554.475856	83826.05239	75070.67652	79756.83445
KVAPAPAVVKK	11	26.2026	1106.71748	52.51	sp|P62424|RL7A_HUMAN 60S ribosomal protein L7a OS=Homo sapiens OX=9606 GN=RPL7A PE=1 SV=2	11.79097401	SPVL3	MAGE-A4	0.01459846	-3.559610994	2170.633529	2074.408237	275.7607558	18471.75405	17378.95525	17453.95574	14.926
HLEEPVAEPEPD	12	44.19198333	1360.614246	32.67	sp|Q13283|G3BP1_HUMAN Ras GTPase-activating protein-binding protein 1 OS=Homo sapiens OX=9606 GN=G3BP1 PE=1 SV=1	19.11382037	SPVL3	MAGE-A4	0.014661885	-4.25654426	6319.656806	2493.488229	354.642869	59080.0083	59558.12727	56593.31558	61.667
AEEKAPVKKSIRD	13	21.2063;24.6396833333333	1469.81999990332;1469.82075371674	23.62;26.61	sp|P06748|NPM_HUMAN Nucleophosmin OS=Homo sapiens OX=9606 GN=NPM1 PE=1 SV=2	784.383371960978;438.585320720653	SPVL3	MAGE-A4	0.014779451	-9.388824059	1.997677254	7.414973376	94.01862725	5827.771095	54638.31999	8871.628795	95
KSKGLAPDLPEDL	13	52.46585	1381.745241	38.37	sp|P62277|RS13_HUMAN 40S ribosomal protein S13 OS=Homo sapiens OX=9606 GN=RPS13 PE=1 SV=2	275.3034793	SPVL3	MAGE-A4	0.014925104	-8.095239636	298.334164	1	1	36029.31989	26235.2925	19867.82097	33.625
IGIPPAPRGVPQIEVT	16	63.86425	1642.939382	31.9	sp|P38646|GRP75_HUMAN Stress-70 protein, mitochondrial OS=Homo sapiens OX=9606 GN=HSPA9 PE=1 SV=2	801.4847643	SPVL3	MAGE-A4	0.014974809	-9.644630981	1517.383141	1	1	411922.0587	424749.5271	379487.8835
KNDKAVKDL	9	21.36786667	1029.582723	26.33	sp|P08238|HS90B_HUMAN Heat shock protein HSP 90-beta OS=Homo sapiens OX=9606 GN=HSP90AB1 PE=1 SV=4	219.5411701	SPVL3	MAGE-A4	0.015015737	-7.766237812	71.72206284	46.91227883	1	6185.512023	12342.47828	7517.131877	24.63
KKSYEPLED	9	32.3929	1107.545426	22.61	sp|P37837|TALDO_HUMAN Transaldolase OS=Homo sapiens OX=9606 GN=TALDO1 PE=1 SV=2	414.8336578	SPVL3	MAGE-A4	0.015348106	-8.690619839	144.9033372	104.6609809	1	38079.84766	35042.74934	30405.08189	95
YNVDAGHRAVIF	12	49.83456667	1360.688783	23.49	sp|P35232|PHB_HUMAN Prohibitin OS=Homo sapiens OX=9606 GN=PHB PE=1 SV=1	281.3866526	SPVL3	MAGE-A4	0.01552999	-8.128847874	1	380.5545743	1	41133.61277	36162.97801	29786.38701	62.778
LKSFVKSQ	8	29.8526	935.5444197	24.52	sp|Q07021|C1QBP_HUMAN Complement component 1 Q subcomponent-binding protein, mitochondrial OS=Homo sapiens OX=9606 GN=C1QBP PE=1 SV=1	171.0510487	SPVL3	MAGE-A4	0.015825969	-7.406173626	80.54877301	38.08926092	1	7073.971167	6438.097366	6781.091583	78.75
YIADKKDVYE	10	34.67853333	1242.613664	26.54	sp|O14561|ACPM_HUMAN Acyl carrier protein, mitochondrial OS=Homo sapiens OX=9606 GN=NDUFAB1 PE=1 SV=3	252.0085266	SPVL3	MAGE-A4	0.015932016	-7.974789731	560.1005354	1	7.612102852	54387.13756	46723.75629	41957.53165	19.113
IESKTAFQEALDAAGDKL	18	64.60841667	1905.96459	34.63	sp|P10599|THIO_HUMAN Thioredoxin OS=Homo sapiens OX=9606 GN=TXN PE=1 SV=3	11.9558323	SPVL3	MAGE-A4	0.015945433	-3.57964266	42012.31645	7760.915133	3241.04573	237210.9744	202787.4986	193831.3358
AAVDTSSEITTKD	13	37.33163333	1336.636308	45.83	sp|P06454|PTMA_HUMAN Prothymosin alpha OS=Homo sapiens OX=9606 GN=PTMA PE=1 SV=2	701.6805734	SPVL3	MAGE-A4	0.01594569	-9.451580616	183.0993495	283.2932875	1	115924.4129	114293.2187	97041.02139	60
FTDHSDAGADELGEVIKD	18	53.9807	1917.866165	39.37	sp|Q01105|SET_HUMAN Protein SET OS=Homo sapiens OX=9606 GN=SET PE=1 SV=3	1.755163385	MAGE-A4	SPVL3	0.016338028	0.811605335	32666.40222	30870.7816	27804.97428	21681.54823	16891.84485	13468.57572
VVVTEIPKEEKD	12	38.920525	1384.744926	35.97	sp|P10809|CH60_HUMAN 60 kDa heat shock protein, mitochondrial OS=Homo sapiens OX=9606 GN=HSPD1 PE=1 SV=2	1458.559561	SPVL3	MAGE-A4	0.016411175	-10.50891667	473.981165	1	547.3163842	525290.8726	500764.5736	463567.8593	70
GFGDLKSPAGLQVLND	16	68.31158333	1629.834973	44.78	sp|P24534|EF1B_HUMAN Elongation factor 1-beta OS=Homo sapiens OX=9606 GN=EEF1B2 PE=1 SV=3	652.2031072	SPVL3	MAGE-A4	0.016427811	-9.347529891	1	1750.254423	1	362583.7894	392038.0408	386899.5428
FEAQGALANIAVDKA	15	59.56988333	1516.788595	49.55	sp|P01903|DRA_HUMAN HLA class II histocompatibility antigen, DR alpha chain OS=Homo sapiens OX=9606 GN=HLA-DRA PE=1 SV=1	240.0712598	SPVL3	MAGE-A4	0.016521583	-7.903691604	397.2050998	1	0.02906427	31453.90081	29377.99469	34532.61069
VGTDEEEETAKESTAEKDEL	20	42.352	2208.97973	26.85	sp|P14625|ENPL_HUMAN Endoplasmin OS=Homo sapiens OX=9606 GN=HSP90B1 PE=1 SV=1	244.0322814	SPVL3	MAGE-A4	0.016610548	-7.923902564	1	409.695649	1	31521.41885	36821.13277	31636.41227
ASGSFKLNKKAASGEAKPK	19	26.3119833333333;26.42135	1918.0638925482;1918.06498627939	36.25;20.74	sp|P10412|H14_HUMAN Histone H1.4 OS=Homo sapiens OX=9606 GN=H1-4 PE=1 SV=2;sp|P16403|H12_HUMAN Histone H1.2 OS=Homo sapiens OX=9606 GN=H1-2 PE=1 SV=2;sp|P16401|H15_HUMAN Histone H1.5 OS=Homo sapiens OX=9606 GN=H1-5 PE=1 SV=3	7.3118501346301;8.3143555128633	SPVL3	MAGE-A4	0.016835501	-2.888428414	22251.97164	16385.05713	3483.897083	107437.0661	105399.3445	99053.62616
LIGDAAKNQLTSNPENTVF	19	62.85726667	2031.02294	43.08	sp|P11021|BIP_HUMAN Endoplasmic reticulum chaperone BiP OS=Homo sapiens OX=9606 GN=HSPA5 PE=1 SV=2	361.7984611	SPVL3	MAGE-A4	0.017232536	-8.495790337	886.2329427	1	1	102373.9516	115131.8564	103131.9068
SSPSAKDIKKILDSVGIEAD	20	68.93531667	2072.096233	22.22	sp|P05387|RLA2_HUMAN 60S acidic ribosomal protein P2 OS=Homo sapiens OX=9606 GN=RPLP2 PE=1 SV=1	2369.096071	SPVL3	MAGE-A4	0.017256031	-11.20937989	778.0380883	1	1168.15215	1897976.728	1287194.102	1425540.817
FDIAVDGEPLGRVS	14	65.7486	1473.744655	25.26	sp|P62937|PPIA_HUMAN Peptidyl-prolyl cis-trans isomerase A OS=Homo sapiens OX=9606 GN=PPIA PE=1 SV=2	231.7273411	SPVL3	MAGE-A4	0.017600822	-7.850142507	1	1	468.7841337	29004.98007	41971.59175	37653.52905	90
TGASGSFKLN	10	40.33863333	980.4930998	20.07	sp|P10412|H14_HUMAN Histone H1.4 OS=Homo sapiens OX=9606 GN=H1-4 PE=1 SV=2;sp|P16403|H12_HUMAN Histone H1.2 OS=Homo sapiens OX=9606 GN=H1-2 PE=1 SV=2;sp|P16402|H13_HUMAN Histone H1.3 OS=Homo sapiens OX=9606 GN=H1-3 PE=1 SV=2;sp|P16401|H15_HUMAN Histone H1.5 OS=Homo sapiens OX=9606 GN=H1-5 PE=1 SV=3	3.494220121	SPVL3	MAGE-A4	0.017921541	-1.804970495	74794.63322	33779.5942	22287.25307	157498.0228	154935.3028	144825.4926	73.75
ATAGDTHLGGEDFD	14	46.39838333	1404.579047	20.95	sp|P0DMV8|HS71A_HUMAN Heat shock 70 kDa protein 1A OS=Homo sapiens OX=9606 GN=HSPA1A PE=1 SV=1;sp|P34931|HS71L_HUMAN Heat shock 70 kDa protein 1-like OS=Homo sapiens OX=9606 GN=HSPA1L PE=1 SV=2;sp|P17066|HSP76_HUMAN Heat shock 70 kDa protein 6 OS=Homo sapiens OX=9606 GN=HSPA6 PE=1 SV=2	149.5801776	SPVL3	MAGE-A4	0.018135329	-7.214223451	1	272.4527925	1	13133.39149	13358.95796	14261.18766	95
VERSAAETVTKGG	13	27.83158333	1303.673494	30	sp|P61604|CH10_HUMAN 10 kDa heat shock protein, mitochondrial OS=Homo sapiens OX=9606 GN=HSPE1 PE=1 SV=2	320.5116507	SPVL3	MAGE-A4	0.018244351	-8.320304105	290.8444307	1	75.85797476	42464.3837	40407.85597	34660.1536	95
KHSLPDLPYDYGALEPHINA	20	61.07951667	2249.109276	44.7	sp|P04179|SODM_HUMAN Superoxide dismutase [Mn], mitochondrial OS=Homo sapiens OX=9606 GN=SOD2 PE=1 SV=3	555.6378152	SPVL3	MAGE-A4	0.018340301	-9.115414848	383.3863458	173.9723698	1	108769.9173	87018.10678	113901.5549
PRTPTAPAVNLAGARTPAALAA	22	53.0271	2086.165914	32.63	sp|Q9UQ35|SRRM2_HUMAN Serine/arginine repetitive matrix protein 2 OS=Homo sapiens OX=9606 GN=SRRM2 PE=1 SV=2	440.0860184	SPVL3	MAGE-A4	0.018645744	-8.778543093	326.624754	138.4659358	1	73380.51447	70618.76818	60680.62722
YVTTSTRTYSLGSALRPSTSRSL	23	48.725925	2503.302124	27.11	sp|P08670|VIME_HUMAN Vimentin OS=Homo sapiens OX=9606 GN=VIM PE=1 SV=4	262.9096099	SPVL3	MAGE-A4	0.018915041	-8.034840562	804.4119908	1	1	79731.17326	73202.55529	58553.91415
DQLEKGGETAQSAD	14	32.07205	1447.642868	42.93	sp|P05546|HEP2_HUMAN Heparin cofactor 2 OS=Homo sapiens OX=9606 GN=SERPIND1 PE=1 SV=3	249.2939643	SPVL3	MAGE-A4	0.01910743	-7.955655932	1	115.847946	122.1848907	20523.22804	21171.85053	17645.07093	95
PALNSGVSQKPD	12	34.32378333	1211.613698	22.28	sp|P11388|TOP2A_HUMAN DNA topoisomerase 2-alpha OS=Homo sapiens OX=9606 GN=TOP2A PE=1 SV=3	116.0866561	SPVL3	MAGE-A4	0.019215193	-6.846087311	1	221.4503787	1	8227.822179	9963.366825	7516.244947	95
GTGASGSFKLNKKAASGEAKPKAK	24	26.6955	2332.287068	40.28	sp|P10412|H14_HUMAN Histone H1.4 OS=Homo sapiens OX=9606 GN=H1-4 PE=1 SV=2;sp|P16401|H15_HUMAN Histone H1.5 OS=Homo sapiens OX=9606 GN=H1-5 PE=1 SV=3	11.32157115	SPVL3	MAGE-A4	0.019266162	-3.501002277	5629.342794	4147.841089	526.788142	41614.94758	37510.62854	37531.57628
PEVKFNWYVDGVEVH	15	64.95025	1816.874186	35.82	sp|P01857|IGHG1_HUMAN Immunoglobulin heavy constant gamma 1 OS=Homo sapiens OX=9606 GN=IGHG1 PE=1 SV=1	243.880035	SPVL3	MAGE-A4	0.019718045	-7.92631468	776.0701504	1	1	86650.20163	41426.83966	61190.97416
LDRIAGQVAAANKKH	15	29.36575	1590.894748	40.43	sp|P39019|RS19_HUMAN 40S ribosomal protein S19 OS=Homo sapiens OX=9606 GN=RPS19 PE=1 SV=2	24.89769639	SPVL3	MAGE-A4	0.019796047	-4.637940361	4300.009394	139.2662864	2034.504455	57981.93514	51621.7433	51578.53389
APAGRKVGLIAA	12	36.49225833	1122.68692	26.01	sp|P62917|RL8_HUMAN 60S ribosomal protein L8 OS=Homo sapiens OX=9606 GN=RPL8 PE=1 SV=2	238.4882316	SPVL3	MAGE-A4	0.019933975	-7.894525322	887.1010841	1	1	71838.27356	78798.40321	60926.49206	42.857
FVEKERD	7	21.22323333	921.456106	23.52	sp|P07900|HS90A_HUMAN Heat shock protein HSP 90-alpha OS=Homo sapiens OX=9606 GN=HSP90AA1 PE=1 SV=5	38.60986902	SPVL3	MAGE-A4	0.020110218	-5.270897755	821.9288734	61.646938	686.8671759	4647.258115	24430.1695	31557.17043
YDNEFGYSNRVVD	13	53.0438	1576.683232	43.19	sp|P04406|G3P_HUMAN Glyceraldehyde-3-phosphate dehydrogenase OS=Homo sapiens OX=9606 GN=GAPDH PE=1 SV=3	148.2038517	SPVL3	MAGE-A4	0.020383428	-7.204807551	434.099162	1	1	19510.02727	20333.24418	24491.89635	95
KPLRLPLQDVY	11	55.51081667	1340.782096	25.22	sp|P68104|EF1A1_HUMAN Elongation factor 1-alpha 1 OS=Homo sapiens OX=9606 GN=EEF1A1 PE=1 SV=1	458.8209349	SPVL3	MAGE-A4	0.020456832	-8.839180328	247.5777303	1	305.2979669	90828.62536	82305.53476	80536.78412	48.5
SGVSLAALKKAL	12	55.20306667	1156.718381	33.81	sp|P10412|H14_HUMAN Histone H1.4 OS=Homo sapiens OX=9606 GN=H1-4 PE=1 SV=2;sp|P16403|H12_HUMAN Histone H1.2 OS=Homo sapiens OX=9606 GN=H1-2 PE=1 SV=2;sp|P16402|H13_HUMAN Histone H1.3 OS=Homo sapiens OX=9606 GN=H1-3 PE=1 SV=2	127.1543678	SPVL3	MAGE-A4	0.020549292	-6.98193565	338.3963422	1	1	12777.5199	12881.71124	17369.34181	21.026
IIANDQGNRITPSY	14	47.35358333	1560.78997	48.96	sp|P11021|BIP_HUMAN Endoplasmic reticulum chaperone BiP OS=Homo sapiens OX=9606 GN=HSPA5 PE=1 SV=2	427.3959128	SPVL3	MAGE-A4	0.020763224	-8.736841113	1	360.8897761	196.0253749	89461.35789	81515.91966	67045.98175	49
IDSPGHVDFSSEVTAA	16	57.76321667	1630.751281	41.86	sp|P13639|EF2_HUMAN Elongation factor 2 OS=Homo sapiens OX=9606 GN=EEF2 PE=1 SV=4	204.9040454	SPVL3	MAGE-A4	0.020832244	-7.675210359	44.59381598	356.290686	1	33261.18549	29544.53828	19337.13245
RIVSAQSLAEDDVE	14	50.12058333	1530.754101	44.95	sp|Q15388|TOM20_HUMAN Mitochondrial import receptor subunit TOM20 homolog OS=Homo sapiens OX=9606 GN=TOMM20 PE=1 SV=1	195.5091403	SPVL3	MAGE-A4	0.021323642	-7.60615146	221.6179572	69.87937231	1	18036.06586	19247.25956	19707.06686	82.5
YRKLLEGEEERL	12	41.4326	1533.813441	21.16	sp|P02545|LMNA_HUMAN Prelamin-A/C OS=Homo sapiens OX=9606 GN=LMNA PE=1 SV=1	1.472057496	MAGE-A4	SPVL3	0.022318762	0.557834022	42320.38818	51450.39619	53873.50034	30333.06599	31219.09715	38745.74306	6.625
PAISSSGPAGSYRPYDEGLRRGVF	24	53.119	2538.263138	21.06	sp|P10253|LYAG_HUMAN Lysosomal alpha-glucosidase OS=Homo sapiens OX=9606 GN=GAA PE=1 SV=4	2.960846827	SPVL3	MAGE-A4	0.022586267	-1.566009858	36934.79721	26180.13305	12297.7226	74128.55443	69542.64387	79614.11566
SPRYPVVPVHLDTTI	15	59.875675;72.9338666666667	1692.91999123674;1692.91743591904	52.08;48.49	sp|P12724|ECP_HUMAN Eosinophil cationic protein OS=Homo sapiens OX=9606 GN=RNASE3 PE=1 SV=2	31.4060078034387;42.6483474292383	SPVL3;MAGE-A4	MAGE-A4;SPVL3	0.022649951	-3.420675187	287088.4407	1471.016904	952.6187131	1013105.249	1011764.216	1075350.585
SVGGSGGGSFGDNLVTR	17	49.64651667	1565.744733	47.39	sp|P02545|LMNA_HUMAN Prelamin-A/C OS=Homo sapiens OX=9606 GN=LMNA PE=1 SV=1	132.6015932	SPVL3	MAGE-A4	0.022831083	-7.043296604	375.7970339	1	1	19602.44442	23656.70127	6572.139709
KAPAKKGEKVPKGKKGKAD	19	21.17368333	1964.19026	26.85	sp|P05204|HMGN2_HUMAN Non-histone chromosomal protein HMG-17 OS=Homo sapiens OX=9606 GN=HMGN2 PE=1 SV=3	141.3737123	SPVL3	MAGE-A4	0.023020379	-7.138798619	0.475062785	1	314.6129456	16070.05266	24799.07843	3676.030361
AFNSGKVDIVAIND	14	57.54841667	1461.745879	30.12	sp|P04406|G3P_HUMAN Glyceraldehyde-3-phosphate dehydrogenase OS=Homo sapiens OX=9606 GN=GAPDH PE=1 SV=3	28.83327861	SPVL3	MAGE-A4	0.023851259	-4.849662989	2092.66639	22.56111934	179.9029567	26455.43187	22714.70622	17005.99808	100
SGGGGGGGLGSGGSIR	16	33.03426667	1231.590735	42.8	sp|P35527|K1C9_HUMAN Keratin, type I cytoskeletal 9 OS=Homo sapiens OX=9606 GN=KRT9 PE=1 SV=3	1.290684479	SPVL3	MAGE-A4	0.024167785	-0.368136362	5413.170921	5268.519973	5752.489434	6723.68184	8020.649588	6467.010039
TALKHYDKAKELD	13	28.79003333	1530.80446	34.81	sp|P31948|STIP1_HUMAN Stress-induced-phosphoprotein 1 OS=Homo sapiens OX=9606 GN=STIP1 PE=1 SV=1	198.7779647	SPVL3	MAGE-A4	0.024842919	-7.635014027	521.9293035	129.2652774	0.304302647	46801.12939	43980.93316	38721.5595	87.5
DVIAQGIGKL	10	60.09891667	1012.589772	30.2	sp|P05387|RLA2_HUMAN 60S acidic ribosomal protein P2 OS=Homo sapiens OX=9606 GN=RPLP2 PE=1 SV=1	541.3601298	SPVL3	MAGE-A4	0.024909785	-9.07929899	1	811.2545555	447.3180269	223582.4723	226746.9756	231011.5687	16.749
YLREEDIGKNRAEVSQPRL	19	42.29825	2272.194681	20.4	sp|P22314|UBA1_HUMAN Ubiquitin-like modifier-activating enzyme 1 OS=Homo sapiens OX=9606 GN=UBA1 PE=1 SV=3	106.19648	SPVL3	MAGE-A4	0.024931325	-6.726021331	630.2657135	1	1	22318.74619	23104.99636	21508.25767
GFLVGGASLKPEFVDIINAKQ	21	71.6902	2202.20226	34.92	sp|P60174|TPIS_HUMAN Triosephosphate isomerase OS=Homo sapiens OX=9606 GN=TPI1 PE=1 SV=3	121.9733501	SPVL3	MAGE-A4	0.024951304	-6.926767628	1	788.5384923	1	39445.38426	25007.24005	31728.05726
SKSQDDEIGDGTTGVVVL	18	61.36336667	1818.883272	26.25	sp|P48643|TCPE_HUMAN T-complex protein 1 subunit epsilon OS=Homo sapiens OX=9606 GN=CCT5 PE=1 SV=1	112.9666262	SPVL3	MAGE-A4	0.025415826	-6.816071021	782.6928767	1	1	26776.08098	32935.4085	28706.68418
VTADKDGVADVSIED	15	49.39326667	1532.718161	35.79	sp|P00441|SODC_HUMAN Superoxide dismutase [Cu-Zn] OS=Homo sapiens OX=9606 GN=SOD1 PE=1 SV=2	114.5725193	SPVL3	MAGE-A4	0.025430043	-6.831257452	1	324.6736818	1	14555.53057	19212.02334	3431.127749
RSVPTSTVFYPSD	13	52.6282	1454.705339	26.36	sp|P29401|TKT_HUMAN Transketolase OS=Homo sapiens OX=9606 GN=TKT PE=1 SV=3	97.15621051	SPVL3	MAGE-A4	0.025644156	-6.597403925	1	1	596.3415274	16826.38902	18606.89811	22504.99583	90
TNGIYPHKLV	10	48.44035	1140.629703	28.84	sp|Q02878|RL6_HUMAN 60S ribosomal protein L6 OS=Homo sapiens OX=9606 GN=RPL6 PE=1 SV=3	5.285863368	SPVL3	MAGE-A4	0.026038084	-2.402139134	8027.50588	4505.783032	1281.623047	25973.39227	27428.9483	19621.39648	38.3
PFSSSSVSSKGSD	13	32.3929	1270.567984	40.15	sp|Q9UBC2|EP15R_HUMAN Epidermal growth factor receptor substrate 15-like 1 OS=Homo sapiens OX=9606 GN=EPS15L1 PE=1 SV=1	123.2825038	SPVL3	MAGE-A4	0.026392437	-6.941639117	56.57678465	287.6418678	1	14475.82686	15406.7516	12553.55887	100
KGTGASGSFKLN	12	33.08985	1165.608865	25	sp|P10412|H14_HUMAN Histone H1.4 OS=Homo sapiens OX=9606 GN=H1-4 PE=1 SV=2;sp|P16403|H12_HUMAN Histone H1.2 OS=Homo sapiens OX=9606 GN=H1-2 PE=1 SV=2;sp|P16402|H13_HUMAN Histone H1.3 OS=Homo sapiens OX=9606 GN=H1-3 PE=1 SV=2;sp|P16401|H15_HUMAN Histone H1.5 OS=Homo sapiens OX=9606 GN=H1-5 PE=1 SV=3	37.84609533	SPVL3	MAGE-A4	0.027521709	-5.242072556	2105.978057	15.31502311	6.425098061	29489.1081	24895.76485	26140.95206	95
KKPIVLKFSA	10	79.18483333	1129.717046	20.09	sp|Q2LD37|K1109_HUMAN Transmembrane protein KIAA1109 OS=Homo sapiens OX=9606 GN=KIAA1109 PE=1 SV=2	5.595704204	SPVL3	MAGE-A4	0.02755905	-2.484319702	63917.08134	58975.08403	89845.15508	527498.7471	137869.13	525047.2414	52.941
VDETGVEVKDIE	12	48.9862	1331.643307	34.17	sp|E9PAV3|NACAM_HUMAN Nascent polypeptide-associated complex subunit alpha, muscle-specific form OS=Homo sapiens OX=9606 GN=NACA PE=1 SV=1	146.1690579	SPVL3	MAGE-A4	0.027987665	-7.186143985	27.54739202	1	241.6080239	16200.46782	20423.29901	2718.426752	95
IAVDGEPLGRVSFE	14	63.6017	1487.761179	35.39	sp|P62937|PPIA_HUMAN Peptidyl-prolyl cis-trans isomerase A OS=Homo sapiens OX=9606 GN=PPIA PE=1 SV=2	356.4521233	SPVL3	MAGE-A4	0.02863138	-8.4764931	997.7127452	1	348.3333028	157067.7374	173604.3323	149128.9021	78.75
SRVQDDEVGDGTTSVTVL	18	56.02033333	1876.903787	57.93	sp|P78371|TCPB_HUMAN T-complex protein 1 subunit beta OS=Homo sapiens OX=9606 GN=CCT2 PE=1 SV=4	283.2134317	SPVL3	MAGE-A4	0.028732486	-8.143983319	399.1916207	418.8310467	1	79375.70875	78911.85543	73387.44271
KNDKSVKDL	9	21.48113333	1045.576438	34.62	sp|P07900|HS90A_HUMAN Heat shock protein HSP 90-alpha OS=Homo sapiens OX=9606 GN=HSP90AA1 PE=1 SV=5	86.29730611	SPVL3	MAGE-A4	0.028855727	-6.431243619	359.2189519	145.7773429	76.74170026	25148.65877	923.9403251	24129.82274	23.071
EEDKEEDEEEDVPGQAKDEL	20	46.13555	2331.971543	52.86	sp|P27797|CALR_HUMAN Calreticulin OS=Homo sapiens OX=9606 GN=CALR PE=1 SV=1	188.7612427	SPVL3	MAGE-A4	0.029125871	-7.557673715	201.228107	323.8345732	1	29482.26154	36352.7422	33276.48025
YGDEEKDKGLQTSQDARF	18	39.6109	2085.96111	27.33	sp|P27797|CALR_HUMAN Calreticulin OS=Homo sapiens OX=9606 GN=CALR PE=1 SV=1	99.87730309	SPVL3	MAGE-A4	0.029240269	-6.633821996	348.1964395	1	1	19219.33734	13135.2908	2422.293194
LAHLGVQVKGEDEEENNL	18	47.7034	1992.98003	20.94	sp|P04843|RPN1_HUMAN Dolichyl-diphosphooligosaccharide--protein glycosyltransferase subunit 1 OS=Homo sapiens OX=9606 GN=RPN1 PE=1 SV=1	110.6767462	SPVL3	MAGE-A4	0.029468739	-6.786495842	327.0145846	1	61.09202337	19560.74379	11641.29123	11752.34154
FNGRDLNKSINPDEAVAYGAAVQAA	25	59.72605	2590.278552	39.52	sp|P0DMV8|HS71A_HUMAN Heat shock 70 kDa protein 1A OS=Homo sapiens OX=9606 GN=HSPA1A PE=1 SV=1;sp|P34931|HS71L_HUMAN Heat shock 70 kDa protein 1-like OS=Homo sapiens OX=9606 GN=HSPA1L PE=1 SV=2	247.3375895	SPVL3	MAGE-A4	0.030698164	-7.950337702	2749.372844	1.156439	627.1894161	322831.9703	265422.0697	247182.7609
IDISEEDQAAELRA	14	55.37718333	1558.749266	43.96	sp|Q7L2H7|EIF3M_HUMAN Eukaryotic translation initiation factor 3 subunit M OS=Homo sapiens OX=9606 GN=EIF3M PE=1 SV=1	118.0100119	SPVL3	MAGE-A4	0.03142273	-6.879462016	1	102.3574511	333.8684322	17001.47965	18626.62621	15850.91582	90
EAQGALANIAVDKA	14	51.15838333	1369.720533	34.62	sp|P01903|DRA_HUMAN HLA class II histocompatibility antigen, DR alpha chain OS=Homo sapiens OX=9606 GN=HLA-DRA PE=1 SV=1	81.97317734	SPVL3	MAGE-A4	0.032213573	-6.355356344	1672.981309	1	1	48570.98278	44654.69361	43913.91717	87.5
VHHGEEEVET	10	21.69795;25.718;26.2026	1164.50535481924;1164.50535536785;1164.50509123986	27.34;25.37;28.17	sp|P08238|HS90B_HUMAN Heat shock protein HSP 90-beta OS=Homo sapiens OX=9606 GN=HSP90AB1 PE=1 SV=4	1021.93085796452;1321.95039541567;1395.08752348157	SPVL3	MAGE-A4	0.033133994	-10.15092953	442.9653447	61.83841911	66.42241158	197348.8704	225494.536	226601.5838	66.667
SGPFGQIFRPDNF	13	71.41241667	1480.706325	42.58	sp|P07437|TBB5_HUMAN Tubulin beta chain OS=Homo sapiens OX=9606 GN=TUBB PE=1 SV=2	424.0793277	SPVL3	MAGE-A4	0.033500757	-8.727615675	1606.26753	1	903.6929016	400132.6431	321328.225	342961.4645	75
SFKLNKKAASGEAKPK	16	26.09328333	1702.972235	35.41	sp|P10412|H14_HUMAN Histone H1.4 OS=Homo sapiens OX=9606 GN=H1-4 PE=1 SV=2;sp|P16403|H12_HUMAN Histone H1.2 OS=Homo sapiens OX=9606 GN=H1-2 PE=1 SV=2;sp|P16401|H15_HUMAN Histone H1.5 OS=Homo sapiens OX=9606 GN=H1-5 PE=1 SV=3	9.050335319	SPVL3	MAGE-A4	0.033740212	-3.177971246	7743.498926	1228.782534	978.2770593	10678.54429	39980.43817	39396.90875
GGNSSPSAKDIKKILDSVGIEAD	23	68.3386	2300.183558	22.8	sp|P05387|RLA2_HUMAN 60S acidic ribosomal protein P2 OS=Homo sapiens OX=9606 GN=RPLP2 PE=1 SV=1	359.5823523	SPVL3	MAGE-A4	0.034121085	-8.489680699	2363.757191	534.4195804	1	460732.1489	235904.5498	345496.5222
GKVDIVAINDPFID	14	71.9075833333333;72.0023	1514.79610814616;1514.7959024985	23.4;36.8	sp|P04406|G3P_HUMAN Glyceraldehyde-3-phosphate dehydrogenase OS=Homo sapiens OX=9606 GN=GAPDH PE=1 SV=3	108.441974423796;Inf	SPVL3	MAGE-A4	0.034784234	-9.124029523	1	1	534.0643566	130171.1436	91246.75291	77686.98399	100
AYKKQFSQY	9	31.85965	1161.582365	28.7	sp|P46777|RL5_HUMAN 60S ribosomal protein L5 OS=Homo sapiens OX=9606 GN=RPL5 PE=1 SV=3	135.9497717	SPVL3	MAGE-A4	0.035469984	-7.084785811	200.9706147	1	471.3943253	34027.4592	30815.47678	26564.92414	29.731
GSFKLNKKAASGEAKPK	17	26.03945	1759.994272	26.87	sp|P10412|H14_HUMAN Histone H1.4 OS=Homo sapiens OX=9606 GN=H1-4 PE=1 SV=2;sp|P16403|H12_HUMAN Histone H1.2 OS=Homo sapiens OX=9606 GN=H1-2 PE=1 SV=2;sp|P16401|H15_HUMAN Histone H1.5 OS=Homo sapiens OX=9606 GN=H1-5 PE=1 SV=3	6.925268872	SPVL3	MAGE-A4	0.036138466	-2.791870085	1626.656138	173.3271583	225.9411316	2436.398904	6667.449289	4926.223183
ISANGDKEIGNIISDA	16	58.62883333	1615.80353	32.97	sp|P10809|CH60_HUMAN 60 kDa heat shock protein, mitochondrial OS=Homo sapiens OX=9606 GN=HSPD1 PE=1 SV=2	258.8062557	SPVL3	MAGE-A4	0.03669281	-8.015051545	1612.958012	517.1318511	1	155153.4541	181021.3745	215105.7531
ISGGGSRGGGGGGYGSGGSSY	21	34.37466667	1732.740912	38.85	sp|P04264|K2C1_HUMAN Keratin, type II cytoskeletal 1 OS=Homo sapiens OX=9606 GN=KRT1 PE=1 SV=6	48.15452794	MAGE-A4	SPVL3	0.037068133	5.586813864	11963.99218	19576.29981	18289.53166	1	1034.789994	1
DDEDDDVDTKKQKTDEDD	18	21.2232333333333;26.42135	2124.84778105292;2124.84534663668	20.82;34.73	sp|P06454|PTMA_HUMAN Prothymosin alpha OS=Homo sapiens OX=9606 GN=PTMA PE=1 SV=2	158.51853650745;28.2743054216347	SPVL3	MAGE-A4	0.037997901	-6.140485345	871.1150212	262.8594606	164.9609871	10164.72961	38149.36324	43320.16202
SLVSKGTLVQTKGTGASGSFKLNK	24	41.29543333	2407.341498	31.55	sp|P10412|H14_HUMAN Histone H1.4 OS=Homo sapiens OX=9606 GN=H1-4 PE=1 SV=2;sp|P16403|H12_HUMAN Histone H1.2 OS=Homo sapiens OX=9606 GN=H1-2 PE=1 SV=2;sp|P16402|H13_HUMAN Histone H1.3 OS=Homo sapiens OX=9606 GN=H1-3 PE=1 SV=2;sp|P16401|H15_HUMAN Histone H1.5 OS=Homo sapiens OX=9606 GN=H1-5 PE=1 SV=3	108.7509842	SPVL3	MAGE-A4	0.039088387	-6.764730716	18743.7635	1	1	740516.4314	652807.4461	645078.8501
VDIINAKQ	8	39.24791667	899.507338	26.57	sp|P60174|TPIS_HUMAN Triosephosphate isomerase OS=Homo sapiens OX=9606 GN=TPI1 PE=1 SV=3	10.93365988	SPVL3	MAGE-A4	0.039643242	-3.450704497	169434.4347	3083.483469	3424.177623	661811.5192	657664.5225	604214.9913	85
PGVTVKDVNQQE	12	37.03383333	1312.661655	31.19	sp|P39019|RS19_HUMAN 40S ribosomal protein S19 OS=Homo sapiens OX=9606 GN=RPS19 PE=1 SV=2	251.4503555	SPVL3	MAGE-A4	0.039650924	-7.973493346	1445.514741	820.8171409	1	194792.5877	199325.6519	175751.7177	90
LSFGRGSTAPVGGGAF	16	57.98061667	1479.747217	28.46	sp|Q15084|PDIA6_HUMAN Protein disulfide-isomerase A6 OS=Homo sapiens OX=9606 GN=PDIA6 PE=1 SV=1	132.823128	SPVL3	MAGE-A4	0.039806057	-7.051774482	1	286.7003822	621.2477635	38847.60318	49098.73325	32650.17632
LVGGASLKPEFVD	13	57.94903333	1330.713536	27.37	sp|P60174|TPIS_HUMAN Triosephosphate isomerase OS=Homo sapiens OX=9606 GN=TPI1 PE=1 SV=3	74.15621374	SPVL3	MAGE-A4	0.040174662	-6.211266392	1	1102.813251	70.28924526	26833.87085	26629.86521	33529.10336	90
SETAPAAPAAAPPAEK	16	37.79296667	1477.741739	26.91	sp|P16403|H12_HUMAN Histone H1.2 OS=Homo sapiens OX=9606 GN=H1-2 PE=1 SV=2	36.02985488	SPVL3	MAGE-A4	0.0405087	-5.166718589	654.4215021	1	1	12491.18608	5979.145331	5108.380342
DIGGGQTKTFAPEEISA	17	58.23236667	1719.8311	29	sp|P11021|BIP_HUMAN Endoplasmic reticulum chaperone BiP OS=Homo sapiens OX=9606 GN=HSPA5 PE=1 SV=2	189.5777321	SPVL3	MAGE-A4	0.040880119	-7.565829673	1	560.30199	1207.138017	114867.575	102670.7586	117528.9345
SRSGGGGGGGLGSGGSIRSS	20	28.94108333	1648.786011	36.6	sp|P35527|K1C9_HUMAN Keratin, type I cytoskeletal 9 OS=Homo sapiens OX=9606 GN=KRT9 PE=1 SV=3	1.680765878	MAGE-A4	SPVL3	0.042523351	0.749118778	20771.57519	21138.83439	26825.64903	13826.94907	17245.46183	9823.266206
ATNVGDEGGFAPNIL	15	73.37378333	1473.707078	29.83	sp|P06733|ENOA_HUMAN Alpha-enolase OS=Homo sapiens OX=9606 GN=ENO1 PE=1 SV=2;sp|P09104|ENOG_HUMAN Gamma-enolase OS=Homo sapiens OX=9606 GN=ENO2 PE=1 SV=3	173.0049996	SPVL3	MAGE-A4	0.04266808	-7.433829777	1150.887561	565.8143225	1	94081.33836	122512.366	80404.30422
ALAAAGYDVEKNNSRIK	17	36.99525	1818.958862	26.41	sp|P10412|H14_HUMAN Histone H1.4 OS=Homo sapiens OX=9606 GN=H1-4 PE=1 SV=2;sp|P16403|H12_HUMAN Histone H1.2 OS=Homo sapiens OX=9606 GN=H1-2 PE=1 SV=2;sp|P16402|H13_HUMAN Histone H1.3 OS=Homo sapiens OX=9606 GN=H1-3 PE=1 SV=2	127.3217019	SPVL3	MAGE-A4	0.042862122	-6.990884966	508.195034	1	486.561703	40450.06397	46199.01824	40005.03853
DDDDFDDEEAEEKAPVKKSIRD	22	40.27781667	2565.136711	38.16	sp|P06748|NPM_HUMAN Nucleophosmin OS=Homo sapiens OX=9606 GN=NPM1 PE=1 SV=2	17.12570736	SPVL3	MAGE-A4	0.043355102	-4.098091673	2314.630289	2383.609451	52.50456895	23057.9674	31401.74986	26900.13951
LGNVTADKDGVADVSIED	18	55.31758333	1816.870069	44.14	sp|P00441|SODC_HUMAN Superoxide dismutase [Cu-Zn] OS=Homo sapiens OX=9606 GN=SOD1 PE=1 SV=2	117.34464	SPVL3	MAGE-A4	0.043703852	-6.873068692	461.2196679	475.4345774	1	35053.55864	40669.45521	34188.34139
SGSFKLNKKAASGEAKPK	18	26.14623333	1847.027456	36.21	sp|P10412|H14_HUMAN Histone H1.4 OS=Homo sapiens OX=9606 GN=H1-4 PE=1 SV=2;sp|P16403|H12_HUMAN Histone H1.2 OS=Homo sapiens OX=9606 GN=H1-2 PE=1 SV=2;sp|P16401|H15_HUMAN Histone H1.5 OS=Homo sapiens OX=9606 GN=H1-5 PE=1 SV=3	7.053689385	SPVL3	MAGE-A4	0.045235711	-2.818378047	6103.547477	1204.241765	1124.574202	6357.454705	25948.45596	27173.36185
KPGSDTIKPD	10	26.31198333	1056.54554	21.74	sp|Q06830|PRDX1_HUMAN Peroxiredoxin-1 OS=Homo sapiens OX=9606 GN=PRDX1 PE=1 SV=1	88.24649686	SPVL3	MAGE-A4	0.045771704	-6.461424625	427.8372554	278.0080478	1	18057.42853	26349.8287	17881.11811	90
PVVPVHLDTTI	11	61.88215	1189.669123	25.18	sp|P12724|ECP_HUMAN Eosinophil cationic protein OS=Homo sapiens OX=9606 GN=RNASE3 PE=1 SV=2	6.247061067	SPVL3	MAGE-A4	0.046186175	-2.643177633	2092.934165	954.4285329	1840.971624	2825.767094	13636.09768	14075.85825	30.091
VVPTFGKKKGPNANS	15	29.09368333	1542.852409	27.84	sp|P62861|RS30_HUMAN 40S ribosomal protein S30 OS=Homo sapiens OX=9606 GN=FAU PE=1 SV=1	178.1084775	SPVL3	MAGE-A4	0.047516497	-7.476064079	1555.848054	1	1074.880622	165248.6944	162071.6695	141234.7153
ERSGVSLAALKKALAAAGYD	20	65.6663666666667;65.814	1990.0795277604;1990.0791690582	29.15;24.67	sp|P10412|H14_HUMAN Histone H1.4 OS=Homo sapiens OX=9606 GN=H1-4 PE=1 SV=2;sp|P16403|H12_HUMAN Histone H1.2 OS=Homo sapiens OX=9606 GN=H1-2 PE=1 SV=2;sp|P16402|H13_HUMAN Histone H1.3 OS=Homo sapiens OX=9606 GN=H1-3 PE=1 SV=2	10.0111208412557;Inf	SPVL3	MAGE-A4	0.04827217	-3.887256025	2655.669314	2411.30047	1541.055818	62418.53004	15035.32349	20326.67515
FNGKEPSRGINPDEAVAYGAAVQAG	25	53.0866	2517.229098	42.82	sp|P11021|BIP_HUMAN Endoplasmic reticulum chaperone BiP OS=Homo sapiens OX=9606 GN=HSPA5 PE=1 SV=2	27.70800269	SPVL3	MAGE-A4	0.050914291	-4.791237385	2903.476208	1	1	21243.04804	34554.73368	24651.74486
LGRIPSAVGYQPTL	14	59.86976667	1470.819153	33.27	sp|P06576|ATPB_HUMAN ATP synthase subunit beta, mitochondrial OS=Homo sapiens OX=9606 GN=ATP5F1B PE=1 SV=3	94.50024222	SPVL3	MAGE-A4	0.05122891	-6.561431777	1385.401464	385.7001154	1	54050.75091	57021.74519	56297.03213	61.667
ANGLDNKLRED	11	32.95558333	1243.615075	31.44	sp|P62269|RS18_HUMAN 40S ribosomal protein S18 OS=Homo sapiens OX=9606 GN=RPS18 PE=1 SV=3	32.08111946	SPVL3	MAGE-A4	0.051452941	-5.002395647	1114.355206	32.93469292	1	13196.72422	13790.36127	9819.258816	68.333
YEQLSGK	7	29.20303333	823.4073278	20.36	sp|P30086|PEBP1_HUMAN Phosphatidylethanolamine-binding protein 1 OS=Homo sapiens OX=9606 GN=PEBP1 PE=1 SV=3	11.56115233	SPVL3	MAGE-A4	0.05266588	-3.531213297	6611.358398	19.44069805	64.69964143	26454.49781	27373.35993	23579.82311
NADLFRGTLDPVE	13	64.7116	1445.713318	41.2	sp|P11142|HSP7C_HUMAN Heat shock cognate 71 kDa protein OS=Homo sapiens OX=9606 GN=HSPA8 PE=1 SV=1	161.0868102	SPVL3	MAGE-A4	0.05289241	-7.331275692	1	1844.447347	1599.316795	170226.0466	177111.464	207407.4702	95
DSRGNPTVEVD	11	38.80778333	1187.542011	20.47	sp|P06733|ENOA_HUMAN Alpha-enolase OS=Homo sapiens OX=9606 GN=ENO1 PE=1 SV=2;sp|P09104|ENOG_HUMAN Gamma-enolase OS=Homo sapiens OX=9606 GN=ENO2 PE=1 SV=3	109.7459121	SPVL3	MAGE-A4	0.053117674	-6.777457998	1	585.1803248	1965.984505	107592.0298	89780.73277	82607.14855	75
LAEPVPGIKAEPDESNARYF	20	57.56085	2202.09499	30.85	sp|P61088|UBE2N_HUMAN Ubiquitin-conjugating enzyme E2 N OS=Homo sapiens OX=9606 GN=UBE2N PE=1 SV=1	117.3791492	SPVL3	MAGE-A4	0.053850169	-6.874417432	1516.701465	828.97179	1	101710.3442	91208.68909	82414.09778
SGPPVSELITK	11	50.20246667	1126.622776	26.68	sp|P10412|H14_HUMAN Histone H1.4 OS=Homo sapiens OX=9606 GN=H1-4 PE=1 SV=2;sp|P16403|H12_HUMAN Histone H1.2 OS=Homo sapiens OX=9606 GN=H1-2 PE=1 SV=2;sp|P16402|H13_HUMAN Histone H1.3 OS=Homo sapiens OX=9606 GN=H1-3 PE=1 SV=2	15.79064387	SPVL3	MAGE-A4	0.056601707	-3.980998094	28155.93543	17.90638046	12.24515083	161913.2747	146736.3366	136426.85	31.35
VAGLVAHSDLDE	12	46.90156667	1224.597678	31.05	sp|O60506|HNRPQ_HUMAN Heterogeneous nuclear ribonucleoprotein Q OS=Homo sapiens OX=9606 GN=SYNCRIP PE=1 SV=2	63.97138066	SPVL3	MAGE-A4	0.056920131	-5.997540364	646.8870649	1	147.7706942	25379.98722	20353.79056	5101.576217	90
KVAPAPAVVKKQEAK	15	25.82531667	1562.951045	28.57	sp|P62424|RL7A_HUMAN 60S ribosomal protein L7a OS=Homo sapiens OX=9606 GN=RPL7A PE=1 SV=2	53.21159294	SPVL3	MAGE-A4	0.05878366	-5.722596264	1	66.27103793	63.52582953	836.5184628	5547.929837	522.2497757
YITGETKDQVANSAF	15	48.56091667	1642.783495	22.33	sp|P07900|HS90A_HUMAN Heat shock protein HSP 90-alpha OS=Homo sapiens OX=9606 GN=HSP90AA1 PE=1 SV=5	1.568321752	SPVL3	MAGE-A4	0.06104315	-0.649221569	20609.40853	16570.31823	14358.78579	31103.33567	29510.87974	20214.75488
LLLLLLT	7	60.2432	797.5611534	22.77	sp|P01024|CO3_HUMAN Complement C3 OS=Homo sapiens OX=9606 GN=C3 PE=1 SV=2	4.933223482	SPVL3	MAGE-A4	0.06268499	-2.302530645	149747.4513	5584.328946	11701.92271	275901.6988	256513.9856	291598.9012
TQAGLKGSTEGSESYEED	18	37.48905	1886.802541	39.85	sp|Q14566|MCM6_HUMAN DNA replication licensing factor MCM6 OS=Homo sapiens OX=9606 GN=MCM6 PE=1 SV=1	53.88733932	SPVL3	MAGE-A4	0.065905555	-5.750790096	432.5438939	897.4201158	1	24448.93382	29252.79477	17966.49328
SETGAGKHVPRAVF	14	35.16456667	1454.762824	22.34	sp|P68363|TBA1B_HUMAN Tubulin alpha-1B chain OS=Homo sapiens OX=9606 GN=TUBA1B PE=1 SV=1	2.257071089	SPVL3	MAGE-A4	0.066526913	-1.174451858	106102.0263	35204.83008	32034.52418	139617.7433	133722.203	117903.8722	85
VAPRSGATAGAAGGRGKGAYQDRD	24	25.5292666666667;26.8395611111111	2288.13662377663;2288.13716658	37.59;40.69	sp|P50991|TCPD_HUMAN T-complex protein 1 subunit delta OS=Homo sapiens OX=9606 GN=CCT4 PE=1 SV=4	24.6602572634462;29.386328544544	SPVL3	MAGE-A4	0.067897892	-4.763661102	3747.90873	2268.636562	3056.958933	84544.86918	108938.0534	52996.07932
YPVVPVHLDTTI	12	67.15826667	1352.732607	34.97	sp|P12724|ECP_HUMAN Eosinophil cationic protein OS=Homo sapiens OX=9606 GN=RNASE3 PE=1 SV=2	97.20174787	SPVL3	MAGE-A4	0.072098173	-6.602795892	10393.37513	2210.559787	1	416218.4858	416401.4394	392504.5785	43.429
LIIIQLFVAGLIV	13	74.42656667	1410.921918	26.03	sp|Q9H9S3|S61A2_HUMAN Protein transport protein Sec61 subunit alpha isoform 2 OS=Homo sapiens OX=9606 GN=SEC61A2 PE=2 SV=3	3.100126254	SPVL3	MAGE-A4	0.074320547	-1.632326971	179668.6879	149242.1634	70935.70833	645500.0219	191652.2753	402422.5198	28.75
SVVPSPKVSDTVVEPY	16	57.70188333	1701.883699	30.33	sp|P07437|TBB5_HUMAN Tubulin beta chain OS=Homo sapiens OX=9606 GN=TUBB PE=1 SV=2	11.23852744	SPVL3	MAGE-A4	0.074322185	-3.489990321	7382.513392	1	1	36986.16955	20971.79279	25010.61696
EVVATNGDTHLGGEDF	16	53.81651667	1659.73822	43.94	sp|P11021|BIP_HUMAN Endoplasmic reticulum chaperone BiP OS=Homo sapiens OX=9606 GN=HSPA5 PE=1 SV=2	43.66422903	SPVL3	MAGE-A4	0.077776234	-5.44759295	1	1188.784005	643.8469538	33229.94183	23690.4576	23100.01849
DSGDGVTHTVPIYE	14	55.71911667	1488.67646	23.06	sp|P60709|ACTB_HUMAN Actin, cytoplasmic 1 OS=Homo sapiens OX=9606 GN=ACTB PE=1 SV=1	32.68319621	SPVL3	MAGE-A4	0.080249836	-5.029186131	351.4738578	1	765.4933335	15538.70223	12732.78132	8234.574327	95
DVVHVKD	7	28.84275	810.4237421	26.51	sp|P62701|RS4X_HUMAN 40S ribosomal protein S4, X isoform OS=Homo sapiens OX=9606 GN=RPS4X PE=1 SV=2	230.7104495	SPVL3	MAGE-A4	0.085135092	-7.798236413	1	54.81285196	1	14.19164211	7467.863573	5163.8425
DEVTVTEDKINAL	13	60.94008333	1445.725134	35.78	sp|P05386|RLA1_HUMAN 60S acidic ribosomal protein P1 OS=Homo sapiens OX=9606 GN=RPLP1 PE=1 SV=1	34.25782537	SPVL3	MAGE-A4	0.085643471	-5.097631634	1408.110548	1	567.5890091	26439.38386	24108.74035	17135.04622	48.5
EEAEEKAPVKKSIRD	15	24.3725833333333;26.6394	1727.90614825739;1727.90540188681	22.18;36.32	sp|P06748|NPM_HUMAN Nucleophosmin OS=Homo sapiens OX=9606 GN=NPM1 PE=1 SV=2	189.744009724355;459.068727271686	SPVL3	MAGE-A4	0.08841348	-8.296699114	71.62195512	579.9225888	230.6264026	105330.7191	152369.977	19700.32084
TFDAGAGIALNDH	13	55.61553333	1300.607248	37.74	sp|P04406|G3P_HUMAN Glyceraldehyde-3-phosphate dehydrogenase OS=Homo sapiens OX=9606 GN=GAPDH PE=1 SV=3	28.25602754	SPVL3	MAGE-A4	0.093368997	-4.81981776	1560.019806	596.009871	1	22872.55337	19211.27456	18837.00601	87.5
SREKQAKGDTEF	12	21.75418333	1394.679843	41.36	sp|Q9HB71|CYBP_HUMAN Calcyclin-binding protein OS=Homo sapiens OX=9606 GN=CACYBP PE=1 SV=2	110.2818089	SPVL3	MAGE-A4	0.094589596	-6.785051026	467.9831882	486.9996972	245.899693	66132.81034	529.6088168	65773.08384	32.333
FGKTVPKTVDNF	12	43.2861	1351.713843	21.58	sp|P23284|PPIB_HUMAN Peptidyl-prolyl cis-trans isomerase B OS=Homo sapiens OX=9606 GN=PPIB PE=1 SV=2	23.25584664	SPVL3	MAGE-A4	0.094663745	-4.539521557	1.163928959	883.5499574	1758.116309	25424.39607	24573.78263	11463.07501	57.273
VDLEPTVIDEVR	12	61.94056667	1383.72233	39.59	sp|P68363|TBA1B_HUMAN Tubulin alpha-1B chain OS=Homo sapiens OX=9606 GN=TUBA1B PE=1 SV=1	8.113968701	SPVL3	MAGE-A4	0.095698251	-3.020345128	23014.95488	27.21238148	1	68486.11833	70458.81738	48018.4883	63.333
LTTTPRPVIVE	11	48.61276667	1224.70739	25.96	sp|P23246|SFPQ_HUMAN Splicing factor, proline- and glutamine-rich OS=Homo sapiens OX=9606 GN=SFPQ PE=1 SV=2	10.65203161	SPVL3	MAGE-A4	0.098948245	-3.412863838	1	87.03339665	7392.539945	31340.6352	27469.69797	20862.31851	58.182
ADAEKTFEEKQGTEIDGRSISL	22	52.18688333	2423.183712	20.3	sp|P19338|NUCL_HUMAN Nucleolin OS=Homo sapiens OX=9606 GN=NCL PE=1 SV=3	7.713524758	SPVL3	MAGE-A4	0.100251388	-2.947172554	1	34.43033361	6591.80603	21231.03179	14524.92069	15355.68576
VPSPYEVRGFPT	12	57.6685	1347.682324	31.48	sp|P30101|PDIA3_HUMAN Protein disulfide-isomerase A3 OS=Homo sapiens OX=9606 GN=PDIA3 PE=1 SV=4	4.251553496	SPVL3	MAGE-A4	0.101615118	-2.087990091	1104.868977	17498.52629	21480.01147	61179.01774	56476.61216	52761.11814	80
DTNADKQL	8	30.01818333	903.4297057	20.54	sp|P06702|S10A9_HUMAN Protein S100-A9 OS=Homo sapiens OX=9606 GN=S100A9 PE=1 SV=1	1.584656674	MAGE-A4	SPVL3	0.105733045	0.664170305	3627.946892	3852.497846	4727.977933	1614.708073	3555.228529	2534.20706	55.455
ETAAPAVAETPDIKL	15	60.06075	1524.803364	24.56	sp|P46782|RS5_HUMAN 40S ribosomal protein S5 OS=Homo sapiens OX=9606 GN=RPS5 PE=1 SV=4	28.68041995	SPVL3	MAGE-A4	0.110391318	-4.841565883	2105.179761	1262.268522	1	20003.46809	55410.54506	21165.81773
DIAGPSIRGALVL	13	70.53668333	1280.743524	24.79	sp|P21796|VDAC1_HUMAN Voltage-dependent anion-selective channel protein 1 OS=Homo sapiens OX=9606 GN=VDAC1 PE=1 SV=2	Inf	SPVL3	MAGE-A4	0.116778632	-14.31700824	1	1	1	43428.61072	1	17801.22446	30.727
VATNVAARGLDIPEVD	16	60.38691667	1638.856797	28.03	sp|Q9BQ39|DDX50_HUMAN ATP-dependent RNA helicase DDX50 OS=Homo sapiens OX=9606 GN=DDX50 PE=1 SV=1	Inf	SPVL3	MAGE-A4	0.117234205	-13.49905295	1	1	1	1	8713.500927	26018.40375
AKPSVPKVPKGRK	13	25.93286667	1390.876347	26.07	sp|Q92522|H1X_HUMAN Histone H1x OS=Homo sapiens OX=9606 GN=H1FX PE=1 SV=1	7.288955581	SPVL3	MAGE-A4	0.124585093	-2.865712109	2245.101235	195.7433337	257.5430094	1321.729256	15660.18357	2686.514376	78.75
DSKAPKPEDIDEED	14	36.63875;36.9119	1586.69453949142;1586.69396759993	43.5;42.88	sp|Q96K17|BT3L4_HUMAN Transcription factor BTF3 homolog 4 OS=Homo sapiens OX=9606 GN=BTF3L4 PE=1 SV=1	176.612435244775;281.240813490283	SPVL3	MAGE-A4	0.125006119	-7.869941289	266.7860839	1	216.1168668	36988.5435	35797.90932	40413.60858	100
FRSTLEPVEKALRD	14	46.09686667	1659.886618	25.89	sp|P0DMV8|HS71A_HUMAN Heat shock 70 kDa protein 1A OS=Homo sapiens OX=9606 GN=HSPA1A PE=1 SV=1;sp|P17066|HSP76_HUMAN Heat shock 70 kDa protein 6 OS=Homo sapiens OX=9606 GN=HSPA6 PE=1 SV=2	2.670928235	SPVL3	MAGE-A4	0.126356799	-1.417341213	118307.9872	11408.46693	4686.547766	138230.2488	114986.6365	105763.8874	90
YTAKGLFRAAVPSGASTGIYEAL	23	65.42873333	2342.22744	23.2	sp|P09104|ENOG_HUMAN Gamma-enolase OS=Homo sapiens OX=9606 GN=ENO2 PE=1 SV=3	Inf	SPVL3	MAGE-A4	0.126926766	-13.51935172	1	1	1	33793.70153	1	1430.350543
YGHTGYGPSGGS	12	32.1277	1138.468537	26.27	sp|Q5D862|FILA2_HUMAN Filaggrin-2 OS=Homo sapiens OX=9606 GN=FLG2 PE=1 SV=1	2.056742903	MAGE-A4	SPVL3	0.128741725	1.040361465	3021.218242	2695.157355	2931.804716	497.7787968	2903.286134	803.7291152	82.5
SDYKGKY	7	21.64465;25.3933666666667	859.407611879173;859.407586355173	30.9;26.32	sp|Q06830|PRDX1_HUMAN Peroxiredoxin-1 OS=Homo sapiens OX=9606 GN=PRDX1 PE=1 SV=1;sp|P32119|PRDX2_HUMAN Peroxiredoxin-2 OS=Homo sapiens OX=9606 GN=PRDX2 PE=1 SV=5	Inf;593.711551889042	SPVL3	MAGE-A4	0.128978705	-9.975828832	1	1	19.26581651	9406.424021	10429.48607	1578.483079
AFGHRAPD	8	26.09328333	869.4143082	22.89	sp|Q96T37|RBM15_HUMAN RNA-binding protein 15 OS=Homo sapiens OX=9606 GN=RBM15 PE=1 SV=2	14.97310928	SPVL3	MAGE-A4	0.136426085	-3.898243115	1	1	475.2304384	4343.473214	40.52628472	2731.67779	100
PKFEVIEKPQA	11	42.0158166666667;42.6998666666667	1284.70840450497;1284.70782412242	27.56;21.5	sp|P18859|ATP5J_HUMAN ATP synthase-coupling factor 6, mitochondrial OS=Homo sapiens OX=9606 GN=ATP5PF PE=1 SV=1	1.38765167089021;406.322292445414	SPVL3;MAGE-A4	MAGE-A4;SPVL3	0.143878647	1.105869575	281535.883	247230.1239	299156.5802	141608.3428	123935.3729	119127.6129	73.75
DDFDDEEAEEKAPVKKSIRD	20	38.79141667	2335.082533	42.47	sp|P06748|NPM_HUMAN Nucleophosmin OS=Homo sapiens OX=9606 GN=NPM1 PE=1 SV=2	13.88999815	SPVL3	MAGE-A4	0.156592526	-3.795802406	3682.956611	4699.662702	1	37503.17652	41104.36467	37827.02553
NHYTQKSLSLSPG	13	38.1715916666667;38.8472666666667	1430.71620584252;1430.71500159267	28.23;26.52	sp|P01857|IGHG1_HUMAN Immunoglobulin heavy constant gamma 1 OS=Homo sapiens OX=9606 GN=IGHG1 PE=1 SV=1	2.95283326871599;138.922160232713	SPVL3;MAGE-A4	MAGE-A4;SPVL3	0.164321196	-0.027328969	82433.47115	69862.20122	87035.51451	87252.48467	81156.66101	75498.90426	95
VHHGEEEVETFAF	13	53.16466667	1529.677654	34.29	sp|P08238|HS90B_HUMAN Heat shock protein HSP 90-beta OS=Homo sapiens OX=9606 GN=HSP90AB1 PE=1 SV=4	4070.529424	SPVL3	MAGE-A4	0.182173197	-11.61971095	1	6.813024865	1	26150.71322	1581.904961	1	75
DERAKIDD	8	25.98611667	960.45144	20.32	sp|P27797|CALR_HUMAN Calreticulin OS=Homo sapiens OX=9606 GN=CALR PE=1 SV=1	11.60116585	SPVL3	MAGE-A4	0.183048067	-3.535927634	4781.868939	555.8691219	1	30722.51745	1902.957165	29298.50991	100
SRSGGGGGGGLGSGGSIRSSY	21	35.8520166666667;36.4537	1811.85149636283;1811.85136777262	44.29;21.17	sp|P35527|K1C9_HUMAN Keratin, type I cytoskeletal 9 OS=Homo sapiens OX=9606 GN=KRT9 PE=1 SV=3	1.67206823736237;53.9156990363007	SPVL3;MAGE-A4	MAGE-A4;SPVL3	0.193270024	1.184607716	95225.98781	131802.2359	136488.551	64928.22616	47755.53591	47243.31541
PGPHGGP	7	34.4401833333333;37.15955	617.289820156483;617.289780593044	23.7;20.52	sp|Q96QC0|PP1RA_HUMAN Serine/threonine-protein phosphatase 1 regulatory subunit 10 OS=Homo sapiens OX=9606 GN=PPP1R10 PE=1 SV=1	1.72367052113604;4.30328496696397	SPVL3;MAGE-A4	MAGE-A4;SPVL3	0.208703356	1.641967748	62873.81543	80463.63685	69871.75712	26719.18099	23587.29162	18009.83978
DEEAESATGKRAAED	15	21.48113333	1577.682826	38.2	sp|P06454|PTMA_HUMAN Prothymosin alpha OS=Homo sapiens OX=9606 GN=PTMA PE=1 SV=2	16.29648874	SPVL3	MAGE-A4	0.228216797	-4.026489248	716.4833298	612.1681959	248.9774475	12803.62866	234.1529706	12672.03117
IVKEVSTY	8	37.18843333	937.5121601	22.64	sp|P68104|EF1A1_HUMAN Elongation factor 1-alpha 1 OS=Homo sapiens OX=9606 GN=EEF1A1 PE=1 SV=1	1.10927068	MAGE-A4	SPVL3	0.248364541	0.149611449	255046.6858	309612.5658	267601.5303	265965.5882	257595.5368	226716.3294	29.269
DIVRANTF	8	49.26698333	934.4862528	25.46	sp|P40926|MDHM_HUMAN Malate dehydrogenase, mitochondrial OS=Homo sapiens OX=9606 GN=MDH2 PE=1 SV=3	1.10570758	MAGE-A4	SPVL3	0.261523589	0.144969896	87684.79338	107257.3751	89532.11605	92564.5588	82124.96939	82588.51669	55
PAEKSKEKKVVKPVRKVQKVAQLS	24	88.81103333	2703.650071	28.24	sp|Q5VT06|CE350_HUMAN Centrosome-associated protein 350 OS=Homo sapiens OX=9606 GN=CEP350 PE=1 SV=1	1.93524223	SPVL3	MAGE-A4	0.266649583	-0.952514157	28075.26648	94332.00236	112531.4847	188950.9625	68761.45102	196950.9837
PNETNEIANANSRQQIR	17	35.52135	1953.962193	23.3	sp|P84098|RL19_HUMAN 60S ribosomal protein L19 OS=Homo sapiens OX=9606 GN=RPL19 PE=1 SV=1	1.121037426	SPVL3	MAGE-A4	0.274877695	-0.164834444	40407.3784	369.3722453	993.0295245	21130.84167	13654.67846	12039.96673
EVQLVESGGGLVKPG	15	54.33035	1467.794177	26.71	sp|A0A0B4J1V0|HV315_HUMAN Immunoglobulin heavy variable 3-15 OS=Homo sapiens OX=9606 GN=IGHV3-15 PE=3 SV=1	1.906269859	SPVL3	MAGE-A4	0.276358148	-0.930704464	28170.03144	1946.378897	1	20884.41357	19287.8881	17237.70363
NADLFRGTLDPVEKA	15	56.10943333	1644.850688	21.51	sp|P11142|HSP7C_HUMAN Heat shock cognate 71 kDa protein OS=Homo sapiens OX=9606 GN=HSPA8 PE=1 SV=1	1.332542753	SPVL3	MAGE-A4	0.348949208	-0.414181821	55488.48705	15261.64306	6484.835516	31842.66794	37146.8868	33929.339
VDGEPLGRVSF	11	58.1782	1174.593801	22.67	sp|P62937|PPIA_HUMAN Peptidyl-prolyl cis-trans isomerase A OS=Homo sapiens OX=9606 GN=PPIA PE=1 SV=2	1.05232573	MAGE-A4	SPVL3	0.361045448	0.073581337	123353.3584	128968.6297	111612.534	117097.012	118494.8176	110246.4519	45.6
FPSGIIGRIP	10	44.82068333	1055.613024	20.22	sp|Q9NYQ7|CELR3_HUMAN Cadherin EGF LAG seven-pass G-type receptor 3 OS=Homo sapiens OX=9606 GN=CELSR3 PE=1 SV=2	1.085803367	SPVL3	MAGE-A4	0.369481612	-0.118762863	2318631.978	1890310.305	2445845.537	2582409.406	2329069.143	2314312.474	62.778
IRKLAYVAAGDLAPINAF	18	65.1547	1902.070921	24.26	sp|P22314|UBA1_HUMAN Ubiquitin-like modifier-activating enzyme 1 OS=Homo sapiens OX=9606 GN=UBA1 PE=1 SV=3	Inf	SPVL3	MAGE-A4	0.373900966	-11.98022329	1	1	1	12118.70328	1	1
LRYHTSQSGD	10	26.03945	1162.536918	34.17	sp|P08238|HS90B_HUMAN Heat shock protein HSP 90-beta OS=Homo sapiens OX=9606 GN=HSP90AB1 PE=1 SV=4	Inf	SPVL3	MAGE-A4	0.373900966	-11.85108052	1	1	1	1	11080.86319	1	95
VTRTQGTKIASD	12	21.8072833333333;26.03945	1275.67942175613;1275.6784595705	22.45;27.43	sp|P61247|RS3A_HUMAN 40S ribosomal protein S3a OS=Homo sapiens OX=9606 GN=RPS3A PE=1 SV=2	Inf	SPVL3	MAGE-A4	0.373900966	-13.98478481	1	1	1	17083.82733	31290.03035	262.4911346	95
ALSSLDGDLAGRY	13	57.74433333	1336.661259	30.31	sp|P12277|KCRB_HUMAN Creatine kinase B-type OS=Homo sapiens OX=9606 GN=CKB PE=1 SV=1	1.358075998	SPVL3	MAGE-A4	0.396288871	-0.441564215	3920.868104	30814.54502	20589.56493	27780.46276	26808.56371	20546.4983	48
TDSEEEIREAF	11	55.64305	1324.578865	20.41	sp|P0DP23|CALM1_HUMAN Calmodulin-1 OS=Homo sapiens OX=9606 GN=CALM1 PE=1 SV=1	1.073890579	MAGE-A4	SPVL3	0.446352149	0.102847002	27484.99793	27724.24259	26548.79613	30275.93682	23557.57176	22299.04927	57.727
GEVGPAGPNG	10	35.22728333	853.3935656	21.81	sp|P08123|CO1A2_HUMAN Collagen alpha-2(I) chain OS=Homo sapiens OX=9606 GN=COL1A2 PE=1 SV=7	1.189238639	SPVL3	MAGE-A4	0.524849507	-0.250038242	14663.06867	17352.92437	15035.52647	21932.89175	21841.05879	12181.53447	65.833
SSSGGGGGGGRFSSS	15	25.77198333	1242.522831	34.5	sp|P35527|K1C9_HUMAN Keratin, type I cytoskeletal 9 OS=Homo sapiens OX=9606 GN=KRT9 PE=1 SV=3	3.400966149	MAGE-A4	SPVL3	0.52749593	1.766191691	5799.053963	40.27705115	1	61.86926137	749.612472	905.4806702
PNPETKPARPD	11	21.3150833333333;21.3678666666667	1220.61469188555;1220.61579110348	26.98;20.31	sp|Q99459|CDC5L_HUMAN Cell division cycle 5-like protein OS=Homo sapiens OX=9606 GN=CDC5L PE=1 SV=2	3.49404210824017;5.60686612958078	SPVL3	MAGE-A4	0.546089817	-2.093076387	8347.65694	4129.58558	3721.99793	30996.05446	1084.279601	37034.84342	100
VDETGVEVKD	10	36.59175;36.8082833333333	1089.5190859522;1089.51858164878	25.07;27.91	sp|E9PAV3|NACAM_HUMAN Nascent polypeptide-associated complex subunit alpha, muscle-specific form OS=Homo sapiens OX=9606 GN=NACA PE=1 SV=1	28.8264276523371;87.9338888017548	SPVL3	MAGE-A4	0.562716211	-5.917275623	375.9044325	507.1425668	332.1531015	30696.04894	25773.44156	16969.25541	95
NSVKIVKVKKE	11	21.36786667	1270.796617	44.93	sp|Q5VTU8|AT5EL_HUMAN ATP synthase subunit epsilon-like protein, mitochondrial OS=Homo sapiens OX=9606 GN=ATP5F1EP2 PE=1 SV=1	1.05802587	MAGE-A4	SPVL3	0.589022805	0.081374903	3570.669992	1819.396531	1561.984527	3496.654535	166.494016	2907.627503	82.5
KPSVPKVPKGRK	12	21.53476667	1319.837634	29.02	sp|Q92522|H1X_HUMAN Histone H1x OS=Homo sapiens OX=9606 GN=H1FX PE=1 SV=1	9.768199738	SPVL3	MAGE-A4	0.614333768	-3.288092701	333.2767038	451.3068351	393.0867309	6151.929375	31.16720903	5320.621836	67.5
LSTQPGREEGSPLE	14	42.1558	1498.730687	23.59	sp|P08195|4F2_HUMAN 4F2 cell-surface antigen heavy chain OS=Homo sapiens OX=9606 GN=SLC3A2 PE=1 SV=3	1.13015928	SPVL3	MAGE-A4	0.625267663	-0.176526114	14807.33839	26688.23067	13346.11705	27851.98036	17501.62845	16626.23166	90
PVLKNPDDPDTVD	13	43.82731667	1423.683317	20.53	sp|Q5D862|FILA2_HUMAN Filaggrin-2 OS=Homo sapiens OX=9606 GN=FLG2 PE=1 SV=1	8.791738632	MAGE-A4	SPVL3	0.639759554	3.136189364	34365.36441	936.5720299	1	1555.222754	1328.990199	1131.140315	95
LDGIYVSEKGTVQQADE	17	52.3670666666667;52.61245	1850.88957600272;1850.89028977734	25.28;44.34	sp|P32969|RL9_HUMAN 60S ribosomal protein L9 OS=Homo sapiens OX=9606 GN=RPL9 PE=1 SV=1	3.43980006163795;174.342488216316	MAGE-A4	SPVL3	0.76830198	3.434953537	100283.4756	104607.7476	124896.2297	7409.732901	15931.52989	7152.434166
NVQNKNSSY	9	21.36786667	1052.48946	28.72	sp|P07437|TBB5_HUMAN Tubulin beta chain OS=Homo sapiens OX=9606 GN=TUBB PE=1 SV=2	41.22090885	SPVL3	MAGE-A4	0.796635814	-5.365390074	96.3373594	174.467808	137.7427402	6574.600261	1	10266.1158	29.5
LQASNVTNKND	11	29.04093333	1202.590195	34.74	sp|Q9UKM9|RALY_HUMAN RNA-binding protein Raly OS=Homo sapiens OX=9606 GN=RALY PE=1 SV=1	1.025008117	MAGE-A4	SPVL3	0.807422193	0.035635334	17823.27114	18246.66122	21785.17108	22186.2024	18217.53084	16039.82314	78.75
PSKLDSGKELKIDIIPNPQERTLT	24	53.83316667	2691.480913	29.61	sp|P08238|HS90B_HUMAN Heat shock protein HSP 90-beta OS=Homo sapiens OX=9606 GN=HSP90AB1 PE=1 SV=4	1.141417305	MAGE-A4	SPVL3	0.836299664	0.190826342	17034.6585	114709.5077	83734.39417	73486.58883	61856.3354	53438.65404
SGDKSENVQDL	11	36.6290666666667;36.8082833333333	1190.54234065517;1190.54206373438	24.17;22.91	sp|P11142|HSP7C_HUMAN Heat shock cognate 71 kDa protein OS=Homo sapiens OX=9606 GN=HSPA8 PE=1 SV=1	11.1317235595062;14.1154390482311	SPVL3	MAGE-A4	0.852769089	-3.711655185	3861.375526	3389.607352	3152.691129	48296.95587	42551.14451	45455.17113	35.077
DQSRQGGAPDAGQE	14	27.50693333	1414.607496	34.72	sp|P49368|TCPG_HUMAN T-complex protein 1 subunit gamma OS=Homo sapiens OX=9606 GN=CCT3 PE=1 SV=4	9.1757392	SPVL3	MAGE-A4	0.870425428	-3.195799402	1268.496571	1	1	1	1	11639.39371	100
PGARVLIVSED	11	48.95318333	1154.626317	30.59	sp|O95831|AIFM1_HUMAN Apoptosis-inducing factor 1, mitochondrial OS=Homo sapiens OX=9606 GN=AIFM1 PE=1 SV=1	1.014124256	SPVL3	MAGE-A4	0.942037259	-0.02023443	85079.8852	100269.3793	87568.61992	99133.34367	101676.3139	75962.98893	100
GGTYSKASTPNGYDN	15	33.51055	1530.658617	20.1	sp|P02679|FIBG_HUMAN Fibrinogen gamma chain OS=Homo sapiens OX=9606 GN=FGG PE=1 SV=3	1.316250992	SPVL3	MAGE-A4	0.965421823	-0.396434619	4664.332295	5387.69361	6416.72965	8858.120918	11030.46677	1788.428157
SRSGGGGGGGLGSGGSIR	18	28.73716667	1474.723962	31.83	sp|P35527|K1C9_HUMAN Keratin, type I cytoskeletal 9 OS=Homo sapiens OX=9606 GN=KRT9 PE=1 SV=3	1.000481921	SPVL3	MAGE-A4	0.967813297	-0.000695097	18201.37443	15954.12856	15723.11411	17234.59123	16682.21247	15985.85094
RSGGGGGGGLGSGGSIR	17	28.57756667	1387.691317	25.9	sp|P35527|K1C9_HUMAN Keratin, type I cytoskeletal 9 OS=Homo sapiens OX=9606 GN=KRT9 PE=1 SV=3	1.006624902	SPVL3	MAGE-A4	0.981033814	-0.009526192	2639.733803	1821.894853	2194.808907	2916.39654	1993.900504	1790.238764
