# Supplementary material for: The physiological interactome of TCR-like antibody therapeutics in human tissues
Source: Nat Commun. 2024 Apr 16;15:3271. doi: 10.1038/s41467-024-47062-5 (PMC11021511; doi:10.1038/s41467-024-47062-5)
Supplement: Supplementary file 9 — Source Data [file 41467_2024_47062_MOESM9_ESM.xlsx]

## Sheet: Figure1B
A375	A375-KO	XA375	XA375-KO
0.0118	0	0.0185	0
0.0115	0	0.021	0
0.0134	0	0.0163	0
0.0105	0	0.0201	0

## Sheet: Figure1E
MAGE-A4 (XA375)			MAGE-A4 (XA375-KO)			CTRL (XA375)			CTRL (XA375-KO)
18373.2	25026.1	28735.2	154.556	142.629	766.583	2304.47	3382.55	5770.57	836.073	627.457	531.325

## Sheet: Figure 2A
peptide	log2(MAGE/Esk1)	neg10logp
SIKTDSTFSGFLVYSDWH	-12.1439	4.92211
NEESYKDSTL	-12.3507	4.65209
KILPTLEAV	-5.97544	4.58965
WTSENQGDEGDAGEGEN	-14.0086	4.54187
RFHTITTSY	-3.65663	4.40256
WTSDQQDDDGGEGNN	-13.1129	4.23063
LSDRSGMTTGSTLPVEGGF	-11.7677	4.08956
GSDQSENVDRGAGSIREAG	-4.47335	3.95566
RLWGEPVNL	-4.76807	3.94884
KVLSKEFHL	-5.60395	3.75728
DAPIVAHL	-3.22181	3.67205
KVYGPVFTV	-4.49669	3.60322
KLFIGGLSF	-2.40921	3.57458
ALDSGKYNGY	-2.00247	3.53246
SGVSLAALKK	-3.18369	3.49294
KLFAGLVHV	-8.03493	3.36472
VQTKGTGASGSFKL	-3.74401	3.30393
PASVPAQAPKRTQAPTKASE	1.56168	3.30131
SPTIKPSPAASKEYFQKVNQ	-3.00678	3.16594
YIKSTMGKPQRLY	2.31414	3.15267
STDPSVLGKY	-1.99525	3.1408
AKADGIVSKNF	-1.38619	3.03815
DAENAMRYI	-3.78096	3.03667
ALISNSHQL	-1.58303	2.99637
HKAVLTIDEKGTEAA	-1.10795	2.99187
RVIEEAKTAF	-2.8873	2.98873
DALDKIRLI	-3.16813	2.9794
RIFGTDSQY	-2.87053	2.96421
YTVFDRDNNRVGFAEAA	0.632229	2.949
RIYKYIHKV	-3.72956	2.94463
KLHGVNINV	-6.42899	2.93914
ETTSTTLRY	-1.62033	2.91521
GEPRFISVGY	-3.25699	2.89669
TKGTSSFG	1.3624	2.85964
TYIKLSTAI	-1.86062	2.84134
GTLVQTK	-2.54182	2.82705
DVLDKHLIPAANTGESKVF	-5.41144	2.80382
RIQNVVTSF	-3.5441	2.76777
DALITHVL	-3.42292	2.75184
RVPPPPQSV	-2.41	2.70259
PYNVLAPKGASGTRED	-2.07441	2.69913
AQAAAPASVPAQAPKRTQAPT	1.34875	2.68935
ILSHLETYRRPE	-1.67058	2.67991
VLFEKKVYL	-2.25924	2.67341
KIYEGQVEV	-2.20371	2.67295
GSDQSENVDRGAGSIREAGG	-4.02111	2.66772
TENKPLGFSF	-3.88136	2.65522
QSSKLLLHQII	0.539903	2.63552
GPKFLKSGD	-2.30124	2.57804
ITDSAGHILY	-1.73519	2.54343
YTDKIDRY	-2.20552	2.51348
TNVPRASVPD	-1.85685	2.49004
AHESVVKSEDFSLPAYMD	-2.28505	2.48773
ATGKPPQY	-3.13595	2.47787
ETELDGLRY	-2.00709	2.47621
GVEPAADGKGVVVVI	1.85404	2.4638
VGIKKKEERADL	-3.40308	2.4433
IVNTNVPRASVPD	-2.9237	2.4422
HGIDPTGTY	-3.35188	2.43883
KLVPQQLAH	-1.70862	2.43498
VTDNRAFGY	-1.56716	2.42087
FRVPTANVS	-0.93695	2.41009
RISPDRVY	-1.07385	2.37743
DAYELKHAL	-3.08115	2.3699
VARTIGISVD	0.943855	2.33832
LAVASFPKKQE	-1.21287	2.33761
VASFPKKQE	-1.39736	2.33689
IGRKFGD	-2.22348	2.32991
VTELHVISY	-1.92123	2.31945
KKPIVLKFSA	1.63112	2.31439
RVQGFQVEY	-2.0765	2.30681
DTDHYFLRY	-1.83795	2.29253
TYSLGSALRPSTSRSLY	1.88863	2.28782
LDRIAGQVAAANKKH	-1.10747	2.23729
AAPASVPAQAPKRTQAPTKASE	2.19222	2.23296
YIDEQFERY	-2.1336	2.19342
RQKELESNY	-4.00926	2.1869
IKLGLGIDEDD	2.06532	2.18461
TVDQVKDLY	-2.39963	2.17039
GVKVDKATF	-1.14704	2.1692
TIKPDVQKSKEYFSKQK	-2.18794	2.16096
YIADKKDVYE	-1.25438	2.15095
YDVEKNNSRIKLGIK	1.19601	2.14463
YDVEKNNSRIKLGLK	1.19601	2.14463
GNHTLFHNPHVNPLPTGYEDE	-2.64429	2.13143
GSDQSENVDRGAGSIREA	-5.78424	2.07068
LLKNSPLVSRLTL	-2.37375	2.06093
GVGASGSFRLAKSDEPK	1.05727	2.05699
KRGIIGYDV	-1.07166	2.05546
PSKLDSGKEL	-1.49495	2.05118
SRSGGGGGGGLGSGGSIRSSY	-1.17394	2.04954
NTEEEGLKY	-2.15881	2.03249
FDDEEAEEKAPVKKSIRD	-1.88007	2.02859
GDILGKYVD	-1.61633	2.0172
PNLEESPKRKNITYEELR	-1.75299	2.01438
YELGRPAANTKIGPR	1.93799	2.00917
ALSDHHIYL	-1.77232	2.00055
SFRLAKSDEPK	1.26061	1.99818
IALNEKLVNL	1.1741	1.99436
VTEKDLLLY	-1.40755	1.97543
HTDILKEKY	-1.75021	1.9554
SEESYKDSTL	-3.78418	1.95325
DSGDGVTHTVPIYE	0.863478	1.9518
IETRDGKLVSESSDVLPK	1.04478	1.94856
VYFVQKNSL	-3.57096	1.93767
KLYGKPIRV	-7.93305	1.92835
GSDQSENVDRGA	-4.01531	1.91346
KVIQAQTAF	-1.91242	1.9098
ANPFGGASHAKGI	1.81632	1.90039
DEQRAEGTFPGKI	-4.13682	1.88267
GHQTSAESWGTGRAV	1.16559	1.8826
VDIINAKQ	-1.57596	1.88199
ANLTQSQIALNEKLVNL	1.38315	1.87461
PACPAACVCSYDDDADEL	1.66663	1.84468
TSSEITTKDLKEKKEVVEEAENGRD	-3.46396	1.80514
RLLGLETNV	-7.53219	1.80437
LVSVILISRISSVGG	-0.96926	1.79954
TTDPSVRWEY	-1.78124	1.79401
LLDQGQLNKY	-2.92318	1.77729
YDEIKKYV	-0.63682	1.76577
AKVSSLIERISD	-1.25239	1.75318
VGASGSFRLAKSDEPK	1.2685	1.7512
WTSDTQGDEAEAGEGGEN	-8.29555	1.74924
VHKAVLTIDEKGTEAA	-0.81917	1.74697
VAKADKLAEEHSS	-4.49901	1.7268
NTIAKHIDAEY	-1.2529	1.72163
IADKKDVYE	-1.26199	1.71709
ETGAKVERADGYEPPVQESV	-1.11449	1.70342
AHESVVKSEDFSLPAYMDRRD	-3.05093	1.70176
VHKAVLTIDEKGTEAAG	-0.85078	1.69589
GQVQKIVLY	-6.74262	1.69455
VIAQGIGKL	-0.95753	1.68245
DPFAFIHKI	-1.55141	1.67583
ATGKPPQYIAV	-0.89905	1.67185
ASFPKKQE	-1.25746	1.67028
PTIYSGKVIRPLRSVD	-1.04758	1.66813
ASQKDFENSMNQVKLLKKD	-1.61117	1.66261
PSKGPLQSVQVF	0.93958	1.64941
VTEIDQDKY	-2.10727	1.64155
DPAKFKSI	-2.94284	1.63499
SGSFRLAKSDEPK	1.50283	1.61906
DAVEDLESVGKGAVHDVK	-12.4649	1.60674
VSAAPGSAAPAAGSAPAAAEEKKD	-2.38748	1.60364
AKHAVSEGTKAVTKYTSSK	-3.25302	1.59941
ELAVASFPKKQE	-1.42366	1.581
AGGHKVGLALELEA	-1.28386	1.5783
GSDQSENVDRGAG	-5.45855	1.57235
LDRLAYIAHPK	1.18125	1.56147
SQHYHQGYY	-1.03177	1.54492
IYTRNTKGGDAPAAGEDA	0.837064	1.52567
GFGDLKSPAGLQVLND	-1.26478	1.51655
VALMYRLYMAED	-3.02581	1.51434
YDEIKKYT	-0.6633	1.50681
AHYKLVPQQLAH	-0.99965	1.48727
GSDQSENVDRGAGSIREAGGAF	-6.09294	1.48275
TGKPPQY	-6.11588	1.45358
DGYTIVVRI	-1.54197	1.45152
AQATGKPPQY	-2.66128	1.44525
AALRPLVKPKIV	0.838578	1.4383
AQAAAPASVPAQAPKRTQAPTKA	0.711288	1.42393
AIDEDVLRY	-1.67369	1.40704
KSQGKVLQATVVAVGSGSK	-1.33234	1.39342
LATVTKPVGGDKNGGTRVV	0.757611	1.36953
AQGPKGGSGSGPTIEE	-6.56624	1.3665
YVGKKQLVEIEK	-0.82871	1.36179
EETVITVDTKAAGKGK	-0.69662	1.35035
NADEFEDMVAEK	2.36172	1.34207
NTDLSRILKSPEIQRA	0.884358	1.31589
ANPFGGASHAKGIVLEK	0.66812	1.3144
KHFSVEGQLEFRA	1.5712	1.31329
TLPFRLNG	-0.45877	1.30938
DSRGNPTVEVDL	1.36153	1.30813
VNQVPKIVPDDF	0.902705	1.29729
SVPAQAPKRTQAPTKASE	0.582662	1.29378
GFLVGGASLKPEFVDIINAKQ	-2.0589	1.2826
VKANKHQIKQAVKKL	-1.71734	1.27974
KFEDPKFEVIEKPQA	-1.04108	1.27893
GKVKVGVNGFG	-1.37791	1.27861
LKEKKEVVEEAENGRD	-4.54586	1.27203
HYTIGKEIIDLV	3.75136	1.26126
SELAGHQTSAESWGTGRAVA	1.35132	1.26017
NLLPKLHIV	-5.34438	1.25972
GFREGTTPKPKRAAVAASSSS	1.37575	1.2592
SAESWGTGRAV	1.67362	1.25797
KAVGGLGKLGKDAVED	-8.03994	1.25425
AWTYNTTSAVTVK	1.6586	1.25197
FKNKVPEKQKLFQ	-1.17801	1.24752
NVEWAKPSTN	0.819537	1.2418
AAAKAPTKAAPKQKIVKPVKV	0.648182	1.24063
WVPYINGKFKKDN	-0.90521	1.23802
TGATLINEQWLLTTAK	-1.89602	1.2341
KYLTPMAST	-0.62695	1.21753
DADYAIKI	-4.7427	1.2142
LASVSTVLTSKYR	0.353546	1.21336
DEEATGTIQEDYLREL	-1.45595	1.20981
DLAGRDLTDYL	1.58239	1.2093
VRHILSG	-0.74281	1.2072
KVPKTAENF	-1.07155	1.19459
FAKPRNQGGYGGSSSSSSYGSGRRF	-1.45086	1.19292
LARNLSDIDL	-1.05991	1.19204
TRTQGTKIASDGLKGRVFEV	1.21733	1.19166
AASRVLLVIDEPHTDWAK	-0.2068	1.18607
TVETRDGQVINETSQHHDDLE	3.63332	1.18261
SYNTASNKTRLSRTPGNRIVY	1.01919	1.18011
PGPTPSGTNVGSSGRSPSKAVA	0.839421	1.17908
KVVNPLFEKRPK	1.04304	1.17902
YVGEIIGKRGIIG	-0.68564	1.17861
VKPVKVSAPRVGGKR	1.30086	1.17766
AALRPLVKPKIVK	0.78956	1.16625
KLIQYHLT	-4.0043	1.16466
IYKYVSSIY	-5.0147	1.16064
MKTILSNQTVD	-1.87636	1.1602
RVFDKDGNGY	-2.87285	1.15724
IVDYIADKKDVYE	-0.76875	1.14714
GGGGGGGLGSGGSIRSSY	-1.82538	1.14179
SPLYSVEFSEEPFGVIVRRQLD	-4.8317	1.1387
FLITQLKMLNT	-3.88658	1.13467
QVTQPTVGMNFKTPRGPV	-0.75513	1.13148
RTVSLGAGAKDEL	-0.87647	1.11989
IAVHVVPDQL	-1.44724	1.10979
GEIIGKRGIIGYDV	-0.77724	1.10661
TGASGSFKLNKKAASGEAKPK	0.540371	1.10259
PAPNVTVLLREPV	0.813252	1.10076
AVHKAVLTIDEKGTEAAG	-0.56796	1.09874
VTYVPVTTFK	-0.41603	1.09824
SVQRTQAPAVATT	2.87877	1.09431
IVYKIRAADKRSKALKASAPAPGHH	-1.08662	1.09219
DAFLNKNSI	-4.43141	1.08757
GVEPAADGKGVVV	0.640155	1.08746
TGATLINEQWLLTTAKN	-1.19259	1.07863
VLYDEIKKYT	-0.74245	1.07373
GSDQSENVDRGAGSIREAGGAFG	-4.91349	1.06661
AALRPLVKPKIVKK	0.974896	1.0655
AKIKARDLRGKKKEELLKQLD	-2.43492	1.06413
LSRSGGGGGGGLGSGGSIRSSY	-3.146	1.06202
KDILEEKRAVPDR	-0.67022	1.06141
LLGNLKIDVPTLGP	-3.87192	1.05673
YVGEIIGKRGIIGYDV	-0.48709	1.05664
LVVRHQLLKT	-0.80007	1.05551
ALTNGIYPHKLVF	-0.56367	1.04604
PGPTPSGTNVGSSGRSPSKAV	1.05415	1.04393
KETVFTKSPY	0.652143	1.0389
IYVSEKGTVQQADE	2.4624	1.02432
PEDVIRNAF	-0.71913	1.0164
FGEKLNGTDPEDVIRNAF	-0.99163	1.01284
GAVHDVKDVLDS	-5.48515	1.00877
GEKLNGTDPEDVIRNAF	-0.78306	1.00652
YFGSAFATPFLVVRHQLLKT	-4.18336	1.00308
GKVVSETNDTKVLRH	-1.02621	1.00295
GKETKAADPPAENSSAPEAEQGGAE	-1.37057	1.00113
KALVKPKEVKPKIPKGV	0.655189	1.00028
SSDALDKIRYE	2.37077	0.994635
ASGSFRLAKSDEPK	0.816859	0.989066
ALAAAGYDVEK	-4.53802	0.988612
YPVVPVHLDTTI	0.721693	0.985261
PSKIQLPEDE	-1.322	0.981057
ASGSFKLNKKAASGEAKPKVK	0.533683	0.976679
KGVDPKFLR	0.742062	0.976345
SRSGGGGGGGLGSGGSIRSS	-1.16205	0.97553
AALRPLVKPKIVKKRTKKFIRHQSD	-2.02863	0.970041
EGLTFQMKKNAEELK	-0.75247	0.966579
SPLYSVEFSEEPFGVIVRRQL	-3.67549	0.963728
DAVEDLESVGK	-7.17396	0.950237
SAIRRLKELKDQ	0.737657	0.949966
AKIKARDLRGKKKEELLKQLDD	-1.9765	0.949181
GLGKLGKDAVEDLESVGK	-5.03994	0.948246
KVVKVANVSLLALYKGKKERPRS	-1.63427	0.948192
MVGPIEEAVAKADKLAEEHSS	-2.37794	0.93753
GDPEEEEEEEEELVD	-1.15905	0.936578
WGTEEFERSKRKNPAAYENDK	-1.09887	0.935527
ASGSFKLNKKAASGEAKPKA	0.449875	0.932184
ALDKIRYESLTD	-0.55657	0.93118
PSPEIEGDLQPATHGSRFYFWTK	-1.78033	0.924349
ETDLLDIRSEY	-1.16684	0.921658
NKVISELNGKNIED	-0.84651	0.919067
LEKGLDGAKKAVGGLGKLGKDAVED	-7.12844	0.916733
AGHQTSAESWGTGRAV	0.806655	0.915969
SSLLEKGLDGAKK	-4.39089	0.915428
NVIRYFPTQ	2.52256	0.915103
TQVGIEWNLSPVGRVTPKEWRNQ	-1.68117	0.913947
KLIPQLPTL	-1.28464	0.911656
AVHKAVLTIDEKGTEAA	-0.76948	0.91156
GEEQNKEALQDVEDENQ	-4.56015	0.909875
AVGGLGKLGKDAVED	-4.05205	0.909211
FSYSFSYKHLKHERLRKYH	-1.47766	0.907383
SHYEEGPGKNLPFSVENKWSLL	-11.245	0.904005
VVVTEIPKEEKD	-0.58542	0.903677
EKGLDGAKKAVGGLGK	-4.23116	0.899109
PVTVVVLKATAPFKYESPEN	0.819061	0.895175
SVEGQLEFRAL	11.2746	0.893152
PKGKKAKGKKVAPAPAVV	0.011992	0.893074
VATQVGIEWNLSPVGRVTPKEWRNQ	-1.88208	0.886853
VSEKGTVQQADE	-3.67014	0.879909
AKRTKKVGIVGKY	0.957386	0.87836
ENAGEDPGLAR	-2.5703	0.875095
FRLPRPPPPEMPESLKKKLGLTQ	-1.43504	0.870731
ISTPEELGLDKV	-0.73947	0.868982
SSLLEKGLDGAK	-4.08255	0.868712
SSHKTFRIKRFLAKKQ	-1.37795	0.864609
RVAPEEHPVL	-0.54002	0.864124
WTSDQQDEEAGEGN	-11.3624	0.862253
KVPQVSTPTLVEVS	11.6651	0.860864
FYVGEIIGKRGIIGYDV	-1.50662	0.852686
GEKKAYVRLAPDYDALDVANKIGII	-1.61221	0.846777
SLGSSFGSGAGSSSFSRTSSSR	1.14645	0.841074
YFKLRSKKTPAVKAT	-0.63608	0.841032
LESVGKGAVHDVK	-5.3696	0.835845
KIETRDGKLVSESSDVLPK	0.457136	0.83128
SHYEEGPGKNLPFSVENKWSLLAK	-2.48206	0.828392
SSLLEKGLDGAKKAVGGLGKLGK	-6.58312	0.827516
YVGEIIGKRGIIGY	-0.88396	0.825222
SHTDIKVPDFSEYRRLEVLD	-1.48348	0.825066
RAVVGVVAGGGRIDKPILK	0.592537	0.823551
SKHRAQVIYTRNTKGGDAPAAGEDA	0.770464	0.817284
NPHVNPLPTGYEDE	-0.83229	0.815203
KRSKALKASAPAPGHH	-0.79546	0.814413
SSHKTFRIKRFLA	-0.76934	0.810473
LVIQQVFDNGSIYNPEVL	-3.12693	0.810399
GTDELRLLY	-1.20664	0.804705
KGKPELRKKVHPAVVIRQ	-0.97017	0.80233
VVRHQLLKT	-0.49683	0.800404
NEAFPETKLDKKKYPYWPHQPIENL	-1.13163	0.799051
SYSFSYKHLKHERLRKYH	-1.64951	0.796852
ALVKPKEVKPKIPKGVSRK	0.589277	0.792635
VELDDLGKDEL	0.620021	0.790772
ERSGVSLAALKKALAAAGY	-4.89223	0.789864
IYTWGTEEFERSKRKNPAAYENDK	-1.17755	0.78962
NFGIGQDIQPK	0.517245	0.788852
KAVHKAVLTIDEKGTEAAG	-1.70542	0.78372
YFKLRSKKTPAVK	-0.69442	0.782536
KVYNEAGVTFT	0.455309	0.773483
PKKTESHHKAKGK	-3.1305	0.772924
DVDIRKDL	-0.39815	0.767342
LNETGDEPFQYKN	-0.70374	0.766772
AAHLPAEFTPAVH	1.74739	0.764987
AAQLALLGLGLLHALLL	-1.41237	0.763302
AQTAAATAPRIKKFAIYRWD	-1.27859	0.761747
TRTHNLEPY	1.84532	0.76137
ILDWVPYINGKFKKDN	-0.93049	0.760615
ALEEQLQQIR	0.918435	0.757759
SGLVNYQISVKGS	-0.64476	0.754619
SHQKRTPDFHDKYGNAVLASGATF	-1.74818	0.752759
QLEDGRTLSDY	-3.06029	0.750525
GVTHTVPIYEG	0.802856	0.743903
YSVNVDYSKLKKERPDF	-0.69084	0.743439
ATAASSSSLEKS	-0.76028	0.73891
LLLKKLKAWNDIKKV	-0.55575	0.732536
YSLSGPDPSTAILHFRL	-0.82855	0.732423
SSHKTFRIKRFLAK	-0.7065	0.724035
EAFVRHILSG	-0.86203	0.72324
SLLEKGLDGAK	-3.04169	0.723123
PSRYISPDQLADL	0.557835	0.72303
GIVVNKQVKGKILAK	0.78222	0.721726
SQKDILEEKRAVPDR	-0.8507	0.721544
VIIPKNWSL	0.459977	0.720574
NKQVKGKILAKRI	0.867476	0.720452
WDLDPEVRPTSAVAA	0.722141	0.709077
APASVPAQAPKRTQAPTKASE	1.24153	0.70855
PFLVVRHQLLKT	-0.66201	0.707082
ASTKGPSVFPLAPSSKS	-0.29592	0.706929
YLANLTQSQIALNEKLVNL	-1.06308	0.705629
WVSPSPAKAL	-0.54225	0.704636
AQVKGHGKKV	-1.15753	0.704441
VVKVANVSLLALYKGKKERPRS	-0.93231	0.703593
VERADGYEPPVQESV	1.07195	0.703243
RVAGIHKKVARTIGISVD	-2.29558	0.698828
GKVKVGVNGFGRIGRLVT	-1.0809	0.693574
NKNARATLSSI	0.418138	0.693354
KEEIIKTLSKEEETK	-0.36498	0.688087
RKLIKDGLIIRKPV	0.935244	0.683212
SYKHLKHERLRKYH	-0.77038	0.680628
SYGGGEEASGSGGGYGGGSGKSSHS	-2.1664	0.67995
TGIIVLSVTHLAEKK	-3.29926	0.677749
YRLLKSKLYL	-0.90373	0.674457
SAFATPFLVVRHQLLKT	-1.07188	0.673574
AVSELAGHQTSAESWGTGRAV	0.857886	0.673223
TIVIRRDYLHYIRKY	-1.02397	0.673198
KHPEIFVN	0.669058	0.672822
PAGWILSHLETYRRPE	-1.55206	0.671515
TGASGSFKLNKKAASGEAKPKVK	-0.77352	0.668675
EESNYELEGKIK	0.233787	0.667375
FYVGEIIGKRGIIG	-0.74229	0.666632
TPFLVVRHQLLKT	-0.66341	0.663806
IKRNSTIPTKQTQIF	0.559856	0.659327
SRSRNITYLPAGQSVL	-0.37656	0.657486
KIGTIYEGASNIQLNTIAKHIDAEY	-0.88059	0.654096
FGSAFATPFLVVRHQLLKT	-1.62917	0.653814
REPVRAPAVAVAPTPVQPPIIVAPV	2.33999	0.6515
VRYSLDPENPTK	0.452553	0.651166
VVHKAVLDVFEEGTEASAA	-0.34423	0.64964
SGLVNYQISVKG	-0.47966	0.644968
YALPHAILRL	0.552254	0.644335
SSLLEKGLDGAKKAVGGLGK	-6.93458	0.644099
AKRTKKVGIVGKYG	0.641804	0.637772
ADNLVLNLQDESFTRGSDSLIKGKK	-0.92007	0.637366
QKENAGEDPGLA	-0.91075	0.635763
DKIRYESLTD	-0.60625	0.633755
FAKALANVNIGSL	-0.31687	0.632311
PGVTVKD	-1.01923	0.631591
EEIIKTLSKEEETKK	0.450306	0.628755
SATALGFLAHKRGLLVRV	-1.29954	0.628615
GRVRTKTVKKAARVIIEKY	-0.55721	0.627666
DINKDKFAKAK	-0.09282	0.62754
IVLYFKLRSKKTPAVK	-1.06833	0.624647
YREAPIDKKGNFNYIE	-0.4363	0.622586
RSGGGGGGGLGSGGSIRSS	-0.68342	0.621711
AIRVTNPNARLRSEENE	0.289579	0.620293
NLVIVKKGEKDIPGLTDTTVPR	0.906274	0.618082
VSVQRTQAPAVATT	0.661818	0.617843
VHKAVLTIDEKGTEA	-0.84265	0.614188
YLTPLPQPNRALSF	0.260284	0.612992
NFVHTNLRKNNRQPYAV	0.64249	0.612115
KGVDLLR	5.36407	0.611285
IEWNLSPVGRVTPKEWRNQ	-0.85456	0.60714
LDPNETNEIANANSRQQIR	2.00336	0.606871
NLYIISVKGIKGRLNRLP	-1.12352	0.606302
LLLGRDALRPAPALLAPAVLLG	-1.35517	0.604905
GFVKVVKNKAYFKRYQV	-0.3159	0.604219
ISGGGSRGGGGGGYGSGGS	8.06406	0.60419
GVNHEKYDNSL	0.002039	0.595792
SLDALITHV	-0.46315	0.591029
PYINGKFKKDN	-1.16824	0.589823
AKIKARDLRGKKKEELLK	-0.4344	0.589821
VKPKEVKPKIPKGVSRK	-0.57979	0.589036
SSSGGGGGGGRF	-0.69977	0.588221
AQVIYTRNTKGGDAPAAGEDA	1.756	0.588159
SGGGGGRF	-2.09695	0.584112
GTQGKIVDLVKELDRDT	-1.11746	0.581648
FRVPTANVSVVD	0.482872	0.580564
VDGEPLGRVSFE	0.972471	0.577945
TNVPRASVPDGFL	0.637969	0.576883
SQVLANGLDNKL	0.615853	0.57554
TVRADHGEPIGRGT	-0.22997	0.57523
SFKLNKKAASGEAKPKVK	0.418018	0.57175
SLYQSKYEELQIT	0.616403	0.570664
YSLGWASFPRN	-0.36576	0.563035
SSLLEKGLDGAKKA	-1.70271	0.562307
LGIEAGVT	-2.24216	0.561629
NLYIISVK	0.645732	0.557996
DSSAEELK	1.56083	0.549205
KASHTPKKWPKKPKVPQST	-0.49474	0.543528
GQHGSGLGESSGF	3.49561	0.533863
LTPLPQPNRAL	0.03343	0.53375
YKIIPLLTDPKNHGLSDEHVF	-0.87979	0.531101
VHKAVLDVFEEGTEASAA	-0.36828	0.530044
SAVTVKSAIRRLKELKDQ	0.125717	0.528332
GSAFATPFLVVRHQLLKT	-1.61037	0.528141
SSAEELKLAT	-0.58178	0.526007
AQAAAPASVPAQAPK	1.44704	0.522731
IGFIKLD	0.18735	0.512226
SRSGGGGGGGLGSGGSIRSSYS	-1.30198	0.510338
TGAGKHVPRAVF	-0.5735	0.509236
FRAAVPSGASTGIY	1.85744	0.506032
ANVDPTIGYKGITSF	0.399365	0.505967
GHGKKVADAL	-2.12482	0.502035
SVNVDYSKLKKERPDF	-0.47502	0.501067
KEKARVITEEEKNFKAFASLR	-0.07821	0.50073
FVLYKYKLLPRS	-0.55684	0.499593
SGGGGGGGLGSGGSIRSSY	-1.83974	0.49783
TNVPRASVPDGF	-0.5827	0.494621
AKRTKKVGIVGKYGTRYGASLRK	-0.44891	0.491529
GLPPVVF	-1.44573	0.490594
VLKVTKAAGTKKQFQKF	0.29097	0.490491
KQEYDESGPSIVHRK	-0.24833	0.489995
NNASTDYDLSDKSINPL	1.1852	0.487715
LVDEPLLKL	0.379993	0.486856
YYPTEDVPR	1.07947	0.484934
ESVGKGAVHDVKDV	-3.91734	0.48176
VNVEINVAPGKD	0.458339	0.479619
GISTPEELGLDKV	-0.3521	0.477196
QLEDGRTL	-0.13121	0.476826
SNNELVRTK	3.64419	0.475412
YENEVALRQ	1.06625	0.471463
IVYKIRAADKRSKALK	-0.51674	0.471235
APRPGMKS	-1.56195	0.466422
AALRPLVKPKIVKKRTK	0.440578	0.466013
IKKIGYNPDTVA	0.104221	0.463961
HQYHIRAY	-5.21816	0.463843
RSGGGGGGGLGSGGSIR	-0.57461	0.459801
KENAGEDPGLA	-0.44476	0.459508
GTQGKIVDLVKELDR	-0.8997	0.458958
YSQISSVPIGYSHPALLKL	-2.43139	0.458415
PNETNEIANANSRQQI	0.856843	0.457661
LESVGKGAVHDVKDVLDS	-5.12578	0.4567
AIRVTNPNARLR	0.538894	0.453083
NLSKEDDVR	5.18881	0.451906
SFKLNKKAASGEAKPKA	0.228621	0.449461
GGGEEASGSGGGYGGGSGKSSHS	-0.65565	0.447594
VQTKGTGASGSFK	-3.50306	0.438277
EEQLQQIR	0.703269	0.435336
TGGVKKPH	-1.12994	0.435037
ILDKKVEKV	-1.87145	0.434805
ASGSFKLNKKAASGEAKPKAK	0.626494	0.433518
KAVGGLGKLGKDAVEDLESVGK	-5.26138	0.432137
SFKLNKKAASGEAKPKAK	0.627027	0.431513
GAVHDVKDVLDSVL	-4.66966	0.428539
NSVKIVKVKKE	0.588108	0.427888
SNVKIVKVKKE	0.400972	0.427888
KFVGESVDDCGGGY	10.2082	0.427243
QEQMNEFRASFNHFDRDHSG	-12.2492	0.427243
FFISEPLFKLSL	-13.3758	0.427243
ESVGKGAVHDVKDVLDSVL	-10.5112	0.427243
GGGSYGSGGGGGGHGSYGSGS	10.8128	0.427243
SSGQHGSGLGESSGF	12.0473	0.427243
HEASAAQKENAGEDPGLAR	-10.6324	0.427243
KVHGSLARAG	1.3379	0.426738
TGGAASKLSKIRVVRKSI	0.544672	0.424205
TGASGSFKLNKKAASGEAKPKA	0.298294	0.423862
AVGKNKRLTKGGKKGAKKKVVD	-2.59772	0.423612
VAKVTGGAASKLSKIRVVRKSIAR	-0.6996	0.42317
FERSKRKNPAAYENDK	-0.32396	0.418988
FGVKSLLT	-1.70112	0.416344
LTDYSPQLQKPKF	-0.45898	0.415989
GEGSSGGGGRGGGSF	-0.47762	0.415762
IEKPAGPPGILAL	0.427022	0.407725
SVVPSPKVSDTVVEPY	0.901091	0.407679
LGLGGSPV	-1.42533	0.406476
AVGIVVNKQVKGKILAK	0.310915	0.40526
KNRKDIENQYETQ	0.358923	0.404283
EDSPNKLYTLVTYVPVTTFK	-0.33171	0.404258
FIGGTETVSTTLRYG	-0.35641	0.404141
GGGGGGGLGSGGSIRSS	-0.23059	0.402294
SRSGGGGGGGL	1.10967	0.399748
SPNKLYTLVTYVPVTTFK	-0.58671	0.396371
VTKAAGTKKQFQKF	-0.53053	0.393971
NNEEQVGLAIR	0.564674	0.392153
GGGYGSGGGKHSSGGGSRGG	-0.32425	0.390365
GPAGPQGPR	-2.32041	0.386572
KDIGFIKLD	0.362033	0.383216
KRVLTLRKSLLVQTK	-0.88047	0.382869
SSSSGSVGESSSKGP	-1.81248	0.382494
QKENAGEDPGLAR	-0.88395	0.382337
GKGNPTKVVAV	-0.22434	0.380886
AVQKSRKVDSK	0.469456	0.380756
YVPVTTFKNLQTVNVDEN	0.451986	0.380674
GHQQLYWSHPRKF	0.620977	0.378591
GTGASGSFKLNKKAASGEAKPKVK	-0.33642	0.375678
NAGEDPGLARQAPKPRKQ	-1.74952	0.37565
DGTENKSKFGAN	-0.49324	0.375472
GPSVFPLAPSSK	0.369808	0.375177
RFVNVVPTFGKKKGPNANS	0.368576	0.371382
ILSGDKSENVQDL	-0.14345	0.369622
VHLTPEEK	-1.08521	0.369364
EDLVFPSEIVGKRIRVK	0.903074	0.368716
GKVKVGVNGFGRIGRLVTR	-1.24666	0.368494
GGLGKLGKDAVEDLESVGK	-7.99309	0.367316
VKVDPEIQ	0.383455	0.366564
GHQQLYWSHPR	0.348059	0.362301
FRSGKYDLD	-0.31471	0.358186
QSLLQPLNVEIDPEIQ	2.72556	0.357931
KGSEMVVAGKLQDRGPD	0.224466	0.352924
PTLALLLGLPIP	-0.26135	0.349576
GRHGDSVRNS	0.586775	0.348439
SKERSGVSL	-0.52746	0.348384
SVKIKKNKDNVKFKV	-0.30628	0.344859
VYVATRPTITE	0.021389	0.343021
KTIDDLKNQ	-0.50562	0.342341
AAGYDVEKNNSRIKLGIK	-0.23118	0.342058
AAGYDVEKNNSRIKLGLK	-0.23118	0.342058
QKENAGEDPGLARQAPKP	0.043481	0.341717
VRLLLPGEL	1.38603	0.341011
KEEIIKTLSKEEETKK	0.258006	0.3393
LTPLPQPNRALSF	0.537542	0.338462
KAVGGLGKLGKDA	-2.84485	0.335613
KAPIRPDIVNF	0.267206	0.334729
VEKGIIDPTKVVRTA	-0.03032	0.327868
TDHLVKTHTRVSVQRTQAPAVATT	0.168551	0.326113
VYEGERPLTK	-0.41692	0.324937
LHLGYLPNQL	0.267894	0.324361
SRSGGGGGGGLGSGGSIR	-0.44098	0.322932
AALRPLVKPKIVKKRT	-0.15996	0.32153
PPQYPVVPVHLDRII	0.364033	0.320719
NVIRYFPTQAL	0.554136	0.31828
RNDEELNKLL	-0.38896	0.31798
FRVPTANVSVVDL	0.353601	0.31735
GTQGKIVDLVKELDRD	-1.41907	0.317339
VILISRISSVGG	-0.29066	0.316326
NVTQHAVGIVVNKQVKGKILAK	-0.41293	0.314874
SGGGGGGGLGSGGSIR	-0.8976	0.31413
VANVSLLALYKGKKERPRS	-0.55564	0.312931
NYQDTIGRLQ	0.080014	0.311312
SGLVNYQISVKGSN	-0.45168	0.311007
GIYVSEKGTVQQADE	-0.64599	0.310692
SGVSLAALKKALAAAG	1.55377	0.310647
KAPTKAAPKQKIVKPVKV	0.227537	0.310496
NRKDIENQYETQ	0.660811	0.309419
LQIDNARLAADDF	-1.04337	0.306582
NKELDPIQKL	-1.15184	0.305093
IDVDVSKPDLTAA	0.515922	0.304465
AGRHGDSVRNS	-0.91722	0.30421
FLLGPRLVLA	-0.08411	0.303411
SPRYPVVPVHLDTTI	0.202826	0.301358
FKDKKALYPSSVGQPFQGAY	0.376173	0.300078
EVKKPFSIE	0.273097	0.298334
ANPFGGASHAK	-0.27762	0.298111
VHLTPEEKSA	0.113284	0.297838
SLGGGFGGGSRGFGGAS	0.15219	0.297283
SSSKGSLGGGFSSGGFSGGSF	-0.79008	0.297147
GSGGGSYGSGGGGGGGRGSY	0.710736	0.295881
RVAQKKASFLRAQERAAES	-0.33655	0.292995
DNSRNLDLDSIIAEVK	1.5239	0.290253
SVIVVLRNPLIAGK	-0.24252	0.289078
KAVLTIDEKGTEAA	-0.69309	0.284554
WKPRPLSI	-0.65636	0.283207
PGLARQAPKPRKQ	-1.53487	0.283199
SSGGGGGGGRF	-0.06386	0.282743
ENGSLVEIR	0.733572	0.280621
SGSAKVAFSAIRSTNH	-0.16802	0.280379
NVGTRPINLEPIFQ	-0.58114	0.280148
YTVFDRDNNRVGFAEAAR	-0.16018	0.27212
ALRYPMAVGLNKGHKVTK	-0.27528	0.272084
ISGGGSRGGGGGGY	-0.97119	0.269492
TGVLKPGMVVT	0.024579	0.269219
DNNRSLDLDSIIAEVKAQ	-0.9455	0.267452
AKRTKKVGIVGKYGTRYGASLR	-0.15177	0.266693
EEANNDLENKIQ	1.16981	0.265257
GQVINETSQHHDDLE	0.193361	0.264479
IEHIKHSKSRDSFLK	-0.16774	0.264235
GQHGTGSGQYSGF	1.78764	0.264069
FEKRPKNFGIGQDIQPK	0.203071	0.260731
AQGPKGGSGSGPTIEEVD	-1.12146	0.260123
KAVGGLGKLGK	-5.31181	0.255737
TSRGSQQYRAL	-0.32797	0.255708
DGDFKIK	0.311106	0.254259
VHLTPEEKSAVTA	0.732505	0.250848
DNSRNLDLDSIIAE	1.3785	0.247866
FSETGAGKHVPRAVF	0.170546	0.244426
ITKAVAASKERSGVSL	-0.24696	0.244394
RNVSTGDVN	-0.22585	0.240859
GGGGGGGLGSGGSIR	-0.54372	0.236447
GQHGSGSGQSSGF	0.646787	0.231865
ALPHAILRL	-0.91022	0.231835
SLYQSKYEEL	0.274975	0.231563
AAAKAPTKAAPKQKIVKPVK	0.144721	0.230597
SGGGGGGGRFSSS	0.720919	0.230586
QIHQSVTDTNVIL	-2.15087	0.228951
TQGKIVDLVKELDR	-0.71698	0.227798
TGAGKHVPRAV	-4.57084	0.226161
EEQLQQIRAE	0.230772	0.223491
VNLGGSKSISIS	-0.37662	0.223363
YREAPIDKKGNFNYIEF	-0.21804	0.222771
KKQEAKKVVNPLFEKRPK	-0.3469	0.222159
ASGSFKLNKKAASGEAKPK	-1.09516	0.221469
AVGGLGKLGKDAVEDLESVGK	-4.0984	0.217869
KQVHPDTGIS	0.099543	0.217324
EVDETYVPKEFNAE	0.566619	0.214696
GHQQLYWSHPRKFGQ	0.246478	0.213731
QIEHEVSSSGQEVQ	1.37693	0.213625
AHLPAEFTPAVHAS	0.408577	0.210467
AVEKGIAEQTVVTLRNPNAVL	0.371104	0.208872
AAHLPAEFTPA	0.114721	0.207797
AKRTKKVGIVGKYGTRYG	0.406584	0.207004
DALDKIRYE	0.151821	0.203133
HNLLEGGQEDFESS	0.385279	0.202401
GQKDSYVGDE	-0.32364	0.202262
DSGDGVTHTVPIYEG	0.14319	0.201064
MERKEKEHTNLMS	-1.21784	0.200715
GFVKVVKNKAYFK	0.201783	0.20043
SSSGSVGESSSKGP	-1.56037	0.199799
ESVGKGAVHDVKD	-4.18913	0.199055
NLNDRLASYLDKVRAL	-0.77624	0.198292
TNVPRASVPDGFLSE	0.006218	0.197634
RTVGVSKKK	-0.27384	0.196558
KNLQTVNVDEN	0.199127	0.194607
VTGGAASKLSKIRVVRK	0.12064	0.192921
GATPIAGRFTPGTF	0.474592	0.192919
GAGGGFGSR	-0.2063	0.192739
SSSGGGGGGGRFS	0.513994	0.192518
SFKTSRSSKQRLKIPLVKV	0.294187	0.190511
SGYYKVLGKGKLPKQPVIVK	0.294187	0.190511
IRLENEIQTY	-0.14943	0.189818
EAPLNPKANREKMTQ	0.420821	0.189014
SKPVTTPEEIAQ	0.115733	0.188937
VTYVPVTTFKNLQTVNVDEN	0.098545	0.18879
FISEPLFKLSL	-1.90228	0.184807
SLVSKGTLVQTKGTGASGSFKLN	-0.16217	0.184472
AKRTKKVGIVGKYGTRYGA	1.13977	0.182706
ALAAAGYDVEKNNSRIKLGIK	0.174695	0.181992
ALAAAGYDVEKNNSRIKLGLK	0.174695	0.181992
TGASGSFKLNKKAASGEAKPKAK	-1.07257	0.181346
EIFDSRGNPTVE	0.543319	0.180881
HFWGLRVRGQHTKTTG	-0.14268	0.177386
KGGSLPKVE	-0.80094	0.177306
GSGGGSYGSGGGGGGHGSYGSGS	1.73091	0.176127
GGGGSGGGYGGGSGSRGGSGGSY	-0.37287	0.17538
YGSAGPPPTGEEDTAEKDEL	-0.37598	0.174369
EIIGKRGIIGYDV	0.087759	0.173273
FEGQPVDFVDPNKQNLIA	1.61472	0.171943
VIKAEQPDGLIL	0.628023	0.163901
YKNVVGAR	-0.0591	0.16356
LRVAPEEHPVLLT	-1.48378	0.163191
GIVVNKQVKGKILAKRI	0.214528	0.161922
DDGRPFPQVIKSK	0.486625	0.161027
YEDIAQKSKAEAE	0.280672	0.159823
ALALREPDLEKVVRYL	0.276542	0.158825
VDGEPLGRVS	0.316257	0.158425
GPKGRTVIIE	0.082171	0.157623
KLTTPTYGDLN	0.079282	0.155566
VLSPADKTNVK	0.843747	0.153672
IALYMASQPKNK	-0.20902	0.151042
WGKVGAH	0.314859	0.1497
AAHLPAEFTPAVHAS	0.40039	0.149276
GSGGGSYGSGGGGGGHGSY	-0.22883	0.147197
VNLGGSKS	1.6286	0.146911
GHQQLYWSHPRKFG	0.21323	0.14546
AEQNRKDAEAW	0.869051	0.144377
YWTTGTIISSQRF	0.074828	0.144167
KASGPPVSELITKAVAASKER	0.337716	0.143511
TDTERLIGDAA	0.554945	0.143484
VSVILISRISSVGG	0.086482	0.14236
PGRGAPLAKVVFRD	-0.36257	0.139725
AVVVKKIETRDGKLVSESSDVLPK	0.076311	0.13927
VNLGGSK	0.421106	0.138396
GQHGSGSGWSSSS	1.37707	0.137015
GSGGGGGGGRGSYGSGGSSY	0.112561	0.135718
STGEKGFGYKGS	0.696078	0.132624
SEAVADREDD	-1.23923	0.131443
KKVGIVGKYGTRYGASLRK	-0.27281	0.128905
FYKGKKYKPLDLRPK	0.310255	0.128071
RRQVDQLTNDKARVE	0.219213	0.128055
YEDIAQKSKAE	1.16226	0.127009
LDKFLAS	0.215391	0.12549
IQILLTSCTEEN	-0.22387	0.125397
TEVLKTHGLLV	-0.16599	0.124397
KSAGAAKRKASGPPVSELITK	0.145949	0.1223
FNEKSKEL	-0.20072	0.120284
IHPEIDNPEYSPD	0.037926	0.119181
IIPVVLFLM	-0.24474	0.118214
ESVGKGAVHDVK	-3.80979	0.117359
AANSKVAFSAVRSTN	-0.0426	0.117202
IGGGQTKTFAPEEISA	0.096061	0.116063
VKAENGKLVIN	0.315106	0.116032
GAGKIGLGGRGGSGGSY	-0.10202	0.11592
NVLKVTKAAGTKKQFQKF	0.142436	0.115456
IYKIGQGYLIKDGKLIK	0.399924	0.115345
LALYKGKKERPRS	-3.71941	0.113743
AAVPGKTF	0.13476	0.11316
KQEAKKVVNPLFEKRPK	-0.13735	0.11251
FGAGTETTSTTLRYAL	0.186186	0.111497
ITQIEHEVSSS	0.436541	0.110039
RRFVNVVPTFGKKKGPNANS	-0.22633	0.108701
LEKGLDGAKKAVGGLGK	-3.58979	0.107831
LGKDAVEDLESVGK	-1.64494	0.106465
DQGNRTTPSYVAF	-0.03514	0.105969
APTLTLYVGKKQLVEIEK	-4.84838	0.104004
ANSKVAFSAVRSTN	-0.17607	0.103422
AKRTKKVGIVGKYGTRY	0.198778	0.102621
ASTKGPSVFPLAPSSK	-0.12011	0.102411
AQYEDIAQK	0.06145	0.101857
SSHKTFRIKRF	-0.16261	0.101398
DSGDGVTHTVPIYEGY	1.25725	0.101173
QIEHEVSSS	0.872852	0.100668
EYDESGPSIVHRK	0.242078	0.099746
VAKVTGGAASKLSKIRVVRK	0.05311	0.099112
VAPGKDLTK	-1.91785	0.098461
YSEVLGRPTTL	-0.05427	0.098094
DFNSDTHSS	-0.06022	0.097505
DVEVAPPKAY	0.290022	0.096981
TERGYSF	0.306557	0.093473
DVEKNNSRIKLGIK	0.113027	0.091191
DVEKNNSRIKLGLK	0.113027	0.091191
DVDIRKDLYAN	0.246492	0.090795
TVEEAPRGIS	0.034583	0.090566
AVGVIKAVDKKAAGAGKVTK	-0.0242	0.090345
GHQQLYWSHPRKFGQG	0.331389	0.089091
RVPTANVS	-0.19537	0.088673
DLLHSGKSIRTVLTF	-0.07274	0.087965
ARIAKLEKAKAKELATKLG	0.34688	0.08401
VVGDDLTVTNPKRIA	0.665703	0.083112
KLATQLTGPVMPVRNVYK	-0.28099	0.082731
IDVDVSKPDLTA	0.317429	0.082565
RVAPEEHPVLL	-0.02484	0.081
SSSGGGGGGGRFSSS	0.29149	0.080934
GTLVQTKGTGASGSFKLN	0.078392	0.079894
GTGASGSFKLNKKAASGEAKPK	-0.03959	0.079566
RIIAVDINKDKFAKAK	-0.57444	0.078683
SSSGGGGGGGRFSSSS	0.994672	0.077387
GSGSGWSSSRGPYESGSGHSS	3.82109	0.076449
SAQEPARKKQD	-0.59336	0.074125
KIKIIAPPERKY	-0.66254	0.07386
SSKGSLGGGF	0.063487	0.072911
GGFGGGSFRGSYGSS	-0.17337	0.06999
ALPGDNVGFNVK	0.421997	0.067324
SDGLAHLD	0.097735	0.066533
SLLALYKGKKERPRS	-0.00782	0.063423
GLQFPVGR	-0.42836	0.063265
SLGSALRPSTS	0.391808	0.063096
STKGPSVFPLAPSSKS	-0.09782	0.063043
EVDETYVPKEF	0.167662	0.062182
GHHESSSW	1.65427	0.06107
SLGGGFGGGSRGFGGASGGGY	-2.61886	0.060158
RQYAKDIGFIKLD	-0.02139	0.05973
RKLFNLSKEDDVRQYV	0.133397	0.058991
FTRILKHGAKDKDD	-1.85501	0.058906
QDTIGRLQ	-0.2972	0.05859
PRDSPRYPVVPVHLDTTI	-0.12768	0.058122
AENGKLVIN	-0.07539	0.056041
APLNPKAN	0.237426	0.054167
SSGGGGGGGRFSSS	0.255744	0.053139
YEQLAEQNRKDAEAW	0.664074	0.052459
GQKDSYVGDEAQSK	0.486146	0.051799
QHGSGSDQSSGF	3.43946	0.051459
ADDFRLKYENEVALRQ	0.649956	0.050166
QIEHEVSSSGQEVQSS	2.49064	0.049093
SEGPLKGILGYTE	3.00661	0.048951
AENEFVTIK	-0.12376	0.047671
AENEFVTLK	-0.12376	0.047671
AALRPLVKPK	0.945484	0.046774
LDGIYVSEKGTVQQADE	-0.07888	0.046188
NDEELNKLL	-0.04932	0.045125
GDSKNDPPMEAA	0.073632	0.044686
SLVSKGTLVQTKGTGASGSFKLNKK	-0.05038	0.04461
LDKVRAL	-0.09968	0.043665
FNEKSKELTTE	0.231951	0.043517
KDLGEENFKAL	0.139675	0.042027
PKGKKAKGKKVAPAPAVVK	1.68323	0.039678
SDLQLDRIS	0.11307	0.037387
GAVHDVKDVL	-2.87013	0.037184
GFAGDDAPRAVFPS	0.627981	0.036551
SLVSKGTLVQTKGTGASGSFKLNK	0.01152	0.036483
SSAEELK	-0.28203	0.033216
GVHTGDSVVVAPAQTL	0.438191	0.033079
RIINEPTAA	0.094015	0.032628
GIVVNKQVKGKILAKRINV	0.038903	0.032385
LVTPLPVILGHEA	1.76999	0.032281
DNNRSLDLDSIIAE	2.03956	0.031631
GGGGGSFGAGGGFGSR	1.20125	0.031564
WTTGTIISSQRF	-0.11304	0.030758
VIILNHPGQISAG	0.049785	0.029689
YEDIAQKS	0.789299	0.029467
EAPLNPKAN	0.106661	0.027577
RSLEPLPSSGPDFGGLGEEAE	-0.04175	0.0253
RTVSLGAGAKDELHIVEA	-0.21366	0.024885
YEDIAQK	0.280086	0.024559
GSALRPSTS	-0.39602	0.024279
AALRPLVKPKIVKKRTKK	0.111024	0.022526
RVDPVNFK	-0.05011	0.020781
SARLSAKPAPPKPEPKPK	-0.01434	0.01929
YVSNEELRGSTPEAA	1.09148	0.019227
GGGGGGGRFSSS	0.275634	0.01892
KLRVDPVNF	-0.08691	0.018683
EIELQSQLALKQ	0.141155	0.018479
LLALYKGKKERPRS	-0.21137	0.017957
RNKYEDEINKR	0.13955	0.017633
QKENAGEDPGLARQAPKPRKQ	-0.4974	0.015744
DRMQKEITAL	0.293236	0.015667
ALEEQLQQIRAE	3.77729	0.014961
RVAPEEHPVLLT	-0.05038	0.014442
GNDKLIKEGDIVK	-0.11965	0.013483
GKEFTPPVQAA	-0.10741	0.012713
YNTIDDLKDQIVDL	0.73085	0.011399
TEAPLNPKAN	-0.25134	0.010306
KKVGIVGKYGTRYGASLR	-0.0433	0.009684
DEELNKLL	-0.23235	0.009435
AKDIGFIKLD	-0.89887	0.009398
TVKEAVLNGLVAT	-0.10962	0.008753
DNNRSLDLD	0.062383	0.008584
SSVPGVR	0.410671	0.008047
IVHKSFVEVNEEGTEAAAA	-0.16064	0.007968
RHGVQEL	0.238977	0.006488
DGPVVTDPKAPNVVVT	0.200681	0.006293
SLVNLGGSKSISIS	0.146777	0.006155
DWYDKKGPAAIQ	0.367553	0.006011
AENGRLSNTQGVVSAF	-0.05119	0.00595
TVVDENAVAK	0.324633	0.005923
FNEKSKELTTEIDNNIEQIS	0.32322	0.005107
TEELNREVATN	1.19037	0.004514
SPADKTNVKAA	0.736133	0.003699
YQKVVAG	0.192996	0.003239
RRFVNVVPTFGKKKGP	-0.15214	0.002626
SSSSLEKSY	0.209153	0.00173
GTSPLQIDRAEDRSIFSA	0.659859	0.001606
RNVSTGDVNVE	0.203732	0.00145
AFGGSGGRGSSSGGGY	1.02291	0.001005
AGKQLEDGRTL	0.008186	0.000141

## Sheet: Figure 3A
ESK1 [ug/ml]	ILF2127-135		SET150-158		SF3B478-86		RL5117-125		MAF116-124		HNRNPA115-23		CYP2C859-67		USP9Y1674-1682		SHC1469-477		MSMO1164-172		RBM4B59-67		PLG92-100		SEPT2121-129		EIF3F348-357		MAGA4230-239		WT1126-134		WT137-45		none		MAF116-124		CRYL1130-138		ALDOA216-224		ARHGEF26863-871
2	172547	202135	21036	20290	438644	431612	17423	16935	15331	16044	21719	18433	882325	958372	1025576	1005705	958245	963312	42310	40632	970659	956453	18115	18509	16218	16336	16554	16671	17683	18883	534135	503965	17427	18212	17642	17713	10935.6	11935.1	677059	668161	10258.4	10909	786389	842841
0.4	62588	70852	4924	5305	258247	252494	3745	3735	3821	3225	5808	4020	964805	968535	1103186	1097973	1025238	1017655	11735	11906	1057651	1049331	4816	3940	3281	2992	3229	3728	3688	4222	296082	294499	3893	4149	3697	3653	2051.92	2496.15	570137	571818	2202.34	2378.63	805048	833253
0.08	7084	8116	1100	1210	42072	41864	1160	1104	1023	1018	1105	1163	577851	575575	964296	1002984	1076844	1085254	1887	2057	976438	986949	1318	1009	949	867	1124	1315	1117	1001	49080	55279	964	992	1016	1321	341.769	444.486	190711	198215	384.723	627.51	673581	638721
0.016	2043	1776	629	675	5461	6156	951	780	818	796	782	780	134682	137085	481533	492548	964267	972000	1205	1174	500478	483538	829	664	674	695	614	731	863	693	5600	6368	688	701	672	918	271.408	245.353	27027.9	18942.1	303.977	525.446	683181	653346
0.0032	900	766	615	648	1746	1963	602	649	594	741	626	525	16113	16343	78726	90551	672767	689095	831	824	101113	88890	693	598	606	548	533	784	633	657	2679	2443	645	639	596	667	274.017	313.831	3414.67	4358.5	325.541	330.225	380590	322370
0.00064	774	732	663	707	1340	1226	597	629	561	672	619	606	4364	5569	15060	15893	256360	283131	834	713	10855	12339	681	550	556	545	747	854	671	817	1768	1684	785	549	577	521	749.577	821.905	5694.16	8718.77	775.878	946.834	219087	108774
1e-05	655	699	610	685	1009	1003	547	533	445	609	482	697	3286	2380	5532	4837	12605	15269	706	575	4192	4017	625	567	631	393	419	416	711	564	1025	1050	482	503	413	516	522.771	365.94	1073.69	1520.06	583.091	446.366	7580.18	6783.96

## Sheet: Figure 3B
ESK1 [ug/ml]	MAF116-124 10-5M		hu MAF116-124 10 -7M		hu MAF116-124 10-9 M		hu CYP2C859-67 10-5M		hu CYP2C859-6710-7M		hu CYP2C859-6710-9M		hu USP9Y1674-1682 10-5M		hu USP9Y1674-1682 10-7M		hu USP9Y1674-1682 10-9M		hu SHC1469-477 10-5M		hu SHC1469-477 10-7M		hu SHC1469-477 10-9M		hu RBM4B59-67 10-5M		hu RBM4B59-67 10-7M		hu RBM4B59-67 10-9M		RMF 10-5M		RMF 10-7M		RMF 10-9M
2	15331	16044	15415	15056	14045	16913	882325	958372	520516	260888	680364	775162	1025576	1005705	769033	791953	557496	419410	958245	963312	536345	646127	298653	289012	970659	956453	686457	747607	175086	181003	534135	503965	104917	103893	21755	24290
0.4	3821	3225	3720	3888	4055	4356	964805	968535	734483	732123	641513	618049	1103186	1097973	1106801	1116338	484740	451815	1025238	1017655	658287	719162	246381	226567	1057651	1049331	769005	769738	70204	73843	296082	294499	38109	47557	5204	5737
0.08	1023	1018	1218	1056	1003	1396	577851	575575	258436	246406	205925	191209	964296	1002984	732981	719493	95958	89697	1076844	1085254	352832	536889	68018	64434	976438	986949	360445	363643	5668	5294	49080	55279	4345	4998	981	1157
0.016	818	796	834	760	793	940	134682	137085	21343	19804	16285	17069	481533	492548	158645	144275	8415	7641	964267	972000	206051	269180	7218	7476	500478	483538	41572	49643	1748	1605	5600	6368	1494	1577	588	726
0.0032	594	741	684	769	717	635	16113	16343	4153	4401	3772	3981	78726	90551	13646	12951	2741	2469	672767	689095	50948	64160	1795	1654	101113	88890	5739	4718	771	978	2679	2443	749	832	516	534
0.00064	561	672	565	604	780	608	4364	5569	1933	1900	1775	1877	15060	15893	4017	4154	1417	1146	256360	283131	8503	9793	1211	1299	10855	12339	2140	3272	649	738	1768	1684	589	708	421	487
1e-05	445	609	608	548	777	652	3286	2380	998	1099	1065	1113	5532	4837	1820	1844	834	834	12605	15269	1823	2897	805	804	4192	4017	1645	1689	708	721	1025	1050	651	569	549	538

## Sheet: Figure 3C
MAGE-A4 TCB [ug/ml]	ILF2127-135		SET150-158		SF3B478-86		RL5117-125		MAF116-124		HNRNPA115-23		CYP2C859-67		USP9Y1674-1682		SHC1469-477		MSMO1164-172		RBM4B59-67		PLG92-100		SEPT2121-129		EIF3F348-357		MAGA4230-239		RMF		VLD		none		MAF116-124		CRYL1130-138		ALDOA216-224		ARHGEF26863-871
2	2833	3336	3894	4279	2741	3063	3247	3102	2879	3280	3155	2911	2788	2908	3244	2715	2714	3013	2877	2744	2550	2514	2387	2516	3007	2821	2604	2947	673692	672694	3321	3343	2652	2942	3291	2869	2234.01	3621.95	2880.45	2509.7	2918.47	3498.36	2728.34	2043.88
0.4	1471	1429	1981	1821	1751	1369	1497	1441	1557	1837	1364	1455	1428	1546	1565	1737	1654	1646	1584	1550	1574	1617	1354	1226	1288	1421	1174	1821	819470	768733	1795	1617	1567	1636	1640	1432	1388.08	1405.99	1603.01	1710.48	1504.5	1477.64	2077.65	1728.39
0.08	840	949	918	972	915	996	845	1116	929	998	806	733	831	1033	903	906	856	846	1112	923	749	795	959	735	777	867	926	1198	855988	869266	1211	980	860	784	781	904	1165.43	1515.05	1351.89	1351.89	1654.9	1270.31	2016.19	1165.43
0.016	764	693	652	724	759	820	950	673	757	715	693	680	751	688	663	679	770	785	696	695	772	629	747	567	573	679	630	852	763440	722474	715	778	659	690	798	601	1086.45	679.911	721.967	742.995	897.202	616.826	588.789	1121.5
0.0032	649	596	648	664	621	738	667	607	631	579	588	625	508	540	876	694	641	764	737	620	747	559	562	533	583	581	532	802	525603	536830	711	863	685	629	693	771	985.019	1330.28	863.161	1431.83	1025.64	1411.52	913.936	802.232
0.00064	434	637	608	633	639	737	629	722	683	685	480	607	661	740	602	870	717	688	655	639	563	620	635	623	562	534	548	625	160767	155499	736	679	516	646	578	606	511.96	718.166	782.161	831.935	839.045	760.829	689.724	924.372
1e-05	492	605	513	628	608	569	547	541	607	698	630	689	661	616	683	904	614	515	556	651	554	688	571	577	450	551	729	518	18957	19886	893	694	653	595	609	758	744.144	599.871	842.856	759.33	827.67	637.837	1237.71	713.77

## Sheet: Figure 3D
Granzyme B				AST
Control TCB	MAGEA4 TCB	ESK1 TCB		Control TCB	MAGEA4 TCB	ESK1 TCB
3.92	3.92	956.59		2.5	5.4	31.2
3.44	3.92	1006.23		2.5	5.4	31.2
2.93	3.92	902.22		2.9	2.1	28.1
3.92	3.44	851.11		2.9	2.1	28.1
5.5	6	231		4.2	4.2	6.3
7	6	132		3	0	7.7
6	5	321.5		0.9	2.5	8.5
6	6	265		0.8	4	10.6

## Sheet: Figure 5A
LUNG				INTESTINE
	log2(MAGE/SPVL3)	neg10logp			ln2(MAGE/SPVL3)	neg10logp
EDLRSWTAADTAAQIT	-18.6575	10.4186		PVRVVSIGVPVSELLDD	-18.1203	12.0016
AGYDVEKNNSRIK	10.8863	7.01068		NVTATDKSTGKANKITITND	-13.4763	11.9862
LTEAQKGFQDVEAQA	-14.8934	6.65161		ILSGDKSENVQDLLL	-18.081	11.926
ISAESAAYFDYKDESG	-13.8143	6.63131		GGVAAAISKTAVAPIERVKLL	-16.662	11.8222
LVVYPWTQRF	3.46557	5.21156		DQSNVTEETPEGEEHHPVAD	-16.0064	10.542
VHLTPEEKSAVTAL	3.12732	5.05785		IVLKEPISVSSEQVL	-16.0576	10.4864
LASVSTVLTSKYR	3.66576	4.53183		PTTDKSSAALDVHIGSLSD	-16.9144	10.4569
EDLRSWTAADTAAQI	-16.1827	4.40221		VPSPYEVRGFPTIY	-19.4685	10.1573
FGGPGTASRPS	1.41179	4.34293		AAIAESGVERQVL	-15.0365	10.1127
GVANALAHKYH	1.31912	4.29063		GDEDEEAESATGKRAAEDDED	-14.9566	10.0559
IKTVETRDGQVINETSQHHDDLE	1.90031	4.18198		LEGKVLPGVDALSNI	-18.3638	9.85502
FIENEEQEYVQTVK	5.40307	4.17892		SVVPSPKVSDTVVEPYNATL	-17.2836	9.80167
VLSPADKTNVKAA	1.37473	4.16219		AVIAELKKQSKPVTTPEEIAQ	-17.6607	9.7359
KLKPRPPP	-1.42816	4.14638		GPLDQLEKGGETAQSADPQ	-15.282	9.6249
SVSTVLTSKYR	2.79718	4.12268		DIGGGQTKTFAPEEIS	-13.7614	9.49572
QVTQPTVGMNFKTPRGPV	5.83971	4.01635		TVHAITATQKTVD	-15.4992	9.45853
KTETQEKNPLPSKETIEQEKQ	1.97749	3.95452		AIKKQDEPIDL	-15.3602	9.44761
VVYPWTQRF	3.04887	3.91332		PNAPKRPPSAFF	-14.8215	9.32365
SKIDSEGGVSANHT	3.177	3.89014		SETGENIRQAASSLQQA	-14.5125	9.28616
VLSPADKTNVKA	1.29592	3.87489		PILYRPVAVAL	-18.1323	9.24344
NASNSTLPLTQTP	1.75697	3.78402		IVNTNVPRASVPDGFLSEL	-18.1611	9.23052
VANALAHKYH	1.5914	3.76453		TSSEITTKDLKEKKEVVEEAENGRD	-18.5599	9.2198
SSVEIENPETSDQ	3.28289	3.76377		RIPIEDGSGEVVLSRK	-14.2873	9.20081
IKDDEKEAEEGEDDRDSANGEDDS	3.43629	3.70668		VVIIGAGKPAAVVL	-16.7388	8.97882
VGGSGGGSFGDNLVTR	4.47192	3.68805		VTPVLRGQPIY	-16.635	8.96697
VPVTVTVHDFPGKK	-15.8055	3.67686		AKVAVLGASGGIGQPLS	-17.5175	8.9629
VLLPKKTESH	2.78669	3.63385		PDAKVEEEPEEEPEETAED	-15.6948	8.9519
VLSPADK	2.36196	3.60052		VVTNAAGGLNPKFEVG	-15.2138	8.9467
GLKSLVSK	1.42249	3.58254		AEINANRADAEEEAATRIPA	-14.2225	8.91474
KASGPPVSELITK	2.51991	3.52128		EVVVTEIPKEEKD	-14.5991	8.91091
AVASFPKKQE	1.55237	3.50364		IKRNTTIPTKQTQTFTTYSD	-16.8067	8.9018
VLSPADKTNVKAAWGKVG	2.45064	3.47026		SPTIKPSPAASKEYFQKVNQ	-15.7999	8.88817
RGAPAAATAPAPTAHK	1.46293	3.42603		AAAKAQQEQEL	-14.3607	8.88547
SLGSALRPST	2.37934	3.34643		PSDLESGGLLHE	-14.5202	8.88183
SLHSPSNTSAPHSQGGIPPPTGI	4.02707	3.33262		DSIAKARGGNIGD	-12.9373	8.79519
SPADKTNVKAA	1.85505	3.27329		PGGFGAQGPKGGSGSGPTIEEVD	-14.8721	8.72629
SETAPAAPAAAPPAEK	2.77088	3.25991		PDAKVEEEPEEEPEETAEDTTED	-14.3281	8.69698
ADSGEGDFLAEGGGVR	2.28939	3.25955		FRVFDKDGNGYISA	-16.4677	8.65741
VASFPKKQE	1.72464	3.24666		LRAKSTPSGFTLD	-17.3666	8.62941
IKNRLYTNSH	3.23144	3.19222		GAHLQGGAKRVIISAPSAD	-15.5116	8.61164
RETNLDSLPLVDTHSK	1.40907	3.13273		YDNEFGYSNRVVDL	-17.0335	8.6013
YDVEKNNSRIK	1.43825	3.12617		LISNASDAL	-15.8064	8.59239
VHLTPEEKSAVT	2.05069	3.08813		PEPEPEQEPVSEIQEEKPEPVL	-15.5828	8.54434
KVAPAPAVVKK	1.60887	3.02727		VTGGAASKLSKIRVVR	-13.4387	8.52601
YASGRTTGIVLDS	2.67524	3.02167		RTVSLGAGAKD	-16.13	8.52266
VPADLSRPK	1.87575	2.97079		AKVAVLGASGGIGQPLSL	-19.5911	8.48709
GTLVQTKGTGASGSFKLN	2.44169	2.96595		GKHVPRAVF	-13.6969	8.47032
TETQEKNPLPSKETIEQEKQAGES	1.96429	2.95706		LRHIVKEF	-13.083	8.43416
SGGGGGGGLGSGGSIR	-1.36448	2.89108		DIVTELVQSKVETVESF	-14.7179	8.42801
VPVTVTVHDFPG	-1.58162	2.8445		GDEDEEAESATGKRAAEDD	-14.7049	8.41825
TYSLGSALRPST	1.64685	2.77173		ASGPPVSELITKAVAASKER	-10.491	8.36209
SLVSKGTLVQTK	1.68819	2.76847		IGDAAKNQLTSNPENTVF	-16.6553	8.35792
TVETRDGQVINETSQ	3.66776	2.75962		IGDAAKNQVALNPQNTVF	-18.0397	8.30423
VTYVPVTTFKNLQTVNVDEN	4.65056	2.73214		IKRNSTIPTKQTQIFTT	-17.5605	8.28623
VHLTPEEKSAVTA	1.87311	2.7189		RIINEPTAAAIAYGL	-20.1497	8.27763
PAAPAAPAPAEKTPVKKKA	2.07664	2.67942		LHTDGDKAFVDF	-16.7344	8.27399
KVAPAPAVVKKQEA	1.68753	2.6334		SGVSLAALKKALAAA	-16.6735	8.25859
AAAGYDVEKNNSRIK	1.33426	2.62869		LTTTPRPVIVEPLEQL	-17.3311	8.24493
LNETGDEPFQYKN	5.5891	2.60953		IGGGQTKTFAPEEISA	-18.3676	8.24297
ASVSTVLTSKYR	3.09355	2.60863		DEYKPQDATTNPSLIL	-16.5312	8.24234
TGASGSFKLNKKAASGEAKPKA	-0.80649	2.60055		VKANKHQIKQAVKKL	-17.4648	8.2287
NQGGYGGSSSSSSYGSGR	1.80424	2.56235		LTSRSNAQRQEISAA	-14.7288	8.22363
AAHLPAEFTPAVHA	1.11562	2.56094		HVHEFGD	-14.1265	8.15948
VLSPADKTNVK	0.678767	2.54841		IESKTAFQEALDAAGD	-15.9349	8.11105
AGPTGPI	2.5247	2.52714		LRDAKLDKAQIHD	-13.8721	8.08928
RELISNASDA	2.19863	2.46751		GYTQTLKPGIKLTL	-13.8339	8.01796
RVAPEEHPV	0.461499	2.41779		FVKGLSEDTTEETL	-17.1627	7.94423
SVGGSGGGSFGDNLVTR	3.46094	2.36809		VRLVPGRHD	-14.2448	7.9349
VLSPADKTNVKAAWGKVGAHAGEYG	2.01014	2.36486		LEPDNVGVVVFGNDK	-14.1987	7.92356
KTVTPAKAVTTPGK	1.86486	2.34518		VGVDSVEGEGEEEGEEY	-15.2694	7.91696
SPADKTNVK	1.00049	2.30807		FNSDTHSSTFDAGAGIALNDHF	-15.3439	7.9137
TVETRDGQVINETSQHHDDLE	1.17625	2.28889		YSVAEASKNETGGGEGIEVL	-16.069	7.89819
RDGQVINETSQ	1.82968	2.23943		LNKSINPDEAVAYGAAVQAA	-15.3048	7.87399
EAQKGFQDVEAQA	-10.7993	2.23595		LRAKSTPSGFTLDDVIQTGVD	-15.6978	7.86658
VSEKGTVQQADE	2.04456	2.22459		IKRNSTIPTKQTQIFTTY	-14.6791	7.86561
DASTLQSQKAEGTGDAK	8.37876	2.21855		PSLKPLSVSYDQATSL	-17.1004	7.86011
EDSVSPKKSTVLQ	2.47879	2.20875		NKSINPDEAVAYGAAVQAA	-16.8616	7.84052
VERADGYEPPVQESV	1.91149	2.18559		KIGGIGTVPVGRVETGVLKPG	-15.1132	7.83645
KTETQEKNPLPSKETIEQEKQAGES	1.95001	2.18226		SKVNQKAAESLAD	-13.7005	7.7952
AAGYDVEKNNSRIK	1.47709	2.17061		PAPATTFAHLDATTVL	-16.3291	7.76917
AGYDVEKNNS	1.98899	2.13586		YGSAGPPPTGEEDTAEKD	-16.3636	7.75861
SYVTTSTRTYSLGSALRP	1.16004	2.11033		KAVAASKERSGVSL	-13.8802	7.74619
RETNLDSLPLVDT	1.52635	2.10621		TTTPRPVIVEPLEQL	-16.2978	7.73373
FTRILKHGAKDKDD	2.25144	2.10094		SQRQATKDAGQISGLNVL	-14.6856	7.71441
TEAQKGFQDVEAQA	-10.1987	2.08373		VNHPQVSALLGEE	-15.5055	7.69229
SYVTTSTRTYSLGSALRPSTS	1.11245	2.03757		TTPRNHGVDDDGDDD	-13.5067	7.68535
ALAAAGYDVEKNNS	2.88697	2.01671		PVEKALRDAKLDKSQIHD	-9.46358	7.68371
LVYVTSNDTTVL	1.64616	2.01288		SVDIPLDKTVVNKDVFRD	-16.2633	7.6746
KTETQEKNPLPSKETIEQEKQAG	2.50627	2.0091		PFGAPAGAPGGPALGNGVAGAGEED	-18.4297	7.62871
RDGQVINETSQHHDDLE	0.537365	1.96241		AQGPKGGSGSGPTIEEVD	-9.07165	7.58482
YQKVVAGVANALAHKYH	2.18218	1.91985		ASGGGVPTDEEQATGLERE	-15.9155	7.54813
RIVDGKVVSETNDTK	1.88105	1.90577		GRVFSGLVSTGL	-17.0179	7.52001
LSAKPAPPKPEPKPK	0.882867	1.8455		PSPVSSTVPAPSPLSAA	-15.7111	7.50113
YASGRTTGIVMDS	7.44317	1.84161		RTVGTPIASVPGSTNTGTVPGSEKD	-14.8141	7.50091
RSGGGGGGGLGSGGSIR	-0.964476	1.80886		RAIKQVYEEE	-14.4855	7.49377
SRSGGGGGGGLGSGGSIR	-1.49775	1.74319		YKIGGIGTVPVGRVETGVLKPG	-14.5244	7.49186
AVVVKKIETRDGK	1.85202	1.7227		PNAPKRPPSAF	-9.01887	7.49048
ASFPKKQE	2.67378	1.7201		IGIPPAPRGVPQIE	-15.1634	7.44665
SGVSLAALKKALAA	2.16184	1.68108		KTAIGKAGYTD	-13.6227	7.42709
GSGGGSYGSGGGGGGHGSY	-1.16947	1.61547		AQGPKGGSGSGPTIE	-14.0014	7.35708
LSAKPAPPKPEPKPR	1.02065	1.61031		FEAQGALANIAVDK	-16.3456	7.35204
GTGASGSFKLNKKAASGEAKPKA	0.739424	1.60796		IVNTNVPRASVPDGFLSE	-18.3277	7.32545
KASGPPVSELITKAVAASKER	1.933	1.58494		PKGKAYRVV	-6.23992	7.30612
VHLTPEEKSA	0.446115	1.53832		ASFEAQGALANIAVDK	-16.3185	7.29109
KVAPAPAVVK	1.18591	1.51713		AEVSKSDIGEVIL	-15.4691	7.25923
EDLRSWTAADTAAQ	-8.21496	1.51546		SQRQATKDAGVIAGL	-14.9771	7.25439
PDPAKSAPAPK	2.72647	1.45738		IKRNSTIPTKQTQIF	-9.64027	7.24401
YVTTSTRTYSLG	2.23963	1.40736		FNGRDLNKSINPDEAVAYGAAVQA	-14.9141	7.24393
GAPGDKGESGPSGPAGPT	4.78245	1.36125		SQANVSRAKAVRALKNNSNDIVNA	-15.2147	7.21498
GTGASGSFKLNKKAASGEAKPK	0.607328	1.33937		GKVKVGVNGFGRIGRL	-13.6964	7.19362
ASGSFKLNKKAASGEAKPK	-0.749683	1.30132		SGKELKIDIIPNPQERTLTL	-15.7333	7.18589
ISKQEYDESGPSIVHRK	0.480558	1.28068		GVTVAKSIDLKD	-13.6043	7.16216
VIPVTSTT	-1.23278	1.24319		VPAAYRGVGDDQLGE	-12.7482	7.13767
TTTAAAVASTGPSSR	3.6804	1.22516		AVIAELKKQSKPVTTPEE	-15.4655	7.1275
AAKPSVPKVPKGRK	-0.696386	1.21502		YIKKIGYNPDTVA	-15.1221	7.09162
AAPKQKIVKPVKVSAPR	-2.67802	1.20183		SLGSVQAPSYGARPVSSAASV	-13.5794	7.07717
FLKAVPSQKRT	-0.416196	1.19509		LASQKTDAEATDTEATET	-13.8954	7.06773
GPVGPSGPPGKD	-0.528067	1.159		LGLLPHSFTPTTQL	-16.0716	7.02687
RGAPAAATAPAPTAHKA	1.22615	1.15754		LPHAILRL	-14.1369	7.02451
KAAKPSVPKVPKGR	-0.764718	1.08652		VSKHRAQVIYTRNTKGGDAPAAGED	-15.3591	7.02401
AVGVYSAKNA	1.21963	1.08326		YTSVTPVLRGQPIY	-14.6142	7.01566
KVHPAVVIRQ	1.1228	0.978391		AEDKENYKKF	-7.15253	6.96669
ALAAAGYDVEKNN	4.57371	0.960765		VAKVTGGAASKLSKIRVVRK	-15.2656	6.92065
KPATSARKEVKLPGKGK	-0.944311	0.945534		DKPEHIPD	-4.52834	6.89412
SGNSQESVTEQDSKD	-11.7638	0.934687		SDLKKSDIDE	-14.9597	6.89094
VHLTPEEKSAVTALWG	13.4932	0.915127		GDEDEEAESATGKRAAEDDEDD	-14.8471	6.82306
EGVVAAAEKTK	3.21514	0.895339		AVAASKERSGVSL	-5.99312	6.80073
KFLASVSTVLTSKYR	3.6231	0.857999		LGKSREGSRTDDEVVQREEEA	-14.4526	6.80007
LPKKTESHHKAKGK	-1.25559	0.854912		SETLTRAKFEEL	-14.4771	6.78804
RETNLDSLPLVDTHSKR	0.5558	0.82677		ATGGKYVPRAIL	-14.1139	6.7587
ASGSFKLNKKAASGEAKPKA	-0.661152	0.822053		LNSATTSLNSKVVSQYSSL	-13.3479	6.72436
HDSFLKAVPSQKRT	-0.408191	0.79672		FTDKKTHL	-7.73321	6.71571
ASTKGPSVFPLAPSSKS	0.580086	0.794474		FGQPPFKNVIVNG	-14.3657	6.7141
VLTSKYR	0.309054	0.789271		SNFKSPVKTIR	-15.7427	6.69916
VLLPKKTESHHKA	0.608415	0.78332		RGVSCLQVLLLLVLGAAGTQ	-14.3092	6.68812
ATAASSSSLEKS	0.235586	0.771566		ANGILNVSAVDKSTGKENKITITND	-14.4231	6.68802
LITKAVAASKER	2.2845	0.721078		PTIPEEEAKKLFPKGVF	-3.74616	6.68303
HPAVVIRQ	2.2335	0.658202		KSENVQDL	-6.39048	6.66085
PEPAKSAPAPK	1.66046	0.623076		FSETGAGKHVPRAVF	-4.29978	6.65601
NNSRIKLG	1.43315	0.606693		PVVLSPSHTVGDVL	-14.5588	6.63584
AQVKGHGKKV	6.82178	0.588746		ATGKPPQY	-7.89395	6.63474
AAHLPAEFTPAVHASLDKF	1.45315	0.559841		LHTKGALPLDTVTF	-13.4261	6.62183
PPAENSSAPEAEQGGAE	-0.321266	0.515099		LVESGGGVVQPGRS	-13.6215	6.62008
STVLTSKYR	0.205792	0.508114		VQTKGTGASGSFK	-8.40231	6.61019
GTGASGSFKLNKKAASGEAKPKVK	-0.440217	0.503259		PFADGGKTPD	-6.45048	6.60997
SAKPAPPKPEPKPK	2.48059	0.42487		IKLGLGIDED	-5.26356	6.58312
ILDKKVEKV	0.196822	0.412266		SSPSVSSTLAAKDD	-13.827	6.57265
KATGPPVSELITKAVAASKER	5.24662	0.391109		LGRIPSAVGYQPT	-14.1623	6.54615
AKPAPPKPEPKPK	1.89266	0.353229		GKDEAAGGAAAAAAE	-13.7221	6.52318
GPAGPAGPR	0.141564	0.349979		IPIEDGSGEVVLSR	-14.0754	6.51808
KKPAAAAGAKKAKSPK	-3.09004	0.338987		TLIRPDGEKKAYVRLAPDYDAL	-15.8695	6.51012
AKKPAGAAKKPK	-0.713883	0.335522		AGGVAAAISKTAVAPIERVKL	-14.7727	6.48315
SEKGTVQQADE	1.37619	0.297385		TAVRHVL	-12.4674	6.48315
RLSAKPAPPKPEPKPK	-0.312022	0.208637		AQATGKPPQYIA	-13.3035	6.45157
LSAKPAPPKPEPRPKKASA	-0.105857	0.198147		TNVPRASVPDGFL	-8.19143	6.44785
KAAKPSVPKVPKGRK	-1.39098	0.196148		YKTEGDEEAEEEQEENL	-14.9915	6.44669
FEGFPDKQPRK	-0.147055	0.190949		FSETGAGKHVPRA	-13.3886	6.44329
VLLPKKTESHHKAKGK	2.5885	0.186066		LSSGRDASL	-9.57332	6.43692
KSAGAAKRKASGPPVSELITK	-0.0631504	0.167674		DDEVDVDGTVEEDLGKSREGSRTD	-14.5504	6.4354
KATGAATPKKSAKKTPK	-1.13836	0.166068		VIAQGIGKLASVPAGGA	-14.0148	6.28953
NLSKEDDVR	1.86787	0.139192		RVSAKNALES	-5.56237	6.27965
LSAKPAPPKPEPKPKKAPA	0.367564	0.130113		YAGEVKDLGLSESGEDVNA	-14.0606	6.27074
VHLTPEEK	-0.042485	0.087875		ANGILNVTATDKSTGKANKITITND	-14.7609	6.26315
SAKPAPPKPEPKPKKAPA	0.027123	0.082849		FRPEYSASQLKG	-14.0296	6.2614
SARLSAKPAPPKPEPKPK	0.153141	0.051603		VIILNHPGQISAGYAPVLD	-17.7146	6.25443
KVVVSPTK	1.84342	0.021901		DSRGNPTVEVDL	-6.93286	6.24404
GPAGPQGPR	-0.212044	0.020084		PTGTYHGDSDLQL	-6.1394	6.20861
				DPSRYISPDQLADL	-15.1049	6.20291
				FYTRAASTARHLYL	-9.02825	6.17041
				VNITPAEVGVLVGKDRSSF	-13.0648	6.15405
				LPAGDAL	-14.9407	6.13872
				LTKQISRDYGVL	-14.0521	6.12997
				KSSASAPDVDD	-7.16539	6.09643
				SVIVVLRNPLIAGK	-14.3886	6.07476
				IGRKFGD	-8.89378	6.07169
				YKIIPLLTD	-13.8605	6.07126
				DDEEAEEKAPVKKSIRD	-10.4921	6.06481
				IRVISKLSK	-7.89766	6.05923
				LGSGGNIK	-12.6823	6.05488
				TNVPRASVPD	-5.31769	6.05303
				LGKVTIAQGGVLPNIQ	-14.6725	6.04574
				PRKVNELRA	-10.2342	6.04426
				IKDYPVVSIED	-5.50051	6.03594
				SSQELGLKDQEDSDG	-13.3971	6.00456
				IVLKEPISVSSE	-13.1834	5.99498
				FTRHNGTGGKSIYGEKF	-7.82356	5.9876
				FRVPTANVSVVDL	-9.38406	5.94394
				VVTVPAYFNDSQRQATKD	-3.72471	5.9267
				GPKFLKSGD	-5.17244	5.92203
				VTGGAASKLSKIRVVRK	-7.08995	5.90746
				IESKTAFQEALD	-3.37686	5.88907
				PKRTIAQDY	-8.78151	5.88124
				SGVSLAALKKALAAAG	-8.15867	5.86359
				LSAKPAPPKPEPKPR	-3.38714	5.82612
				DKIRYESLTD	-6.98396	5.82522
				RVAPEEHPVLLT	-14.3633	5.81353
				AGRYSGRKAVIVKNIDD	-5.9826	5.80999
				YTSGPGSRISS	-3.24029	5.7996
				DIRKPGESEE	-6.92958	5.79346
				YEKEKLNERL	-9.41107	5.77213
				FNGRDLNKSINPDEAVAYGAAVQ	-14.6297	5.76863
				AKIKARDLRGKKKEELLK	-13.0258	5.76699
				KETGKPKGDATVSYED	-8.26064	5.76446
				AVVVKKIETRDGK	-4.9177	5.7627
				PATATSVDLRD	-3.04742	5.75932
				VHAITATQKTVD	-7.99436	5.74975
				DSARATKGRIL	-4.80747	5.7485
				PSKLDSGKEL	-8.98185	5.7319
				VGGASLKPE	-7.93971	5.72954
				KIRYESLTD	-3.67365	5.7225
				PSRYISPDQLADL	-11.6735	5.7117
				PIIEDRHGG	-4.90506	5.70166
				DVTTSEYEKEKLNERL	-5.78077	5.7008
				YHYVAVNNPKKQE	-10.5129	5.69497
				PQTHANRIY	-7.24189	5.69419
				DEEAEEKAPVKKSIRD	-6.15976	5.68612
				KKAEAGAGSATEF	-8.31075	5.67657
				EEDEEDKEEDEEEDVPGQAKDEL	-14.5126	5.67376
				ILSGDKSENVQDLL	-12.0106	5.65406
				PGRGAPLAKVVFRD	-5.05967	5.64838
				PSRYISPDQLAD	-7.69803	5.64744
				FSETGAGKHVPRAV	-4.07532	5.62909
				ATVPNNKITVVGVGQVG	-14.1182	5.61868
				AIKKKDELERVAKSNR	-8.69431	5.58137
				FVITKPDVYKSPASDTY	-2.28517	5.57122
				KVPKTAENF	-8.05209	5.57092
				VITGGASGLGLATAERL	-6.52858	5.5615
				EERHVGDLGNVTADKD	-4.74942	5.55584
				RNPLIAGK	-5.55972	5.55271
				FVNHPQVSALLGEE	-7.10737	5.54624
				PTVKPVDVGGD	-3.44937	5.53854
				VHHGEEEVETF	-3.55152	5.53661
				SIKNIQKITK	-2.73804	5.5243
				PVIQERHNGYD	-4.62969	5.50764
				PTIYSGKVIRPLRSVD	-4.49338	5.50242
				PILYRPVAVALD	-8.55996	5.49582
				AKLDKSQIHD	-6.90025	5.4863
				TIAEERDKRLAAKQSSG	-4.4132	5.47611
				YQKLESD	-9.88017	5.47219
				TGAGKHVPRAVF	-8.67917	5.46927
				LISNASDALDKIRYESLTD	-9.84082	5.46632
				FAKPRNQGGYGGSSSSSSYGSGRRF	-7.22992	5.45803
				YTRAASTARHL	-5.66111	5.45567
				VRTGTYRQL	-7.89258	5.453
				RISPDRVY	-5.79785	5.44844
				SRIHPVST	-7.18604	5.44329
				NKVISELNGKNIED	-8.34573	5.4406
				RSVPTSTVFYPSDGVATEKA	-13.6437	5.43997
				KATLPSPD	-12.4233	5.43089
				GEKKAYVRLAPDYDAL	-2.84173	5.41255
				PRTPTAPAVNLAGARTPAALAAL	-14.0072	5.38124
				STFDAGAGIALNDH	-8.213	5.37882
				YKIGGIGTVPVGRVETG	-5.18296	5.35029
				PTVKPVD	-4.79731	5.34642
				IKADHVSTYAAFVQTHRPT	-3.56993	5.34008
				PAAPAAPAPAEKTPVKKKA	-4.948	5.33561
				PRGLLPESLDY	-3.72059	5.33311
				DDRLNKVISELNGKNIED	-7.59866	5.32179
				EAQGALANIAVDK	-3.07465	5.29272
				PTGKIGPKKPLPDH	-4.85373	5.27566
				PTPSHTPAGAATPGRGD	-5.23782	5.27108
				DIRPDIKDDIYD	-13.7117	5.26729
				LLTTTPRPVIVEPLEQL	-15.6697	5.26537
				KTILPAAAQDVY	-8.4967	5.26246
				YALPHAILRL	-3.31161	5.26051
				VTEIPKEEKD	-8.54812	5.25448
				VIKDIERED	-8.11807	5.25277
				GNKVTLD	-7.18976	5.24587
				LSISGKRSAPGG	-6.11323	5.24364
				IGGLNTETNEKAL	-5.58197	5.23847
				PSDLESGGLLHEI	-4.89891	5.23631
				DLAGRDLTDYL	-5.42469	5.23473
				PVEKALRDAKLD	-5.57544	5.23419
				VQKSKEYFSKQ	-8.28116	5.23289
				VSEKGTVQQADE	-5.51095	5.21328
				SSTFDAGAGIALNDH	-5.73795	5.20958
				RNKPSDLGTKLQD	-9.94391	5.20924
				ISNSSDALDKIRYESLTD	-4.20954	5.20717
				PHYHSFD	-4.04461	5.206
				TEIPKEEKD	-7.37814	5.20332
				PEPAKSAPAPK	-2.40276	5.19245
				RALPAVQQNNLDEDL	-13.6587	5.1913
				IESKHKSDFGKF	-9.44838	5.19075
				VGVKPVGSD	-4.66478	5.18359
				PKVAFGSLAANGPTTL	-14.5276	5.17647
				PSRYISPDQL	-1.42162	5.16594
				IKKIGYNPDTVA	-4.49037	5.14696
				FNQFPGFKE	-2.21867	5.13992
				ALPHAILRL	-2.98326	5.13941
				ILGANTRPDLDL	-7.84015	5.12685
				IIGATNRPDIID	-7.84015	5.12685
				VTRNPQTARQAHLYR	-9.03045	5.1262
				PAEGDGAQPEETPRD	-5.10219	5.1186
				LVSKGTLVQTK	-2.8601	5.11744
				SETAPAAPAAPAPAEKTPVKKKA	-4.84998	5.11537
				YTRAASTARHLY	-7.63088	5.10832
				ARTIRYPD	-5.14479	5.10779
				PQTHSNRIY	-7.02087	5.10469
				AAIRDKY	-5.11283	5.10335
				FGVSRALGVL	-5.16511	5.09514
				ISKLSAKFGGQA	-6.30081	5.08695
				TRNPDDITQEE	-3.71047	5.08671
				FDENPYFENKVL	-4.63926	5.05982
				YAAPGGLIGVGTKID	-5.9217	5.05114
				DLKTKSENGLE	-6.18567	5.04502
				DKTVVNKDVFRD	-5.25796	5.04035
				EDVQPHDLGKVGEVIVTKD	-13.6179	5.03637
				IKLGLGIDEDD	-4.93702	5.03373
				YSNRVVD	-7.03953	5.01959
				LGLGGSPV	1.83855	5.01082
				TIKPDVQKSKEYFSKQK	-5.11692	5.0088
				LHTDGDKAFVD	-5.58752	5.00592
				RLQKRGTGGVDTAAVGGVF	-3.12771	5.00528
				RVAPEEHPV	-7.70221	5.00404
				PNGVIKHL	-4.66262	5.00366
				DSIKTKGKSADFTNFD	-2.29848	5.00352
				AALKKALAAAGYDVEKNNS	-3.9476	4.99574
				TDSEEEIREA	-5.19606	4.98965
				FVNHPQVSALLGEEDE	-3.80021	4.98008
				NASNSTLPLTQTP	-4.14303	4.97016
				FPIAKGERQSPVDIDTHTAKYD	-7.45312	4.96197
				VSKHRAQVIYT	-8.27685	4.95282
				TSRSIIRNVKGPVREG	-7.35424	4.95101
				GKVKVGVNGFGRIGRLVTRAA	-14.995	4.94627
				KGKKYKPLDLRPKKT	-7.46398	4.92954
				FVNHPQVSAL	-3.87276	4.92681
				AKDVKFGAD	-2.91309	4.91643
				PAEGDGAQPEETPRDGD	-5.86776	4.91624
				GTGASGSFKLNKKAASGEAKPKA	-4.035	4.90805
				PVGAANFREA	-6.34717	4.90167
				AAPGGLIGVGTKID	-5.51383	4.89637
				PALAAQYEHDL	-3.69402	4.88194
				PVEKALRD	-5.72154	4.88067
				KTIGGGDDSFNTF	-4.35091	4.88009
				LSISGKRSAPGGGSKVPQKKVK	-9.01703	4.87504
				GIYVSEKGTVQQADE	1.95656	4.86017
				LRDAKLDKSQIHD	-6.20911	4.85933
				IKLGLKSLVSKGTLVQTK	-3.46198	4.85201
				KPGSDTIKPDVQKSKEY	-7.79761	4.84332
				ILSGDKSENVQDL	-7.50724	4.83945
				TKELPSGKKYL	-6.72152	4.83482
				HATKLSRTKEEL	-6.49908	4.83466
				RVVPGYGHAV	-5.2914	4.83229
				ALTNGIYPHKLVF	-2.10778	4.81307
				AEADKNDKAVKDL	-6.49873	4.80951
				VVIVDDRGRSTGKGIVEF	-8.27114	4.8011
				FSETGAGKHVPR	-6.26029	4.79945
				PRKLKPGEID	-4.28807	4.79244
				IAVDGEPLGRVSFEL	-14.802	4.79233
				VVNKDVFRD	-4.54897	4.78431
				RGVDNTF	-3.55105	4.77893
				TQQLAQATGKPPQY	-5.27937	4.7738
				SVRSGPFGQIFRPDNF	-8.02302	4.76865
				VITKPDVYKSPASDTY	-6.11518	4.7603
				KHSLPDLPYDYG	-5.30856	4.75008
				KIKIIAPPERK	-13.4421	4.74895
				AATNRPNSID	-9.28249	4.74649
				PRKVNELRAF	-5.65097	4.742
				VLSPADKTNVK	-1.52077	4.73029
				AGNREDQINRL	-5.65941	4.72743
				AAVPGKTF	-3.26161	4.72586
				DSGAPIKIPVGPETL	-16.5606	4.7231
				TDHLVKTHTRVSVQRTQAP	-8.94612	4.72228
				AKERPPNPIEF	-5.50596	4.7211
				YTEHQVVSSD	-6.48108	4.70273
				DAGRPKVQVEYKGETKSFYPEEVSS	-6.75134	4.69659
				VGGSTRIPKIQKLLQD	-4.88631	4.6949
				HPAVVIRQ	-2.67884	4.68337
				PTGTYHGDSDLQLD	-7.0539	4.68007
				SDTHSSTFDAGAGIALNDH	-2.84024	4.67557
				PRADHQPLTEAS	-7.71525	4.66757
				EKAGAHLQGGAKRVIISAPSAD	-5.87962	4.66519
				IVRPDNTY	-2.40772	4.65651
				PEKEVEPALEL	-1.43263	4.64347
				SSPSAKDIKKILD	-6.03699	4.64128
				LSISGKRSAPGGG	-9.37606	4.63643
				ESRAQLGGPEAAKSDETAAK	-3.84136	4.63241
				PGVTVKD	-1.69704	4.61826
				VKTLTGKTITL	-5.38894	4.61475
				VVVTGITPTPLGEGKSTTTIGL	-14.7967	4.61441
				PSVLHTEE	-4.33742	4.60759
				GSPIKVTL	-1.92618	4.59633
				FNDSQRQATKDAGTIAGL	-3.33031	4.58984
				TRVKLPSGSK	-2.19526	4.58306
				IHPEIDNPEYSPD	-6.55768	4.58253
				GEAGAQGPMGPSGPAGAR	-4.73099	4.57595
				SVDRPIID	-5.51167	4.57281
				IENPADVSVISSRNTGQRAVLKF	-5.42238	4.5696
				DSGFGGGAGVETGGKLL	-3.52177	4.55829
				DAGAGIALNDH	-4.78452	4.55621
				VEKGIID	-2.92761	4.55458
				TIKPDVQKSKEY	-5.54279	4.55083
				SRGNPTVEVDL	-2.11308	4.54095
				PTGKIGPKKPLPD	-4.6589	4.53744
				IKRNTTIPTKQTQTF	-8.07334	4.53677
				TVTPAKAVTTPGKK	-3.26329	4.53045
				STFDAGAGIALNDHF	-7.81059	4.52393
				RDAKLDKAQIHD	-12.7944	4.51241
				PIIEDRHGGYKPSD	-8.87287	4.50654
				KTVVNKDVFRD	-7.84968	4.50319
				KVLLPEYGGTKVVL	-2.34859	4.49988
				IRTNYNDRY	-2.83713	4.49537
				DKHLIPAANTGESKVF	-1.21881	4.48944
				FTSKGLFRAAVPSGASTGIY	-7.90332	4.48469
				EVISLGLPFGKVTNL	-8.02983	4.4841
				VSKGTLVQTKGTGASGSFK	-5.75153	4.48078
				LGNVTADKD	-5.39857	4.46365
				IKNDTSGEYKKTL	-8.14775	4.45617
				GTGASGSFKLNKKAASGEAKPK	-3.1029	4.45517
				DEEGAKIVKDL	-4.17116	4.45052
				DSEDKDKEGKPLLK	-4.56661	4.44632
				LRTPKIVSGKD	-3.86015	4.44451
				TPPVNPSREIED	-3.46804	4.4203
				YREAPIDKKGNF	-6.02873	4.42018
				IRGVVDSEDLPLNISRE	-6.5919	4.4157
				TNVPRASVPDGF	-1.97085	4.41205
				AEADKNDKSVKDL	-8.13308	4.40219
				PTKVVRTAL	-9.22412	4.39762
				REATKAAREAL	-4.07834	4.39396
				AGRPKVQVEYKGETKSFYPEEVSS	-8.24584	4.39374
				VNEEDHL	-4.04255	4.39241
				FLVGGASLKPEF	-6.848	4.39044
				VSSGEGKAKDAGQRTTIYKRD	-8.97947	4.38352
				YEGSPIKVTL	-2.9152	4.37943
				IKVEGKVGGRLED	-4.65998	4.37827
				TEIIASRTPEEL	-4.848	4.36022
				SEKGESSGKNVTL	-13.1819	4.35822
				VPGFGPTAGAAIASHEDV	-6.22716	4.35245
				YKSLTND	-11.164	4.35154
				GPKFLKSGDAAIVD	-1.91497	4.34887
				IATGGDINAAIERL	-7.68444	4.3449
				PSKLDSGKELKIDIIPNPQERTLTL	-3.07495	4.33953
				YNNDKSRDYTRPD	-9.8596	4.33811
				AAVTEDKY	-8.67592	4.3313
				LSTQPGREEGSPLEL	-6.35708	4.32468
				LQDSGEVRED	-6.64334	4.32154
				IDSPGHVD	-4.93215	4.31872
				IERAVDDGVNTF	-5.87311	4.3151
				PEEIEKEEQAAAEKAVTKEE	-1.866	4.31462
				PHYHSFDGRKFD	-14.0272	4.31257
				ITKAVAASKERSGVSL	-6.08811	4.30816
				VYRADTQTYQPYNKD	-4.60883	4.30732
				KASGPPVSELITKAVAASKER	-2.58596	4.30562
				LPVGRSVDETL	-3.791	4.30546
				RQKAEADKNDKAVKDL	-9.14896	4.30183
				PGPGGFGAQGPKGGSGSGPTIEEVD	-13.1566	4.29528
				LSAKPAPPKPEPKPK	-3.38873	4.28545
				LDSEDKDKEGKPLLK	-8.32657	4.278
				IKGDTSGDYKKAL	-7.70954	4.27461
				VQTKGTGASGSF	-7.76661	4.27366
				YDIAHTPGVAADLSHIET	-2.40534	4.27224
				IKRNSTIPTKQTQIFT	-14.235	4.26918
				IKKIGYNPD	-12.7301	4.26592
				AVAKADKLAEEHSS	-6.77072	4.26059
				KDGAGDVAFVKH	-7.05642	4.25773
				FNDSQRQATKDAGVIAGL	-1.61935	4.25648
				YHEHQANL	-13.2398	4.25096
				PTTLTDEEINRFARLDID	-3.22021	4.24043
				DQLEKGGETAQSADPQ	-9.11698	4.23337
				KVKPFVVRD	-5.16767	4.22939
				EVIEKPQA	-3.31615	4.21406
				TGKPPQYIAV	-2.73016	4.21276
				SPSKAGAAPYVQAF	-3.59142	4.21271
				FNGKELNKSINPDEAVAYGAAVQAA	-6.46782	4.20757
				STVAGESGSADTVRD	-12.7367	4.20726
				RAAVPSGASTGIY	-8.13174	4.18345
				ALNATRAAVEEG	-6.54868	4.17729
				FRSGKYD	-9.63236	4.15759
				SDYPPLGRF	-0.90461	4.15632
				TTVHAITATQKTVD	-1.86794	4.15359
				PSKPVHLTAF	-2.25212	4.146
				YTVKYKD	-8.00366	4.1434
				SSGKFYGDEEKDKGLQTSQDARF	-14.5446	4.13981
				LRIEEELGSKAKFAGRN	-3.73571	4.13718
				FKANAEKTSGSNVKIVKVKKE	-8.31977	4.13103
				YALPHAILR	-1.29416	4.12576
				RIGPYQPNVPVGID	-4.23284	4.11409
				PSRYISPD	-2.74708	4.11101
				YGETKAKVL	-4.41753	4.10308
				VDGEPLGRVSFEL	-9.60793	4.10042
				GPSGLAGKP	-4.39385	4.09761
				SARLSAKPAPPKPEPKPK	-3.08063	4.09039
				GKSLVSVTKEG	-8.52173	4.08467
				FRSGKYDLDFKSPDD	-1.45644	4.08351
				LTSRSNAQRQEISAAFKTL	-3.32966	4.07224
				PPAGSAPGEHVFVKG	-1.62819	4.07003
				LLKNSPLVSRLTL	-8.1067	4.05522
				VRLVPGRHDIA	-3.82797	4.04714
				AKKGLTPSQIG	-13.8004	4.0425
				VRVLSAPPHFHFGQTNRTPEF	-6.95236	4.04121
				PVRVVSIGVPVSEL	-6.51589	4.03032
				DSGDGVTHTVPIYEG	-6.29083	4.02437
				TTAPPSSPKVTYKAPVPTGEVY	-4.16306	4.02319
				IDTHTAKYD	-5.87465	4.02305
				DEDDDVDTKKQKTDEDD	-5.01797	4.01839
				KSTGKENKITITND	-3.25175	4.01264
				IPLDKTVVNKDVFRD	-6.54755	4.00364
				VAGFGRKGHAVGD	-8.15794	3.99321
				PSDEPIAEAPFKFD	-9.70465	3.98982
				LFRGTLD	-1.55997	3.98624
				LEINPDHSIIET	-3.14934	3.98184
				PAILRPGRLDQL	-1.39214	3.97063
				SFTRGSDSLIKGKK	-7.51545	3.97043
				APAGRKVGL	-4.39484	3.96534
				YHFKVDNDENEHQLSL	-3.53769	3.96531
				AKHAVSEGTKAVTKYTSSK	-5.69798	3.95498
				YVKRALANSL	-1.39002	3.95179
				TAKDALSSVQESQVA	-7.79663	3.94979
				YSEKGESSGKNVTL	-8.59991	3.94613
				GPFKPDHYRY	-1.26481	3.94364
				LKEKKEVVEEAENGRD	-12.2042	3.93897
				YDHLPEQAFY	-3.22424	3.93235
				LRNVSTGD	-1.2322	3.93115
				PAPVAEEAAPSAVEEGAAAD	-5.86989	3.93076
				PGAKISV	-4.0756	3.92508
				YHRYLAE	-7.29598	3.92046
				AKRVIISAPSAD	-12.9914	3.91509
				QKGVYGE	-2.57942	3.91049
				SFRLAKSDEPK	-2.19768	3.90507
				KVIADNVKD	-7.37068	3.9049
				KSKFKYKLVP	-6.40831	3.89773
				AKHKELAPYD	-8.21547	3.89389
				LEEHAKLQA	-9.65291	3.88979
				GTGASGSFKLNKKAASGEGKPK	-3.20176	3.88232
				VVINQKGID	-1.40346	3.87104
				VGRKGVITVKD	-6.00607	3.86676
				DLTGIPPAPRGVPQIEVTF	-14.4817	3.85451
				SETGAGKHVPRAV	-2.43599	3.84636
				PVGAIHNAESLRR	-6.98667	3.84081
				EGSPIKVTL	-6.36746	3.82726
				DENPYFENKVL	-3.98851	3.82441
				PNPADSQKSTQVE	-4.4833	3.79912
				YNNDKSRDYTRPDLPSGD	-12.4803	3.79023
				PFSNSHNALKLRFPAEDEF	-1.98809	3.77516
				VVRHQLLKT	-3.79884	3.77398
				LNVQNKNSSY	-6.3362	3.76999
				YDVEKNNSRIK	-3.50606	3.76484
				IQVYEGERA	-6.16944	3.76283
				PAPATTFAHL	-2.64405	3.75783
				ALTNGIYPHKLV	-9.55192	3.75288
				ENPYFENKVL	-4.80391	3.74363
				SKEYFSKHN	-5.57369	3.73842
				DVVHPAAKTL	-9.33566	3.73301
				VIAQGIGK	-4.25291	3.72897
				FTSKGLFRAAVPSGASTGIYEA	-6.9501	3.7231
				YTAKGLFRAAVPSGASTGIYEA	-6.9501	3.7231
				EEEDVPGQAKDEL	-4.4289	3.72231
				VDGEPLGRVSFE	-9.73762	3.7223
				LEINPDHPIVETL	-15.1209	3.72024
				PATLTRPVHD	-5.28494	3.71964
				SFQKALEKG	-5.32686	3.71852
				IEEKPKEVSEEQPVVTL	-6.0983	3.70231
				GPPGHPG	-0.75046	3.70136
				DKIRYESL	-1.26773	3.69655
				TNVPRASVPDGFLS	-6.11574	3.6809
				GKGDVTITND	-3.49154	3.67028
				DEEKPKIED	-5.49777	3.66759
				THSSTFDAGAGIAL	-2.97968	3.66157
				VQKAKLAEQAE	-6.5315	3.64911
				KVVVSPTKKVAVATPAKK	-2.59668	3.64367
				ATRSSAVRL	-10.3121	3.64063
				RVPTANVSVVDL	-4.1696	3.63982
				FDDEEAEEKAPVKKSIRD	-2.64849	3.63578
				TRNPDDITNEE	-5.15967	3.6326
				RTVSLGAGAKDEL	-7.0321	3.62881
				GTGASGSFKLNKKA	-3.45672	3.62614
				ASGNKVKAEPAKIEA	-6.48367	3.61823
				LISNSSDALDKIRYESLTD	-7.65677	3.61322
				DEAQSKRGILT	-4.36619	3.60672
				ILSGDKSENVQD	-8.63076	3.59746
				PRDSPRYPVVPVHLDTTI	-0.40877	3.59392
				AGAGIALNDHF	-1.32876	3.5913
				PYQYPALTPEQKKELSD	-6.66291	3.57698
				ADKVPKTAENF	-3.77725	3.57697
				EAIPRALAENSGVKANEVISKL	-1.62703	3.57117
				KPVSPLL	-1.93509	3.5508
				EDVQPHDLGKVGEVIVTKDD	-6.21734	3.54679
				FNEKSKEL	-1.31691	3.53539
				GKVKVGVNGFGRIGRLVT	-2.4923	3.52828
				GPAGPAGPR	-1.94043	3.52233
				THSSTFDAGAGIALNDHF	-4.96263	3.51991
				DEEEDVPGQAKDEL	-4.15685	3.51681
				KAAKPSVPKVPKG	-2.28076	3.50628
				GEEQNKEALQDVEDENQ	-5.06507	3.50354
				TGASGSFKLNKKAASGEAKPK	-2.40565	3.50081
				ISKQEYDESGPSIVHRK	-3.32313	3.49707
				AVVVKKIETRDGKLVSESSDVLPK	-2.70855	3.49189
				KSAGAAKRKASGPPVSELITK	-13.7798	3.48909
				RVTSAHKGPDETL	-5.9842	3.47899
				TVRKEVL	-11.6987	3.46952
				IKKGEDFVKTLK	-12.7078	3.46148
				DVGTDEEEETAKESTAEKDEL	-7.66237	3.46136
				KEEDEEEDVPGQAKDEL	-6.41372	3.45574
				YDVEKNNSRIKLGLK	-7.34257	3.44267
				KKALAAAGYDVEKNNS	-2.6872	3.43906
				IVNTNVPRASVPDGF	-7.96399	3.4383
				PTGKIGPKKPLPDHVS	-10.7673	3.43675
				VAKVNTL	-7.38899	3.42923
				AALKKAL	-11.5672	3.42464
				GTLVQTKGTGASGSFKLNK	-1.81647	3.423
				IIANDQGNRTTPSY	-13.8052	3.41992
				ILANDQGNRTTPSY	-13.8052	3.41992
				AVVGEPGITVTHL	-13.7658	3.40842
				PRLQKGHPTGSRLAD	-1.47129	3.3978
				IRPDGEKKAYVRLAPDYD	-3.22395	3.38273
				KPLDLRPKKT	-3.57742	3.37591
				GLRVVTCDTS	1.59161	3.37439
				PIIEDRHGGYKPSDEHKTD	-10.1949	3.36477
				YREAPIDKKG	-6.13223	3.36465
				PTANLQTKEFNF	-3.19132	3.36095
				GRGSTAPVGGGAF	-3.83259	3.3576
				GSGGGSYGSGGGGGGHGSY	-0.68053	3.33828
				GATPGKALVATPGKK	-2.95557	3.33559
				RAAPGAEFAPNKRRRY	-6.23807	3.32309
				FGGPGTASRPSSS	-4.37716	3.32079
				VSVLQNK	-6.9178	3.32023
				KGAGTDDHTL	-8.07386	3.30417
				IPIEDGSGEVVLSRK	-1.67804	3.30408
				PTDQPPAAHAKPD	-5.71083	3.30251
				DVSNADRLGFSE	-1.20238	3.30084
				VEKNNSRIKLGLK	-3.10564	3.29959
				PHNHVLYSNRSAA	-4.20058	3.28496
				KASHTPKKWPKKPKVPQST	-7.70237	3.28397
				PAAPAAAPPAEKAPVKKKAAKK	-4.20547	3.27337
				IVQPIISKL	-6.99075	3.27206
				GKVKVGVNGFGRIGRLVTRA	-5.2021	3.25343
				KVSSKNSLESYA	-7.12787	3.24474
				GTGASGSFKLNKKAASGEAKPKVK	-4.08618	3.24457
				PRGLLPESL	-2.5814	3.24425
				PGPEPAPAT	1.61162	3.24071
				FNSGKVDIVA	-5.42067	3.24035
				SSSGGGGGGGRF	1.1135	3.24009
				DDDRLNKVISELNGKNIED	-4.65256	3.23082
				LADRGVDNTF	-2.5037	3.22863
				VHSFPTLKF	-2.11489	3.22642
				EEETAKESTAEKDEL	-8.85473	3.2231
				PEIVKSPSD	-0.98149	3.22087
				KAAKPSVPKVPKGR	-2.71373	3.21819
				YKSFSKESD	-11.3278	3.21303
				GADLSGVTEEAPLK	-3.43614	3.20461
				IRGVVDSED	-2.44145	3.20126
				PTTLTDEEINRF	-3.47858	3.19495
				AAKNQVALNPQNTVF	-10.6917	3.19212
				KPATSARKEVKLPGKGK	-3.62252	3.192
				RDSHGVAQVR	-7.1827	3.18693
				PKGGSGSGPTIEEVD	-5.23743	3.18526
				IKKILDSVGIEAD	-13.9735	3.18392
				VTVKTPAFAESVTEG	-5.81943	3.17898
				KIETRDGKLVSESSDVLPK	-1.19086	3.17167
				VGKLAAT	-0.7267	3.17127
				KTYIPPKGETKKKFKD	-7.29903	3.17005
				DSVPDTVHHVVVPVNPKTDRL	-4.46566	3.16736
				ERSGVSLAALKKALAAAGY	-5.31009	3.16539
				SAGPPPTGEEDTAEKDEL	-8.76988	3.15747
				AQAAAPASVPAQAPKRTQAPTKASE	-0.78496	3.1509
				PGVTVKDVNQQEF	-9.99885	3.13904
				GTLVQTK	-0.79798	3.13533
				VDVDGTVEEDLGKSREGSRTD	-4.59204	3.12403
				DDRLNKVISEL	-7.09955	3.123
				YVRLAPDYDAL	-1.53967	3.10462
				PVEILIPKDITD	-9.59183	3.10271
				AAILSGDKSENVQDL	-2.21808	3.10045
				PGGFPGGGAPPSGGASSGPTIEEVD	-5.15832	3.09097
				LKTAIGKAGYTD	-3.70994	3.08096
				VGIKKKEERADL	-12.4851	3.07843
				YSNRVVDL	-0.70182	3.06835
				PNNIFGNRNLL	-5.96545	3.06453
				TGVEVKDIEL	-6.83507	3.04718
				IVNTNVPRASVPD	-5.10025	3.03925
				VILRDSHGVAQVR	-3.68918	3.03449
				SHGSQETDEEF	-7.52667	3.03439
				TSKGLFRAAVPSGASTGIY	-2.94819	3.02835
				AHLQGGAKRVIISAPSAD	-4.30941	3.02316
				GPVKVVVAENF	-3.80102	3.01464
				SLVSKGTLVQTK	-1.44636	3.00392
				LRQKAEADKNDKSVKDL	-9.35618	2.98975
				SPTIKPSPAASKEY	-7.40669	2.96605
				PLLEAVPKTGDEKDVSV	-8.24531	2.96254
				IARAVANETGAF	-9.2443	2.96045
				ISKIREEYPD	-2.46102	2.95891
				RPAQPLKNRQIKASFK	-9.12506	2.95832
				PAGKLKYFDK	-5.6026	2.95289
				YNEATGGKYVPRAIL	-1.51779	2.95153
				RAKSTPSGFTLD	-10.2492	2.95056
				RVSAKNALESYA	-14.2776	2.9452
				FDEEGAKIVKDL	-1.50928	2.94314
				TKELPSGKKYLR	-6.5392	2.9401
				DKNDKSVKDL	-7.57865	2.93833
				IEEHATKLSRTKEEL	-10.9861	2.93498
				VDISPKQDEGVL	-1.62738	2.92657
				PALAAQYEHD	-0.56744	2.91934
				DEEAESATGKRAAE	-5.41073	2.91619
				YTRNTKGGDAPAAGEDA	-7.06542	2.91226
				GERLIGDAAKNQLTSNPENTVF	-12.1472	2.90602
				FNKKENAL	-6.93435	2.89906
				RVAPEEHPVL	-5.63981	2.88501
				PYNVLAPKGASGTRED	-4.81778	2.8818
				IRVVSED	-2.59688	2.8712
				RKAGIFQSVK	-11.7472	2.86772
				DTHSSTFDAGAGIALNDH	-1.19588	2.85345
				DAFKHAVSD	-5.94121	2.85182
				GGGGGRYYGGGSEGGRAPKRLKTDN	-5.124	2.83771
				VNQVPKIVPDDF	-5.23461	2.82559
				FNSGKVDIVAIND	-7.21728	2.81385
				ISANGDKEIGNIISD	-8.50956	2.81321
				NRAAPGAEFAPNKRRRY	-11.9638	2.81232
				ALDKIRYESL	-1.80175	2.79785
				LLTTTPRPVIVE	-6.46072	2.79226
				PRSLAPAGKD	-9.17102	2.78807
				PTGTYHGDSDL	-7.18938	2.78779
				VHHGEEEVETFA	-5.63073	2.76786
				PSVLTKD	-5.0226	2.7559
				PNAPKRPPSA	-4.68295	2.74821
				KVGGTSDVEVNEKKDRVTD	-12.2172	2.7419
				AGQRTTIYKRD	-6.27642	2.74137
				IAVHVVPD	-0.77074	2.73519
				GSIAKRL	-13.8906	2.73183
				TQSVKNNTQVL	-11.6879	2.72341
				ITALVGGE	2.88817	2.7213
				IKDDEKEAEEGEDDRD	-11.6214	2.71797
				PSDKTIGGGDD	-2.74731	2.71054
				INPDTGAISTRAELD	-5.81648	2.71034
				GPKFLKSG	-7.4081	2.70135
				AAKPSVPKVPKGRK	-2.65989	2.69192
				VGVSGSETSEALSRD	-5.33423	2.679
				GFGDLKSPAGLQVL	-15.2941	2.67565
				KVVFSCDP	-5.92722	2.67389
				VAKADKLAEEHSS	-10.9125	2.6685
				GTPRLYQTD	-1.66321	2.65438
				VDIKDTEPLIQT	-7.51335	2.62859
				AAPKQKIVKPVKVSAPR	-3.29884	2.62499
				IAIKPDGVQRGLVGEIIKRF	-3.09885	2.62466
				TTPRNHGVDDDGDDDG	-8.99228	2.62419
				ATAASSSSLEKS	-7.83556	2.6099
				VDIAKSQDAEVGD	-1.61275	2.59719
				GRVVEPKRAVSRED	-8.19511	2.55731
				FVSSSQGRSEL	-9.51646	2.55287
				PFSNSHNALK	-10.5949	2.54944
				VNHPQVSALLGEEDE	-11.5411	2.53343
				NNSRIKLGLK	-5.0209	2.53307
				RTKSTGGAPTFNVTVTKTDKTL	-2.96817	2.52875
				VQVSYKGETKAFYPEEISS	-4.89036	2.49166
				KLQPSSSPENSLD	-10.9116	2.48274
				TQKSYKVSTSGPRA	-2.04314	2.46773
				TSYKANYL	-0.33577	2.46368
				RIINEPTAAAIAYGLD	-13.7373	2.45434
				DVSNADRLGFSEVE	-4.61973	2.45185
				AKPRNQGGYGGSSSSSSYGSGRRF	-10.7059	2.44406
				PAVTQHAPYFKGTAVVNGEFKDL	-9.15099	2.42121
				PQTHANRIYR	-15.3902	2.41898
				ATAGDTHLGGEDFDNRLVNHF	0.217226	2.41682
				ALDKIRYESLTD	-13.8235	2.40227
				VAPRSGATAGAAGGRGKGAYQD	-8.70845	2.38953
				FKQPAENVNQYLTD	-3.29501	2.38873
				YTEHQVVSSDF	-1.77458	2.38693
				TRPSSTVIKKPSGGSSK	-2.50927	2.38624
				LRVAPDEHPI	-1.3276	2.38579
				DEIVNNENKDVL	-2.12272	2.3814
				FQRAQAAKAGAPGKA	-7.40597	2.37889
				VAKLKEIGRI	-10.6373	2.37624
				RTVSLGAGAKDELHIVEA	-8.92598	2.36567
				GPPVSELITKAVAASKER	-1.20064	2.34562
				RQKAEADKNDKSVKDL	-6.268	2.34312
				PEAVKPDD	-4.47938	2.3388
				ILKHTGPGLLSMANSGPNTNGSQF	-10.9829	2.33343
				GAGKHVPRAVF	-4.47654	2.32966
				AKVPADTE	-8.49115	2.32853
				FGTHETA	-10.6723	2.32683
				GDILGKYVD	-0.55269	2.32557
				TRSLALGGKKD	-3.11938	2.32211
				RIINEPTAAAIAY	-10.1657	2.31995
				GQVINETSQHHDDLE	-1.19899	2.31094
				AAAGYDVEKNNS	-10.075	2.30678
				PPAENSSAPEAEQGGAE	-0.75208	2.30323
				ESHQDADIED	-10.6655	2.29133
				VSKHRAQVIYTRNTKGGD	-5.36991	2.28673
				TSSEITTKDLKEKKEVVE	-6.08142	2.28461
				KVSSKNSLESY	-11.1336	2.28143
				AAKNQLTSNPENTVF	-11.0856	2.28036
				FRDGDILGKYVD	-1.11892	2.27688
				AKILNDVQDRF	-3.15635	2.27666
				SILPELVLRKLLD	-1.53391	2.27326
				IKRNTTIPTKQTQTFTT	-11.1114	2.27154
				RVVANSKESY	-9.63252	2.26591
				IKKIGYNPDT	-10.0305	2.26247
				TDHLVKTHTRVSVQRTQAPAVATT	-10.9943	2.25752
				IVAPKGS	-8.29803	2.25463
				GGKDEAAGGAAAAAAE	-9.74676	2.25063
				GQEETAGVVSTNLIR	-9.40178	2.24652
				VSASTKSL	-8.98044	2.24268
				VSNLNPERVTPQSL	-10.1188	2.24244
				VENKKAQLVVIAHDVD	-10.7207	2.23423
				NVINGGSHAGNKLA	-9.55089	2.23389
				AAISKTAVAPIERVKLL	-4.6953	2.22489
				RSKQAEEEF	-8.48154	2.21425
				LKVGSAKPGLQKVVD	-9.70566	2.21368
				SGVSLAALKKALAA	-10.7602	2.20933
				GGHRAIF	-9.08842	2.20808
				KQAPLVH	-9.94724	2.20187
				LEKPAKYDD	-9.53577	2.19702
				GTLVQTKGTGASGSFKLN	-1.81443	2.19123
				NKSAPELKTGISDVF	-10.9618	2.18944
				ESTGSIAKRLQSIGTENTEENRRF	-11.2882	2.18636
				GSALRPSTSRSL	-9.02512	2.18309
				SLVSKGTLVQTKGTGASGSFKLNKK	-11.0398	2.1823
				VTKINNVIDNL	-3.19946	2.17972
				TNVPRASVPDGFLSE	-11.64	2.17502
				LSVNARGLLE	-0.49783	2.16887
				KSVVAKF	-8.8299	2.16763
				SKLPIGDVATQY	-0.62681	2.15196
				AEEDKKLKERID	-8.87087	2.14309
				GLKSLVSK	-3.27128	2.1413
				EERHVGDLGNVTADKDGVADVSIED	-9.50679	2.13749
				SGDGVTHTVPIYEG	-3.7636	2.13554
				YKSFSKESDD	-10.1654	2.13485
				LTKRAGELTED	-9.2479	2.13422
				PRADHQPLTEASY	-0.53733	2.13238
				TNVPRASVPDGFLSEL	-13.3388	2.131
				VTGHIPTEEQ	-7.12076	2.12805
				GDTHLGGEDFDNRLVNHF	-5.99639	2.12472
				YGSAGPPPTGEEDTAEKDEL	-12.2905	2.12387
				TSSEITTKDLK	-8.7015	2.12211
				SFEAQGALANIAVDKA	-9.76511	2.11554
				YGKKSKLEFSIYPAPQVSTA	-10.9393	2.11399
				KKALAAAGY	-9.28745	2.10188
				SARPKLKAF	-9.13685	2.10143
				EVISDEHGID	-3.27056	2.09804
				VVKAYLPVNES	-3.47051	2.095
				EAEEKAPVKKSIRD	-6.52348	2.09086
				LDEELGGTPVQSRVVQ	-10.5434	2.0854
				VNHPQVSALLGEED	-8.67136	2.0697
				VSKHRAQVI	-10.4448	2.04684
				VAGKLKKDTY	-6.58833	2.04502
				RVISSIEQKTD	-8.7848	2.04266
				GDEDEEAESATGKRAAED	-9.7924	2.03563
				IRGVVDSEDL	-0.76379	2.03556
				LVSNLNPERVTPQSL	-9.80964	2.0353
				REAPSPTGGVGSF	-1.78275	2.03059
				IGIPDATGRLEIL	-11.0998	2.03038
				AIINSGPRED	0.275909	2.02971
				KAAKPSVPKVPKGRK	-3.30981	2.02494
				YDIDVAKVNTL	-5.82151	2.02015
				LTKHFQD	-9.72256	2.01985
				VPSPYEVRGFPTI	-8.93936	2.01292
				NYEGSPIKVTL	-9.70795	2.0107
				AQGPKGGSGSGPTIEE	-10.6278	2.00986
				FRAAVPSGASTGIY	-10.493	2.00962
				VLTVINQTQKEN	-3.57346	2.00771
				RVSAKNALESY	-10.5926	2.00241
				APQPDVKEEEEEKEEEKDKGD	-8.75767	1.99587
				ALKHLPND	-8.31747	1.99506
				DKNDKAVKDL	-8.34132	1.98462
				LAAAGYDVEKNNS	-0.78114	1.97854
				PQGVPYPEAKIGRF	-0.66576	1.97617
				VTADKDGVADVSIEDS	-4.77567	1.97616
				IGGGQTKTFAPEEIS	-8.93071	1.96896
				YYTGEKGQNQD	-8.14704	1.9661
				TKRAGELTED	-9.13528	1.96169
				LDEELGGTPVQSRVV	-9.15528	1.9479
				FGSVADDQKL	-0.6407	1.93541
				LRDRDEL	-9.08137	1.93418
				SFEAQGALANIAVDK	-9.46067	1.93228
				VIAQGIGKLASVPAGGAVA	-9.59744	1.93148
				AGVNPQLQNPEVRF	-9.20243	1.92717
				KATGPPVSELITKAVAASKER	-9.55811	1.9239
				VSAAPGSAAPAAGSAPAAAEEKKD	-9.71392	1.91493
				YASSPGGVYATRSSAVRL	-8.56149	1.89725
				IKTVETRDGQVINETSQHHDDLE	-9.02095	1.89642
				KGDGPVQGIINF	-9.10306	1.88133
				TGAGKHVPRAV	-9.13107	1.86482
				IPDNVDAALALPAHS	-8.097	1.86404
				GTIAKSGTKAF	-8.9156	1.86096
				TTGSGATDSKDDDDIDL	-8.29075	1.85956
				PALAAQYEHDLE	-8.35503	1.85416
				AKLDKAQIHD	-8.99053	1.85333
				GKYTPSGQAGAAASESL	-8.61869	1.85218
				PSKIQLPEDE	-5.90043	1.84593
				PSDKTIGGGDDSFNTF	-8.74438	1.83674
				KVAPAPAVVKK	-3.55961	1.83569
				HLEEPVAEPEPD	-4.25654	1.83381
				AEEKAPVKKSIRD	-9.38882	1.83034
				KSKGLAPDLPEDL	-8.09524	1.82608
				IGIPPAPRGVPQIEVT	-9.64463	1.82464
				KNDKAVKDL	-7.76624	1.82345
				KKSYEPLED	-8.69062	1.81394
				YNVDAGHRAVIF	-8.12885	1.80883
				LKSFVKSQ	-7.40617	1.80063
				YIADKKDVYE	-7.97479	1.79773
				IESKTAFQEALDAAGDKL	-3.57964	1.79736
				AAVDTSSEITTKD	-9.45158	1.79736
				FTDHSDAGADELGEVIKD	0.811605	1.7868
				VVVTEIPKEEKD	-10.5089	1.78486
				GFGDLKSPAGLQVLND	-9.34753	1.78442
				FEAQGALANIAVDKA	-7.90369	1.78195
				VGTDEEEETAKESTAEKDEL	-7.9239	1.77962
				ASGSFKLNKKAASGEAKPK	-2.88843	1.77377
				LIGDAAKNQLTSNPENTVF	-8.49579	1.76365
				SSPSAKDIKKILDSVGIEAD	-11.2094	1.76306
				FDIAVDGEPLGRVS	-7.85014	1.75447
				TGASGSFKLN	-1.80497	1.74663
				ATAGDTHLGGEDFD	-7.21422	1.74148
				VERSAAETVTKGG	-8.3203	1.73887
				KHSLPDLPYDYGALEPHINA	-9.11541	1.73659
				PRTPTAPAVNLAGARTPAALAA	-8.77854	1.72942
				YVTTSTRTYSLGSALRPSTSRSL	-8.03484	1.72319
				DQLEKGGETAQSAD	-7.95566	1.7188
				PALNSGVSQKPD	-6.84609	1.71636
				GTGASGSFKLNKKAASGEAKPKAK	-3.501	1.71521
				PEVKFNWYVDGVEVH	-7.92631	1.70514
				LDRIAGQVAAANKKH	-4.63794	1.70342
				APAGRKVGLIAA	-7.89453	1.70041
				FVEKERD	-5.2709	1.69658
				YDNEFGYSNRVVD	-7.20481	1.69072
				KPLRLPLQDVY	-8.83918	1.68916
				SGVSLAALKKAL	-6.98194	1.6872
				IIANDQGNRITPSY	-8.73684	1.6827
				IDSPGHVDFSSEVTAA	-7.67521	1.68126
				RIVSAQSLAEDDVE	-7.60615	1.67114
				YRKLLEGEEERL	0.557834	1.65133
				PAISSSGPAGSYRPYDEGLRRGVF	-1.56601	1.64616
				SPRYPVVPVHLDTTI	-3.42068	1.64493
				SVGGSGGGSFGDNLVTR	-7.0433	1.64147
				KAPAKKGEKVPKGKKGKAD	-7.1388	1.63789
				AFNSGKVDIVAIND	-4.84966	1.62249
				SGGGGGGGLGSGGSIR	-0.36814	1.61676
				TALKHYDKAKELD	-7.63501	1.6048
				DVIAQGIGKL	-9.0793	1.60363
				YLREEDIGKNRAEVSQPRL	-6.72602	1.60326
				GFLVGGASLKPEFVDIINAKQ	-6.92677	1.60291
				SKSQDDEIGDGTTGVVVL	-6.81607	1.5949
				VTADKDGVADVSIED	-6.83126	1.59465
				RSVPTSTVFYPSD	-6.5974	1.59101
				TNGIYPHKLV	-2.40214	1.58439
				PFSSSSVSSKGSD	-6.94164	1.57852
				KGTGASGSFKLN	-5.24207	1.56032
				KKPIVLKFSA	-2.48432	1.55974
				VDETGVEVKDIE	-7.18614	1.55303
				IAVDGEPLGRVSFE	-8.47649	1.54316
				SRVQDDEVGDGTTSVTVL	-8.14398	1.54163
				KNDKSVKDL	-6.43124	1.53977
				EEDKEEDEEEDVPGQAKDEL	-7.55767	1.53572
				YGDEEKDKGLQTSQDARF	-6.63382	1.53402
				LAHLGVQVKGEDEEENNL	-6.7865	1.53064
				FNGRDLNKSINPDEAVAYGAAVQAA	-7.95034	1.51289
				IDISEEDQAAELRA	-6.87946	1.50276
				EAQGALANIAVDKA	-6.35536	1.49196
				VHHGEEEVET	-10.1509	1.47973
				SGPFGQIFRPDNF	-8.72762	1.47494
				SFKLNKKAASGEAKPK	-3.17797	1.47185
				GGNSSPSAKDIKKILDSVGIEAD	-8.48968	1.46698
				GKVDIVAINDPFID	-9.12403	1.45862
				AYKKQFSQY	-7.08479	1.45014
				GSFKLNKKAASGEAKPK	-2.79187	1.44203
				ISANGDKEIGNIISDA	-8.01505	1.43542
				ISGGGSRGGGGGGYGSGGSSY	5.58681	1.431
				DDEDDDVDTKKQKTDEDD	-6.14049	1.42024
				SLVSKGTLVQTKGTGASGSFKLNK	-6.76473	1.40795
				VDIINAKQ	-3.4507	1.40183
				PGVTVKDVNQQE	-7.97349	1.40175
				LSFGRGSTAPVGGGAF	-7.05177	1.40005
				LVGGASLKPEFVD	-6.21127	1.39605
				SETAPAAPAAAPPAEK	-5.16672	1.39245
				DIGGGQTKTFAPEEISA	-7.56583	1.38849
				SRSGGGGGGGLGSGGSIRSS	0.749119	1.37137
				ATNVGDEGGFAPNIL	-7.43383	1.3699
				ALAAAGYDVEKNNSRIK	-6.99088	1.36793
				DDDDFDDEEAEEKAPVKKSIRD	-4.09809	1.36296
				LGNVTADKDGVADVSIED	-6.87307	1.35948
				SGSFKLNKKAASGEAKPK	-2.81838	1.34452
				KPGSDTIKPD	-6.46142	1.3394
				PVVPVHLDTTI	-2.64318	1.33549
				VVPTFGKKKGPNANS	-7.47606	1.32316
				ERSGVSLAALKKALAAAGYD	-3.88726	1.3163
				FNGKEPSRGINPDEAVAYGAAVQAG	-4.79124	1.29316
				LGRIPSAVGYQPTL	-6.56143	1.29049
				ANGLDNKLRED	-5.0024	1.28859
				YEQLSGK	-3.53121	1.27847
				NADLFRGTLDPVE	-7.33128	1.27661
				DSRGNPTVEVD	-6.77746	1.27476
				LAEPVPGIKAEPDESNARYF	-6.87442	1.26881
				SGPPVSELITK	-3.981	1.24717
				VAGLVAHSDLDE	-5.99754	1.24473
				KVAPAPAVVKKQEAK	-5.7226	1.23074
				YITGETKDQVANSAF	-0.64922	1.21436
				LLLLLLT	-2.30253	1.20284
				TQAGLKGSTEGSESYEED	-5.75079	1.18108
				SETGAGKHVPRAVF	-1.17445	1.177
				VAPRSGATAGAAGGRGKGAYQDRD	-4.76366	1.16814
				YPVVPVHLDTTI	-6.6028	1.14208
				LIIIQLFVAGLIV	-1.63233	1.12889
				SVVPSPKVSDTVVEPY	-3.48999	1.12888
				EVVATNGDTHLGGEDF	-5.44759	1.10915
				DSGDGVTHTVPIYE	-5.02919	1.09556
				DVVHVKD	-7.79824	1.06989
				DEVTVTEDKINAL	-5.09763	1.06731
				EEAEEKAPVKKSIRD	-8.2967	1.05348
				TFDAGAGIALNDH	-4.81982	1.0298
				SREKQAKGDTEF	-6.78505	1.02416
				FGKTVPKTVDNF	-4.53952	1.02382
				VDLEPTVIDEVR	-3.02035	1.0191
				LTTTPRPVIVE	-3.41286	1.00459
				ADAEKTFEEKQGTEIDGRSISL	-2.94717	0.99891
				VPSPYEVRGFPT	-2.08799	0.993042
				DTNADKQL	0.66417	0.975789
				ETAAPAVAETPDIKL	-4.84157	0.957065
				DIAGPSIRGALVL	-14.317	0.932637
				VATNVAARGLDIPEVD	-13.4991	0.930946
				AKPSVPKVPKGRK	-2.86571	0.904534
				DSKAPKPEDIDEED	-7.86994	0.903069
				FRSTLEPVEKALRD	-1.41734	0.898401
				YTAKGLFRAAVPSGASTGIYEAL	-13.5194	0.896447
				YGHTGYGPSGGS	1.04036	0.890281
				SDYKGKY	-9.97583	0.889482
				AFGHRAPD	-3.89824	0.865103
				PKFEVIEKPQA	1.10587	0.842004
				DDFDDEEAEEKAPVKKSIRD	-3.7958	0.805229
				NHYTQKSLSLSPG	-0.02733	0.784306
				VHHGEEEVETFAF	-11.6197	0.739516
				DERAKIDD	-3.53593	0.737435
				SRSGGGGGGGLGSGGSIRSSY	1.18461	0.713835
				PGPHGGP	1.64197	0.680471
				DEEAESATGKRAAED	-4.02649	0.641652
				IVKEVSTY	0.149611	0.60491
				DIVRANTF	0.14497	0.582489
				PAEKSKEKKVVKPVRKVQKVAQLS	-0.95251	0.574059
				PNETNEIANANSRQQIR	-0.16483	0.56086
				EVQLVESGGGLVKPG	-0.9307	0.558528
				NADLFRGTLDPVEKA	-0.41418	0.457238
				VDGEPLGRVSF	0.073581	0.442438
				FPSGIIGRIP	-0.11876	0.432407
				IRKLAYVAAGDLAPINAF	-11.9802	0.427243
				LRYHTSQSGD	-11.8511	0.427243
				VTRTQGTKIASD	-13.9848	0.427243
				ALSSLDGDLAGRY	-0.44156	0.401988
				TDSEEEIREAF	0.102847	0.350322
				GEVGPAGPNG	-0.25004	0.279965
				SSSGGGGGGGRFSSS	1.76619	0.277781
				PNPETKPARPD	-2.09308	0.262736
				VDETGVEVKD	-5.91728	0.249711
				NSVKIVKVKKE	0.081375	0.229868
				KPSVPKVPKGRK	-3.28809	0.211596
				LSTQPGREEGSPLE	-0.17653	0.203934
				PVLKNPDDPDTVD	3.13619	0.193983
				LDGIYVSEKGTVQQADE	3.43495	0.114468
				NVQNKNSSY	-5.36539	0.09874
				LQASNVTNKND	0.035635	0.092899
				PSKLDSGKELKIDIIPNPQERTLT	0.190826	0.077638
				SGDKSENVQDL	-3.71166	0.069169
				DQSRQGGAPDAGQE	-3.1958	0.060268
				PGARVLIVSED	-0.02023	0.025932
				GGTYSKASTPNGYDN	-0.39643	0.015283
				SRSGGGGGGGLGSGGSIR	-0.0007	0.014208
				RSGGGGGGGLGSGGSIR	-0.00953	0.008316

## Sheet: Figure 5B
LUNG
Granzyme B
	Control TCB			MAGEA4 TCB			ESK1 TCB
Donor 1	152.74	89.33	100	102.5	142.22	126.94	2004.97	804.75	690.91
Donor 2	75.87	77.79	54.3	54.3	109.57	59.06	3542.17	3190.84	3571.21
Apoptosis
	Control TCB			MAGEA4 TCB			ESK1 TCB
Donor 1	0.377033	0.149945	0.792965	0.249442	0.576647		1.89439	1.6713	1.21408
Donor 2	0.719759	0.333022	0.37695	0.000156	0.548523	0.29068	1.96152	1.89212	1.95218
INTESTINE
Granzyme B
	Control TCB			MAGEA4 TCB			ESK1 TCB
Donor 1	78.56	78.56	67.91	75.1	67.91	75.1	2405.65	3230.7	3151.25
Donor 2	71.55	67.91	73.33	78.56	64.19	67.91	282.2	318.41	269
Apoptosis
	Control TCB			MAGEA4 TCB			ESK1 TCB
Donor 1	1.23049	1.04411	1.15471	1.21328	1.0762	1.07794	2.07825	2.05188	2.06768
Donor 2	0.965059	1.09379	1.10601	1.01838	0.961748	0.983936	2.08902	2.0498	2.08775

## Sheet: Supp Figure 2
	MAGE-A4 (XA375)			MAGE-A4 (XA375-KO)			CTRL (XA375)			CTRL (XA375-KO)			Esk1 (A375)			Esk1 (A375-KO)
Exp2	5218.8	4409.12	4468.34	259.99	1919.8	421.8	431.448	333.346	329.762	646.363	592.585	282.469

[truncated: 2 more sheets: Supp Figure 3, Supp Figure 4B]
